# Supplementary material for: C2C12‐Derived ApoVs Promote Skeletal Muscle Development and Ameliorate Age‐Related Muscle Loss Through Igf1r/PI3K/AKT/mTOR Pathway
Source: J Cachexia Sarcopenia Muscle. 2025 Dec 4;16(6):e70159. doi: 10.1002/jcsm.70159 (PMC12678004; doi:10.1002/jcsm.70159)
Supplement: Supplementary file 2 — Table S1: Sequences of siRNAs. [file JCSM-16-e70159-s005.xlsx]

## Sheet: Sheet1
Table S1 Sequences of siRNAs
Name	Sense (5'-3')	Anti sense (5'-3')
Casp3-Mus-314	GGGAUCUAUCUGGACAGUATT	UACUGUCCAGAUAGAUCCCTT
Casp3-Mus-440	GCCAACCUCAGAGAGACAUTT	AUGUCUCUCUGAGGUUGGCTT
Igf1r-Mus-1318	GCCACACACCGGACGACAATT	UUGUCGUCCGGUGUGUGGCTT
Igf1r-Mus-2780	CCUUCACAAUUCCAUCUUUTT	AAAGAUGGAAUUGUGAAGGTT
Igf1r-Mus-3455	GCUGGUUAUCAUGCUGUAUTT	AUACAGCAUGAUAACCAGCTT
siRNA NC	UUCUCCGAACGUGUCACGUTT	ACGUGACACGUUCGGAGAATT
