# Supplementary material for: C2C12‐Derived ApoVs Promote Skeletal Muscle Development and Ameliorate Age‐Related Muscle Loss Through Igf1r/PI3K/AKT/mTOR Pathway
Source: J Cachexia Sarcopenia Muscle. 2025 Dec 4;16(6):e70159. doi: 10.1002/jcsm.70159 (PMC12678004; doi:10.1002/jcsm.70159)
Supplement: Supplementary file 3 — Table S2: Antibody information. [file JCSM-16-e70159-s003.xlsx]

## Sheet: Sheet1
Table S2 Antobodies information
Name	Company	Cat Number
MyHC	DSHB (Iowa city, IA, USA)	MF20
Gapdh	Abcam (Cambridge, UK)	ab9485
Caspase 3	Proteintech Group (Wuhan, China)	19677-1-AP
Alix	MCE (New Jersey, USA)	HY-P80011
TSG101	MCE (New Jersey, USA)	HY-P80924
β-actin	Proteintech Group (Wuhan, China)	66009-1-Ig
Igf1r	MCE (New Jersey, USA)	HY-P80717
AKT	Cell Signaling Technology (Beverly, MA, USA)	#9272
PI3K	MCE (New Jersey, USA)	HY-P80865
mTOR	MCE (New Jersey, USA)	HY-P80759
p-AKT	Cell Signaling Technology (Beverly, MA, USA)	#9271
p-mTOR	MCE (New Jersey, USA)	HY-P80838
dystrophin	Proteintech Group (Wuhan, China)	12715-1-AP
MuRF-1	Proteintech Group (Wuhan, China)	55456-1-AP
p21	Proteintech Group (Wuhan, China)	10355-1-AP
p53	Cell Signaling Technology (Beverly, MA, USA)	#9282
p-PI3K	MCE (New Jersey, USA)	HY-P81211
