# Supplementary material for: C2C12‐Derived ApoVs Promote Skeletal Muscle Development and Ameliorate Age‐Related Muscle Loss Through Igf1r/PI3K/AKT/mTOR Pathway
Source: J Cachexia Sarcopenia Muscle. 2025 Dec 4;16(6):e70159. doi: 10.1002/jcsm.70159 (PMC12678004; doi:10.1002/jcsm.70159)
Supplement: Supplementary file 4 — Table S3: Proteins information between the Con group and ZVAD group. [file JCSM-16-e70159-s001.xlsx]

## Sheet: proteinGroups
Table S3 Proteins information between the Con group and ZVAD group
Protein	Protein Description	Gene Name	PG.ProteinGroups	PG.ProteinAccessions	PG.Genes	PG.ProteinDescriptions	PG.ProteinNames	SequenceNumber	Con-1	Con-2	Con-3	ZVAD-1	ZVAD-2	ZVAD-3
A0A024QYR9	Mitochondrial PTENalpha	Pten	A0A024QYR9	A0A024QYR9	Pten	Mitochondrial PTENalpha	A0A024QYR9_MOUSE	1			3696.42
A0A067XG53	Calcium/calmodulin dependent serine protein kinase (Fragment)	Cask	A0A067XG53	A0A067XG53	Cask	Calcium/calmodulin dependent serine protein kinase (Fragment)	A0A067XG53_MOUSE	1	4154.17		2863.3	3521.6	1043.45	1666.01
A0A068BEP5	Death domain-associated protein 6	Daxx	A0A068BEP5;A1A558;Q3U0Z3;Q3UIV3;Q3UKR0;Q5XW53;Q5XW54;Q5XW59	Q3UKR0;A0A068BEP5;A1A558;Q3U0Z3;Q3UIV3;Q5XLB0;Q5XW53;Q5XW54;Q5XW59	Daxx	Death domain-associated protein 6	A0A068BEP5_MOUSE;A1A558_MOUSE;Q3U0Z3_MOUSE;Q3UIV3_MOUSE;Q3UKR0_MOUSE;Q5XW53_MOUSE;Q5XW54_MOUSE;Q5XW59_MOUSE	2	19936.5	18043.8	21721.5	15704.1	14413.4	15039.7
A0A068BFS0	WD repeat domain 46	Wdr46	A0A068BFS0;A0A068BIU7;Q3UM80	A0A068BFS0;A0A068BIU7;Q3UM80	Wdr46	WD repeat domain 46	A0A068BFS0_MOUSE;A0A068BIU7_MOUSE;Q3UM80_MOUSE	2	16199	18555.5	15579.6	19222.9	12763.5	14916.4
A0A075B5N3	Immunoglobulin kappa variable 8-28	Igkv8-28	A0A075B5N3;A0A0G2JE47;Q6KB05	A0A075B5N3;A0A0G2JE47;Q6KB05	Igkv8-28;scFv	Immunoglobulin kappa variable 8-28	A0A075B5N3_MOUSE;A0A0G2JE47_MOUSE;Q6KB05_MOUSE	1		8487.59			35962.9	53947.7
A0A087WNL7	Snf2-related CREBBP activator protein	Srcap	A0A087WNL7;A0A087WQ44	A0A087WNL7;A0A087WNX7;A0A087WP63;A0A087WQ44	Srcap	Snf2-related CREBBP activator protein	A0A087WNL7_MOUSE;A0A087WQ44_MOUSE	11	25905.2	33011.9	27274.4	33841.6	39287.3	37524.1
A0A087WNP0	RIKEN cDNA 4931428L18 gene	Alyreffm1	A0A087WNP0;A0A3B2W7J0	A0A087WNP0;A0A3B2W7J0	Alyreffm1;Alyreffm3	RIKEN cDNA 4931428L18 gene	A0A087WNP0_MOUSE;A0A3B2W7J0_MOUSE	2	21632.9	14159.3	15661.6	20264.6	15884.5
A0A087WNW3	Kinectin 1	Ktn1	A0A087WNW3;A0A087WQF8;A0A087WQG4;A0A087WQI3;A0A087WQQ5;A0A087WS04;A0A087WS23;A0A087WS29	A0A087WNW3;A0A087WP14;A0A087WP48;A0A087WP85;A0A087WPW5;A0A087WPX0;A0A087WQ25;A0A087WQD0;A0A087WQF8;A0A087WQG4;A0A087WQI3;A0A087WQQ5;A0A087WRS1;A0A087WS04;A0A087WS23;A0A087WS29;F8VQC7	Ktn1	Kinectin 1	A0A087WNW3_MOUSE;A0A087WQF8_MOUSE;A0A087WQG4_MOUSE;A0A087WQI3_MOUSE;A0A087WQQ5_MOUSE;A0A087WS04_MOUSE;A0A087WS23_MOUSE;A0A087WS29_MOUSE	6	72148	67784	55626.6	65415.1	73945.1	50747.3
A0A087WNW8	CLIP associating protein 1	Clasp1	A0A087WNW8;A0A087WP42;A0A087WQ31;A0A087WQ95;A0A087WQF1;A0A087WRE8;A0A087WRK0;A0A087WS18;A0A0A6YXZ1;A0A0N4SUT7;A5D6Q8;B2RY22;E9Q6L0;E9QKH0;J3QP81	A0A087WNW8;A0A087WP42;A0A087WQ31;A0A087WQ95;A0A087WQF1;A0A087WRE8;A0A087WRK0;A0A087WS18;A5D6Q8;B2RY22;E9Q6L0;E9QKH0;J3QP81;A0A0A6YXZ1;A0A0N4SUT7	Clasp1	CLIP associating protein 1	A0A087WNW8_MOUSE;A0A087WP42_MOUSE;A0A087WQ31_MOUSE;A0A087WQ95_MOUSE;A0A087WQF1_MOUSE;A0A087WRE8_MOUSE;A0A087WRK0_MOUSE;A0A087WS18_MOUSE;A0A0A6YXZ1_MOUSE;A0A0N4SUT7_MOUSE;A5D6Q8_MOUSE;B2RY22_MOUSE;E9Q6L0_MOUSE;E9QKH0_MOUSE;J3QP81_MOUSE	1	16498.3	23276.2	21284.3	31378.6	13908.3	16790.8
A0A087WP46	cDNA sequence BC034090	BC034090	A0A087WP46	A0A087WP46;F6T2X5;Q6ZPL5;Q8K058	BC034090	cDNA sequence BC034090	A0A087WP46_MOUSE	3	18223	10279.6	13397.8	14514.1	12287	9527.19
A0A087WP92	Thyroid hormone receptor interactor 12 (Fragment)	Trip12	A0A087WP92;A0A087WQ02	A0A087WP92;A0A087WQ02	Trip12	Thyroid hormone receptor interactor 12 (Fragment)	A0A087WP92_MOUSE;A0A087WQ02_MOUSE	1	10492.4	4795.84	10318.1	10213.3	9327.05
A0A087WPK3	Leucine rich repeat (in FLII) interacting protein 1	Lrrfip1	A0A087WPK3;A6H5U5;E9Q9T1	A0A087WPK3;A6H5U5;E9Q9T1;G5E8E1	Lrrfip1	Leucine rich repeat (in FLII) interacting protein 1	A0A087WPK3_MOUSE;A6H5U5_MOUSE;E9Q9T1_MOUSE	16	206138	170998	133381	169619	183967	149794
A0A087WPR7	Dystonin (Fragment)	Dst	A0A087WPR7	A0A087WPR7	Dst	Dystonin (Fragment)	A0A087WPR7_MOUSE	2	9303.46	9999.88	12169	9108.04	4419.35	7382.26
A0A087WPT0	Leucine rich repeat (in FLII) interacting protein 1 (Fragment)	Lrrfip1	A0A087WPT0	A0A087WPT0	Lrrfip1	Leucine rich repeat (in FLII) interacting protein 1 (Fragment)	A0A087WPT0_MOUSE	1	4227.61	4358	1836.22		3278.18
A0A087WQ28	RIKEN cDNA 2410004B18 gene (Fragment)	2410004B18Rik	A0A087WQ28	Q9CWU4;A0A087WQ28	2410004B18Rik	RIKEN cDNA 2410004B18 gene (Fragment)	A0A087WQ28_MOUSE	2	24323.4	17485.8	11667.9	18617.1	15038.3	11126.7
A0A087WQC2	Transmembrane protein 237 (Fragment)	Tmem237	A0A087WQC2;A0A087WR42	A0A087WQC2;A0A087WR42	Tmem237	Transmembrane protein 237 (Fragment)	A0A087WQC2_MOUSE;A0A087WR42_MOUSE	1	37915.7	41863.8	46104.3	48067.4	40804.1	33570.9
A0A087WQN7	5'-3' exoribonuclease 1	Xrn1	A0A087WQN7;F8VQ87	F8VQ87;A0A087WQN7	Xrn1	5'-3' exoribonuclease 1	A0A087WQN7_MOUSE;F8VQ87_MOUSE	2	39635.5	42924	44942.4	54467.7	39396.7	44740.8
A0A087WR05	Runt related transcription factor 1 (Fragment)	Runx1	A0A087WR05;G3UWD2;G3X9W7;Q3UM65;Q6NSS1	G3UWD2;G3X9W7;Q3UM65;Q6NSS1;A0A087WR05	Runx1	Runt related transcription factor 1 (Fragment)	A0A087WR05_MOUSE;G3UWD2_MOUSE;G3X9W7_MOUSE;Q3UM65_MOUSE;Q6NSS1_MOUSE	2	6725.17	12051.5	6260.16	9959.07	7894.12	7009.67
A0A087WR13	Dynein, axonemal, heavy chain 7C	Dnah7c	A0A087WR13;A0A571BD48;L7N1Y0	E9Q0T8;L7N1Y0;A0A087WR13;A0A571BD48	Dnah7b;Dnah7c	Dynein, axonemal, heavy chain 7C	A0A087WR13_MOUSE;A0A571BD48_MOUSE;L7N1Y0_MOUSE	4	15999.1	9186.3	16488.6	8646.53	8321.54	11215.3
A0A087WRI8	RIKEN cDNA 2310022A10 gene	2310022A10Rik	A0A087WRI8;A0A0R4J2B5;G5E8E3	Q8R3Y5;A0A087WPA4;A0A087WRI8;A0A0R4J2B5;G5E8E3	2310022A10Rik	RIKEN cDNA 2310022A10 gene	A0A087WRI8_MOUSE;A0A0R4J2B5_MOUSE;G5E8E3_MOUSE	7	14261.8	14869.9	11986.5	12312	9457.76	10394.4
A0A087WRN1	BCL2-associated transcription factor 1 (Fragment)	Bclaf1	A0A087WRN1;F8WI22	A0A087WRN1;F8WI22	Bclaf1	BCL2-associated transcription factor 1 (Fragment)	A0A087WRN1_MOUSE;F8WI22_MOUSE	1		33742.5			40536.3	37995.9
A0A087WRT4	FAT atypical cadherin 1	Fat1	A0A087WRT4;A0A1L1SQU7;F2Z4A3	A0A087WRT4;A0A1L1SQU7;F2Z4A3;Q497H5;Q80XT9;Q9QXA3	Fat1	FAT atypical cadherin 1	A0A087WRT4_MOUSE;A0A1L1SQU7_MOUSE;F2Z4A3_MOUSE	7	679621	550375	487283	498354	640820	601247
A0A087WSK5	UBX domain protein 4 (Fragment)	Ubxn4	A0A087WSK5;A0A0R4J078;Q3ULE5;Q8C0Z0;Q9CRQ1;Q9CT42	A0A0R4J078;A0A087WSK5;Q3ULE5;Q8C0Z0;Q9CRQ1;Q9CT42	Ubxn4	UBX domain protein 4 (Fragment)	A0A087WSK5_MOUSE;A0A0R4J078_MOUSE;Q3ULE5_MOUSE;Q8C0Z0_MOUSE;Q9CRQ1_MOUSE;Q9CT42_MOUSE	1	85594.7	71981.5	76676.1	61519.6	38038.9	46113.8
A0A087WSN6	Fibronectin	Fn1	A0A087WSN6;B7ZNJ1;B9EHT6;Q3TBB4;Q3TCF1	A0A087WSN6;B7ZNJ1;B9EHT6;Q3TBB4;Q3TCF1;Q9Z1Z7	Fn1	Fibronectin	A0A087WSN6_MOUSE;B7ZNJ1_MOUSE;B9EHT6_MOUSE;Q3TBB4_MOUSE;Q3TCF1_MOUSE	2	40092.3	31021.1	35885.4	28386.2	26114.2	23293.6
A0A088MLT8	IQCJ-SCHIP1 readthrough transcript protein	Iqcj-Schip1	A0A088MLT8;P0DPB4	A0A088MLT8;P0DPB4;A0A097PIJ2;A0A0A6YXQ5;S4R1J0	Iqcj-Schip1;Schip1	IQCJ-SCHIP1 readthrough transcript protein	IQIP1_MOUSE;SCHI1_MOUSE	4	27040	16673.9	12342.1	23822.6	21603.6
A0A097PUD0	Anti-dectin-1 15E2 light chain		A0A097PUD0;A0A097PUG4	A0A097PUD0;A0A097PUG4		Anti-dectin-1 15E2 light chain	A0A097PUD0_MOUSE;A0A097PUG4_MOUSE	7	17795.1	5952.79		13806.9	106343	137970
A0A0A0MQ99	DNA repair protein SWI5 homolog	Swi5	A0A0A0MQ99;V9GXX7	A0A0A0MQ99;V9GXX7	Swi5	DNA repair protein SWI5 homolog	A0A0A0MQ99_MOUSE;V9GXX7_MOUSE	4	53107.9	42560.9	45199	42619	58932	31978
A0A0A0MQH5	Microtubule-actin crosslinking factor 1 (Fragment)	Macf1	A0A0A0MQH5	A0A0A0MQH5	Macf1	Microtubule-actin crosslinking factor 1 (Fragment)	A0A0A0MQH5_MOUSE	1	15033.8	18267.4	20629.2	16526.3	22282	20628.7
A0A0A0MQL2	RIKEN cDNA A430005L14 gene (Fragment)	A430005L14Rik	A0A0A0MQL2;E9PUH0	Q80WR5;A0A0A0MQL2;E9PUH0	A430005L14Rik	RIKEN cDNA A430005L14 gene (Fragment)	A0A0A0MQL2_MOUSE;E9PUH0_MOUSE	5	28646.1	18125.1	17954.9	20245.4	14753.4	13319.7
A0A0A6YVV8	Muscleblind like splicing regulator 1	Mbnl1	A0A0A6YVV8;A0A0A6YWB0;A0A0A6YWG1;A0A0A6YXQ4	A0A0A6YVV8;A0A0A6YWB0;A0A0A6YWG1;A0A0A6YXQ4	Mbnl1	Muscleblind like splicing regulator 1	A0A0A6YVV8_MOUSE;A0A0A6YWB0_MOUSE;A0A0A6YWG1_MOUSE;A0A0A6YXQ4_MOUSE	1	19622.7	16070	17560.2	17590.7	22159.1	13413
A0A0A6YW07	Inositol-1-monophosphatase	Impa1	A0A0A6YW07;Q3TME6;Q3U5R8;Q80ZJ2;Q924B0;Q9D066	Q3TME6;Q3U5R8;Q80ZJ2;Q924B0;Q9D066;A0A0A6YW07	Impa1	Inositol-1-monophosphatase	A0A0A6YW07_MOUSE;Q3TME6_MOUSE;Q3U5R8_MOUSE;Q80ZJ2_MOUSE;Q924B0_MOUSE;Q9D066_MOUSE	1	34851.5	20735.1	22917.5	33346.6	24596.4	32114.5
A0A0A6YW80	N(alpha)-acetyltransferase 15, NatA auxiliary subunit	Naa15	A0A0A6YW80;G3X8Y3	G3X8Y3;A0A0A6YW80;A0A0A6YX86	Naa15	N(alpha)-acetyltransferase 15, NatA auxiliary subunit	A0A0A6YW80_MOUSE;G3X8Y3_MOUSE	5	74778.9	67081.2	83465.1	88217.7	79053.4	73659.3
A0A0A6YWG7	Rap guanine nucleotide exchange factor 2	Rapgef2	A0A0A6YWG7	A0A0A6YWG7	Rapgef2	Rap guanine nucleotide exchange factor 2	A0A0A6YWG7_MOUSE	1	35993.5	44281	39736.6	42693.7	25340.7	36663.2
A0A0A6YX73	cAMP-dependent protein kinase type II-alpha regulatory subunit	Prkar2a	A0A0A6YX73;Q8K1M3	Q8K1M3;A0A0A6YX73;Q9CYV3	Prkar2a	cAMP-dependent protein kinase type II-alpha regulatory subunit	A0A0A6YX73_MOUSE;Q8K1M3_MOUSE	2	51509.1	52478.8	56920.8	50537.6	50613.2	56429.1
A0A0A6YXL6	LPS-responsive beige-like anchor	Lrba	A0A0A6YXL6;A0A0A6YXX3;A0A1D5RM41;E9Q3Y4	A0A0A6YXL6;A0A0A6YXX3;A0A1D5RM41;E9Q3Y4	Lrba	LPS-responsive beige-like anchor	A0A0A6YXL6_MOUSE;A0A0A6YXX3_MOUSE;A0A1D5RM41_MOUSE;E9Q3Y4_MOUSE	4	7256.85	14982.5	13739.9	14813.7	16931.1	25973.6
A0A0A6YXM5	REST corepressor 3	Rcor3	A0A0A6YXM5	A0A0A6YXM5;A0A0A6YWP7;A0A0A6YXP4	Rcor3	REST corepressor 3	A0A0A6YXM5_MOUSE	3	15456.1	13758.5	13636.2	17868.3	24444.7	10458.2
A0A0A6YXS5	Inositol polyphosphate-4-phosphatase, type I	Inpp4a	A0A0A6YXS5;A0A0R4J0Q2;B7ZMQ9;D3YUD3;D3YUL8;D3Z230;E9Q9A0;E9QAD0;F6R4N2;F6V2U0;Q0VBQ7;Q3UEQ1	D3YUD3;D3YUL8;D3Z230;E9Q9A0;F6V2U0;Q3UEQ1;A0A0A6YXS5;A0A0R4J0Q2;B7ZMQ9;E9QAD0;F6R4N2;Q0VBQ7	Inpp4a	Inositol polyphosphate-4-phosphatase, type I	A0A0A6YXS5_MOUSE;A0A0R4J0Q2_MOUSE;B7ZMQ9_MOUSE;D3YUD3_MOUSE;D3YUL8_MOUSE;D3Z230_MOUSE;E9Q9A0_MOUSE;E9QAD0_MOUSE;F6R4N2_MOUSE;F6V2U0_MOUSE;Q0VBQ7_MOUSE;Q3UEQ1_MOUSE	2	9268.67	9737.7	5984.02	13374.3	11282.9	7982.12
A0A0A6YY72	Inosine monophosphate dehydrogenase 2 (Fragment)	Impdh2	A0A0A6YY72	A0A0A6YY72	Impdh2	Inosine monophosphate dehydrogenase 2 (Fragment)	A0A0A6YY72_MOUSE	1	7353.29	4936.54	8439.22	5399.98	2558.81	4894.69
A0A0A6YY83	Protocadherin 7	Pcdh7	A0A0A6YY83;E9Q2S0	A0A0A6YY83;A2RS43;E9Q2S0;O88185;Q3TVS7;Q3USI1;A0A0A6YW34;A0A0A6YY48;A0A0G2JG16;Q2TJI4;Q2TJI5;Q2TJI6;Q8CA35	Pcdh7	Protocadherin 7	A0A0A6YY83_MOUSE;E9Q2S0_MOUSE	8	40801.5	25533	22489.3	23663.2	34066.4	26704.1
A0A0A6YY91	Neural cell adhesion molecule 1 (Fragment)	Ncam1	A0A0A6YY91	A0A0A6YY91	Ncam1	Neural cell adhesion molecule 1 (Fragment)	A0A0A6YY91_MOUSE	2	15915.9	11338.7	9524.98	11183.6	7862.24	6059.82
A0A0B4J1E2	SNW domain-containing protein 1	Snw1	A0A0B4J1E2;Q3TM37;Q9CV75	A0A0B4J1E2;Q3TM37;Q9CV75	Snw1	SNW domain-containing protein 1	A0A0B4J1E2_MOUSE;Q3TM37_MOUSE;Q9CV75_MOUSE	2	55456.4	41135.7	35126.4	51526.3	50266.2	52747.1
A0A0F6AIX6	Lipid droplet-associated hydrolase	Ldah	A0A0F6AIX6;A0A1W2P7T7;A0A1W2P820;A0AAR0Q0P9;A0AAR0SQ87	A0A0F6AIX6;A0A1W2P7T7;A0A1W2P820;A0AAR0Q0P9;A0AAR0SQ87	Ldah	Lipid droplet-associated hydrolase	A0A0F6AIX6_MOUSE;A0A1W2P7T7_MOUSE;A0A1W2P820_MOUSE;A0AAR0Q0P9_MOUSE;A0AAR0SQ87_MOUSE	3	3719.95	5401.6	5294.79	9903.79	6901.54	9614.81
A0A0G2JDN7	Microtubule-associated protein	Map4	A0A0G2JDN7;E9PZ43	A0A0G2JDN7;A0A0G2JFK3;E9PZ43	Map4	Microtubule-associated protein	A0A0G2JDN7_MOUSE;E9PZ43_MOUSE	2	27773.3	14940.4	18385.4	12838.2		8251.37
A0A0G2JDR6	Leucine-rich repeat flightless-interacting protein 2 (Fragment)	Lrrfip2	A0A0G2JDR6;A0A0G2JEF6;A0A0G2JEP4;A0A1L1SSC0;A0A668KLE1	A0A0G2JDR6;A0A0G2JEP4;A0A0G2JFV5;A0A0R4J169;A0A1L1SQW1;A0A1L1SSC0;A0A1L1SVG1;A0A668KLE1;E9QN52;A0A0G2JEF6;A0A0G2JGZ1	Lrrfip2	Leucine-rich repeat flightless-interacting protein 2 (Fragment)	A0A0G2JDR6_MOUSE;A0A0G2JEF6_MOUSE;A0A0G2JEP4_MOUSE;A0A1L1SSC0_MOUSE;A0A668KLE1_MOUSE	2	41868.5	26204.4	32653.2	33318	43943	20689.1
A0A0G2JDV3	Guanylate-binding protein 6	Gbp6	A0A0G2JDV3	A0A0G2JDV3;Q6PG83;Q8BTS3;L7N1X8;Q000W5;Q29RG2;Q2M1J9;Q2V6D6;A0A8Q0QEH4;A9YVJ5;I6L9A3;Q2TA93;Q3U8G5;Q5DTF3	Gbp6	Guanylate-binding protein 6	GBP6_MOUSE	1	4719.42
A0A0G2JDY5	Microtubule-associated protein (Fragment)	Map4	A0A0G2JDY5	A0A0G2JDY5	Map4	Microtubule-associated protein (Fragment)	A0A0G2JDY5_MOUSE	1	2748.73	3611.38	2968.71	2493.48	2683.06	2916.33
A0A0G2JF42	Transcriptional regulator ATRX (Fragment)	Atrx	A0A0G2JF42;A0A0G2JGH3;A6PWK8;Q3UY26	A0A0G2JF42;A0A0G2JGH3;A6PWK8;Q3UY26	Atrx	Transcriptional regulator ATRX (Fragment)	A0A0G2JF42_MOUSE;A0A0G2JGH3_MOUSE;A6PWK8_MOUSE;Q3UY26_MOUSE	1	17021.1	6575.17	10671.3		10549.9
A0A0G2JFF1	Serine/threonine-protein phosphatase (Fragment)	Ppp1cc	A0A0G2JFF1	A0A0G2JFF1	Ppp1cc	Serine/threonine-protein phosphatase (Fragment)	A0A0G2JFF1_MOUSE	1	10984.9	17189.1	17783.2	12562.2	15536.6	9616.95
A0A0G2JFH2	Microtubule-associated protein (Fragment)	Map4	A0A0G2JFH2	A0A0G2JFH2;Q60638	Map4	Microtubule-associated protein (Fragment)	A0A0G2JFH2_MOUSE	28	59964.4	50942.7	52918.5	34046.2	37361.6	29921.8
A0A0G2JFL4	Heterogeneous nuclear ribonucleoprotein D (Fragment)	Hnrnpd	A0A0G2JFL4;E9Q5B6	A0A0G2JFL4;E9Q5B6	Hnrnpd	Heterogeneous nuclear ribonucleoprotein D (Fragment)	A0A0G2JFL4_MOUSE;E9Q5B6_MOUSE	1	8186.85	13575.1			5459.94
A0A0G2JFT8	RUN and FYVE domain containing 3	Rufy3	A0A0G2JFT8	A0A0G2JFT8	Rufy3	RUN and FYVE domain containing 3	A0A0G2JFT8_MOUSE	1	8565.26	9235.62	10165.4	6015.85		4287
A0A0G2JG52	Crystallin beta-gamma domain containing 1	Crybg1	A0A0G2JG52;E9PVP1	A0A0G2JG52;E9PVP1;Q4VC42	Crybg1	Crystallin beta-gamma domain containing 1	A0A0G2JG52_MOUSE;E9PVP1_MOUSE	35	85819.6	71690.6	71474.8	82613.4	80212.3	77215.6
A0A0G2JGC8	RAP1, GTP-GDP dissociation stimulator 1	Rap1gds1	A0A0G2JGC8	A0A0G2JGC8;Q8BKH0	Rap1gds1	RAP1, GTP-GDP dissociation stimulator 1	A0A0G2JGC8_MOUSE	1	7353.76	5665.03	3534.92	4901.68	2825.38	5516.73
A0A0G2JGI1	Nexilin	Nexn	A0A0G2JGI1	A0A0G2JDY6;A0A0G2JDZ8;A0A0G2JGI1;G4W8R3	Nexn	Nexilin	A0A0G2JGI1_MOUSE	8	86471.7	59364.4	60022.6	52797	57066.2	54947.7
A0A0G2JGW6	Cyclin dependent kinase like 5	Cdkl5	A0A0G2JGW6	A0A0G2JGW6	Cdkl5	Cyclin dependent kinase like 5	A0A0G2JGW6_MOUSE	1		2549.52
A0A0G2JH12	Hyccin PI4KA lipid kinase complex subunit 1	Hycc1	A0A0G2JH12	A0A0G2JH12	Hycc1	Hyccin PI4KA lipid kinase complex subunit 1	A0A0G2JH12_MOUSE	2	17433.1	16081.4	19968.1	18961.3	18452.3	11315.4
A0A0H2UH17	Ubiquitin-associated protein 2-like	Ubap2l	A0A0H2UH17;Q812D4;Q8BJ53	A0A0H2UH17;Q812D4;Q8BJ53	Ubap2l	Ubiquitin-associated protein 2-like	A0A0H2UH17_MOUSE;Q812D4_MOUSE;Q8BJ53_MOUSE	1	2674.91	8534.23	6283.76	10666.7	3771.29
A0A0J9YUG5	Methyltransferase like 27 (Fragment)	Mettl27	A0A0J9YUG5;Q3V1G0;Q8BGM4;Q8BY07	A0A0J9YUG5;D3Z271;Q3V1G0;Q8BGM4;Q8BY07;Q99LP4	Mettl27	Methyltransferase like 27 (Fragment)	A0A0J9YUG5_MOUSE;Q3V1G0_MOUSE;Q8BGM4_MOUSE;Q8BY07_MOUSE	7	42547.9	31487.6	24798.2	29888.9	45556.7	30503.8
A0A0J9YUJ8	Gelsolin (Fragment)	Gsn	A0A0J9YUJ8;A0A0J9YUQ8	A0A0J9YUJ8;A0A0J9YUQ8	Gsn	Gelsolin (Fragment)	A0A0J9YUJ8_MOUSE;A0A0J9YUQ8_MOUSE	2	124738	156381	146445	152211	121213	109961
A0A0J9YUR2	Sperm antigen with calponin homology and coiled-coil domains 1	Specc1	A0A0J9YUR2	A0A0J9YTU3;A0A0J9YUR2	Specc1	Sperm antigen with calponin homology and coiled-coil domains 1	A0A0J9YUR2_MOUSE	4	39750.3	27970	31990.2	22390.1	31091.4	18095.6
A0A0N4SUI7	Negative regulator of P-body association	Nbdy	A0A0N4SUI7	A0A0N4SUI7	Nbdy	Negative regulator of P-body association	A0A0N4SUI7_MOUSE	3	77500.8	51936.6	49611	56075.4	64896.5	49205.8
A0A0N4SUM2	Heterogeneous nuclear ribonucleoprotein A2/B1 (Fragment)	Hnrnpa2b1	A0A0N4SUM2	A0A0N4SUM2	Hnrnpa2b1	Heterogeneous nuclear ribonucleoprotein A2/B1 (Fragment)	A0A0N4SUM2_MOUSE	2	55241.6	42555.6	39250.9	39883.8	53028.9	10322.5
A0A0N4SUW5	Cyclic AMP-responsive element-binding protein 5	Creb5	A0A0N4SUW5;A0A0N4SV71;Q3TLH8	A0A0N4SUW5;A0A0N4SV71;Q3TLH8	Creb5	Cyclic AMP-responsive element-binding protein 5	A0A0N4SUW5_MOUSE;A0A0N4SV71_MOUSE;Q3TLH8_MOUSE	1	5842.26	4488.48	7342.83	9803.45	4562.66	2809.22
A0A0N4SV40	Serpine1 mRNA binding protein 1 (Fragment)	Serbp1	A0A0N4SV40	A0A0N4SV40	Serbp1	Serpine1 mRNA binding protein 1 (Fragment)	A0A0N4SV40_MOUSE	1	5485.68	6234.86	3856.47	5952.01	6538.13	3565.03
A0A0N4SV80	Zinc finger protein 638	Zfp638	A0A0N4SV80	Q61464;A0A0N4SV38;A0A0N4SV80;A0A0N4SVI8;A0A0N4SVM8;E9QML5;Q3TNM0;Q3TQ35;Q3TQM2;Q3TZK9	Zfp638	Zinc finger protein 638	A0A0N4SV80_MOUSE	49	48046.9	50609.3	46714.5	47392	50031.1	42109.3
A0A0N4SVC2	Transformer 2 alpha	Tra2a	A0A0N4SVC2;E9QP00	A0A0N4SVC2;E9QP00	Tra2a	Transformer 2 alpha	A0A0N4SVC2_MOUSE;E9QP00_MOUSE	1	18145	42925.7	23950.1	47278	32801	43089.8
A0A0N4SVL0	Eukaryotic translation initiation factor 4 gamma, 3	Eif4g3	A0A0N4SVL0;A0AAA9WW03	A0A0N4SVL0;A0AAA9WW03	Eif4g3	Eukaryotic translation initiation factor 4 gamma, 3	A0A0N4SVL0_MOUSE;A0AAA9WW03_MOUSE	1	14050.8	12681.7	12003.8	13472.7	11628	9293.26
A0A0N4SVS6	CCHC-type zinc finger nucleic acid binding protein	Cnbp	A0A0N4SVS6;Q3U935;Q3ULK8	A0A0N4SVS6;Q3U935;Q3ULK8	Cnbp	CCHC-type zinc finger nucleic acid binding protein	A0A0N4SVS6_MOUSE;Q3U935_MOUSE;Q3ULK8_MOUSE	2	79941.4	67951.2	59359.8	53304.7	54082.5	34411.4
A0A0N4SVX9	Dysferlin	Dysf	A0A0N4SVX9	A0A0N4SUJ2;A0A0N4SUN3;A0A0N4SVX9;E9PXU9	Dysf	Dysferlin	A0A0N4SVX9_MOUSE	2		7029.86	14133.8	12976.3	10049.9	2227.86
A0A0N4SW73	RAB11 family interacting protein 5 (class I)	Rab11fip5	A0A0N4SW73;Q6ZQ33	A0A0N4SW73;Q6ZQ33	Rab11fip5	RAB11 family interacting protein 5 (class I)	A0A0N4SW73_MOUSE;Q6ZQ33_MOUSE	10	32488.3	25463.5	27898.1	21068.3	20128.2	15569
A0A0N4SWG8	Zinc finger protein 638 (Fragment)	Zfp638	A0A0N4SWG8	A0A0N4SVU0;A0A0N4SWG8	Zfp638	Zinc finger protein 638 (Fragment)	A0A0N4SWG8_MOUSE	1				16783.9
A0A0R4IZY0	Thimet oligopeptidase	Thop1	A0A0R4IZY0	A0A0R4IZY0	Thop1	Thimet oligopeptidase	A0A0R4IZY0_MOUSE	1	90824.7	74168.9	78496.1	77998.3	87835	82144.6
A0A0R4IZY9	tRNA-dihydrouridine(47) synthase [NAD(P)(+)]	Dus3l	A0A0R4IZY9	A0A0R4IZY9	Dus3l	tRNA-dihydrouridine(47) synthase [NAD(P)(+)]	A0A0R4IZY9_MOUSE	1	10824.6	8065.9	7189.95	17757.7	15147.7	11191.1
A0A0R4J092	Beta-mannosidase	Manba	A0A0R4J092	A0A0R4J092	Manba	Beta-mannosidase	A0A0R4J092_MOUSE	1						5490.86
A0A0R4J0B5	RUS family member 1	Rusf1	A0A0R4J0B5	A0A0R4J0B5	Rusf1	RUS family member 1	A0A0R4J0B5_MOUSE	2	17425.5	26782.3	27327.3	17305.4	22546.2	22189.6
A0A0R4J0E4	Integrator complex subunit 7	Ints7	A0A0R4J0E4	A0A0R4J0E4	Ints7	Integrator complex subunit 7	A0A0R4J0E4_MOUSE	1	21855	21373.7	23500.2	22522.4	13581.3	15171.3
A0A0R4J0F8	Cartilage intermediate layer protein, nucleotide pyrophosphohydrolase	Cilp	A0A0R4J0F8	A0A0R4J0F8	Cilp	Cartilage intermediate layer protein, nucleotide pyrophosphohydrolase	A0A0R4J0F8_MOUSE	1	2124.48	7491.12	5564.27	3307.52	2001.3
A0A0R4J0K2	Cytoskeleton associated protein 5	Ckap5	A0A0R4J0K2;K3W4R5;Q80U79;Z4YL78	K3W4R5;A0A0R4J0K2;Q80U79;Z4YL78	Ckap5	Cytoskeleton associated protein 5	A0A0R4J0K2_MOUSE;K3W4R5_MOUSE;Q80U79_MOUSE;Z4YL78_MOUSE	1	20553.5	15203.4	20935.6	20939.8	13166.9	18890.4
A0A0R4J0M9	ubiquitinyl hydrolase 1	Vcpip1	A0A0R4J0M9;Q05DM9;Q3UMT4;Q80T83	A0A0R4J0M9;Q80T83;Q05DM9;Q3UMT4	Vcpip1	ubiquitinyl hydrolase 1	A0A0R4J0M9_MOUSE;Q05DM9_MOUSE;Q3UMT4_MOUSE;Q80T83_MOUSE	1	12878.3	30759.1	20428	17724.7	23989.4	23209.3
A0A0R4J0S7	Uveal autoantigen with coiled-coil domains and ankyrin repeats	Uaca	A0A0R4J0S7;A0A1L1STY4;A0A1L1SVG0;Q8CIA8	A0A0R4J0S7;A0A1L1STY4;A0A1L1SVG0;Q8CIA8	Uaca	Uveal autoantigen with coiled-coil domains and ankyrin repeats	A0A0R4J0S7_MOUSE;A0A1L1STY4_MOUSE;A0A1L1SVG0_MOUSE;Q8CIA8_MOUSE	1	13475.3				12177
A0A0R4J0T0	HscB iron-sulfur cluster co-chaperone	Hscb	A0A0R4J0T0	A0A0R4J0T0	Hscb	HscB iron-sulfur cluster co-chaperone	A0A0R4J0T0_MOUSE	2	22764.2	19284	11301	19798	22999.8	6961.35
A0A0R4J0T8	ADP-ribosylation factor GTPase-activating protein 3	Arfgap3	A0A0R4J0T8	A0A0R4J0T8	Arfgap3	ADP-ribosylation factor GTPase-activating protein 3	A0A0R4J0T8_MOUSE	1	49372	39950.8	42758.8	44889.7	45292.6	35566.5
A0A0R4J140	Clustered mitochondria protein homolog	Cluh	A0A0R4J140;Z4YLI8	A0A0R4J140;Z4YLI8	Cluh	Clustered mitochondria protein homolog	A0A0R4J140_MOUSE;Z4YLI8_MOUSE	1	47742.9	59201	59083.7	54749	46583.1	46546
A0A0R4J174	Evolutionarily conserved signaling intermediate in Toll pathway, mitochondrial	Ecsit	A0A0R4J174	A0A0R4J174	Ecsit	Evolutionarily conserved signaling intermediate in Toll pathway, mitochondrial	A0A0R4J174_MOUSE	2	18570.5	15434.7			29773.7	28078.3
A0A0R4J1H6	Golgin A3	Golga3	A0A0R4J1H6;E9QP99;Q3UZV1	E9QP99;A0A0R4J1H6;Q3UZV1	Golga3	Golgin A3	A0A0R4J1H6_MOUSE;E9QP99_MOUSE;Q3UZV1_MOUSE	1	32927.3	21265.4	19715.8	26890.7	36115.2	17812
A0A0R4J1J1	Paroxysmal nonkinesiogenic dyskinesia	Pnkd	A0A0R4J1J1	A0A0R4J1J1	Pnkd	Paroxysmal nonkinesiogenic dyskinesia	A0A0R4J1J1_MOUSE	1	4528.95	5219.07	6095.5	2687.54	4847.82	3044.9
A0A0R4J1K1	CCR4-NOT transcription complex, subunit 4	Cnot4	A0A0R4J1K1;E9QA19;Q05BG1	A0A0R4J1K1;E9QA19;Q05BG1	Cnot4	CCR4-NOT transcription complex, subunit 4	A0A0R4J1K1_MOUSE;E9QA19_MOUSE;Q05BG1_MOUSE	1	7572.68	8246.51	3685.88		7555.81	3417.05
A0A0R4J1L2	Elongation factor 1-delta	Eef1d	A0A0R4J1L2;F6ZFU0	A0A0R4J1L2;F6ZFU0;D3Z7N2	Eef1d	Elongation factor 1-delta	A0A0R4J1L2_MOUSE;F6ZFU0_MOUSE	4	433979	317035	345275	350276	464007	325597
A0A0R4J1Q0	Enhancer of mRNA-decapping protein 4	Edc4	A0A0R4J1Q0;D6RE33;F6ZJ27;G5E896	A0A0R4J1Q0;D6RE33;G5E896;F6V5I7;F6ZJ27	Edc4	Enhancer of mRNA-decapping protein 4	A0A0R4J1Q0_MOUSE;D6RE33_MOUSE;F6ZJ27_MOUSE;G5E896_MOUSE	3	81041.6	83672.1	74931.1	67679.4	62033.9	60720.1
A0A0R4J1R7	4a-hydroxytetrahydrobiopterin dehydratase	Pcbd2	A0A0R4J1R7	A0A0R4J1R7	Pcbd2	4a-hydroxytetrahydrobiopterin dehydratase	A0A0R4J1R7_MOUSE	1	28468.5	24389.9	22704.8	24879.3	22039.9	23393.7
A0A0R4J1T1	Sorbin and SH3 domain containing 2 (Fragment)	Sorbs2	A0A0R4J1T1;Z4YJR7	A0A0R4J1T1;A0A0S3CWK3;F7BEU1;Z4YJR7	Sorbs2	Sorbin and SH3 domain containing 2 (Fragment)	A0A0R4J1T1_MOUSE;Z4YJR7_MOUSE	3	62676.8	54865.2	66766.3	45523.4	56255.8	38041.6
A0A0R4J221	Plectin (Fragment)	Plec	A0A0R4J221;E9Q9J6;Q8C8S5	A0A0R4J221;E9Q9J6;Q8C8S5	Plec	Plectin (Fragment)	A0A0R4J221_MOUSE;E9Q9J6_MOUSE;Q8C8S5_MOUSE	1	42463.8	45030.5	49125.7	57471.4	45097.2	49068.1
A0A0R4J2D3	MIA SH3 domain ER export factor 3	Mia3	A0A0R4J2D3	A0A0R4J2D3	Mia3	MIA SH3 domain ER export factor 3	A0A0R4J2D3_MOUSE	2	19435.9	18242.6	24631.6	21020	24958.9	19089.1
A0A0U1RNK7	Dedicator of cytokinesis 7	Dock7	A0A0U1RNK7;A2A9M5;Q3U806;Q7TPP0	A0A0U1RNK7;A2A9M5;Q3U806;Q7TPP0	Dock7	Dedicator of cytokinesis 7	A0A0U1RNK7_MOUSE;A2A9M5_MOUSE;Q3U806_MOUSE;Q7TPP0_MOUSE	1	8731.43	18668.4	20102.2	26421.9	13632.6	18041.3
A0A0U1RNT4	RIKEN cDNA 1600014C10 gene	1600014C10Rik	A0A0U1RNT4;J3QPY0	A0A0U1RNT4;Q8WUR0;J3QPY0	1600014C10Rik	RIKEN cDNA 1600014C10 gene	A0A0U1RNT4_MOUSE;J3QPY0_MOUSE	1	41035.5	42984.4	37696.4	42037.5	44133.4	46166.5
A0A0U1RNW4	Olfactory receptor family 4 subfamily E member 5 (Fragment)	Or4e5	A0A0U1RNW4	A0A0U1RNW4	Or4e5	Olfactory receptor family 4 subfamily E member 5 (Fragment)	A0A0U1RNW4_MOUSE	1		23861.2	27108		30402.5
A0A0U1RP81	MICOS complex subunit MIC60	Immt	A0A0U1RP81	A0A0U1RP81;Q3TQL4;Q3TVZ5;Q3U7N2	Immt	MICOS complex subunit MIC60	A0A0U1RP81_MOUSE	4	169665	209938	219786	197633	177765	162184
A0A0U1RPL0	Ataxin 2-like	Atxn2l	A0A0U1RPL0	A0A0U1RPL0	Atxn2l	Ataxin 2-like	A0A0U1RPL0_MOUSE	2	55053.3	51544.9	61034	45332.1	63539.8	39259.4
A0A0U1RPT5	Fructose-bisphosphate aldolase A (Fragment)	Aldoa	A0A0U1RPT5;A6ZI44;D3YV98	A0A0U1RPT5;A6ZI44;D3YV98	Aldoa	Fructose-bisphosphate aldolase A (Fragment)	A0A0U1RPT5_MOUSE;A6ZI44_MOUSE;D3YV98_MOUSE	1	46438.8	32070.8	33774.2	38666.2	32149.3	19046.5
A0A0U1RPZ9	Neurotrophic tyrosine kinase, receptor, type 3 (Fragment)	Ntrk3	A0A0U1RPZ9	A0A0U1RPZ9	Ntrk3	Neurotrophic tyrosine kinase, receptor, type 3 (Fragment)	A0A0U1RPZ9_MOUSE	1	16013.7	13868.1	9497.45	13015.7	18544.6	15907.5
A0A140LHG9	Phosphatidylinositol binding clathrin assembly protein (Fragment)	Picalm	A0A140LHG9	A0A140LHG9	Picalm	Phosphatidylinositol binding clathrin assembly protein (Fragment)	A0A140LHG9_MOUSE	1		9047.01
A0A140LHQ8	Phosphatidylinositol binding clathrin assembly protein (Fragment)	Picalm	A0A140LHQ8;Q3TD51;Q570Z8	A0A140LHQ8;Q3TD51;Q570Z8	Picalm	Phosphatidylinositol binding clathrin assembly protein (Fragment)	A0A140LHQ8_MOUSE;Q3TD51_MOUSE;Q570Z8_MOUSE	2	132408	145394	114453	135457	139575	140994
A0A140LHS7	Olfactory receptor	Or5bb10	A0A140LHS7;A0A140LI22;Q6W032	A0A140LHS7;A0A140LI22;Q6W032	Olfr1432;Or5bb10	Olfactory receptor	A0A140LHS7_MOUSE;A0A140LI22_MOUSE;Q6W032_MOUSE	1	15263.6	17700.3	16253.9	15896.5
A0A140LI88	Ankyrin repeat domain-containing protein 31	Ankrd31	A0A140LI88	A0A140LI88;A0A4W7PWM5	Ankrd31	Ankyrin repeat domain-containing protein 31	ANR31_MOUSE	1	20035.3	17562.2	18054.9	13978.7	15989.1
A0A140LIQ6	Transforming, acidic coiled-coil containing protein 2 (Fragment)	Tacc2	A0A140LIQ6	A0A140LIJ2;A0A140LIQ1;A0A140LIQ6;A0A140LJ29;E9Q8T1;E9Q9Z4;E9QL08;Q3UL40;Q5DTJ3	Tacc2	Transforming, acidic coiled-coil containing protein 2 (Fragment)	A0A140LIQ6_MOUSE	5	32044.4	18529.4	15303	19015.7	19610.1	24119.4
A0A140LIX7	RAB34, member RAS oncogene family	Rab34	A0A140LIX7	A0A140LIX7	Rab34	RAB34, member RAS oncogene family	A0A140LIX7_MOUSE	2	4613.22	4961.13	6663.2	4569.84	6785.99	6972.5
A0A140LJ04	Zinc finger, ZZ-type with EF hand domain 1	Zzef1	A0A140LJ04	A0A140LJ04;E9Q5W5	Zzef1	Zinc finger, ZZ-type with EF hand domain 1	A0A140LJ04_MOUSE	1	2409.55	2300.58		2066.12	3344.66	4366.06
A0A140LJB7	G protein pathway suppressor 1	Gps1	A0A140LJB7	A0A140LJB7	Gps1	G protein pathway suppressor 1	A0A140LJB7_MOUSE	1		15499	17727.3
A0A140LJD2	Tetratricopeptide repeat, ankyrin repeat and coiled-coil containing 2 (Fragment)	Tanc2	A0A140LJD2;E9Q2K2	A0A140LJD2;E9Q2K2	Tanc2	Tetratricopeptide repeat, ankyrin repeat and coiled-coil containing 2 (Fragment)	A0A140LJD2_MOUSE;E9Q2K2_MOUSE	2	24109.2	10988.9	24557.7	16160.7	26014.5	15461.7
A0A140T8J4	Heme-binding protein 1	Hebp1	A0A140T8J4	A0A140T8J4	Hebp1	Heme-binding protein 1	A0A140T8J4_MOUSE	1	19426.7	21683.5	10427.4	7316.86	8510.75
A0A140T8T5	Microtubule-associated protein	Map4	A0A140T8T5	A0A140T8T5	Map4	Microtubule-associated protein	A0A140T8T5_MOUSE	2	168921	130583	130319	127662	172537	122325
A0A1B0GR85	RIKEN cDNA 2900026A02 gene	2900026A02Rik	A0A1B0GR85	A0A1B0GR85	2900026A02Rik	RIKEN cDNA 2900026A02 gene	A0A1B0GR85_MOUSE	38	56894.7	45813.4	42155.2	40447.7	53308.7	33587.6
A0A1B0GSX6	PDZ and LIM domain protein 3	Pdlim3	A0A1B0GSX6	A0A1B0GSX6	Pdlim3	PDZ and LIM domain protein 3	A0A1B0GSX6_MOUSE	2	14306.5	13794.3	12301.2		6435.48	3914.18
A0A1B0GSX7	Nuclear pore complex protein Nup98-Nup96	Nup98	A0A1B0GSX7	A0A1B0GSX7	Nup98	Nuclear pore complex protein Nup98-Nup96	A0A1B0GSX7_MOUSE	2	19146.6	13494.9	25312.7	18162.8	28623.9	29266.1
A0A1D5RLC6	Golgin A4 (Fragment)	Golga4	A0A1D5RLC6	A0A1D5RLC6	Golga4	Golgin A4 (Fragment)	A0A1D5RLC6_MOUSE	1	7921.75	4964.92	3641.96	5853.61	4934.93	5297.7
A0A1D5RLF8	Cytokine induced apoptosis inhibitor 1 (Fragment)	Ciapin1	A0A1D5RLF8	A0A1D5RLF8	Ciapin1	Cytokine induced apoptosis inhibitor 1 (Fragment)	A0A1D5RLF8_MOUSE	1	25689.7	20047.4	17666.6	12475.3	21578.2	18851.1
A0A1D5RLL4	Transformation/transcription domain-associated protein	Trrap	A0A1D5RLL4;E9PWT1;E9PZA7;E9QLK7	A0A1D5RLL4;E9PWT1;E9PZA7;E9QLK7;F7CGG2	Trrap	Transformation/transcription domain-associated protein	A0A1D5RLL4_MOUSE;E9PWT1_MOUSE;E9PZA7_MOUSE;E9QLK7_MOUSE	16	14790.5	21516.1	23668.4	22056.2	19052.4	29470.8
A0A1D5RM71	SAM and SH3 domain containing 1 (Fragment)	Sash1	A0A1D5RM71;A0A1D5RMH4;F8VQK5;Q6ZQ46	F8VQK5;A0A1D5RM71;A0A1D5RMH4;Q6ZQ46	Sash1	SAM and SH3 domain containing 1 (Fragment)	A0A1D5RM71_MOUSE;A0A1D5RMH4_MOUSE;F8VQK5_MOUSE;Q6ZQ46_MOUSE	2	10552.6	11590.5	6269.01	11709.2	10123.9	6442.93
A0A1D5RMM8	Paxillin	Pxn	A0A1D5RMM8	A0A1D5RMM8	Pxn	Paxillin	A0A1D5RMM8_MOUSE	6	47179.2	38708.1	33452.2	30852.5	37395.8	21775.8
A0A1G5SJV1	Immunity related GTPase, B5-B3 tandem, isoform 1	OTTMUSWSBG00059281	A0A1G5SJV1;Q5SVP0;Q5SVP2	Q3TMS7;A0A1G5SJ58;A0A1G5SJ73;A0A1G5SJB0;A0A1G5SJV1;A6PWD6;J7NUN6;J7P1X3;J7PCI3;J7PDK7;Q3ULY1;Q5NCB2;Q5NCB3;Q5SVP0;Q5SVP2;Q8R5D8;U5NFV7;U5NGE1;U5NJP0	9930111J21Rik1;9930111J21Rik2;OTTMUSWSBG00059281	Immunity related GTPase, B5-B3 tandem, isoform 1	A0A1G5SJV1_MOUSE;Q5SVP0_MOUSE;Q5SVP2_MOUSE	1			10053.5		5108.57
A0A1G5SK64	Immunity related GTPase family D	OTTMUSWSBG00059284	A0A1G5SK64;Q3U0K0;Q61635;U5NG85	Q3U0K0;Q61635;Q99M59;A0A1G5SK64;U5NG85	Ifi47;Irgd;OTTMUSWSBG00059284	Immunity related GTPase family D	A0A1G5SK64_MOUSE;Q3U0K0_MOUSE;Q61635_MOUSE;U5NG85_MUSMM	4	14381.5	13536.8	12296.8	9423.5	11072.8	12459.9
A0A1L1SQR4	Dedicator of cytokinesis 6	Dock6	A0A1L1SQR4;A0A1L1STJ1	A0A1L1SQR4;A0A1L1STJ1	Dock6	Dedicator of cytokinesis 6	A0A1L1SQR4_MOUSE;A0A1L1STJ1_MOUSE	1			5555.65	2381.74	2593.56
A0A1L1SS44	Amyloid beta precursor-like protein 2 (Fragment)	Aplp2	A0A1L1SS44;Q3TPZ7;Q3UDL6;Q60709;Q61482	Q3UDL6;Q60709;A0A1L1SS44;Q3TPZ7;Q61482	Aplp2;Cdebp	Amyloid beta precursor-like protein 2 (Fragment)	A0A1L1SS44_MOUSE;Q3TPZ7_MOUSE;Q3UDL6_MOUSE;Q60709_MOUSE;Q61482_MOUSE	4	11393.6	9817.53	8465.51	13143.9	7341.57	5368.84
A0A1L1SS87	Choline transporter-like protein (Fragment)	Slc44a2	A0A1L1SS87;A0A1L1SU40	A0A1L1SS87;A0A1L1SU40	Slc44a2	Choline transporter-like protein (Fragment)	A0A1L1SS87_MOUSE;A0A1L1SU40_MOUSE	1		15640.1	25251.6	21526.2	13462.5
A0A1L1SSC7	Tetratricopeptide repeat domain 13	Ttc13	A0A1L1SSC7	A0A1L1SSC7	Ttc13	Tetratricopeptide repeat domain 13	A0A1L1SSC7_MOUSE	8	22604.6	24232.6	25063.4	29513.8	26566.2	29733.4
A0A1L1SSF8	RIKEN cDNA 4931406C07 gene	4931406C07Rik	A0A1L1SSF8	Q91V76;A0A1L1SSF8	4931406C07Rik	RIKEN cDNA 4931406C07 gene	A0A1L1SSF8_MOUSE	22	164296	118967	114769	124316	142006	116720
A0A1L1SSL0	Rho GTPase activating protein 42 (Fragment)	Arhgap42	A0A1L1SSL0	A0A1L1SSL0	Arhgap42	Rho GTPase activating protein 42 (Fragment)	A0A1L1SSL0_MOUSE	3	59939.9	106321	102204	82756.4	76339.1	86066.3
A0A1L1ST22	CLIP associating protein 2	Clasp2	A0A1L1ST22;Q8BSE7	A0A1L1ST22;Q8BSE7	Clasp2	CLIP associating protein 2	A0A1L1ST22_MOUSE;Q8BSE7_MOUSE	2	10950.1	7104.91	16865.3	11692.7		9897.99
A0A1L1ST86	RIKEN cDNA 4931406C07 gene	4931406C07Rik	A0A1L1ST86	Q91V76;A0A1L1ST86	4931406C07Rik	RIKEN cDNA 4931406C07 gene	A0A1L1ST86_MOUSE	2	210106	214177	135836	186351	190719	182186
A0A1L1STC6	Spectrin repeat containing, nuclear envelope 1	Syne1	A0A1L1STC6;Q6PI72	A0A1L1STC6;Q6PI72	Syne1	Spectrin repeat containing, nuclear envelope 1	A0A1L1STC6_MOUSE;Q6PI72_MOUSE	4	28611.3	24122.1	28690.9	28031.8	24868.5	23455.1
A0A1L1STD6	InaF motif containing 2	Inafm2	A0A1L1STD6	A0A1L1STD6	Inafm2	InaF motif containing 2	A0A1L1STD6_MOUSE	2	13336.2	18123.1	14388.5	18155.9	18940.5	13991.5
A0A1L1SUI3	Solute carrier family 37 (glucose-6-phosphate transporter), member 4	Slc37a4	A0A1L1SUI3;Q9D1F9	A0A1L1SUI3;Q9D1F9;Q6WG34	Slc37a4	Solute carrier family 37 (glucose-6-phosphate transporter), member 4	A0A1L1SUI3_MOUSE;Q9D1F9_MOUSE	2	14018.4	11679.3	10830.8	15411.8	5938.32	16238.1
A0A1L1SV25	Alpha-actinin-4	Actn4	A0A1L1SV25;A0A1L1SVJ6	A0A1L1SV25;A0A1L1SVJ6	Actn4	Alpha-actinin-4	A0A1L1SV25_MOUSE;A0A1L1SVJ6_MOUSE	2	4591.34	6459.5	6783.42	6439.69	7142.42	9756.28
A0A1L1SV73	Ubiquitin carboxyl-terminal hydrolase 47	Usp47	A0A1L1SV73	A0A1L1SV73	Usp47	Ubiquitin carboxyl-terminal hydrolase 47	A0A1L1SV73_MOUSE	2	27482.5	26838.1	28565.9	25300.4	21727.2	24469.2
A0A1L7NR63	C-Cbl associated protein	Sorbs1	A0A1L7NR63	A0A1L7NR63;A0A286YD34	Sorbs1	C-Cbl associated protein	A0A1L7NR63_MOUSE	4	55116.8	57044.7	51271.4	52552.6	55947.4	48452.8
A0A1W2P6G5	Myosin, light polypeptide 6, alkali, smooth muscle and non-muscle	Myl6	A0A1W2P6G5;Q642K0	A0A1W2P6G5;Q642K0	Myl6	Myosin, light polypeptide 6, alkali, smooth muscle and non-muscle	A0A1W2P6G5_MOUSE;Q642K0_MOUSE	2	88707.9	69184.1	72708.2	51863.3	79486.6	53683.5
A0A1W2P6P1	Small glutamine-rich tetratricopeptide repeat (TPR)-containing, alpha (Fragment)	Sgta	A0A1W2P6P1;Q3TN35	Q3TN35;A0A1W2P6P1	Sgta	Small glutamine-rich tetratricopeptide repeat (TPR)-containing, alpha (Fragment)	A0A1W2P6P1_MOUSE;Q3TN35_MOUSE	1	101000	105175	71495.4	66799.4	95399.6	66945.7
A0A1W2P737	Pericentrin (kendrin)	Pcnt	A0A1W2P737;F8VPV0;Q80U10;Q8CDL2	A0A1W2P737;F8VPV0;Q80U10;Q8CDL2	Pcnt	Pericentrin (kendrin)	A0A1W2P737_MOUSE;F8VPV0_MOUSE;Q80U10_MOUSE;Q8CDL2_MOUSE	1	16286.1			11088.2	8779.95
A0A1W2P7M9	Integrin alpha 7 (Fragment)	Itga7	A0A1W2P7M9	A0A1W2P7M9	Itga7	Integrin alpha 7 (Fragment)	A0A1W2P7M9_MOUSE	4	4162.53	5596.37	6813.63	4474.79	5174.56	5386.88
A0A1W2P7Q6	Exportin-T	Xpot	A0A1W2P7Q6	A0A1W2P7Q6	Xpot	Exportin-T	A0A1W2P7Q6_MOUSE	1	4920.33	8465.86	11223.8	9222.8	8709.38	9627.11
A0A1W2P879	Paralemmin-1 (Fragment)	Palm	A0A1W2P879;Q3TRX4;Q542N8;Q91WF5	A0A1W2P879;Q3TRX4;Q542N8;Q91WF5	Palm	Paralemmin-1 (Fragment)	A0A1W2P879_MOUSE;Q3TRX4_MOUSE;Q542N8_MOUSE;Q91WF5_MOUSE	1		11569.7		20274.4	13898.8
A0A1Y7VJN8	Calpastatin	Cast	A0A1Y7VJN8;Q8CE04	A0A1Y7VJN8;Q8CE04	Cast	Calpastatin	A0A1Y7VJN8_MOUSE;Q8CE04_MOUSE	2	68942.5	46393.9	53435.4	46959.3	54984	40425.5
A0A1Y7VK00	Zinc finger protein 825	Zfp825	A0A1Y7VK00;K7N5X2;Q91VL6	A0A1Y7VK00;K7N5X2;Q91VL6	Zfp825	Zinc finger protein 825	A0A1Y7VK00_MOUSE;K7N5X2_MOUSE;Q91VL6_MOUSE	1	5301.15	3859.41		4528.22	4689.14
A0A1Y7VLX4	Yae1 domain containing 1	Yae1d1	A0A1Y7VLX4;Q8BPG2;Q9CS38;Q9D033;Q9D053;Q9D064;Q9DAY6	Q8BPG2;Q9CS38;Q9D033;Q9D053;Q9D064;A0A1Y7VLX4;Q9DAY6	Yae1d1	Yae1 domain containing 1	A0A1Y7VLX4_MOUSE;Q8BPG2_MOUSE;Q9CS38_MOUSE;Q9D033_MOUSE;Q9D053_MOUSE;Q9D064_MOUSE;Q9DAY6_MOUSE	1	35035.2	22905	25301.9	16158.5	37556	30584.7
A0A1Y7VM45	Pre-mRNA processing factor 39 (Fragment)	Prpf39	A0A1Y7VM45;A0PJ46;E9QJV4	A0A1Y7VM45;A0PJ46;E9QJV4	Prpf39	Pre-mRNA processing factor 39 (Fragment)	A0A1Y7VM45_MOUSE;A0PJ46_MOUSE;E9QJV4_MOUSE	1	13894.8	12127.8	7610.69	14253.1		9725.74
A0A1Y7VME9	Kinase D-interacting substrate 220	Kidins220	A0A1Y7VME9;E9Q9B7	A0A1Y7VME9;A0A1Y7VNF8;E9Q9B7;Q3V2X2;A0A076N402;A0A076N8A1;A0A076N9K1;A0A076NBC4;Q80TG7	Kidins220	Kinase D-interacting substrate 220	A0A1Y7VME9_MOUSE;E9Q9B7_MOUSE	23	27799.2	28815.2	27049.7	25101.5	22848.6	23705.7
A0A1Y7VMP7	MutL homolog 3	Mlh3	A0A1Y7VMP7;Q3V1X3;Q68FG1;Q8BZC3	A0A1Y7VMP7;Q3TRU3;Q3V1X3;Q68FG1;Q8BZC3	Mlh3	MutL homolog 3	A0A1Y7VMP7_MOUSE;Q3V1X3_MOUSE;Q68FG1_MOUSE;Q8BZC3_MOUSE	1	234463	243771	180509		214392	174783
A0A1Z3MHX1	Ifi202b	Ifi202b	A0A1Z3MHX1	Q9R002;A0A1Z3MHX1;A0A1Z3MHY1;L0HCN1	Ifi202b	Ifi202b	A0A1Z3MHX1_MOUSE	15	30412.4	51408.5	62237.8	46939.9	46933	63343
A0A286YCS4	Anion exchange protein	Slc4a7	A0A286YCS4;A0A286YCX2;A0A286YCX8;A0A286YD46;A0A286YDK8;E3UVT9;J7H931;J9RDH0;J9RV59;J9RZB2;J9S4N6;J9S7F7;U3RF68	A0A286YCS4;A0A286YCX2;A0A286YCX8;A0A286YD46;A0A286YDK8;E3UVT9;J7H931;J9RDH0;J9RV59;J9RZB2;J9S4N6;J9S7F7;U3RF68	Slc4a7	Anion exchange protein	A0A286YCS4_MOUSE;A0A286YCX2_MOUSE;A0A286YCX8_MOUSE;A0A286YD46_MOUSE;A0A286YDK8_MOUSE;E3UVT9_MOUSE;J7H931_MOUSE;J9RDH0_MOUSE;J9RV59_MOUSE;J9RZB2_MOUSE;J9S4N6_MOUSE;J9S7F7_MOUSE;U3RF68_MOUSE	1		5420	10312.1		8917.22	4960.71
A0A286YCT6	Erythrocyte membrane protein band 4.1 like 3 (Fragment)	Epb41l3	A0A286YCT6	A0A286YCT6	Epb41l3	Erythrocyte membrane protein band 4.1 like 3 (Fragment)	A0A286YCT6_MOUSE	2	15543.7	10102	9093.78	10248.9	8692.3
A0A286YCV9	Kinesin family member 13B	Kif13b	A0A286YCV9;E9Q4K7	A0A286YCV9;A0A286YD28;E9Q4K7	Kif13b	Kinesin family member 13B	A0A286YCV9_MOUSE;E9Q4K7_MOUSE	52	47557.9	52646.7	50295.5	48759.6	48918	48858.7
A0A286YCX6	Trafficking protein particle complex 8	Trappc8	A0A286YCX6	A0A286YCX6;E9PY51;Q8BJI6	Trappc8	Trafficking protein particle complex 8	A0A286YCX6_MOUSE	46	37803.6	47298.1	54487.8	49778.1	46868.9	52772.1
A0A286YDC3	Ras and Rab interactor 1 (Fragment)	Rin1	A0A286YDC3;A0A2C9F2A2	A0A2C9F2A2;A0A286YDC3	Rin1	Ras and Rab interactor 1 (Fragment)	A0A286YDC3_MOUSE;A0A2C9F2A2_MOUSE	1	29083.4	34988.1	21342.3	15922.7	28228.5	34056.7
A0A286YDI8	SEC24 homolog C, COPII coat complex component	Sec24c	A0A286YDI8;Q80U83	A0A286YDI8;Q80U83;A0A2I3BQS4	Sec24c	SEC24 homolog C, COPII coat complex component	A0A286YDI8_MOUSE;Q80U83_MOUSE	2	30875.3	56091.2	30854.7	22688.9	30234.1	54552.6
A0A286YDL6	Calcium/calmodulin-dependent protein kinase II gamma (Fragment)	Camk2g	A0A286YDL6	A0A286YCB8;A0A286YCW8;A0A286YDL6	Camk2g	Calcium/calmodulin-dependent protein kinase II gamma (Fragment)	A0A286YDL6_MOUSE	4	26423	47420.4	37069.4	41577.6	27357.8	28700.6
A0A2I3BPN6	TATA-box binding protein associated factor 4	Taf4	A0A2I3BPN6;E9QAP7	E9QAP7;A0A2I3BPN6;Q91WW6	Taf4	TATA-box binding protein associated factor 4	A0A2I3BPN6_MOUSE;E9QAP7_MOUSE	6	15119.8	11298.1	10416.7	14801.2	16542.3	9539.63
A0A2I3BPY7	Retinoic acid induced 14	Rai14	A0A2I3BPY7	A0A2I3BPY7	Rai14	Retinoic acid induced 14	A0A2I3BPY7_MOUSE	1	157134	117895	111401	110817	137221	97801.9
A0A2I3BQG3	Signal peptidase complex subunit 1	Spcs1	A0A2I3BQG3;A0A2I3BRW0	A0A2I3BQG3;A0A2I3BRW0	Spcs1	Signal peptidase complex subunit 1	A0A2I3BQG3_MOUSE;A0A2I3BRW0_MOUSE	6	34384.3	58693.9	68880.2	51712.3	49147.6	65996.9
A0A2I3BQS8	Predicted gene, 55359	Gm55359	A0A2I3BQS8	A0A2I3BQS8	Gm55359	Predicted gene, 55359	A0A2I3BQS8_MOUSE	2	14507.5	12347.6	18803.6	24144.9	19229.3	21397
A0A2I3BR81	5'-nucleotidase domain containing 2	Nt5dc2	A0A2I3BR81	A0A2I3BR81;A0A2I3BPH8;A0A2I3BRL0	Nt5dc2	5'-nucleotidase domain containing 2	A0A2I3BR81_MOUSE	19	37535.5	48416.5	57639.8	50054.3	40972.2	59965.8
A0A2I3BRG2	Protein arginine N-methyltransferase 5	Prmt5	A0A2I3BRG2	A0A2I3BRG2	Prmt5	Protein arginine N-methyltransferase 5	A0A2I3BRG2_MOUSE	1			5844.05
A0A2I3BRJ4	RIKEN cDNA 6030458C11 gene	6030458C11Rik	A0A2I3BRJ4	Q8BGC1;A0A2I3BRJ4	6030458C11Rik	RIKEN cDNA 6030458C11 gene	A0A2I3BRJ4_MOUSE	1		11080		8810.15	10105.9
A0A2I3BRM6	Heterogeneous nuclear ribonucleoprotein C (Fragment)	Hnrnpc	A0A2I3BRM6	A0A2I3BRM6	Hnrnpc	Heterogeneous nuclear ribonucleoprotein C (Fragment)	A0A2I3BRM6_MOUSE	2	24920.8	20037.9	23016.9	24816.1	18172.1	6613.07
A0A2I3BRX9	Ral GTPase activating protein, alpha subunit 1	Ralgapa1	A0A2I3BRX9	A0A2I3BRX9	Ralgapa1	Ral GTPase activating protein, alpha subunit 1	A0A2I3BRX9_MOUSE	6	35210.6	29080.9	31639.7	29481.9	24274.5	25168.8
A0A2R8VHA9	Apolipoprotein L 7b (Fragment)	Apol7b	A0A2R8VHA9;B1AQP7;Q3UZ24;Q5U432	B1AQP7;Q3UZ24;A0A2R8VHA9;Q5U432	Apol7b;Apol7e	Apolipoprotein L 7b (Fragment)	A0A2R8VHA9_MOUSE;B1AQP7_MOUSE;Q3UZ24_MOUSE;Q5U432_MOUSE	1						84802.2
A0A2R8VHB6	Erythrocyte membrane protein band 4.1 like 1 (Fragment)	Epb41l1	A0A2R8VHB6;A2AUK7;A2AUK8	A2AUK7;A2AUK8;A0A2R8VHB6	Epb41l1	Erythrocyte membrane protein band 4.1 like 1 (Fragment)	A0A2R8VHB6_MOUSE;A2AUK7_MOUSE;A2AUK8_MOUSE	2	53808.5	62931.4	37396.7	57057.9	72165.4	27939.6
A0A2R8VHH6	Receptor-type tyrosine-protein phosphatase F (Fragment)	Ptpra	A0A2R8VHH6;Q91V35	Q91V35;A0A2R8VHH6	Ptpra	Receptor-type tyrosine-protein phosphatase F (Fragment)	A0A2R8VHH6_MOUSE;Q91V35_MOUSE	2	41463.3	45501.9	53389.2	38342.9	35920.2	42975
A0A2R8VHL8	Poly(rC) binding protein 2 (Fragment)	Pcbp2	A0A2R8VHL8;A0A2R8VHP9;A0A2R8VKF0;Q3TT81	A0A2R8VHL8;A0A2R8VHP9;A0A2R8VI12;A0A2R8VI15;A0A2R8VI71;A0A2R8VI73;A0A2R8VKF0;A0A2R8VKN0;A0A2R8W6U6;A0AAQ4VMQ7;Q3TT81	Pcbp2	Poly(rC) binding protein 2 (Fragment)	A0A2R8VHL8_MOUSE;A0A2R8VHP9_MOUSE;A0A2R8VKF0_MOUSE;Q3TT81_MOUSE	4	22555.4	19164.7	22076.9	22239.6	27218.5	19538.1
A0A2R8VHW4	Bromodomain containing 4 (Fragment)	Brd4	A0A2R8VHW4	A0A2R8VHW4	Brd4	Bromodomain containing 4 (Fragment)	A0A2R8VHW4_MOUSE	1	8363.37	7067.43			11783.3	3023.01
A0A2R8VI80	Transcription factor AP4 (Fragment)	Tfap4	A0A2R8VI80;A0A2R8W6R9;Q8BWA4;Q9JIZ5	Q9JIZ5;Q8BWA4;A0A2R8VI80;A0A2R8W6R9	Tfap4	Transcription factor AP4 (Fragment)	A0A2R8VI80_MOUSE;A0A2R8W6R9_MOUSE;Q8BWA4_MOUSE;Q9JIZ5_MOUSE	1						5587.68
A0A2R8VI94	CD47 antigen (Rh-related antigen, integrin-associated signal transducer)	Cd47	A0A2R8VI94;A0A2R8W6P0;D3Z187	A0A2R8W6P0;A0A2R8VI94;D3Z187	Cd47	CD47 antigen (Rh-related antigen, integrin-associated signal transducer)	A0A2R8VI94_MOUSE;A0A2R8W6P0_MOUSE;D3Z187_MOUSE	1	1260.66	1247.57	1600.48	1308.36	2409.03	1659.15
A0A2R8VJW0	Aconitase 2, mitochondrial (Fragment)	Aco2	A0A2R8VJW0	A0A2R8VJW0	Aco2	Aconitase 2, mitochondrial (Fragment)	A0A2R8VJW0_MOUSE	2	15754.8	20448.8	18854	22134	11457.1	15300.2
A0A2X0SZ21	PIK3R2 (Fragment)	PIK3R2	A0A2X0SZ21;Q3UK33	A0A2X0SZ21;Q3UK33	PIK3R2;Pik3r2	PIK3R2 (Fragment)	A0A2X0SZ21_MOUSE;Q3UK33_MOUSE	1	15354.3	10000.5	19375.6	16897.1	9783.28	11504.2
A0A338P6G6	High mobility group protein HMG-I/HMG-Y	Hmga1	A0A338P6G6;A0A384DV79	A0A338P6G6;A0A384DV79;Q3TVP0	Hmga1	High mobility group protein HMG-I/HMG-Y	A0A338P6G6_MOUSE;A0A384DV79_MOUSE	2	56221.8	57885	37292.9	57138	33639.3	55698.5
A0A338P6I9	Predicted gene, 56451	Gm56451	A0A338P6I9	A0A338P6I9	Gm56451	Predicted gene, 56451	A0A338P6I9_MOUSE	3	63632.6	65375.6	53234.8	69414.3	55810.5	50700.2
A0A338P6J6	Tetratricopeptide repeat domain 3 (Fragment)	Ttc3	A0A338P6J6;A0A338P6W3;F6ZS17;G5E8T2	G5E8T2;A0A338P6W3;A0A338P6J6;F6ZS17	Ttc3	Tetratricopeptide repeat domain 3 (Fragment)	A0A338P6J6_MOUSE;A0A338P6W3_MOUSE;F6ZS17_MOUSE;G5E8T2_MOUSE	2	5253.17	7681.87	4626.53		3500.7	7426.45
A0A338P6K9	Glutamine and serine-rich protein 1	Qser1	A0A338P6K9	A0A338P6K9;A0A5F8MPS4	Qser1	Glutamine and serine-rich protein 1	QSER1_MOUSE	9	11067.3	10587.5	11648.2	9533.39	7899.4	6924.94
A0A338P6N4	Beta-gamma crystallin domain containing 3	Crybg3	A0A338P6N4	A0A338P6N4	Crybg3	Beta-gamma crystallin domain containing 3	A0A338P6N4_MOUSE	4	6362.53	4158.51	1970.41	4861	3885.66	839.022
A0A338P6S8	ABI family member 3 binding protein	Abi3bp	A0A338P6S8;Q59IW6	A0A338P6S8;A0A338P6W9;B2RWZ0;E9Q8E3;Q59IW5;Q59IW6;Q59IW7;Q59IW8;Q59IW9;Q8R0M1	Abi3bp	ABI family member 3 binding protein	A0A338P6S8_MOUSE;Q59IW6_MOUSE	1	8593.63	6596.1	7504.96	7143.47		6826.42
A0A338P795	Integrin beta	Itgb5	A0A338P795;G5E8F8;Q6PE70	G5E8F8;A0A338P795;Q6PE70	Itgb5	Integrin beta	A0A338P795_MOUSE;G5E8F8_MOUSE;Q6PE70_MOUSE	1	11215.9	10339.5	3325.62		13491.5	13906.3
A0A338P7C9	Transmembrane protein 181A	Tmem181a	A0A338P7C9;B2RVR2;Q3U3W2	A0A338P7C9;B2RVR2;Q3TM85;Q3U3W2	Tmem181a;Tmem181b-ps	Transmembrane protein 181A	A0A338P7C9_MOUSE;B2RVR2_MOUSE;Q3U3W2_MOUSE	6	17838.2	25210.7	26046.6	26347.2	22534	21253.9
A0A345IT93	Envelope polyprotein (Fragment)	env	A0A345IT93	P10404;A0A0A0U6W1;A0A0A0U847;A0A0A0UCD5;A0A0A0UEG7;A0A345IT91;A0A345IT93;B8YPG2;B8YPG3;G4V4Z0;Q505R5;Q5MNJ6;Q61524;Q61876;Q61877;Q64262;Q80SV2;Q80SV3;Q80SW4;Q811M8;Q811N2;Q811N3;Q811N5;Q811N6	env	Envelope polyprotein (Fragment)	A0A345IT93_MOUSE	16	151667	130963	155671	91156	100070	94438.4
A0A3B2W820	Ribosomal protein L10A	Rpl10a	A0A3B2W820;A0A3B2W824;A0A3B2WBL1;A0A3B2WDD2;Q3U561;Q5XJF6	A0A3B2WBL1;A0A3B2WDD2;Q3U561;Q5XJF6;A0A3B2W820;A0A3B2W824	Rpl10a	Ribosomal protein L10A	A0A3B2W820_MOUSE;A0A3B2W824_MOUSE;A0A3B2WBL1_MOUSE;A0A3B2WDD2_MOUSE;Q3U561_MOUSE;Q5XJF6_MOUSE	2	1036980	1398140	1468430	1204280	1136010	1360210
A0A3B2WAM3	Predicted gene, 17455 (Fragment)	Gm17455	A0A3B2WAM3;A0A3B2WBH3;G3UW87	A0A3B2WAM3;A0A3B2WBH3;G3UW87	Gm17455	Predicted gene, 17455 (Fragment)	A0A3B2WAM3_MOUSE;A0A3B2WBH3_MOUSE;G3UW87_MOUSE	1	2631.74	7046.79	3034.66	3487.21	3876.75	2465.29
A0A3B2WBC6	Polymerase (RNA) II (DNA directed) polypeptide M	Polr2m	A0A3B2WBC6	A0A3B2WBC6	Polr2m	Polymerase (RNA) II (DNA directed) polypeptide M	A0A3B2WBC6_MOUSE	2	70292.3	65632.5	54153	54238	60472.6	42911.2
A0A3B2WBE1	Erythrocyte membrane protein band 4.1 like 3 (Fragment)	Epb41l3	A0A3B2WBE1	A7YY80;A0A286YD84;A0A3B2WBE1;V6BQR3	Epb41l3	Erythrocyte membrane protein band 4.1 like 3 (Fragment)	A0A3B2WBE1_MOUSE	5	37789.5	32795.2	35615.4	28462.6	22775.2	19996.5
A0A3B2WC92	Spastin	Spast	A0A3B2WC92	A0A3B2WC92	Spast	Spastin	A0A3B2WC92_MOUSE	2	20310.8	20380	17350.7		21209.6
A0A3B2WCL5	RAN binding protein 3	Ranbp3	A0A3B2WCL5	A0A3B2WCL5	Ranbp3	RAN binding protein 3	A0A3B2WCL5_MOUSE	1	38993.2	37578.3	31566.3	26357.1	36768.4	27596.9
A0A3Q4EBK4	Bridging integrator 1	Bin1	A0A3Q4EBK4;A0A3Q4EBR8;A0AAQ4VMS1;Q6P1B9	A0A3Q4EBK4;A0A3Q4EBR8;A0AAQ4VMS1;Q6P1B9	Bin1	Bridging integrator 1	A0A3Q4EBK4_MOUSE;A0A3Q4EBR8_MOUSE;A0AAQ4VMS1_MOUSE;Q6P1B9_MOUSE	2	302346	228281	198961	185806	282454	259683
A0A3Q4EGR9	RIKEN cDNA 2700062C07 gene	2700062C07Rik	A0A3Q4EGR9	Q5XFZ0;A0A3Q4EGR9	2700062C07Rik	RIKEN cDNA 2700062C07 gene	A0A3Q4EGR9_MOUSE	1	5361.92	10657.9	11770.6	9462.13	9906.36	9695.67
A0A494B9H2	Solute carrier family 37 (glycerol-3-phosphate transporter), member 1 (Fragment)	Slc37a1	A0A494B9H2	A0A494B9H2	Slc37a1	Solute carrier family 37 (glycerol-3-phosphate transporter), member 1 (Fragment)	A0A494B9H2_MOUSE	1				2072.91
A0A494B9K4	Adducin 3	Add3	A0A494B9K4;Q05DT0;Q3UNK1;Q8BJH2;Q8BM29;Q9JLE2	Q3UNK1;Q8BJH2;A0A494B9K4;Q05DT0;Q8BM29;Q9JLE2	Add3	Adducin 3	A0A494B9K4_MOUSE;Q05DT0_MOUSE;Q3UNK1_MOUSE;Q8BJH2_MOUSE;Q8BM29_MOUSE;Q9JLE2_MOUSE	2	25470.1	12747.2	15214.7	20125.7	28172.5	22707.9
A0A494B9V8	Protein prenyltransferase alpha subunit repeat containing 1	Ptar1	A0A494B9V8	A0A494B9V8;A0A494BBC8;E9QAB6	Ptar1	Protein prenyltransferase alpha subunit repeat containing 1	A0A494B9V8_MOUSE	10	21617.3	27081.6	24263.3	20933.5	21270.3	25035.6
A0A494BA04	Latent transforming growth factor beta binding protein 3 (Fragment)	Ltbp3	A0A494BA04;A0A494BBP4	A0A494BA04;A0A494BBP4	Ltbp3	Latent transforming growth factor beta binding protein 3 (Fragment)	A0A494BA04_MOUSE;A0A494BBP4_MOUSE	3	34089.9	26168.9	34555.3	18031.6	30158.1	18785.4
A0A494BB10	Asnsd1 upstream reading frame	Asdurf	A0A494BB10	A0A494BB10	Asdurf	Asnsd1 upstream reading frame	A0A494BB10_MOUSE	5	14200.9	11459.6	9993.57	7677.36	7507.19	16833.1
A0A494BB75	WD repeat-containing protein 26	Wdr26	A0A494BB75	A0A494BB75	Wdr26	WD repeat-containing protein 26	A0A494BB75_MOUSE	1	6504.95	7803.18	12558.5	5342.57	4876.42	3560.54
A0A494BBE3	Receptor accessory protein 5 (Fragment)	Reep5	A0A494BBE3;G3X8R0;Q5QGU0;Q921E4;Q9CQG4	G3X8R0;Q5QGU0;Q921E4;Q9CQG4;A0A494BBE3	Reep5	Receptor accessory protein 5 (Fragment)	A0A494BBE3_MOUSE;G3X8R0_MOUSE;Q5QGU0_MOUSE;Q921E4_MOUSE;Q9CQG4_MOUSE	3	209375	262486	293518	221839	216903	230071
A0A494BBL8	EH domain binding protein 1-like 1 (Fragment)	Ehbp1l1	A0A494BBL8;E9QP49	A0A494BBL8;E9QP49	Ehbp1l1	EH domain binding protein 1-like 1 (Fragment)	A0A494BBL8_MOUSE;E9QP49_MOUSE	1	18497	10999.8	14681.4	13331.5	12218.3	8025.78
A0A4E9FSP6	IgL2 (Fragment)	IGLC2	A0A4E9FSP6	A0A4E9FSP6	IGLC2	IgL2 (Fragment)	A0A4E9FSP6_MOUSE	4				44448.4	271023	442928
A0A4E9FT70	IgG3 (Fragment)	IGHG3	A0A4E9FT70	A0A4E9FT70	IGHG3	IgG3 (Fragment)	A0A4E9FT70_MOUSE	7			7496.54	49652.1	635414	787289
A0A4E9FU10	IgG4 (Fragment)	IGHG4	A0A4E9FU10	A0A097PUG1;A0A097PUH2;A0A4E9FU10	IGHG4	IgG4 (Fragment)	A0A4E9FU10_MOUSE	2		4277.58			56567.4	89896.2
A0A4E9G461	IgG2 (Fragment)	IGHG2	A0A4E9G461	A0A4E9G461	IGHG2	IgG2 (Fragment)	A0A4E9G461_MOUSE	15	17156			36945.5	400000	501574
A0A4P3APB9	non-specific serine/threonine protein kinase	Mapkapk2	A0A4P3APB9	A0A4P3APB9	Mapkapk2	non-specific serine/threonine protein kinase	A0A4P3APB9_MOUSE	1	8284.53	11157	11726.9	3914.4	8805.24	5107.97
A0A4Y5WWJ7	Myosin XVIIIA transcript variant 6	Myo18a	A0A4Y5WWJ7	A0A4Y5WWJ7;E9PUR2	Myo18a	Myosin XVIIIA transcript variant 6	A0A4Y5WWJ7_MOUSE	15	92876.8	104130	83140.6	88774.6	69963.2	59661.6
A0A571BD61	Coiled-coil domain containing 30 (Fragment)	Ccdc30	A0A571BD61;A0A571BEJ8;A0A571BF82	A0A571BD61;A0A571BEJ8;A0A571BF82	Ccdc30	Coiled-coil domain containing 30 (Fragment)	A0A571BD61_MOUSE;A0A571BEJ8_MOUSE;A0A571BF82_MOUSE	1	81962.3	78655.2	58559	89112.5	48091.5	84838.4
A0A571BDS0	Xin actin-binding repeat containing 1	Xirp1	A0A571BDS0	A0A571BDS0	Xirp1	Xin actin-binding repeat containing 1	A0A571BDS0_MOUSE	26	39886	29437.4	25744.3	19171.6	21132.8	18765.4
A0A571BE87	Zinc finger protein 827	Zfp827	A0A571BE87	A0A571BE87	Zfp827	Zinc finger protein 827	A0A571BE87_MOUSE	1		33395.9	23559.1
A0A571BEF4	SH3 domain protein D19	Sh3d19	A0A571BEF4	A0A571BEF4;A0A571BGG1	Sh3d19	SH3 domain protein D19	A0A571BEF4_MOUSE	4	14962.9	17022.6	11982.3	14095.1	21422.3	12806.7
A0A571BEG9	Tankyrase 1 binding protein 1 (Fragment)	Tnks1bp1	A0A571BEG9	A0A571BEG9	Tnks1bp1	Tankyrase 1 binding protein 1 (Fragment)	A0A571BEG9_MOUSE	2	70907.1	53939	55830.3	71754.7	61711.2	54788.9
A0A571BEI2	AP2 associated kinase 1 (Fragment)	Aak1	A0A571BEI2	Q6PIU9;A0A571BEI2	Aak1	AP2 associated kinase 1 (Fragment)	A0A571BEI2_MOUSE	19	76806.7	72100.7	69594.5	59038.1	67230.3	54824.7
A0A571BF46	Nebulin	Neb	A0A571BF46;A0A571BF58	A0A1B0GSF5;A0A1B0GSI0;A0A571BF46;A0A571BF58;A2AQA9;E9Q1W3;Q9JL91	Neb	Nebulin	A0A571BF46_MOUSE;A0A571BF58_MOUSE	17	86823.6	99076.4	87735.8	64159.2	89861.7	58408.3
A0A571BF69	Maltase-glucoamylase	Mgam	A0A571BF69	A0A0J9YVE6;A0A0J9YVJ0;A0A571BF69;B5THE2	Mgam	Maltase-glucoamylase	A0A571BF69_MOUSE	5	10771.6	18706.1	20399.3	9726.94	9396.08	12251.2
A0A571BF93	Microtubule-actin crosslinking factor 1	Macf1	A0A571BF93;A0A571BGC6	A0A571BF93;A0A571BGC6	Macf1	Microtubule-actin crosslinking factor 1	A0A571BF93_MOUSE;A0A571BGC6_MOUSE	2	1393.39	7124.24	7747.26			1350.87
A0A571BG95	Active breakpoint cluster region-related protein	Abr	A0A571BG95	A0A571BG95	Abr	Active breakpoint cluster region-related protein	A0A571BG95_MOUSE	3	22951.4	14438.9	10535.1	12131.6	20274.3	7716.37
A0A571BGG5	Dystonin (Fragment)	Dst	A0A571BGG5	A0A571BGG5	Dst	Dystonin (Fragment)	A0A571BGG5_MOUSE	6	9989.63	8343.24	8889.5	6986.91	6621.7	5581.51
A0A589P973	Neuron navigator 1	Nav1	A0A589P973	A0A589P973	Nav1	Neuron navigator 1	A0A589P973_MOUSE	2	13092.6	16177.6	8929.38		20158.8	8753.99
A0A5E1	Insulin-like growth factor binding protein 7	Igfbp7	A0A5E1;Q3UFA6;Q811C8	A0A5E1;Q3UFA6;Q811C8	Igfbp7	Insulin-like growth factor binding protein 7	A0A5E1_MOUSE;Q3UFA6_MOUSE;Q811C8_MOUSE	2	31816.9	27025.2	20760.8	14800	22130.9	18849.1
A0A5F8MP98	Tensin 3	Tns3	A0A5F8MP98	A0A5F8MP98;A0A5F8MPF2;Q8BWF4	Tns3	Tensin 3	A0A5F8MP98_MOUSE	3	24657.2	10669.4	15383.1	11302.1	13796.3
A0A5F8MPH5	Synaptotagmin-like 2	Sytl2	A0A5F8MPH5;A0A5F8MPX2	A0A5F8MPH5;A0A5F8MPX2	Sytl2	Synaptotagmin-like 2	A0A5F8MPH5_MOUSE;A0A5F8MPX2_MOUSE	1		3600.79
A0A5F8MPI8	Pleckstrin homology domain containing, family G (with RhoGef domain) member 5	Plekhg5	A0A5F8MPI8;B1AS67	A0A5F8MPI8;B1AS67	Plekhg5	Pleckstrin homology domain containing, family G (with RhoGef domain) member 5	A0A5F8MPI8_MOUSE;B1AS67_MOUSE	1	16324.5	14708.7	18348.8	8322.33	8460.77	11238.9
A0A5F8MPI9	Rap guanine nucleotide exchange factor (GEF) 1	Rapgef1	A0A5F8MPI9;A1L338;Q3UGX8;Q3UHC1;Q91ZZ2	Q3UHC1;Q8C5V7;Q91ZZ2;A0A5F8MPI9;A1L338;F6ZDE5;Q3UGX8	Rapgef1	Rap guanine nucleotide exchange factor (GEF) 1	A0A5F8MPI9_MOUSE;A1L338_MOUSE;Q3UGX8_MOUSE;Q3UHC1_MOUSE;Q91ZZ2_MOUSE	26	31283	29910.6	31657.4	27522.2	30043	31694.5
A0A5F8MPJ2	Sorbin and SH3 domain containing 1	Sorbs1	A0A5F8MPJ2;D3Z5J3	A0A5F8MPJ2;D3Z5J3	Sorbs1	Sorbin and SH3 domain containing 1	A0A5F8MPJ2_MOUSE;D3Z5J3_MOUSE	1	23890.1	21126.1	22083.8	23399.9	25114	15585.1
A0A5F8MPQ4	Sorbin and SH3 domain containing 2 (Fragment)	Sorbs2	A0A5F8MPQ4	A0A5F8MPQ4	Sorbs2	Sorbin and SH3 domain containing 2 (Fragment)	A0A5F8MPQ4_MOUSE	1	4022.53		1778.55
A0A5F8MPZ2	Kinesin light chain	Klc1	A0A5F8MPZ2;E9Q7C9;Q5UE59;Q7TNF4;Q8CD76	A0A5F8MPZ2;E9Q7C9;Q5UE59;Q7TNF4;Q8CD76	Klc1	Kinesin light chain	A0A5F8MPZ2_MOUSE;E9Q7C9_MOUSE;Q5UE59_MOUSE;Q7TNF4_MOUSE;Q8CD76_MOUSE	5	75453.5	56274.6	57003.1	57971	77029.2	62859.3
A0A5F8MQ70	Collagen, type V, alpha 1 (Fragment)	Col5a1	A0A5F8MQ70	A0A5F8MQ70	Col5a1	Collagen, type V, alpha 1 (Fragment)	A0A5F8MQ70_MOUSE	1	54494	37533.5	53997	29498.5	37586.5	22647.4
A0A5F8MQ82	Chromodomain helicase DNA binding protein 3 (Fragment)	Chd3	A0A5F8MQ82	A0A5F8MQ82	Chd3	Chromodomain helicase DNA binding protein 3 (Fragment)	A0A5F8MQ82_MOUSE	3	5774.05	5812.6	6062.65	6770.41	10757.4	9165.62
A0A5H1ZRL3	Negative elongation factor B	Nelfb	A0A5H1ZRL3	A0A5H1ZRL3	Nelfb	Negative elongation factor B	A0A5H1ZRL3_MOUSE	1	33078.4	41225.1	35810.5	40271.5	34834.6	25537.4
A0A5H1ZRL7	Transformation related protein 53 binding protein 1	Trp53bp1	A0A5H1ZRL7	P70399;A0A5H1ZRL7;Q8C0U1	Trp53bp1	Transformation related protein 53 binding protein 1	A0A5H1ZRL7_MOUSE	45	115562	101968	94343.5	94306.6	105191	92243.5
A0A668KL68	NF-kappaB repressing factor	Nkrf	A0A668KL68	A0A668KL68	Nkrf	NF-kappaB repressing factor	A0A668KL68_MOUSE	1	10054.2		11052.4	10170	9968.53	8231.21
A0A668KL97	HECT, UBA and WWE domain containing 1 (Fragment)	Huwe1	A0A668KL97;Q3TMX4;Q3TNP1	A0A668KL97;Q3TMX4;Q3TNP1	Huwe1	HECT, UBA and WWE domain containing 1 (Fragment)	A0A668KL97_MOUSE;Q3TMX4_MOUSE;Q3TNP1_MOUSE	1	6280.31	4884.2	9499.02	4426.45	7924.07	7225.96
A0A6I8MWX0	Fibronectin type III domain containing 1	Fndc1	A0A6I8MWX0;A0A8V5KYN9;E9Q043	A0A6I8MWX0;A0A8V5KYN9;E9Q043;E9Q8V0	Fndc1	Fibronectin type III domain containing 1	A0A6I8MWX0_MOUSE;A0A8V5KYN9_MOUSE;E9Q043_MOUSE	1	1461.45				3330.49
A0A6I8MWZ8	Metaxin-1	Mtx1	A0A6I8MWZ8;D3YVW0;D3Z3F4;G3UXX9;G3XA66;Q8R5C0	A0A6I8MWZ8;D3YVW0;D3Z3F4;G3XA66;Q8R5C0;G3UXX9	Mtx1	Metaxin-1	A0A6I8MWZ8_MOUSE;D3YVW0_MOUSE;D3Z3F4_MOUSE;G3UXX9_MOUSE;G3XA66_MOUSE;Q8R5C0_MOUSE	1	53877.8	31886.6	63490.1	60773.9	66141	50426.4
A0A6I8MX06	Predicted gene 10033	Gm10033	A0A6I8MX06;A0A6I8MX21	A0A0U1RQ46;Q8K2Z5;P08043;Q6P560;Q8CIP9;A2ART4;E9PZP6;A0A087WRH0;A0A087WRJ1;A0A087WRL6;A0A087WSF4;A0A0J9YUD4;A0A0J9YVH3;A0A1B0GRI2;A0A1B0GRI9;A0A1B0GSM0;A0A1B0GT13;A0A1D5RM15;A0A1W2P6H7;A0A338P6Q3;A0A571BGF1;A0A6I8MX06;A0A6I8MX21;A0A9L6KDG1;A0A9L6KDU1;A0AA74KT47;A0AA74KT80;A2AE18;A2AE19;A2AHM2;A2ANU6;A2ARL5;A2ARR6;A2ARR7;A2ART0;A2ARV7;A2ARW1;A2ARW5;A2ARW8;A2ARX0;A2ARX1;A2AU83;A2AW66;A2AW67;A2BE23;…	Gm10033	Predicted gene 10033	A0A6I8MX06_MOUSE;A0A6I8MX21_MOUSE	2	10226.3	17230.9	14052	10190.2	14612.6
A0A7N9VR94	AHNAK nucleoprotein 2	Ahnak2	A0A7N9VR94	A0A7N9VR94	Ahnak2	AHNAK nucleoprotein 2	A0A7N9VR94_MOUSE	23	109055	93022.1	84055	99020.3	108801	80658.4
A0A7N9VS49	NAD(+) kinase (Fragment)	Nadk2	A0A7N9VS49;A0A7N9VT10;A0A7P0A156;Q14BL1;Q9CUB4	A0A7N9VS49;A0A7P0A156;Q14BL1;Q9CUB4;A0A7N9VT10	Nadk2	NAD(+) kinase (Fragment)	A0A7N9VS49_MOUSE;A0A7N9VT10_MOUSE;A0A7P0A156_MOUSE;Q14BL1_MOUSE;Q9CUB4_MOUSE	1	9346.15				9569.64
A0A7N9VSG0	ATPase family gene 2 protein homolog B	Afg2b	A0A7N9VSG0	A0A7N9VSG0;Q3TER3	Afg2b	ATPase family gene 2 protein homolog B	AFG2B_MOUSE	5	7781.03	8791.62	7340.6	8321.17	7045.99	6623.08
A0A7P0A164	IQ motif containing F3	Iqcf3	A0A7P0A164	A0A7P0A164	Iqcf3	IQ motif containing F3	A0A7P0A164_MOUSE	1	23025.4	29286.9	24002.3	37431	27648.6	29122.1
A0A8F5XVB9	Endoribonuclease Dicer	Dicer1	A0A8F5XVB9;F8VQ54;Q3UUV8;Q6ZQ23	F8VQ54;A0A8F5XVB9;Q6ZQ23;Q3UUV8	Dicer1	Endoribonuclease Dicer	A0A8F5XVB9_MOUSE;F8VQ54_MOUSE;Q3UUV8_MOUSE;Q6ZQ23_MOUSE	1	5436.13	10243.4	6348.55	4375.92	4194.73	4513.72
A0A8V5KX73	Myosin IXb	Myo9b	A0A8V5KX73	A0A8V5KX73	Myo9b	Myosin IXb	A0A8V5KX73_MOUSE	3	29466.9	43964.4	44611.4	33233.6	33009.2	26775.5
A0A991EKZ2	FMR1 autosomal homolog 2	Fxr2	A0A991EKZ2	A0A991EKZ2;Q6P5B5	Fxr2	FMR1 autosomal homolog 2	A0A991EKZ2_MOUSE	11	112924	102713	98184.4	84139.4	103201	89337.1
A0A991EQV5	NPL4 homolog, ubiquitin recognition factor	Nploc4	A0A991EQV5	A0A991EQV5	Nploc4	NPL4 homolog, ubiquitin recognition factor	A0A991EQV5_MOUSE	4	21134.7	20196.1	23518.4	26443.9	22624.1	19774.7
A0AA74KTB8	2-aminoethanethiol dioxygenase	Ado	A0AA74KTB8	A0AA74KTB8	Ado	2-aminoethanethiol dioxygenase	A0AA74KTB8_MOUSE	2	27963.4	27660	23076.7	42420.4	36636.6	51128
A0AA74KUT7	Parathymosin	Ptms	A0AA74KUT7;Q66JR8	Q66JR8;A0AA74KUT7	Ptms	Parathymosin	A0AA74KUT7_MOUSE;Q66JR8_MOUSE	2	8539.13	4008.72	7544.4	10532.1	8098.99
A0AA74KUV6	Potassium channel tetramerisation domain containing 9	Kctd9	A0AA74KUV6;D3YZ64;E9PUA6	A0AA74KUV6;D3YZ64;E9PUA6	Kctd9	Potassium channel tetramerisation domain containing 9	A0AA74KUV6_MOUSE;D3YZ64_MOUSE;E9PUA6_MOUSE	1	12151.2	6820.6	7465.91		14007
A0AAA9WVX7	CUGBP Elav-like family member 2	Celf2	A0AAA9WVX7;V9GX43	A0AAA9WVX7;V9GX43	Celf2	CUGBP Elav-like family member 2	A0AAA9WVX7_MOUSE;V9GX43_MOUSE	2	15853	18194.8	19528.8	12359.8	18982.8	24183.2
A0AAA9WW07	A-kinase anchor protein 17A	Akap17a	A0AAA9WW07	A0AAA9WW07	Akap17a	A-kinase anchor protein 17A	A0AAA9WW07_MOUSE	16	36551.6	47366.9	52941.5	47163.7	49922.3	49570.2
A0AAQ4VMV9	LIM domain only 7	Lmo7	A0AAQ4VMV9	A0AAQ4VMV9;A0AAQ4VMW6;B7ZN52;F6TFN2	Lmo7	LIM domain only 7	A0AAQ4VMV9_MOUSE	2	26062.4	20084.7	12151.5	19003.3	16144.4	15047.8
A0AAQ4VMW9	Solute carrier family 35 member A4		A0AAQ4VMW9	A0AAQ4VMW9		Solute carrier family 35 member A4	A0AAQ4VMW9_MOUSE	2	76209	60156.5	76932.7	77300.5	79169.3	57502.5
A0AUN0	Sec23ip protein (Fragment)	Sec23ip	A0AUN0;G3X928;Q3UY74;Q4G0C0	A0AUN0;G3X928;Q3UY74;Q4G0C0	Sec23ip	Sec23ip protein (Fragment)	A0AUN0_MOUSE;G3X928_MOUSE;Q3UY74_MOUSE;Q4G0C0_MOUSE	2	111126	124190	124248	122181	117718	126794
A0AUP1	Coiled-coil domain-containing protein 112	Ccdc112	A0AUP1	A0AUP1;D3Z1J2	Ccdc112	Coiled-coil domain-containing protein 112	CC112_MOUSE	1				258545
A0JLN6	Tbl3 protein (Fragment)	Tbl3	A0JLN6	A0JLN6	Tbl3	Tbl3 protein (Fragment)	A0JLN6_MOUSE	2	7186.97	9364.42	13635.7	13820.3	8206.93	13009.7
A0PJE6	Propionyl-CoA carboxylase beta chain, mitochondrial (Fragment)	Pccb	A0PJE6;Q7TMF4;Q8CFZ3	A0PJE6;Q7TMF4;Q8CFZ3	Pccb	Propionyl-CoA carboxylase beta chain, mitochondrial (Fragment)	A0PJE6_MOUSE;Q7TMF4_MOUSE;Q8CFZ3_MOUSE	2	20699.7	17280.2	20276.6	20369.3	22357.1	36331.4
A0PJJ1	Phf3 protein (Fragment)	Phf3	A0PJJ1	A0PJJ1	Phf3	Phf3 protein (Fragment)	A0PJJ1_MOUSE	1	9428.72	8725.52	9410.92	11234.8	12571.4	10354.6
A0PJK9	Protein Njmu-R1	5730455P16Rik	A0PJK9	Q9CYI0;A0PJK9;Q3TUY5	5730455P16Rik	Protein Njmu-R1	A0PJK9_MOUSE	14	37427.8	41937.8	40977.2	47355.9	41300.1	42064.2
A0PJN6	2310061I04Rik protein (Fragment)	2310061I04Rik	A0PJN6;B8JJ66;B8JJ69;Q3TA61;Q3UM69;Q497V8;Q6PDX4	A0PJN6;B8JJ66;B8JJ69;Q3TA61;Q3UM69;Q497V8;Q6PDX4	2310061I04Rik	2310061I04Rik protein (Fragment)	A0PJN6_MOUSE;B8JJ66_MOUSE;B8JJ69_MOUSE;Q3TA61_MOUSE;Q3UM69_MOUSE;Q497V8_MOUSE;Q6PDX4_MOUSE	2	41857.5	40480.6	57446.1	61742.8	81099.3	63614.2
A0ZVB6	TBP-associated factor 170	Btaf1	A0ZVB6;E9QAE3	A0ZVB6;E9QAE3	Btaf1	TBP-associated factor 170	A0ZVB6_MOUSE;E9QAE3_MOUSE	18	18287	20096.7	24553.5	25827.5	20756.1	23497.3
A1A4A7	Serine/threonine-protein phosphatase PGAM5, mitochondrial (Fragment)	Pgam5	A1A4A7;B7ZNW0	A1A4A7;B7ZNW0	Pgam5	Serine/threonine-protein phosphatase PGAM5, mitochondrial (Fragment)	A1A4A7_MOUSE;B7ZNW0_MOUSE	1	134333	183237	173654	183203	122126	160077
A1A4T2	Alpha glucosidase 2 alpha neutral subunit	Ganab	A1A4T2;Q3UE86	A1A4T2;Q3UE86;Q9R1N7	Ganab	Alpha glucosidase 2 alpha neutral subunit	A1A4T2_MOUSE;Q3UE86_MOUSE	1		29615.6			27128.4
A1A5B6	TBC1 domain family member 25	Tbc1d25	A1A5B6	A1A5B6;A0A6I8MX15;A2BD48;A2VCT6;E9PWX7;S4R2S6	Tbc1d25	TBC1 domain family member 25	TBC25_MOUSE	2	19878.5	19467	15242.3	18692.4	22483.3	14004
A1BN54	Alpha-actinin-1	Actn1	A1BN54	A1BN54	Actn1	Alpha-actinin-1	A1BN54_MOUSE	9	123329	121672	126259	103027	134202	96383.5
A1L0X5	Krt78 protein (Fragment)	Krt78	A1L0X5;E9Q0F0;Q0VDM9;Q0VDN0;Q6IFT3	A1L0X5;E9Q0F0;Q0VDM9;Q0VDN0;Q6IFT3	Krt78	Krt78 protein (Fragment)	A1L0X5_MOUSE;E9Q0F0_MOUSE;Q0VDM9_MOUSE;Q0VDN0_MOUSE;Q6IFT3_MOUSE	2	29774.8	39698.2		44641.9	150209	201931
A1L3P4	Sodium/hydrogen exchanger 6	Slc9a6	A1L3P4	A1L3P4;B0QZV3;Q80U52;A0A140LJ55	Slc9a6	Sodium/hydrogen exchanger 6	SL9A6_MOUSE	7	24277.4	29892.5	33024.8	25876.6	21010.6	30946.9
A1L3T3	N-sulfoglucosamine sulfohydrolase (Sulfamidase)	Sgsh	A1L3T3	A1L3T3;Q3URR4;Q9EQ07;Q9EQ08;Q9JHK6	Sgsh	N-sulfoglucosamine sulfohydrolase (Sulfamidase)	A1L3T3_MOUSE	11	48780.5	41359.9	35813.2	44188.1	38813.3	33630.1
A2A432	Cullin-4B	Cul4b	A2A432	A2A432;E9PXY1;J3QJX0	Cul4b	Cullin-4B	CUL4B_MOUSE	35	136719	165076	174028	171060	122261	157257
A2A483	Zinc finger, MYND-type containing 8	Zmynd8	A2A483;E9Q8D1	Q3V1I9;A2A483;A2A485;E9Q8D1;Q3U1M7;Q3UH28	Zmynd8	Zinc finger, MYND-type containing 8	A2A483_MOUSE;E9Q8D1_MOUSE	23	33522.1	31349.4	31783.8	30792	28533.7	24852.2
A2A4P0	ATP-dependent RNA helicase DHX8	Dhx8	A2A4P0	A2A4P0;A2A4N9;Q3UQQ4;Q5DTN5;Q3U580	Dhx8	ATP-dependent RNA helicase DHX8	DHX8_MOUSE	16	15730.1	22354.7	20956.3	17062.5	12486.1	16998.9
A2A4U6	Zinc finger protein 334	Zfp334	A2A4U6;Q8CGF0	A2A4U6;Q8CGF0	Zfp334	Zinc finger protein 334	A2A4U6_MOUSE;Q8CGF0_MOUSE	1	2764.04	2546.32	2558.39	6360.07	193.825	4111.28
A2A542	Voltage-dependent L-type calcium channel subunit beta-1	Cacnb1	A2A542;A2A545	A2A542;A2A545;I2FKE4	Cacnb1	Voltage-dependent L-type calcium channel subunit beta-1	A2A542_MOUSE;A2A545_MOUSE	2	9624.93	5733.35	4488.54	4587.58	1253.59	3977.31
A2A5R2	Brefeldin A-inhibited guanine nucleotide-exchange protein 2	Arfgef2	A2A5R2	A2A5R2;G3X9K3;Q3U5C3;D3YYK9	Arfgef2	Brefeldin A-inhibited guanine nucleotide-exchange protein 2	BIG2_MOUSE	41	38674.7	49756.2	42829.8	45574.8	40694	49059.4
A2A5R8	Staufen double-stranded RNA binding protein 1	Stau1	A2A5R8;A2A5S3;Q3TJ07;Q3TU43;Q3TWA1;Q3TWP5;Q3U7A6;Q3U8D3;Q3UKX3;Q3UTC8;Q641P2;Q6TNG5;Q9DBE7;V9GX87	A2A5S3;Q3TWA1;A2A5R8;Q3TJ07;Q3TU43;Q3TWP5;Q3U7A6;Q3U8D3;Q3UKX3;Q3UTC8;Q641P2;Q6TNG5;Q9DBE7;V9GX87	Stau1	Staufen double-stranded RNA binding protein 1	A2A5R8_MOUSE;A2A5S3_MOUSE;Q3TJ07_MOUSE;Q3TU43_MOUSE;Q3TWA1_MOUSE;Q3TWP5_MOUSE;Q3U7A6_MOUSE;Q3U8D3_MOUSE;Q3UKX3_MOUSE;Q3UTC8_MOUSE;Q641P2_MOUSE;Q6TNG5_MOUSE;Q9DBE7_MOUSE;V9GX87_MOUSE	2	36365	33860.8	32380.5	25427.5	31293.7	22554.3
A2A5V2	SH3-domain binding protein 1	Sh3bp1	A2A5V2;A2A5V3	A2A5V2;A2A5V3	Sh3bp1	SH3-domain binding protein 1	A2A5V2_MOUSE;A2A5V3_MOUSE	2	105930	104742	165066	141804	102181	133961
A2A5Z6	E3 ubiquitin-protein ligase SMURF2	Smurf2	A2A5Z6	A2A5Z6	Smurf2	E3 ubiquitin-protein ligase SMURF2	SMUF2_MOUSE	13	19470.4	23156.9	17911.1	19803.1	18918.9	16276.3
A2A654	Bromodomain PHD finger transcription factor	Bptf	A2A654	A2A654;A2A655;E5D6T0;E9Q6A7;Q8CFX5	Bptf	Bromodomain PHD finger transcription factor	A2A654_MOUSE	27	31671.3	34282.4	34236.4	33069.8	33046.5	29100.3
A2A690	Protein TANC2	Tanc2	A2A690	A2A690;F6VP19	Tanc2	Protein TANC2	TANC2_MOUSE	51	84507.2	86436.2	91698.9	96356.2	95344	89839.5
A2A699	Protein FAM171A2	Fam171a2	A2A699	A2A699	Fam171a2	Protein FAM171A2	F1712_MOUSE	6	21203.8	13331.2	14698	13031.2	18369.1	11798.4
A2A6A1	G patch domain-containing protein 8	Gpatch8	A2A6A1	A2A6A1;A0PJ58	Gpatch8	G patch domain-containing protein 8	GPTC8_MOUSE	24	24133	20611	23943.3	21087.2	20330.4	18873.3
A2A6H1	LIM and SH3 protein 1 (Fragment)	Lasp1	A2A6H1	A2A6H1	Lasp1	LIM and SH3 protein 1 (Fragment)	A2A6H1_MOUSE	2	18302	6393.96	9511.02	13272.7	19214.7	8539.13
A2A6P4	VCP nuclear cofactor family member 1	Vcf1	A2A6P4	A2A6P4	Vcf1	VCP nuclear cofactor family member 1	A2A6P4_MOUSE	1	19899.3	17173	20684	15507.3	16066.9	11653.4
A2A6Q5	Cell division cycle protein 27 homolog	Cdc27	A2A6Q5	A2A6Q5;Q3UYS3;Q8BYJ1;Q8R568	Cdc27	Cell division cycle protein 27 homolog	CDC27_MOUSE	8	28747.8	43167.1	40226	27939.4	32521.8	32562.5
A2A6T1	Cerebellar degeneration-related protein 2-like	Cdr2l	A2A6T1	A2A6T1;B2RWR4;B7ZMV4	Cdr2l	Cerebellar degeneration-related protein 2-like	CDR2L_MOUSE	11	29665.2	22534.1	23640.3	22763.5	24782.9	28860.8
A2A791	Zinc finger MYM-type protein 4	Zmym4	A2A791	A2A791;F6VYE2	Zmym4	Zinc finger MYM-type protein 4	ZMYM4_MOUSE	16	31369	37037.3	26050.6	23862.9	34625.6	32812.2
A2A7B5	PR domain containing 2, with ZNF domain	Prdm2	A2A7B5;B9EKQ3	A2A7B5;B9EKQ3	Prdm2	PR domain containing 2, with ZNF domain	A2A7B5_MOUSE;B9EKQ3_MOUSE	9	13315.6	11725.3	16358	15031.3	16351.5	11170.8
A2A7F4	Rearranged L-myc fusion sequence	Rlf	A2A7F4;E9Q532	A2A7F4;E9Q532;Q8BVB9;Q922U7	Rlf	Rearranged L-myc fusion sequence	A2A7F4_MOUSE;E9Q532_MOUSE	2	3948.53		6258.8	5531.35	4669.44	3079.03
A2A7S7	Tyrosine--tRNA ligase	Yars1	A2A7S7	A2A7S7	Yars1	Tyrosine--tRNA ligase	A2A7S7_MOUSE	1	2716.47	3990.28	3570.65	5992.24	2194.46
A2A7S8	NHS-like protein 3	Nhsl3	A2A7S8	A2A7S8	Nhsl3	NHS-like protein 3	NHSL3_MOUSE	43	62972.1	49751.8	46399.8	45849	52595.2	43678.5
A2A7T8	Zinc finger, MYM domain containing 1	Zmym1	A2A7T8;Q3TJB1;Q6P214;Q6PG63;Q9D102;Q9D294	A2A7T8;Q3TJB1;Q6P214;Q6PG63;Q9D102;Q9D294	Zmym1	Zinc finger, MYM domain containing 1	A2A7T8_MOUSE;Q3TJB1_MOUSE;Q6P214_MOUSE;Q6PG63_MOUSE;Q9D102_MOUSE;Q9D294_MOUSE	1		6021.88	9028.21	6501.68		9586.22
A2A8R0	Zinc finger FYVE domain-containing protein	Zfyve9	A2A8R0	A2A8R0;A8Y5G5;A0S860	Zfyve9	Zinc finger FYVE domain-containing protein	A2A8R0_MOUSE	9	26546	17660.2	21028.2	12101.9	18350.7	13704.5
A2A8U2	Transmembrane protein 201	Tmem201	A2A8U2	A2A8U2;Q3TXY3;Q8C397	Tmem201	Transmembrane protein 201	TM201_MOUSE	7	18431.8	33370.2	32961.3	29253.8	26418.2	31109.7
A2A8Z1	Oxysterol-binding protein-related protein 9	Osbpl9	A2A8Z1	A2A8Z1;A0A0A6YXH3;A0A1S6GWJ0;E9PXZ2;E9Q6C1;F6UHR6;Q5FWX7;Q8R0G3;Q99LZ2	Osbpl9	Oxysterol-binding protein-related protein 9	OSBL9_MOUSE	22	52035.7	71187.8	68887.4	68204.8	59164.6	68641.8
A2A9C3	KICSTOR complex protein SZT2	Szt2	A2A9C3	A2A9C3	Szt2	KICSTOR complex protein SZT2	SZT2_MOUSE	7	14745	23887.5	21640.1	13307.6	22335.1	22053.5
A2A9V9	Potassium channel tetramerisation domain containing 2	Kctd2	A2A9V9;F6SH71;Q4VBE7	A2A9V9;F6SH71;Q4VBE7	Kctd2	Potassium channel tetramerisation domain containing 2	A2A9V9_MOUSE;F6SH71_MOUSE;Q4VBE7_MOUSE	1	7890.38	5488.66		5648.59		1641.96
A2AAE1	Bridge-like lipid transfer protein family member 1	Bltp1	A2AAE1	A2AAE1;A0A1D5RMC4;Q8CDG7	Bltp1	Bridge-like lipid transfer protein family member 1	BLTP1_MOUSE	1	21441.8	28449.6	29028.1	34362.3	27041.8	36945.5
A2AAJ9	Obscurin	Obscn	A2AAJ9	A2AAJ9;A0A1W2P6H1;E9QQ96;H7BX05;Z4YJE4	Obscn	Obscurin	OBSCN_MOUSE	6	4666.27	7174.05	6784.15	2822.28	5357.85	4068.69
A2AAY5	SH3 and PX domain-containing protein 2B	Sh3pxd2b	A2AAY5	A2AAY5;A0A5F8MPP7;B9EJ37	Sh3pxd2b	SH3 and PX domain-containing protein 2B	SPD2B_MOUSE	40	97042.5	104558	104446	99988.5	93278.1	92892.6
A2ABV5	Mediator of RNA polymerase II transcription subunit 14	Med14	A2ABV5	A2ABV5;A2BDP0	Med14	Mediator of RNA polymerase II transcription subunit 14	MED14_MOUSE	13	32178.4	31629.3	43154	48488.6	40504.8	48969.7
A2ACJ2	Fanconi anemia core complex-associated protein 100	Faap100	A2ACJ2	A2ACJ2	Faap100	Fanconi anemia core complex-associated protein 100	FP100_MOUSE	2	5683.75	16965.3	13980.5	13329.8	8937.14	12238.2
A2ACQ1	RNA helicase	Dhx35	A2ACQ1;Q8K1G9	A2ACP9;A2ACQ1;Q8K1G9	Dhx35	RNA helicase	A2ACQ1_MOUSE;Q8K1G9_MOUSE	4	8485.08	15306.6	14783.1	16023.9	12906.6	13941.8
A2ADA5	tRNA pseudouridine synthase-like 1	Pusl1	A2ADA5	A2ADA5	Pusl1	tRNA pseudouridine synthase-like 1	PUSL1_MOUSE	2	3282.15	1624.12	3532.52			9323.63
A2ADA6	Arf-GAP with coiled-coil, ANK repeat and PH domain-containing protein	Acap3	A2ADA6;Q3UH98;Q4QQN0;Q6NXL5	A2ADA6;Q3UH98;Q4QQN0;Q6NXL5	Acap3	Arf-GAP with coiled-coil, ANK repeat and PH domain-containing protein	A2ADA6_MOUSE;Q3UH98_MOUSE;Q4QQN0_MOUSE;Q6NXL5_MOUSE	2	10443.7	15230.1	6065.05	7663.84	11840.3	18179
A2ADY9	Protein DDI1 homolog 2	Ddi2	A2ADY9	A2ADY9	Ddi2	Protein DDI1 homolog 2	DDI2_MOUSE	16	63445.4	69362.3	67365.3	70500.2	62478.1	64626.1
A2AEK1	AlphaCstF-64 variant 4	Cstf2	A2AEK1	A2AEK1	Cstf2	AlphaCstF-64 variant 4	A2AEK1_MOUSE	1		8904.28	7311.94	7028.03	11215.3	5582.04
A2AEX7	Four and a half LIM domains 1	Fhl1	A2AEX7;A2AEY2	A2AEX7;A2AEY2	Fhl1	Four and a half LIM domains 1	A2AEX7_MOUSE;A2AEY2_MOUSE	2	95023.6	63322.1	68318.7	60852.8	71672.6	63302.6
A2AF47	Dedicator of cytokinesis protein 11	Dock11	A2AF47	A2AF47;A0A2X0U2I4;A2AF65;A2AF67	Dock11	Dedicator of cytokinesis protein 11	DOC11_MOUSE	36	18732.2	22325.8	29399.5	24537.2	20042.8	24804.3
A2AFG7	L1 cell adhesion molecule	L1cam	A2AFG7;A2AFG8;Q6PGJ3	A2AFG7;A2AFG8;Q6PGJ3	L1cam	L1 cell adhesion molecule	A2AFG7_MOUSE;A2AFG8_MOUSE;Q6PGJ3_MOUSE	2	4247.68	8554.54	6043.36	3798.97	7248.32	7056.83
A2AFK4	Mitochondrial ribosome associated GTPase 2	Mtg2	A2AFK4	A2AFK4	Mtg2	Mitochondrial ribosome associated GTPase 2	A2AFK4_MOUSE	4	3356.16	4072.17	4471.17	3977.77	3963.04	4007.6
A2AFQ2	Hydroxysteroid (17-beta) dehydrogenase 10	Hsd17b10	A2AFQ2;Q99N15;Q9CYT3	A2AFQ2;Q99N15;Q9CYT3	Hsd17b10	Hydroxysteroid (17-beta) dehydrogenase 10	A2AFQ2_MOUSE;Q99N15_MOUSE;Q9CYT3_MOUSE	7	95536.1	115180	124620	110972	110456	141081
A2AFS3	Endosome/lysosome-associated apoptosis and autophagy regulator 1	Elapor1	A2AFS3	A2AFS3;A0A0A0MQC6	Elapor1	Endosome/lysosome-associated apoptosis and autophagy regulator 1	ELAP1_MOUSE	1	65141.7	38999.7	23089.8	38274.8	74433.5	34500
A2AG58	BCLAF1 and THRAP3 family member 3	Bclaf3	A2AG58	A2AG58	Bclaf3	BCLAF1 and THRAP3 family member 3	BCLA3_MOUSE	4	5213.16	10303.2	4614.67		4552.52	12151.2
A2AGH6	Mediator of RNA polymerase II transcription subunit 12	Med12	A2AGH6	A2AGH6;A2AGH8;A2AGH9	Med12	Mediator of RNA polymerase II transcription subunit 12	MED12_MOUSE	22	17954.8	19507.5	19716.6	21267	14886.7	21528.5
A2AGT5	Cytoskeleton-associated protein 5	Ckap5	A2AGT5	A2AGT5;K3W4R5;A0A0R4J0K2;Q4V782;Q6PB55;Q80U79;Q8K250;Z4YL78	Ckap5	Cytoskeleton-associated protein 5	CKAP5_MOUSE	109	89853.2	108052	98935.8	95207.2	92436.1	94095.1
A2AH22	Activating molecule in BECN1-regulated autophagy protein 1	Ambra1	A2AH22	A2AH22	Ambra1	Activating molecule in BECN1-regulated autophagy protein 1	AMRA1_MOUSE	5	18771	15000.3	13368.7	14822.6	17207.9	15857.1
A2AH75	Kinesin family member 1B	Kif1b	A2AH75	A2AH75	Kif1b	Kinesin family member 1B	A2AH75_MOUSE	4	15037.4	13379.6	21082.3	19548.5	13257.4	13986.8
A2AHC3	Calmodulin-regulated spectrin-associated protein 1	Camsap1	A2AHC3	A2AHC3;A0A0A0MQE5;A2AHC4	Camsap1	Calmodulin-regulated spectrin-associated protein 1	CAMP1_MOUSE	36	113241	104545	92396.4	106201	106703	96418.4
A2AHG0	Leucine zipper putative tumor suppressor 3	Lzts3	A2AHG0	A2AHG0	Lzts3	Leucine zipper putative tumor suppressor 3	LZTS3_MOUSE	1	2112.77
A2AI05	NADPH-dependent diflavin oxidoreductase 1	Ndor1	A2AI05	A2AI05;A0A2I3BQN1;F6XCS1	Ndor1	NADPH-dependent diflavin oxidoreductase 1	NDOR1_MOUSE	4	16597.7	27211.5	24139.5	23884.1	25544.1	36123
A2AI08	Taperin	Tprn	A2AI08	A2AI08	Tprn	Taperin	TPRN_MOUSE	4	7772.41	4761.7	5428.67	6008.93	8431.13	3641.5
A2AIG8	1-aminocyclopropane-1-carboxylate synthase-like protein 1	Accs	A2AIG8	A2AIG8	Accs	1-aminocyclopropane-1-carboxylate synthase-like protein 1	1A1L1_MOUSE	4	15786.4	13902.7	14764.4	7989.92	18358.5	16153.7
A2AIL4	NADH dehydrogenase (ubiquinone) complex I, assembly factor 6	Ndufaf6	A2AIL4	A2AIL4	Ndufaf6	NADH dehydrogenase (ubiquinone) complex I, assembly factor 6	NDUF6_MOUSE	3	9877.01	12808.2	13101.8	23876	7337.84	17411.7
A2AIV2	Protein virilizer homolog	Virma	A2AIV2	A2AIV2;E9PZY8;Q8CFK9	Virma	Protein virilizer homolog	VIR_MOUSE	15	28333.1	29655.2	35564.8	32233.6	28974.8	29797.9
A2AJ15	Endoplasmic reticulum mannosyl-oligosaccharide 1,2-alpha-mannosidase	Man1b1	A2AJ15	A2AJ15;Q8BTW7;Q923C1	Man1b1	Endoplasmic reticulum mannosyl-oligosaccharide 1,2-alpha-mannosidase	MA1B1_MOUSE	13	27736.3	31923.5	27866	26377	32001.3	29526.1
A2AJ71	Far upstream element (FUSE) binding protein 3 (Fragment)	Fubp3	A2AJ71	A2AJ71	Fubp3	Far upstream element (FUSE) binding protein 3 (Fragment)	A2AJ71_MOUSE	1	27909.5	20394.9	18180.6		19692.3	14735.8
A2AJ72	Far upstream element (FUSE) binding protein 3	Fubp3	A2AJ72	Q3TIX6;A2AJ72;Q3ULP9	Fubp3	Far upstream element (FUSE) binding protein 3	A2AJ72_MOUSE	42	210662	182310	174191	187093	222460	192774
A2AJ88	Patatin-like phospholipase domain-containing protein 7	Pnpla7	A2AJ88	A2AJ88	Pnpla7	Patatin-like phospholipase domain-containing protein 7	PLPL7_MOUSE	4	8733.41	7004.82	6781.17	14404.6	10981	16739.4
A2AJI0	MAP7 domain-containing protein 1	Map7d1	A2AJI0	A2AJI0;A2AJI1;A8Y5P4	Map7d1	MAP7 domain-containing protein 1	MA7D1_MOUSE	27	158265	141257	136564	122814	143012	112127
A2AJI1	MAP7 domain containing 1	Map7d1	A2AJI1;A8Y5P4	A2AJI1;A8Y5P4	Map7d1	MAP7 domain containing 1	A2AJI1_MOUSE;A8Y5P4_MOUSE	1	93613.2	107175	112994	99749.5	124836	75573.6
A2AJL3	FGGY carbohydrate kinase domain-containing protein	Fggy	A2AJL3	A2AJL3;A0A8X8M4B3;A2AJL4;Q4KKX9;Q8BUS7	Fggy	FGGY carbohydrate kinase domain-containing protein	FGGY_MOUSE	12	34566.7	31046.8	36639.8	22655	27859.5	41388.9
A2AJT4	Arginine/serine-rich protein PNISR	Pnisr	A2AJT4	A2AJT4;A2AJT5;B2RUA1	Pnisr	Arginine/serine-rich protein PNISR	PNISR_MOUSE	6	30523.6	23626.9	25560.5	32646.2	19729.3	16220.3
A2AKB4	FERM and PDZ domain-containing protein 1	Frmpd1	A2AKB4	A2AKB4;B2RY18	Frmpd1	FERM and PDZ domain-containing protein 1	FRPD1_MOUSE	13	31423.8	38835.6	46447.2	30460.7	35374.3	44340.6
A2AKB9	DDB1- and CUL4-associated factor 10	Dcaf10	A2AKB9	A2AKB9	Dcaf10	DDB1- and CUL4-associated factor 10	DCA10_MOUSE	4	10095.6	8842.92	8297.82	7921.09	9702.59	6155.15
A2AKG8	Focadhesin	Focad	A2AKG8	A2AKG8;E9PYJ6	Focad	Focadhesin	FOCAD_MOUSE	20	24784.6	35892	34171.1	35640.5	31121.7	38336
A2AKX3	Probable helicase senataxin	Setx	A2AKX3	A2AKX3	Setx	Probable helicase senataxin	SETX_MOUSE	4	5378.62	4457.68	6394.46	6363.04	6240.67	4781.25
A2ALL9	Calcium-transporting ATPase	Atp2b3	A2ALL9;Q0VF54;Q0VF55;Q8C048	A2ALL9;Q0VF54;Q0VF55;Q8C048	Atp2b3	Calcium-transporting ATPase	A2ALL9_MOUSE;Q0VF54_MOUSE;Q0VF55_MOUSE;Q8C048_MOUSE	1	44179.7	44898.1	62870.9	35174.6	60989.2	60177.4
A2ALW5	DnaJ homolog subfamily C member 25	Dnajc25	A2ALW5	A2ALW5	Dnajc25	DnaJ homolog subfamily C member 25	DJC25_MOUSE	7	29106.6	30035.8	33405.4	31643.8	26015.6	35278.7
A2AM05	Centlein	Cntln	A2AM05	A2AM05	Cntln	Centlein	CNTLN_MOUSE	3	22690.8	24920.6	20020.5	10241.6	13750.6	8381.08
A2AM29	Protein AF-9	Mllt3	A2AM29	A2AM29;Q3UIA3	Mllt3	Protein AF-9	AF9_MOUSE	2	12116.7	3233.99	7271.02	9902.51		4664.01
A2AMM0	Caveolae-associated protein 4	Cavin4	A2AMM0	A2AMM0	Cavin4	Caveolae-associated protein 4	CAVN4_MOUSE	13	172909	208509	236467	193187	162783	148415
A2AMW0	F-actin-capping protein subunit beta	Capzb	A2AMW0;Q3TVK4;Q923G3	A2AMW0;Q3TRH8;Q3TVK4;Q923G3	Capzb	F-actin-capping protein subunit beta	A2AMW0_MOUSE;Q3TVK4_MOUSE;Q923G3_MOUSE	5	317179	385764	374113	361680	299059	449412
A2AMZ4	NADH dehydrogenase [ubiquinone] 1 alpha subcomplex assembly factor 8	Ndufaf8	A2AMZ4	A2AMZ4	Ndufaf8	NADH dehydrogenase [ubiquinone] 1 alpha subcomplex assembly factor 8	NDUF8_MOUSE	2	2079.65	3058.16	4369.28	3035.95	2657.61
A2AN08	E3 ubiquitin-protein ligase UBR4	Ubr4	A2AN08	A2AN08;Z4YMA7	Ubr4	E3 ubiquitin-protein ligase UBR4	UBR4_MOUSE	171	797404	1146880	1201910	1167280	926292	1166490
A2AN61	CDKN1A interacting zinc finger protein 1	Ciz1	A2AN61;Q8VEH2	Q3TMV1;Q3TXU6;Q8BIT2;Q8VEH2;A2AN61;F6XWQ4;Q3UUV0;Q6GQU3;Q70KX6	Ciz1	CDKN1A interacting zinc finger protein 1	A2AN61_MOUSE;Q8VEH2_MOUSE	14	45421.9	46815.2	39641.1	42050.1	41743.1	29040
A2ANC6	Adaptor-related protein 5 complex, sigma 1 subunit	Ap5s1	A2ANC6	A2ANC6	Ap5s1	Adaptor-related protein 5 complex, sigma 1 subunit	A2ANC6_MOUSE	1		12420.5	14046.8	8399.37	9925.51	11173.8
A2ANP1	2310028H24Rik protein	Fam219a	A2ANP1;B7ZWP1	A2ANP1;B7ZWP1	Fam219a	2310028H24Rik protein	A2ANP1_MOUSE;B7ZWP1_MOUSE	2	31009.1	32063.1	20827.3	30006.3	38103.4	16386.7
A2ANY6	Midasin	Mdn1	A2ANY6	A2ANY6;J3QMC5;Q3TPE2	Mdn1	Midasin	A2ANY6_MOUSE	66	28617.5	35315.4	38539.9	39646.5	36119	40753.1
A2AP18	1-phosphatidylinositol 4,5-bisphosphate phosphodiesterase eta-2	Plch2	A2AP18	A2AP18;F7C3A0;H3BIW6;H3BK11	Plch2	1-phosphatidylinositol 4,5-bisphosphate phosphodiesterase eta-2	PLCH2_MOUSE	2				22442.9	22291.8
A2APB8	Targeting protein for Xklp2	Tpx2	A2APB8	A2APB8;Q8BTJ3;Q9CT36	Tpx2	Targeting protein for Xklp2	TPX2_MOUSE	9	16010.7	19618	13655.6	19265.3	18318.7	15791.3
A2API8	Paralemmin A kinase anchor protein	Pakap	A2API8	A2API8	Pakap	Paralemmin A kinase anchor protein	A2API8_MOUSE	2	13349.3	11147.7	21081.7	22505.1	12144.1	8953.37
A2APV2	Formin-like protein 2	Fmnl2	A2APV2	A2APV2;A2AQW2;F8VPR2	Fmnl2	Formin-like protein 2	FMNL2_MOUSE	2	7184.08	8923.78	10360.8	6116.59	4374.96	5586.22
A2APY7	Arginine-hydroxylase NDUFAF5, mitochondrial	Ndufaf5	A2APY7	A2APY7	Ndufaf5	Arginine-hydroxylase NDUFAF5, mitochondrial	NDUF5_MOUSE	12	27033	24384.1	24128.3	21996.3	27426.5	24992.2
A2AQ19	RNA polymerase-associated protein RTF1 homolog	Rtf1	A2AQ19	A2AQ19;Q3UXG8	Rtf1	RNA polymerase-associated protein RTF1 homolog	RTF1_MOUSE	19	56767.8	60818.6	53928.9	61374.5	54188.9	55342.9
A2AQ25	Sickle tail protein	Skt	A2AQ25	A2AQ25;B2RY09;D3Z781;E9QAU4;Q3UFL8	Skt	Sickle tail protein	SKT_MOUSE	28	34023.7	27495.4	27501.8	31045.9	26877.7	25125.6
A2AQM9	Nuclear receptor coactivator 6 (Fragment)	Ncoa6	A2AQM9;A2AQN0;F6M2J9;F6M2K0;F6M2K1;Q3TAG3;Q5XJV5	Q5XJV5;A2AQM9;A2AQN0;F6M2J9;F6M2K0;F6M2K1;Q3TAG3	Ncoa6	Nuclear receptor coactivator 6 (Fragment)	A2AQM9_MOUSE;A2AQN0_MOUSE;F6M2J9_MOUSE;F6M2K0_MOUSE;F6M2K1_MOUSE;Q3TAG3_MOUSE;Q5XJV5_MOUSE	1	6343.59	3335.48		2962.2	9197.83	5331.78
A2AR02	Peptidyl-prolyl cis-trans isomerase G	Ppig	A2AR02	A2AR02;A2AR01;B2RWT5;Q05CC5;Q05DE4;Q80VC1	Ppig	Peptidyl-prolyl cis-trans isomerase G	PPIG_MOUSE	16	161891	145515	111756	127686	134054	129231
A2AR95	Low-density lipoprotein receptor class A domain-containing protein 3	Ldlrad3	A2AR95	A2AR95;B2RR20;B7ZND2	Ldlrad3	Low-density lipoprotein receptor class A domain-containing protein 3	LRAD3_MOUSE	1	11549.9		6950.03	5058.09	8019.46	8331.18
A2ARP1	Inositol hexakisphosphate and diphosphoinositol-pentakisphosphate kinase 1	Ppip5k1	A2ARP1	A2ARP1;B9EHS3;F6Q5C6;F7AST3;F6VID9	Ppip5k1	Inositol hexakisphosphate and diphosphoinositol-pentakisphosphate kinase 1	VIP1_MOUSE	5	2612.44	7446.3	15445.8	3671.65	6673.37	6830.88
A2ARV7	Predicted gene 14401	Gm14401	A2ARV7	A2ARL4;A2ARV7;A2ARW5;D3YYR3	Gm14401	Predicted gene 14401	A2ARV7_MOUSE	2				1339.31		2360.58
A2ARW1	Predicted gene 14410	Gm14410	A2ARW1	A2ART4;A0A087WRL6;A2ARL5;A2ART0;A2ARW1;A2ARW8;A2ARX1;A2AW67;A2BE23;A2BFG5;A2BG91;F7CEW8;Q569M0	Gm14410	Predicted gene 14410	A2ARW1_MOUSE	3	4771.55	5917.86	4233.7	9937.02	3835.2	6148.34
A2ASS6	Titin	Ttn	A2ASS6	A2ASS6;A0A5K1VVQ9;E9Q8N1;A0A5K1VVQ1;Q8BUJ0	Ttn	Titin	TITIN_MOUSE	1010	725895	1062040	1131480	858126	736559	903497
A2AT37	Regulator of nonsense transcripts 2	Upf2	A2AT37	A2AT37	Upf2	Regulator of nonsense transcripts 2	RENT2_MOUSE	24	98879.5	107172	131567	124209	115891	104375
A2AT64	Titin (Fragment)	Ttn	A2AT64;A2AT65;A2AT66;A2AT67;A2AT68;A2AT70;E9Q8N1;F6RSJ3;Q812E1;Q8R4N3	E9Q8N1;A2AT64;A2AT65;A2AT66;A2AT67;A2AT68;A2AT70;F6RSJ3;Q812E1;Q8R4N3	Ttn	Titin (Fragment)	A2AT64_MOUSE;A2AT65_MOUSE;A2AT66_MOUSE;A2AT67_MOUSE;A2AT68_MOUSE;A2AT70_MOUSE;E9Q8N1_MOUSE;F6RSJ3_MOUSE;Q812E1_MOUSE;Q8R4N3_MOUSE	1	20989.1	16576.9	29126.8	20408	13205.6	17018.1
A2AT93	Phospholipase C, beta 4 (Fragment)	Plcb4	A2AT93	A2AT93	Plcb4	Phospholipase C, beta 4 (Fragment)	A2AT93_MOUSE	1	12787.3	11438.4	7849.75	9229.41	14179.1	2712.79
A2ATK9	Family with sequence similarity 171, member A1	Fam171a1	A2ATK9	A2ATK9;A2ATL0;A2ATL1;Q8K2R1	Fam171a1	Family with sequence similarity 171, member A1	A2ATK9_MOUSE	15	31802.5	25385.3	26522.7	24884.7	25323.9	19927.9
A2ATU0	2-oxoadipate dehydrogenase complex component E1	Dhtkd1	A2ATU0	A2ATU0	Dhtkd1	2-oxoadipate dehydrogenase complex component E1	DHTK1_MOUSE	6	15470.3	18643.1	20669.6	33796.7	14670	32606.1
A2AU60	HnRNP-associated with lethal yellow (Fragment)	Raly	A2AU60;A2AU61;Q3TGD3;Q3U3F6	A2AU60;A2AU61;Q3TGD3;Q3U3F6	Raly	HnRNP-associated with lethal yellow (Fragment)	A2AU60_MOUSE;A2AU61_MOUSE;Q3TGD3_MOUSE;Q3U3F6_MOUSE	1	45881.3	59461.3	67171.7	73397	63429.1	74084.8
A2AUC9	Kelch-like protein 41	Klhl41	A2AUC9	A2AUC9;Q3V184	Klhl41	Kelch-like protein 41	KLH41_MOUSE	18	72690.8	104036	119460	69985.1	79412.7	85164.5
A2AUU0	tRNA N(3)-cytidine methyltransferase METTL8, mitochondrial	Mettl8	A2AUU0	A2AUU0;B0R0U1;F6Q7P7;Q8C994	Mettl8	tRNA N(3)-cytidine methyltransferase METTL8, mitochondrial	METL8_MOUSE	2	9853.78	2678.31	9252.27	5635.18	14519.8	14220.9
A2AUY4	Bromodomain adjacent to zinc finger domain protein 2B	Baz2b	A2AUY4	A2AUY4;A0PJF0;Q3UGV3;Q69ZI8	Baz2b	Bromodomain adjacent to zinc finger domain protein 2B	BAZ2B_MOUSE	5	30535.7	27318.1	23449.7	21273.6	27656.4	18924.4
A2AWA9	Rab GTPase-activating protein 1	Rabgap1	A2AWA9	A2AWA9;B2RRC5	Rabgap1	Rab GTPase-activating protein 1	RBGP1_MOUSE	39	72666.2	89342.7	94350.2	89961.1	83961.2	84754.4
A2AWL7	MAX gene-associated protein	Mga	A2AWL7	A2AWL7;E9QLG3;H7BX50;Q3ULI0	Mga	MAX gene-associated protein	MGAP_MOUSE	1					10093.7
A2AWP8	Rho guanine nucleotide exchange factor 10-like protein	Arhgef10l	A2AWP8	A2AWP8;Q922V5;A2AWP6	Arhgef10l	Rho guanine nucleotide exchange factor 10-like protein	ARGAL_MOUSE	8	24136.6	30224.6	35523.5	27447.4	27023.6	24606.6
A2AWT5	Upstream binding transcription factor, RNA polymerase I	Ubtf	A2AWT5;A2AWT6;A2AWT7;Q9DBH1	A2AWT5;Q9DBH1;A2AWT6;A2AWT7	Ubtf	Upstream binding transcription factor, RNA polymerase I	A2AWT5_MOUSE;A2AWT6_MOUSE;A2AWT7_MOUSE;Q9DBH1_MOUSE	2	92898.4	90197.9	121598	93630.6	91950.1	94054.1
A2BDN9	Uncharacterized protein	1810030O07Rik	A2BDN9	Q8C5K5;A2BDN9	1810030O07Rik	Uncharacterized protein	A2BDN9_MOUSE	15	70508.1	82456.5	83477	93175.8	85071.4	74201.4
A2BDX3	Adenylyltransferase and sulfurtransferase MOCS3	Mocs3	A2BDX3	A2BDX3	Mocs3	Adenylyltransferase and sulfurtransferase MOCS3	MOCS3_MOUSE	14	27506.8	31686.6	27670.6	29222.1	33138.5	32077.5
A2BE28	Ribosomal biogenesis protein LAS1L	Las1l	A2BE28	A2BE28	Las1l	Ribosomal biogenesis protein LAS1L	LAS1L_MOUSE	22	47712.3	59953.2	68815.8	64629.9	55904.3	71976.4
A2BGI8	Peptidyl-prolyl cis-trans isomerase (Fragment)	Ppih	A2BGI8;Q4G0C5	A2BGI8;A2BGI9;Q3UWH9;Q4G0C5	Ppih	Peptidyl-prolyl cis-trans isomerase (Fragment)	A2BGI8_MOUSE;Q4G0C5_MOUSE	3	33336.4	29794.6	26719.2	29673.1	40337.5	32314.4
A2BH40	AT-rich interactive domain-containing protein 1A	Arid1a	A2BH40	A2BH40;E9QAQ7	Arid1a	AT-rich interactive domain-containing protein 1A	ARI1A_MOUSE	43	49296.4	42653.9	44884	42043.4	46644.1	37761.7
A2BH69	LSM14A mRNA processing body assembly factor (Fragment)	Lsm14a	A2BH69;F6X2V9	A2BH69;F6X2V9	Lsm14a	LSM14A mRNA processing body assembly factor (Fragment)	A2BH69_MOUSE;F6X2V9_MOUSE	1	11455.8	12264.6	6255.32		9895.49	7859.86
A2BI12	PC4 and SFRS1-interacting protein	Psip1	A2BI12	A2BI12	Psip1	PC4 and SFRS1-interacting protein	A2BI12_MOUSE	2	21844.9	20198.6	12778.1	16783.4	19456.2	13186.5
A2CG49	Kalirin	Kalrn	A2CG49	A2CG49;B1B1A7;F6QYT9	Kalrn	Kalirin	KALRN_MOUSE	2	14423.9	11996.4	9754.69	8524.38	10947.9	12059.8
A2CG63	AT-rich interactive domain-containing protein 4B	Arid4b	A2CG63	A2CG63;Q3TR72	Arid4b	AT-rich interactive domain-containing protein 4B	ARI4B_MOUSE	5	6683.41	11824.6	10042	10139.9	6218.54	14068.6
A2P1G9	Kappa light chain (Fragment)	Igkc	A2P1G9	P01631;A0A0B4J1I0;A0A0D5ZY64;A0A0G2JDE5;A0A125T906;A0A125T908;A0A140T8M0;A0A140T8M9;A0A140T8N1;A0A2S0DFH2;A0A2S0DFH3;A0A2S0DFH4;A0A2S0DFI6;A2NHM3;A2NN81;A2NV19;A2NVW8;A2NVX0;A2NVX1;A2NVX2;A2NVX3;A2P1G9;B5DC72;B5UB67;F6XWB2;Q53VP8;Q58EU8;Q5F2I0;Q65ZC0;U5JE78	Igkc	Kappa light chain (Fragment)	A2P1G9_MOUSE	1					30985.5	35317.6
A2RSJ4	Bridge-like lipid transfer protein family member 3B	Bltp3b	A2RSJ4	A2RSJ4;A0A1W2P7J6;Q8C318	Bltp3b	Bridge-like lipid transfer protein family member 3B	BLT3B_MOUSE	27	25856.1	30370.3	32165.5	27243.7	28134.2	32983.2
A2RSQ0	DENN domain-containing protein 5B	Dennd5b	A2RSQ0	A2RSQ0	Dennd5b	DENN domain-containing protein 5B	DEN5B_MOUSE	6	12222.2	18770.5	16824.7	12142.1	11316.6	8586.19
A2RSX7	tRNA wybutosine-synthesizing protein 5	Tyw5	A2RSX7	A2RSX7	Tyw5	tRNA wybutosine-synthesizing protein 5	TYW5_MOUSE	6	23120	35857.2	33503.7	25845.5	23567.8	30077.6
A2RSY1	KAT8 regulatory NSL complex subunit 3	Kansl3	A2RSY1	A2RSY1	Kansl3	KAT8 regulatory NSL complex subunit 3	KANL3_MOUSE	9	11492.9	15040.2	13764.5	13993.5	9992.41	9192.86
A2RSY6	TRMT1-like protein	Trmt1l	A2RSY6	A2RSY6;A0A0R4J0U8;A0A087WQ23	Trmt1l	TRMT1-like protein	TRM1L_MOUSE	18	27383.1	39665.7	42376.2	40487.2	32193.1	39838.4
A2RTH5	Leucine carboxyl methyltransferase 1	Lcmt1	A2RTH5	A0A0U1RNF2;A2RTH5	Lcmt1	Leucine carboxyl methyltransferase 1	A2RTH5_MOUSE	11	44929.3	42810.8	38873.2	40260.1	48675	35950.6
A2RTL5	Arginine/serine-rich coiled-coil protein 2	Rsrc2	A2RTL5	A2RTL5;S4R265;S4R2L4;B7ZNU2;S4R1M5	Rsrc2	Arginine/serine-rich coiled-coil protein 2	RSRC2_MOUSE	6	22595.2	19858.2	18566.2	23283	25523	18313.1
A2VCP8	Clathrin light chain (Fragment)	Cltb	A2VCP8;Q3TJ95;Q3TWZ9	A2VCP8;Q3TJ95;Q3TWZ9	Cltb	Clathrin light chain (Fragment)	A2VCP8_MOUSE;Q3TJ95_MOUSE;Q3TWZ9_MOUSE	2	250025	220639	127171	100636	164683	135835
A3KFM7	Chromodomain-helicase-DNA-binding protein 6	Chd6	A3KFM7	A3KFM7	Chd6	Chromodomain-helicase-DNA-binding protein 6	CHD6_MOUSE	3	7277.76	16253.4	8140.43	12781.5		10068.6
A3KFU5	Polyadenylate-binding protein	Pabpc4	A3KFU5;Q6PHQ9;Q99LF8	A3KFU5;A3KFU8;Q3UX16;Q6PHQ9;Q91YZ8;Q99LF8	Pabpc4	Polyadenylate-binding protein	A3KFU5_MOUSE;Q6PHQ9_MOUSE;Q99LF8_MOUSE	30	134639	157215	156073	160551	154600	156593
A3KGB4	TBC1 domain family member 8B	Tbc1d8b	A3KGB4	A3KGB4;B9EKQ1	Tbc1d8b	TBC1 domain family member 8B	TBC8B_MOUSE	32	67535.4	83373.2	91778.7	69389.3	69785.1	81732
A3KGF9	Coiled-coil domain-containing protein 9B	Ccdc9b	A3KGF9	A3KGF9;A0A8Q0K7A4	Ccdc9b	Coiled-coil domain-containing protein 9B	CCD9B_MOUSE	13	59753.3	44154.9	41881.4	47384.9	57940.1	42683.6
A3KGR9	Histocompatibility 13 (Fragment)	H13	A3KGR9	Q9D8V0;A3KGR9;Q6PGJ8	H13	Histocompatibility 13 (Fragment)	A3KGR9_MOUSE	12	207537	259212	327990	259965	249189	306568
A3KGS3	Ral GTPase-activating protein subunit alpha-2	Ralgapa2	A3KGS3	A3KGS3;A0A2I3BPN8;A0A0A0MQD7;F7CGP0	Ralgapa2	Ral GTPase-activating protein subunit alpha-2	RGPA2_MOUSE	3	4198.15	5291.02	3651.22	4533.27
A3KGT0	CUGBP, Elav-like family member 2	Celf2	A3KGT0;S4R1S7	S4R1S7;A3KGT0	Celf2	CUGBP, Elav-like family member 2	A3KGT0_MOUSE;S4R1S7_MOUSE	1	7672.54	10744.4	5738.33	6020.82	4982.01	4032.69
A3KGV1	Outer dense fiber protein 2	Odf2	A3KGV1	A3KGV1;A3KGV9;A3KGW0;Q3UFG2;V9GXZ0	Odf2	Outer dense fiber protein 2	ODFP2_MOUSE	3	8154.08	3408.63	6628.22	6294.21	5171.01
A3KGW5	Inactive glycosyltransferase 25 family member 3	Cercam	A3KGW5	A3KGW5;B2RSF7;A3KGW4;A3KGW6	Cercam	Inactive glycosyltransferase 25 family member 3	GT253_MOUSE	5	20956.2	20734.1	24784.3	19324.2	15607.6	23264.2
A3KMF4	AF4/FMR2 family, member 1	Aff1	A3KMF4;B1AVP1;E9Q921;O35233;Q3UP77;Q5XM34	O35233;A3KMF4;B1AVP1;E9Q921;Q3UP77;Q5XM34	Aff1	AF4/FMR2 family, member 1	A3KMF4_MOUSE;B1AVP1_MOUSE;E9Q921_MOUSE;O35233_MOUSE;Q3UP77_MOUSE;Q5XM34_MOUSE	1	4472.72	7027.25	5595.02	8108.58	12001.3	8279.44
A3KMP2	Tetratricopeptide repeat protein 38	Ttc38	A3KMP2	A3KMP2;D6RH59	Ttc38	Tetratricopeptide repeat protein 38	TTC38_MOUSE	4	13847.5	12105.3	15033.9	12575.2	8337.97	10098.5
A4FTZ3	Mta3 protein	Mta3	A4FTZ3;E9Q794;Q6ZPV1	Q3TY62;A4FTZ3;E9Q794;H3BLE1;Q3U3A7;Q3UII8;Q6ZPV1	Mta3	Mta3 protein	A4FTZ3_MOUSE;E9Q794_MOUSE;Q6ZPV1_MOUSE	2	9469.28	10186.9	13229.5	10366.7		8034.07
A4FU62	LOC207685 protein (Fragment)	Iglv2	A4FU62;Q9D8W4	A4FU62;G0YP42;Q9D8W4	Iglv1;Iglv2	LOC207685 protein (Fragment)	A4FU62_MOUSE;Q9D8W4_MOUSE	1				16232.6	108255	117751
A4QPD1	Zinc finger E-box binding homeobox 1	Zeb1	A4QPD1	A4QPD1	Zeb1	Zinc finger E-box binding homeobox 1	A4QPD1_MOUSE	1	11067.6	3778.58	7544.63	5625.54	5291.61	4807.39
A6H584	Collagen alpha-5(VI) chain	Col6a5	A6H584	A6H584;A0A140T8W1	Col6a5	Collagen alpha-5(VI) chain	CO6A5_MOUSE	2		18713.2	18238	19456.2	16958.4
A6H5Y1	M-phase phosphoprotein 9	Mphosph9	A6H5Y1	A6H5Y1;A0A8Q0L6P9	Mphosph9	M-phase phosphoprotein 9	MPP9_MOUSE	1	10955.3			13615.4
A6H5Y3	Methionine synthase	Mtr	A6H5Y3	A6H5Y3;Q8BUC4	Mtr	Methionine synthase	METH_MOUSE	10	20896.4	25328.8	26643.2	19963.7	23894.3	29646.2
A6H5Z3	Exocyst complex component 6B	Exoc6b	A6H5Z3	A6H5Z3;Q5DU10;Q6PCN5	Exoc6b	Exocyst complex component 6B	EXC6B_MOUSE	28	37309	44656.1	49661.1	43742.8	40730.6	44202.5
A6H603	NACHT domain- and WD repeat-containing protein 1	Nwd1	A6H603	A6H603;A0A2I3BR96;B7ZMT4;E0CX99	Nwd1	NACHT domain- and WD repeat-containing protein 1	NWD1_MOUSE	1					8748.36	18901.8
A6H611	Mitochondrial intermediate peptidase	Mipep	A6H611	A6H611;Q8BLL4;A0A286YDC5	Mipep	Mitochondrial intermediate peptidase	MIPEP_MOUSE	12	29876	29110.1	33759.7	31133.4	30558.3	33366.2
A6H619	PHD and RING finger domain-containing protein 1	Phrf1	A6H619	A6H619;F7ANA1	Phrf1	PHD and RING finger domain-containing protein 1	PHRF1_MOUSE	6	41462.8	19623.6	18170.9	21023	30473.1	22801
A6H630	Damage-control phosphatase ARMT1	Armt1	A6H630	A6H630;D6RG65	Armt1	Damage-control phosphatase ARMT1	ARMT1_MOUSE	16	49143	54758.5	49163.2	53722.9	55410.5	53673.5
A6H687	SAC3 domain-containing protein 1	Sac3d1	A6H687	A6H687;G5E8Q7	Sac3d1	SAC3 domain-containing protein 1	SAC31_MOUSE	3	7034.93	9206.24	8721.48	4005.57	13446.6	11860.9
A6H6A9	Rab GTPase-activating protein 1-like	Rabgap1l	A6H6A9	A6H6A9	Rabgap1l	Rab GTPase-activating protein 1-like	RBG1L_MOUSE	11	30787.5	24491.7	36010.8	26554.3	24318.7	27287.6
A6H6H9	Rai1 protein	Rai1	A6H6H9;Q5QGZ6	A6H6H9;Q5QGZ6	Rai1	Rai1 protein	A6H6H9_MOUSE;Q5QGZ6_MOUSE	1	7718.03	10526.9			12055	8097.6
A6H8H2	DENN domain-containing protein 4C	Dennd4c	A6H8H2	A6H8H2;E9Q449	Dennd4c	DENN domain-containing protein 4C	DEN4C_MOUSE	41	41216	41302.3	42836.1	40299.7	41764.1	38730.5
A6P3E4	Stress-activated protein kinase JNK	Mapk8	A6P3E4;G3X8U9	G3X8U9;A6P3E4	Mapk8	Stress-activated protein kinase JNK	A6P3E4_MOUSE;G3X8U9_MOUSE	2	31700.4	29200.2	31036.6	27281.2	39121.4	28069.8
A6X8Z5	Rho GTPase-activating protein 31	Arhgap31	A6X8Z5	A6X8Z5;B2RSI0	Arhgap31	Rho GTPase-activating protein 31	RHG31_MOUSE	28	43926.9	35665.5	32523.7	35915.3	39035.2	33670.3
A6X919	Protein C-mannosyl-transferase DPY19L1	Dpy19l1	A6X919	A6X919	Dpy19l1	Protein C-mannosyl-transferase DPY19L1	D19L1_MOUSE	9	46478.4	60117.7	61252	46762.6	47709.4	61605.3
A6X935	Inter alpha-trypsin inhibitor, heavy chain 4	Itih4	A6X935	A6X935;A0A2K6EDJ7;E9PVD2;E9Q5L2	Itih4	Inter alpha-trypsin inhibitor, heavy chain 4	ITIH4_MOUSE	3			2209.94	2684.53	12741.8	9071.61
A6X940	Fermitin family member 2 (Fragment)	Fermt2	A6X940	A6X940	Fermt2	Fermitin family member 2 (Fragment)	A6X940_MOUSE	1	12527.4	15829.6	16937.8	13373.8	10151.5	19834.4
A7DTG3	SERTA domain-containing protein 4	Sertad4	A7DTG3	A7DTG3	Sertad4	SERTA domain-containing protein 4	SRTD4_MOUSE	2	108438	96434.6	56011.7	85167.2	85229	68198
A7KBS4	Zinc finger and SCAN domain containing protein 4D	Zscan4d	A7KBS4	Q80VJ6;A7KBS4;Q3URS2;A0A1B0GRE8;A0A1C7CYU6;A0A1C7CYV3;E9Q3G0	Zscan4d	Zinc finger and SCAN domain containing protein 4D	ZSC4D_MOUSE	1	26118.2	28253.6	33617.1	26572.4	22809.9	34470
A8C756	tRNA (32-2'-O)-methyltransferase regulator THADA	Thada	A8C756	A8C756	Thada	tRNA (32-2'-O)-methyltransferase regulator THADA	THADA_MOUSE	27	34896.8	52969.7	47384.6	43382.7	46088.5	52603.3
A8DUN2	Beta-globin	Hbbt1	A8DUN2	A8DUK4;A8DUK7;A8DUL0;A8DUL2;A8DUL7;A8DUM2;A8DUN2;A8DUP0;A8DUQ1;A8DUQ5	Hbbt1	Beta-globin	A8DUN2_MOUSE	10	727507	596398	711814	462930	869258	722714
A8DUP7	Beta-globin	Hbbt1	A8DUP7	A8DUP7	Hbbt1	Beta-globin	A8DUP7_MOUSE	2	8121.02	16160.4	9721.82		12207.2	10863.6
A8E4K9	Zfp280b protein (Fragment)	Zfp280b	A8E4K9;Q3UMQ7;Q505F4;Q8CD71	A8E4K9;Q3TZW5;Q3UMQ7;Q505F4;Q8CD71	Zfp280b	Zfp280b protein (Fragment)	A8E4K9_MOUSE;Q3UMQ7_MOUSE;Q505F4_MOUSE;Q8CD71_MOUSE	1			4760.45	5689.24	9750.3	7218.51
A8Y5H7	SEC14-like protein 1	Sec14l1	A8Y5H7	A8Y5H7	Sec14l1	SEC14-like protein 1	S14L1_MOUSE	17	31279.8	35202.8	28864.4	37624	41862.9	36713.3
B0F2B4	Neuroligin 4-like	Nlgn4l	B0F2B4	B0F2B4;A0A6B7E3H9;A0A6B7E2T0;A0A6B7E676;A0A6C1EIU1;A0A6C1EJ07	Nlgn4l	Neuroligin 4-like	NLGN4_MOUSE	1			2287.91		2637.62	1992.22
B0QZL1	phosphopyruvate hydratase (Fragment)	Eno1	B0QZL1	B0QZL1	Eno1	phosphopyruvate hydratase (Fragment)	B0QZL1_MOUSE	1	55489.2	45235	39112.8	23360.9	25084.4	25631.7
B0QZW4	SPT3, SAGA and STAGA complex component (Fragment)	Supt3	B0QZW4;Q8BU36;Q8BVY4;Q8BWQ2	B0QZW4;Q8BU36;Q8BVY4;Q8BWQ2	Supt3	SPT3, SAGA and STAGA complex component (Fragment)	B0QZW4_MOUSE;Q8BU36_MOUSE;Q8BVY4_MOUSE;Q8BWQ2_MOUSE	2	3464.55			3424.22	2334.27	2564.01
B0R0Y8	SH3-domain kinase binding protein 1 (Fragment)	Sh3kbp1	B0R0Y8	B0R0Y8	Sh3kbp1	SH3-domain kinase binding protein 1 (Fragment)	B0R0Y8_MOUSE	1	11262.8		8137.6	8291.68
B0V2N1	Receptor-type tyrosine-protein phosphatase S	Ptprs	B0V2N1	B0V2N1;Q64487;B9EJA3;E9PVW8;E9Q7I7;G3UWK6;G3UX60;G3UY75;G3UYU6;Q3UNN3;Q5SPA9;Q3TP78;Q8C922;Q8CC23;Q8CC54;Q8R169	Ptprs	Receptor-type tyrosine-protein phosphatase S	PTPRS_MOUSE	27	26224	34134	32166.3	29797.7	35590.1	29452.6
B1APX2	RIKEN cDNA 5031439G07 gene	5031439G07Rik	B1APX2	Q3UE31;B1APX2	5031439G07Rik	RIKEN cDNA 5031439G07 gene	B1APX2_MOUSE	8	35719.3	43602.9	43472.3	41828.4	34471.8	41147.9
B1AQD3	RAB34, member RAS oncogene family	Rab34	B1AQD3;B1AQD4;Q0PD20	B1AQD4;B1AQD3;Q0PD20;Q3TV85	Rab34	RAB34, member RAS oncogene family	B1AQD3_MOUSE;B1AQD4_MOUSE;Q0PD20_MOUSE	2	5424.03	12939.8	12145.1	14621.4	18800.7	20625.6
B1AQJ2	Ubiquitin carboxyl-terminal hydrolase 36	Usp36	B1AQJ2	B1AQJ2;Q3TMY1;Q8BV95	Usp36	Ubiquitin carboxyl-terminal hydrolase 36	UBP36_MOUSE	1	2105.81		2504.14	3092.57	1555.98	1601.68
B1AR13	CDGSH iron-sulfur domain-containing protein 3, mitochondrial	Cisd3	B1AR13	B1AR13;B2RWE3;B3DFI8;Z4YKM2	Cisd3	CDGSH iron-sulfur domain-containing protein 3, mitochondrial	CISD3_MOUSE	9	184998	184676	178553	182458	184706	172663
B1AR17	DNA helicase	Chd3	B1AR17	B1AR17;E9Q614;F7C528	Chd3	DNA helicase	B1AR17_MOUSE	35	39247.6	45652.3	44530.4	43386.5	38742.2	46916.5
B1AR69	Myosin, heavy polypeptide 13, skeletal muscle	Myh13	B1AR69	B1AR69	Myh13	Myosin, heavy polypeptide 13, skeletal muscle	B1AR69_MOUSE	2	133294	194622	183674	131883	165199	173658
B1ART1	Vacuolar protein sorting 13D	Vps13d	B1ART1;B1ART2	B1ART2;B1ART1	Vps13d	Vacuolar protein sorting 13D	B1ART1_MOUSE;B1ART2_MOUSE	17	11382.7	14141.6	16530.7	15017.4	12290.5	18576
B1ASA5	Zinc finger protein 362	Zfp362	B1ASA5;E9QA68	B1ASA5;E9QA68	Zfp362	Zinc finger protein 362	B1ASA5_MOUSE;E9QA68_MOUSE	1						6881.35
B1ASP2	Tyrosine-protein kinase	Jak1	B1ASP2;Q3U8P8;Q3URU8;Q3UZ30;Q8CFX4	B1ASP2;Q3U8P8;Q3URU8;Q3UZ30;Q8CFX4	Jak1	Tyrosine-protein kinase	B1ASP2_MOUSE;Q3U8P8_MOUSE;Q3URU8_MOUSE;Q3UZ30_MOUSE;Q8CFX4_MOUSE	2	13741.5	12074.4	8486.69	7775.73	14136.7	11282.3
B1ASU9	Tousled-like kinase 2 (Arabidopsis)	Tlk2	B1ASU9;F6XSD0	B1ASU9;F6XSD0	Tlk2	Tousled-like kinase 2 (Arabidopsis)	B1ASU9_MOUSE;F6XSD0_MOUSE	1	13190.2	8743.45	9310.25	9849.33	8776	3160.25
B1AU75	Nuclear autoantigenic sperm protein	Nasp	B1AU75	B1AU75	Nasp	Nuclear autoantigenic sperm protein	B1AU75_MOUSE	2	10091.5	8632.39	6012.68	3977.51	4191.14	5694.3
B1AUN2	Translation initiation factor eIF2B subunit gamma	Eif2b3	B1AUN2	A0AUM9;A4FUS0;B1AUN2;B1AUN3;Q3UKV0	Eif2b3	Translation initiation factor eIF2B subunit gamma	B1AUN2_MOUSE	21	53592.7	71209.8	71744	74692.4	63270	70119.2
B1AUR6	Protein MMS22-like	Mms22l	B1AUR6	B1AUR6;G8JL47;Q8R3F6	Mms22l	Protein MMS22-like	MMS22_MOUSE	1		7065.4		8963.1		8556.2
B1AUW1	Interleukin-1 receptor-associated kinase 1 (Fragment)	Irak1	B1AUW1;B1AUW6;F6ZGQ1;Q8BR10;Q99J34	B1AUW6;Q8BR10;Q99J34;B1AUW1;F6ZGQ1	Irak1	Interleukin-1 receptor-associated kinase 1 (Fragment)	B1AUW1_MOUSE;B1AUW6_MOUSE;F6ZGQ1_MOUSE;Q8BR10_MOUSE;Q99J34_MOUSE	1	8810.06	4296.67	4588.22	6679.38		6530.16
B1AVY7	Kinesin-like protein KIF16B	Kif16b	B1AVY7	B1AVY7;A0A1D5RMD4;E7FLY0	Kif16b	Kinesin-like protein KIF16B	KI16B_MOUSE	14	78285.3	92009.3	81861	105401	96803.6	74914.6
B1AVZ0	Uracil phosphoribosyltransferase homolog	Uprt	B1AVZ0	B1AVZ0	Uprt	Uracil phosphoribosyltransferase homolog	UPP_MOUSE	16	553705	515975	493677	563986	518496	449173
B1AWE0	Clathrin light chain	Clta	B1AWE0;Q3THU7;Q6PFA2	B1AWE0;Q3THU7;Q6PFA2	Clta	Clathrin light chain	B1AWE0_MOUSE;Q3THU7_MOUSE;Q6PFA2_MOUSE	1	180988	101421	101255	103197	111379	73582.4
B1AX39	Zinc finger CCHC domain-containing protein 7	Zcchc7	B1AX39	B1AX39;E0CY20	Zcchc7	Zinc finger CCHC domain-containing protein 7	ZCHC7_MOUSE	5	5969.7	4133.29	4070.65	4938.08	6008.38	5730.41
B1AXP6	Mitochondrial import receptor subunit TOM5 homolog	Tomm5	B1AXP6	B1AXP6	Tomm5	Mitochondrial import receptor subunit TOM5 homolog	TOM5_MOUSE	6	118500	89353	83182.9	108170	109496	102075
B1AY10	Transcriptional repressor NF-X1	Nfx1	B1AY10	B1AY10	Nfx1	Transcriptional repressor NF-X1	NFX1_MOUSE	20	24971.6	27409.8	29915.6	27856.7	27032.3	32399.2
B1AY13	Ubiquitin carboxyl-terminal hydrolase 24	Usp24	B1AY13	B1AY13;A0AAG1F6P4	Usp24	Ubiquitin carboxyl-terminal hydrolase 24	UBP24_MOUSE	42	31968.2	49179.1	49001.8	48295.2	42102.4	47499.2
B1AYB6	Methyl-CpG-binding domain protein 5	Mbd5	B1AYB6	B1AYB6;B1AYB5;Q69ZJ2	Mbd5	Methyl-CpG-binding domain protein 5	MBD5_MOUSE	1	5430.94		2468.34
B1AZ14	Cobl-like 1	Cobll1	B1AZ14;B1AZ15;B1AZ26	B1AZ14;B1AZ15;B1AZ26	Cobll1	Cobl-like 1	B1AZ14_MOUSE;B1AZ15_MOUSE;B1AZ26_MOUSE	1	8383.76	11587.6	16162.5		13995.7	10812.6
B1AZ99	OTU domain-containing protein 3	Otud3	B1AZ99	B1AZ99	Otud3	OTU domain-containing protein 3	OTUD3_MOUSE	1	3817.84	8169.29	5447.73	4448.23
B1AZA5	Transmembrane protein 245	Tmem245	B1AZA5	B1AZA5;D3YWD3	Tmem245	Transmembrane protein 245	TM245_MOUSE	6	31826.5	42145.3	50503.1	41372.7	29423.5	37989.1
B1AZI6	THO complex subunit 2	Thoc2	B1AZI6	B1AZI6;E9Q5E2;Q3US09;Q3UYT9	Thoc2	THO complex subunit 2	THOC2_MOUSE	38	65399.7	86851.7	83001.6	81477.3	72473.6	91256.9
B1AZP2	Disks large-associated protein 4	Dlgap4	B1AZP2	B1AZP2;B7ZNS2;E9PUF2;F6YMR0;H3BJD4;I1E4X0;Q3UCF7	Dlgap4	Disks large-associated protein 4	DLGP4_MOUSE	21	140263	95989.6	96587.1	90147.8	119128	76838.4
B2KF50	Bridge-like lipid transfer protein family member 3A	Bltp3a	B2KF50;Q570Z6	B2KF50;Q570Z6	Bltp3a	Bridge-like lipid transfer protein family member 3A	B2KF50_MOUSE;Q570Z6_MOUSE	3	7137.7	6378.74	2513.22	8215.54	5677.12	5517.68
B2LVG5	Cleavage and polyadenylation specificity factor subunit 4	Cpsf4	B2LVG5;B2LVG6;E0CXT7;F7B6Z5	B2LVG5;B2LVG6;E0CXT7;F7B6Z5	Cpsf4	Cleavage and polyadenylation specificity factor subunit 4	B2LVG5_MOUSE;B2LVG6_MOUSE;E0CXT7_MOUSE;F7B6Z5_MOUSE	4	49211.7	56270.7	62798.3	56598.1	57901	67554
B2RQ68	Luzp1 protein	Luzp1	B2RQ68;B7ZW89	B2RQ68;B7ZW89;Q6KAP6	Luzp1	Luzp1 protein	B2RQ68_MOUSE;B7ZW89_MOUSE	1	8380.27	6593.2				4982.25
B2RQ71	Dip2c protein	Dip2c	B2RQ71;E9PWR4	B2RQ71;B7ZMZ7;E9PWR4	Dip2c	Dip2c protein	B2RQ71_MOUSE;E9PWR4_MOUSE	11	23852.4	24946.6	21247.1	15705.1	14419.9	20092.1
B2RQ83	Gem (Nuclear organelle) associated protein 5	Gemin5	B2RQ83;B7ZN04;Q6KAS0	B2RQ83;B7ZN04;Q6KAS0	Gemin5	Gem (Nuclear organelle) associated protein 5	B2RQ83_MOUSE;B7ZN04_MOUSE;Q6KAS0_MOUSE	2	30825.8	35627	32484	26617.9	27176.8	33551.1
B2RQC6	Multifunctional protein CAD	Cad	B2RQC6	B2RQC6;E9QAI5;Q80VF8;G3UWN2;Q9CWQ9	Cad	Multifunctional protein CAD	PYR1_MOUSE	96	113784	160028	177285	165505	142636	180707
B2RQE8	Rho GTPase-activating protein 42	Arhgap42	B2RQE8	B2RQE8	Arhgap42	Rho GTPase-activating protein 42	RHG42_MOUSE	19	42729	47626	36955.8	48545	40954.8	45516.3
B2RQG2	PHD finger protein 3	Phf3	B2RQG2	A0PJJ1;B2RQG2	Phf3	PHD finger protein 3	B2RQG2_MOUSE	26	24919	21219.1	18302	18522.2	23434.3	16859.9
B2RQQ5	Microtubule-associated protein 1B	Map1b	B2RQQ5	B2RQQ5	Map1b	Microtubule-associated protein 1B	B2RQQ5_MOUSE	2	38005.5	37440.6	26523.4	24227.3	39455.2	21644
B2RQS1	Striatin, calmodulin binding protein 3	Strn3	B2RQS1;B3STQ3	B2RQS1;B3STQ3	Strn3	Striatin, calmodulin binding protein 3	B2RQS1_MOUSE;B3STQ3_MOUSE	1	7828.95	11663.4		13368.5	7167.52
B2RR82	Intersectin 2	Itsn2	B2RR82;E9QNG1	B2RR82;E9QNG1;Q80TG5	Itsn2	Intersectin 2	B2RR82_MOUSE;E9QNG1_MOUSE	2	11668.6	11776.1	21209.1	16891.6	17216.8	17538.4
B2RR83	3'-5' RNA helicase YTHDC2	Ythdc2	B2RR83	B2RR83	Ythdc2	3'-5' RNA helicase YTHDC2	YTDC2_MOUSE	8	9274.84	13822.8	8976.34	16720.8	21956.3	11676
B2RRD7	Peregrin	Brpf1	B2RRD7	B2RRD7;A0A0N4SUT9;A0A0N4SUS4;A0A0N4SVG7;B7ZNI3;E9PXP1;Q3U109;Q80XK2;Q8K2E3;Q99JV4;Q9CTY1	Brpf1	Peregrin	BRPF1_MOUSE	5	2320.48	7590.34	5580.52	14102.5	9179.92	14451.4
B2RRE4	Zinc finger protein 518B	Znf518b	B2RRE4	B2RRE4;J3QPN0	Znf518b	Zinc finger protein 518B	Z518B_MOUSE	1		1251.39
B2RRE7	OTU domain-containing protein 4	Otud4	B2RRE7	B2RRE7;A0A0R4J260	Otud4	OTU domain-containing protein 4	OTUD4_MOUSE	32	89682.8	82949.9	77314	77162.5	84468.6	73034.9
B2RRE8	CD2-associated protein	Cd2ap	B2RRE8	B2RRE8	Cd2ap	CD2-associated protein	B2RRE8_MOUSE	2	22750.6	18971.6	16252.9	21667.7	19722.8	12181.5
B2RT41	Zinc finger, C3H1-type containing	Zfc3h1	B2RT41	B2RT41;Q6A049;Q6P7T8;Q8K082	Zfc3h1	Zinc finger, C3H1-type containing	B2RT41_MOUSE	5	121902	122876	110542	116857	173407	130049
B2RUC3	Excision repair cross-complementing rodent repair deficiency, complementation group 5	Ercc5	B2RUC3	B2RUC3	Ercc5	Excision repair cross-complementing rodent repair deficiency, complementation group 5	B2RUC3_MOUSE	4	8108.51	3914.62	7370.39	7286	7455.35	4853.56
B2RUE8	non-specific serine/threonine protein kinase	Map4k4	B2RUE8	A0A0A6YWM8;B2RUE8;Q6ZQ68	Map4k4	non-specific serine/threonine protein kinase	B2RUE8_MOUSE	1	19834.2	25031.9	21162.9	22389.6	9225.33	19984.6
B2RUJ6	Rap guanine nucleotide exchange factor (GEF) 6	Rapgef6	B2RUJ6;Q5NCJ0;Q5NCJ1	Q5NCJ1;A0A5F8MPT3;B2RUJ6;Q3UPQ2;Q5DTR1;Q5NCJ0;Q5NCJ4;Q5NCJ5;Q562E3;Q8R3E5;Q8VCK0	Rapgef6	Rap guanine nucleotide exchange factor (GEF) 6	B2RUJ6_MOUSE;Q5NCJ0_MOUSE;Q5NCJ1_MOUSE	12	13768.6	11796.3	11948.4	11562.8	13996.2	11411.6
B2RUR8	OTU domain-containing protein 7B	Otud7b	B2RUR8	B2RUR8	Otud7b	OTU domain-containing protein 7B	OTU7B_MOUSE	29	60802.8	67161.3	67374	67185.2	61528.2	62688.7
B2RVL6	Zinc finger CCHC domain-containing protein 24	Zcchc24	B2RVL6	B2RVL6	Zcchc24	Zinc finger CCHC domain-containing protein 24	ZCH24_MOUSE	6	64713.9	67273.3	71636	86472.7	74606.1	60680.1
B2RW07	Ataxin 7-like 1	Atxn7l1	B2RW07;D3Z7I2;F6X2K7;F7C0E4;Q3U1F1	B2RW07;D3Z7I2;F6X2K7;F7C0E4;Q3U1F1	Atxn7l1	Ataxin 7-like 1	B2RW07_MOUSE;D3Z7I2_MOUSE;F6X2K7_MOUSE;F7C0E4_MOUSE;Q3U1F1_MOUSE	1	69953.7	92622.8	84687.1	86377.6	102637	113246
B2RWS6	Histone acetyltransferase p300	Ep300	B2RWS6	B2RWS6	Ep300	Histone acetyltransferase p300	EP300_MOUSE	27	31788.6	33315.1	35168.2	32838.6	30855.1	33309.4
B2RWV3	Vomeronasal type-1 receptor	Vmn1r185	B2RWV3;Q8R299	B2RWV3;Q8R299	Vmn1r185	Vomeronasal type-1 receptor	B2RWV3_MOUSE;Q8R299_MOUSE	1	51263	87432.5	63552.9	88502.3	73406.1	84262.4
B2RX00	RB1-inducible coiled-coil 1	Rb1cc1	B2RX00;Q8CHH8	B2RX00;Q8CHH8	Rb1cc1	RB1-inducible coiled-coil 1	B2RX00_MOUSE;Q8CHH8_MOUSE	1		5596.01	3723.11	3995.59	3223.67	3463.31
B2RX14	Terminal uridylyltransferase 4	Tut4	B2RX14	B2RX14;A0A0A0MQJ6;A2A8R7;Q3V3D5;Q9EQN6	Tut4	Terminal uridylyltransferase 4	TUT4_MOUSE	8	9206.2	7214.24	9617.14	8779.76	7293.15	10018
B2RXC1	Trafficking protein particle complex subunit 11	Trappc11	B2RXC1	B2RXC1	Trappc11	Trafficking protein particle complex subunit 11	TPC11_MOUSE	27	41635.1	63636.7	72594.3	62202.6	51604.2	72623.4
B2RXC6	DNA-directed RNA polymerase subunit	Polr3a	B2RXC6	B2RXC6	Polr3a	DNA-directed RNA polymerase subunit	B2RXC6_MOUSE	8	12774.8	17267.5	16494.9	17231.9	12909.7	21575.9
B2RXC8	3222402P14Rik protein	Ppp2r3a	B2RXC8	B2RXC8;Q8BVE6;Q8BXX8	Ppp2r3a	3222402P14Rik protein	B2RXC8_MOUSE	8	17493	12692.6	19386.7	12171.2	11616	15081.3
B2RXP7	Nat12 protein	Naa30	B2RXP7;B7ZWG0	B2RXP7;B7ZWG0	Naa30	Nat12 protein	B2RXP7_MOUSE;B7ZWG0_MOUSE	1	14317.1	18771.4	12106.5	19286.6	12324.5	11735.7
B2RXQ2	Ppfia1 protein	Ppfia1	B2RXQ2;B2RXW8;B8QI33	B2RXQ2;B2RXW8;B8QI33;Q3UJC0	Ppfia1	Ppfia1 protein	B2RXQ2_MOUSE;B2RXW8_MOUSE;B8QI33_MOUSE	26	109713	95543.7	94500.9	93027.1	100291	89220
B2RXQ9	Sorbin and SH3 domain containing 2	Sorbs2	B2RXQ9	B2RXQ9	Sorbs2	Sorbin and SH3 domain containing 2	B2RXQ9_MOUSE	1	6859.16	14707.9	5537.95			15258.7
B2RXR6	Serine/threonine-protein phosphatase 6 regulatory ankyrin repeat subunit B	Ankrd44	B2RXR6	B2RXR6;E9QNQ2;J3QK13;J3QNJ4	Ankrd44	Serine/threonine-protein phosphatase 6 regulatory ankyrin repeat subunit B	ANR44_MOUSE	22	22558.1	30386.5	26592	30111.4	23946.7	25748.7
B2RXS3	S phase cyclin A-associated protein in the ER	Scaper	B2RXS3;F8VQ70;Q69ZJ3	F8VQ70;Q69ZJ3;B2RXS3;Q8BIZ8	Scaper	S phase cyclin A-associated protein in the ER	B2RXS3_MOUSE;F8VQ70_MOUSE;Q69ZJ3_MOUSE	2	15529.3	10393.4	15445.5	19889.1	16746.9	21363.8
B2RXS4	Plexin-B2	Plxnb2	B2RXS4	B2RXS4;Q8CHG6;Q99LF0	Plxnb2	Plexin-B2	PLXB2_MOUSE	71	226616	242263	238979	245221	240254	243459
B2RXT3	oxoglutarate dehydrogenase (succinyl-transferring)	Ogdhl	B2RXT3;E9Q7L0	B2RXT3;E9Q7L0	Ogdhl	oxoglutarate dehydrogenase (succinyl-transferring)	B2RXT3_MOUSE;E9Q7L0_MOUSE	3	59182.8	76305.5	96113.8	80220.6	77273.7	78773.3
B2RXX7	Nhs protein	Nhs	B2RXX7	B1AV60;B2RXX7;B7ZWM3;B9EJX2	Nhs	Nhs protein	B2RXX7_MOUSE	6	12560.4	7251.54	7552.96	5817.62	10048.4	1988.19
B2RY04	Dedicator of cytokinesis protein 5	Dock5	B2RY04	B2RY04	Dock5	Dedicator of cytokinesis protein 5	DOCK5_MOUSE	38	24638.1	31297.5	32271	29471.8	26755	28027.1
B2RY15	Tln2 protein	Tln2	B2RY15	B2RY15	Tln2	Tln2 protein	B2RY15_MOUSE	1	29047.3	19256.8	20478.2	17123.9	19433.8	19860.7
B2RY56	RNA-binding protein 25	Rbm25	B2RY56	B2RY56;S4R2B0	Rbm25	RNA-binding protein 25	RBM25_MOUSE	35	142906	152558	154102	147448	173506	148987
B3STQ2	Striatin-3 variant 1 (Fragment)	Strn3	B3STQ2	B3STQ2	Strn3	Striatin-3 variant 1 (Fragment)	B3STQ2_MOUSE	1	5871	5289.58	5348.13	5832.97	7502.33	3742.43
B4XVP6	Histone-lysine N-methyltransferase SETDB2	Setdb2-Phf11-1 fusion	B4XVP6	B2RXP3;B4XVP7;B4XVN7;B4XVN8;B4XVN9;B4XVP6	Setdb2-Phf11-1	Histone-lysine N-methyltransferase SETDB2	B4XVP6_MOUSE	2	6451.54			4880.84	3818.42	2792.88
B5B2U4	Nuclear factor of activated T-cells c3 isoform IB-Xa	Nfatc3	B5B2U4;Q3U2V2;Q3UZ64;Q571K2	B5B2U4;Q3UZ64;Q571K2;Q3U2V2	Nfatc3	Nuclear factor of activated T-cells c3 isoform IB-Xa	B5B2U4_MOUSE;Q3U2V2_MOUSE;Q3UZ64_MOUSE;Q571K2_MOUSE	1	7961.94	4977.58		6700.31	4101.4	3831.46
B5T0I7	single-stranded DNA cytosine deaminase	Apobec3	B5T0I7;B5T0I8;B5T0J0;B9ZZS2;B9ZZS3;E2D6P1;E2D6P2;E2D6P3	B5T0I7;B5T0I8;B5T0J0;B9ZZS2;B9ZZS3;E2D6P1;E2D6P2;E2D6P3;E2D872;E2D875	Apobec3	single-stranded DNA cytosine deaminase	B5T0I7_MOUSE;B5T0I8_MOUSE;B5T0J0_MOUSE;B9ZZS2_MOUSE;B9ZZS3_MOUSE;E2D6P1_MOUSE;E2D6P2_MUSMC;E2D6P3_MOUSE	1	5050.38	12453.1	13668	11118.4	7044.6	9345.9
B7ZCR6	Zinc finger protein 512B	Zfp512b	B7ZCR6;Q6PHP4;Q6ZPW1	B7ZCR6;F6R5G3;Q6PHP4;Q6ZPW1	Zfp512b	Zinc finger protein 512B	B7ZCR6_MOUSE;Q6PHP4_MOUSE;Q6ZPW1_MOUSE	4	11493.6	13595.5	13008.3	14416.2	9641.43	9570.63
B7ZMP1	Xaa-Pro aminopeptidase 3	Xpnpep3	B7ZMP1	B7ZMP1	Xpnpep3	Xaa-Pro aminopeptidase 3	XPP3_MOUSE	10	29083.6	34990	35254	34403.5	33375.2	33353.1
B7ZNG0	Kinesin-like protein KIF7	Kif7	B7ZNG0	B7ZNG0;E9QMU1;J3QNW9	Kif7	Kinesin-like protein KIF7	KIF7_MOUSE	11	18716.4	17665.6	19037.3	19641	17587.7	13879.8
B7ZNK9	Spata5 protein	Afg2a	B7ZNK9	B7ZNK9	Afg2a	Spata5 protein	B7ZNK9_MOUSE	1	42340.6	35195.2	31316.6	35457.2	33742.7	38277.1
B7ZNL3	Tpm1 protein	Tpm1	B7ZNL3	A0A2R2Y2P8;F8WID5;B7ZNL3;E9Q448	Tpm1	Tpm1 protein	B7ZNL3_MOUSE	3	51132.4	34267.4	30818.8	35337.4	29866.1	22068.5
B7ZNL9	TatD DNase domain containing 2	Tatdn2	B7ZNL9;F8VQE6;Q3U179;Q3UJK8;Q571H2	B7ZNL9;F8VQE6;Q3U179;Q3UJK8;Q571H2	Tatdn2	TatD DNase domain containing 2	B7ZNL9_MOUSE;F8VQE6_MOUSE;Q3U179_MOUSE;Q3UJK8_MOUSE;Q571H2_MOUSE	3	9700.78	10809.3		4179.52	23178.7	8999.82
B7ZWN9	Senp6 protein	Senp6	B7ZWN9	B7ZWN9	Senp6	Senp6 protein	B7ZWN9_MOUSE	1	2893.69	1807.47	6256.41	5619.71	11776	3847.54
B8JJ89	Apoptotic chromatin condensation inducer 1 (Fragment)	Acin1	B8JJ89	B8JJ89	Acin1	Apoptotic chromatin condensation inducer 1 (Fragment)	B8JJ89_MOUSE	1	19167	20912.4			17327.6
B8JKV0	Protein AMN1 homolog	Amn1	B8JKV0	B8JKV0;B8JKU8	Amn1	Protein AMN1 homolog	AMN1_MOUSE	9	24284	42670.4	34185	36835.1	23534.7	33438.4
B8ZXI1	Queuine tRNA-ribosyltransferase accessory subunit 2	Qtrt2	B8ZXI1	B8ZXI1;A0A5F8MPN7;Z4YJE9	Qtrt2	Queuine tRNA-ribosyltransferase accessory subunit 2	QTRT2_MOUSE	12	55715.6	65050.4	58817.2	62435.7	57970.4	64306.6
B9EHE8	R3hdm1 protein	R3hdm1	B9EHE8;E9Q9Q2	A0A087WP65;A0A087WPF0;A0A087WQI5;B9EHE8;E9Q9Q2;Q80ZH9	R3hdm1	R3hdm1 protein	B9EHE8_MOUSE;E9Q9Q2_MOUSE	6	546504	607469	372575	515071	453623	427189
B9EHJ3	Tight junction protein 1	Tjp1	B9EHJ3	B9EHJ3;Q91YW2	Tjp1	Tight junction protein 1	B9EHJ3_MOUSE	6	128092	113534	97198.2	115974	131115	73932.3
B9EIU1	Glutamyl-prolyl-tRNA synthetase	Eprs1	B9EIU1;Q3TMX9;Q8BTR1	B9EIU1;Q8BTR1;Q3TMX9	Eprs1	Glutamyl-prolyl-tRNA synthetase	B9EIU1_MOUSE;Q3TMX9_MOUSE;Q8BTR1_MOUSE	2	102734	122275	147509	165679	123680	147356
B9EIW1	Hrc protein	Hrc	B9EIW1;G5E8J6;Q9QZV4	B9EIW1;G5E8J6;Q9QZV4	Hrc	Hrc protein	B9EIW1_MOUSE;G5E8J6_MOUSE;Q9QZV4_MOUSE	14	30646.7	23505	22590.2	16888.1	17591.5	14248.9
B9EJ54	Nucleoporin 205	Nup205	B9EJ54	A0A0J9YUD5;B9EJ54;Q6P9L5;Q6P9Y6;Q6PDG0;Q6ZQG1;Q80VE6	Nup205	Nucleoporin 205	B9EJ54_MOUSE	69	76042.8	99790.4	108072	110630	91435	113937
B9EJ80	PDZ domain-containing protein 8	Pdzd8	B9EJ80	B9EJ80	Pdzd8	PDZ domain-containing protein 8	PDZD8_MOUSE	15	26265.3	39809.8	36048.6	36150.3	31886	27243.3
B9EJ86	Oxysterol-binding protein-related protein 8	Osbpl8	B9EJ86	B9EJ86;A0A0R4J150;A0A5F8MPC5	Osbpl8	Oxysterol-binding protein-related protein 8	OSBL8_MOUSE	16	213811	271604	293955	306673	303096	306739
B9EJA2	Cortactin-binding protein 2	Cttnbp2	B9EJA2	B9EJA2;D3Z1E3;D3Z551;R7RU63;R7RVD4	Cttnbp2	Cortactin-binding protein 2	CTTB2_MOUSE	1		7376.52		7373.24
B9EJR8	Dynein axonemal assembly factor 5	Dnaaf5	B9EJR8	B9EJR8;B2RY24;Q7TPU1	Dnaaf5	Dynein axonemal assembly factor 5	DAAF5_MOUSE	24	43375.2	52922.7	48444.7	51413.2	51769.4	51532.6
B9EK95	Myof protein	Myof	B9EK95	B9EK95	Myof	Myof protein	B9EK95_MOUSE	3	109207	153581	166360	169407	124272	128398
B9EKC3	Rho GTPase activating protein 5	Arhgap5	B9EKC3	B9EKC3	Arhgap5	Rho GTPase activating protein 5	B9EKC3_MOUSE	2	11529.3	15354.8	8475.36	7716.76	10302.6	6854.22
B9EKC5	Calcineurin binding protein 1	Cabin1	B9EKC5;G3X8Q1	B9EKC5;G3X8Q1;Q3TDW4;Q8BIF4	Cabin1	Calcineurin binding protein 1	B9EKC5_MOUSE;G3X8Q1_MOUSE	4	10937.9	15472.7	16592.1	17094.9	22580.9	9032.36
B9EKI3	TATA element modulatory factor	Tmf1	B9EKI3	B9EKI3;D6RJK7	Tmf1	TATA element modulatory factor	TMF1_MOUSE	27	29627.3	25150.9	23049.6	21828	27289.1	18805.5
B9EKJ7	Tankyrase 1 binding protein 1	Tnks1bp1	B9EKJ7	B9EKJ7	Tnks1bp1	Tankyrase 1 binding protein 1	B9EKJ7_MOUSE	1	45593.2	34099.9	34137.6	38982	35052.9	35546.7
B9EKK8	Uncharacterized protein	1700017B05Rik	B9EKK8	B9EKK8	1700017B05Rik	Uncharacterized protein	B9EKK8_MOUSE	3		5897.79	7025.01	13472.2	3854.04	10811.5
B9EKL9	Eml1 protein	Eml1	B9EKL9	B9EKL9	Eml1	Eml1 protein	B9EKL9_MOUSE	2	29302.2	34953.7	30708.1	26595.8	26485.1	27321.2
B9EKP5	Filamin, alpha	Flna	B9EKP5;Q6KAM8	B7FAU9;B9EKP5;B7FAV1;Q6KAM8	Flna	Filamin, alpha	B9EKP5_MOUSE;Q6KAM8_MOUSE	3	275222	233826	243812	208369	249393	188772
C0HKD8	Microfibrillar-associated protein 1A	Mfap1a	C0HKD8;C0HKD9	C0HKD8;C0HKD9	Mfap1a;Mfap1b	Microfibrillar-associated protein 1A	MFA1A_MOUSE;MFA1B_MOUSE	13	64897.8	51569	50406.8	47795.6	59474.6	46782.7
C0HKE1	Histone H2A type 1-B	H2ac4	C0HKE1;C0HKE2;C0HKE3;C0HKE4;C0HKE5;C0HKE6;C0HKE7;C0HKE8;C0HKE9;Q8BFU2;Q8CGP5;Q8CGP6	C0HKE1;C0HKE2;C0HKE3;C0HKE4;C0HKE5;C0HKE6;C0HKE7;C0HKE8;C0HKE9;Q64523;Q6GSS7;Q8BFU2;Q8CGP5;Q8CGP6;Q8CGP7;Q8R1M2;Q8CGP4;A0A0N4SV66;A0AUV1;A2AB79;A3KPD0;B2RVF0;B2RWH3;Q149V4;Q64426;Q61668	H2ac11;H2ac12;H2ac13;H2ac25;H2ac4;H2ac6;H2ac7;H2ac8;Hist1h2af;Hist1h2an;Hist1h2ao;Hist1h2ap	Histone H2A type 1-B	H2A1B_MOUSE;H2A1C_MOUSE;H2A1D_MOUSE;H2A1E_MOUSE;H2A1F_MOUSE;H2A1G_MOUSE;H2A1H_MOUSE;H2A1I_MOUSE;H2A1N_MOUSE;H2A1O_MOUSE;H2A1P_MOUSE;H2A3_MOUSE	6	3804850	3131800	2990090	3655500	3353900	2958940
C0HKG5	Ribonuclease T2-A	Rnaset2a	C0HKG5;C0HKG6	C0HKG5;C0HKG6;Q5FWA0;A0A338P711;A0A338P7E3	Rnaset2a;Rnaset2b	Ribonuclease T2-A	RNT2A_MOUSE;RNT2B_MOUSE	9	106269	80643.6	72529.2	72025.7	107241	84284.1
C5H0E9	small monomeric GTPase	Rap1a	C5H0E9	C5H0E9	Rap1a	small monomeric GTPase	C5H0E9_MOUSE	1	789341	840832	880957	947777	885749	1050200
D1FNM8	Calcium-transporting ATPase	Atp2b4	D1FNM8;E9Q828;F7AAP4;H2BL43;Q6Q476	F7AAP4;D1FNM8;E9Q828;H2BL43;Q6Q476	Atp2b4	Calcium-transporting ATPase	D1FNM8_MOUSE;E9Q828_MOUSE;F7AAP4_MOUSE;H2BL43_MOUSE;Q6Q476_MOUSE	4	14645.2	13691.2	12825	18336.5	15049.3	13316.3
D3YTP3	Metaxin	Mtx3	D3YTP3	D3YTP3	Mtx3	Metaxin	D3YTP3_MOUSE	3	14624.1	18919	9805.84	15251.3	15197.6	9185.06
D3YTR3	Mex3 RNA binding family member D	Mex3d	D3YTR3	D3YTR3	Mex3d	Mex3 RNA binding family member D	D3YTR3_MOUSE	1	51518.9					14689.9
D3YTT6	Oxysterol-binding protein	Osbpl3	D3YTT6;D3Z194	D3YTT6;D3Z194;Q6A012	Osbpl3	Oxysterol-binding protein	D3YTT6_MOUSE;D3Z194_MOUSE	1			3459.09	4010.72		1377.56
D3YU08	Synaptopodin 2-like	Synpo2l	D3YU08	D3YU08	Synpo2l	Synaptopodin 2-like	D3YU08_MOUSE	1	9693.8	9697.46	7895.98
D3YU97	Scribbled planar cell polarity (Fragment)	Scrib	D3YU97	D3YU97	Scrib	Scribbled planar cell polarity (Fragment)	D3YU97_MOUSE	1	22944.5		10590.9
D3YUD2	Afadin, adherens junction formation factor (Fragment)	Afdn	D3YUD2;D3Z7L2	D3YUD2;D3Z7L2	Afdn	Afadin, adherens junction formation factor (Fragment)	D3YUD2_MOUSE;D3Z7L2_MOUSE	2	14810.7	11502.2		11505.3		10165.4
D3YUJ3	Cyclin-Y-like protein 1	Ccnyl1	D3YUJ3	D3YUJ3	Ccnyl1	Cyclin-Y-like protein 1	CCYL1_MOUSE	3	18701.6	24509.6	27845.8	17167.9	15733.8	17021.8
D3YUS5	RAS protein activator like 2	Rasal2	D3YUS5;E9PW37	D3YUS5;E9PW37;Q0VAV5	Rasal2	RAS protein activator like 2	D3YUS5_MOUSE;E9PW37_MOUSE	22	20912.5	21078.3	19315.7	18702	20537.1	15689.5
D3YV64	Extracellular matrix protein 1 (Fragment)	Ecm1	D3YV64;D3Z772;F8WI14;Q3TXB7	D3YV64;D3Z772;F8WI14;Q3TXB7	Ecm1	Extracellular matrix protein 1 (Fragment)	D3YV64_MOUSE;D3Z772_MOUSE;F8WI14_MOUSE;Q3TXB7_MOUSE	1	49587.3	31729	30985.3	37861.9		16402.3
D3YV69	RAB6A, member RAS oncogene family	Rab6a	D3YV69;Q3U4W5	D3YV69;Q3U4W5	Rab6a	RAB6A, member RAS oncogene family	D3YV69_MOUSE;Q3U4W5_MOUSE	1	27014.7	22019.4	25624.2	29031.7	15848.2	20582.4
D3YVW2	Golgi integral membrane protein 4	Golim4	D3YVW2	D3YVW2;F6RUD1	Golim4	Golgi integral membrane protein 4	D3YVW2_MOUSE	2	44672.2	50945.5	42652.1	38053.2	44318.8	42218.4
D3YWI1	Fructose-bisphosphate aldolase (Fragment)	Aldoa	D3YWI1	D3YWI1	Aldoa	Fructose-bisphosphate aldolase (Fragment)	D3YWI1_MOUSE	2		47581.6	17262.1	13914.3	59343.8	79876.5
D3YWJ4	Protein farnesyltransferase subunit beta	Fntb	D3YWJ4	D3YWJ4;Q6DG52;D6RGU2	Fntb	Protein farnesyltransferase subunit beta	D3YWJ4_MOUSE	5	16307.3	16268	18796	14727.6	16907.6	16299
D3YWR8	RIKEN cDNA 1110059G10 gene	1110059G10Rik	D3YWR8	Q8K039;D3YWR8	1110059G10Rik	RIKEN cDNA 1110059G10 gene	D3YWR8_MOUSE	2	40725.7	21475.3	46681	34085.9	28848.8	21995.1
D3YWT1	Heterogeneous nuclear ribonucleoprotein H3	Hnrnph3	D3YWT1;D3Z3N4	D3YWT1;D3Z3N4	Hnrnph3	Heterogeneous nuclear ribonucleoprotein H3	D3YWT1_MOUSE;D3Z3N4_MOUSE	11	83573.5	76618.8	68332.9	79716.3	79260.6	66444.5
D3YWX2	YLP motif containing 1	Ylpm1	D3YWX2	D3YWX2;F6YTL8	Ylpm1	YLP motif containing 1	D3YWX2_MOUSE	21	78333.2	59960.4	54596.2	54840.6	78473.7	50398.2
D3YXG0	Hemicentin-1	Hmcn1	D3YXG0	D3YXG0	Hmcn1	Hemicentin-1	HMCN1_MOUSE	1		2942.86			2763.02
D3YXH9	TatD DNase domain containing 3	Tatdn3	D3YXH9;D3Z0V5;E9QL22	D3YXH9;D3Z0V5;E9QL22	Tatdn3	TatD DNase domain containing 3	D3YXH9_MOUSE;D3Z0V5_MOUSE;E9QL22_MOUSE	1	20632.2	39876.5	23593.9			30451.4
D3YXJ5	LRAT domain containing 1	Lratd2	D3YXJ5	D3YXJ5	Lratd2	LRAT domain containing 1	D3YXJ5_MOUSE	1	44388.5	35781	45759.5			50464.1
D3YXK1	Sterile alpha motif domain-containing protein 1	Samd1	D3YXK1	D3YXK1	Samd1	Sterile alpha motif domain-containing protein 1	SAMD1_MOUSE	4	13067.8	11034.1	11385	14155.5	9391.71	7104.37
D3YXK2	Scaffold attachment factor B1	Safb	D3YXK2	D3YXK2;S4R1M2	Safb	Scaffold attachment factor B1	SAFB1_MOUSE	46	211315	167277	144046	156622	200279	145986
D3YXZ3	Kinesin light chain	Klc2	D3YXZ3;Q91YS4	Q91YS4;D3YXZ3	Klc2	Kinesin light chain	D3YXZ3_MOUSE;Q91YS4_MOUSE	8	61701.9	50788.9	46356.4	52055.7	52140.4	49524.3
D3YY94	Syntaxin 2 (Fragment)	Stx2	D3YY94;Q3TJ55;Q80W45	Q3TJ55;Q80W45;D3YY94	Stx2	Syntaxin 2 (Fragment)	D3YY94_MOUSE;Q3TJ55_MOUSE;Q80W45_MOUSE	2	30027.2	25397.1	24283.2	17842.4	37978.9	26980.1
D3YYT1	Cytokine-like nuclear factor N-PAC	Glyr1	D3YYT1	D3YYT1	Glyr1	Cytokine-like nuclear factor N-PAC	D3YYT1_MOUSE	1	27254.5	32763.2	37673.7	35301.2	33857.2	38089.8
D3YYU8	Obscurin-like protein 1	Obsl1	D3YYU8	D3YYU8;A0A803ZIZ6;A0A0A0MQG1;A0A0B4J1L4	Obsl1	Obscurin-like protein 1	OBSL1_MOUSE	39	56924.9	75769.5	74786.9	63164.5	53671.8	56913.3
D3YZG8	Bifunctional methylenetetrahydrofolate dehydrogenase/cyclohydrolase 2, mitochondrial	Mthfd2l	D3YZG8	D3YZG8	Mthfd2l	Bifunctional methylenetetrahydrofolate dehydrogenase/cyclohydrolase 2, mitochondrial	MTD2L_MOUSE	6	33025.6	38179.3	47245.7	46161.9	62890.7	50935.3
D3YZN8	Unc-45 myosin chaperone A (Fragment)	Unc45a	D3YZN8	D3YZN8	Unc45a	Unc-45 myosin chaperone A (Fragment)	D3YZN8_MOUSE	1	41783.4	57054	62883.8	64758.8	50589	53368.8
D3YZP9	Coiled-coil domain-containing protein 6	Ccdc6	D3YZP9	D3YZP9;F6SXB0;F7B4D5	Ccdc6	Coiled-coil domain-containing protein 6	CCDC6_MOUSE	23	186817	149670	135587	136483	166169	119657
D3YZV8	Coiled-coil domain-containing protein 8 homolog	Ccdc8	D3YZV8	D3YZV8;A0A991EPJ6	Ccdc8	Coiled-coil domain-containing protein 8 homolog	CCDC8_MOUSE	15	57302.6	51478.4	47186.7	51547.3	54214.4	42927
D3YZZ5	Transmembrane p24 trafficking protein 7	Tmed7	D3YZZ5;E9Q7G1	D3YZZ5;E9Q7G1	Tmed7	Transmembrane p24 trafficking protein 7	D3YZZ5_MOUSE;E9Q7G1_MOUSE	10	347638	363144	420389	443079	363386	381190
D3Z080	Sorbin and SH3 domain containing 2	Sorbs2	D3Z080	A0A0R4J1T1;A0A0S3CWK3;A0A1L7NR37;B2RXQ9;D3Z080;F6V513;F7BEU1;Z4YJR7	Sorbs2	Sorbin and SH3 domain containing 2	D3Z080_MOUSE	10	157163	121273	112114	124723	148080	118563
D3Z0K6	Round spermatid basic protein 1-like	Rsbn1l	D3Z0K6	D3Z0K6;A0A0G2JEI9	Rsbn1l	Round spermatid basic protein 1-like	D3Z0K6_MOUSE	3	11254.7	11178.6	14493.7	14127	9958.22	12085.3
D3Z0M9	RNA helicase	Ddx23	D3Z0M9	D3Z0M9	Ddx23	RNA helicase	D3Z0M9_MOUSE	47	98957.3	128067	119031	119691	116211	120701
D3Z0N2	Sorbin and SH3 domain containing 2 (Fragment)	Sorbs2	D3Z0N2	D3Z0E9;D3Z0N2	Sorbs2	Sorbin and SH3 domain containing 2 (Fragment)	D3Z0N2_MOUSE	2	32941.6	21128.3	15411.6	15116.6	6666.67	10130.3
D3Z0V7	TSC22 domain family protein 1	Tsc22d1	D3Z0V7;E9QLZ1	D3Z0V7;E9QLZ1	Tsc22d1	TSC22 domain family protein 1	D3Z0V7_MOUSE;E9QLZ1_MOUSE	1	34460.7	23429.9	21503.8	21102.8	17090.7	23262.7
D3Z183	Major facilitator superfamily domain containing 6	Mfsd6	D3Z183	D3Z183	Mfsd6	Major facilitator superfamily domain containing 6	D3Z183_MOUSE	1	6307.99	8686.64	10236.2	7134.56	5418.06	2610.6
D3Z1J5	Palladin, cytoskeletal associated protein (Fragment)	Palld	D3Z1J5;K0BWC3	D3Z1J5;K0BWC3;Q8C306	Palld	Palladin, cytoskeletal associated protein (Fragment)	D3Z1J5_MOUSE;K0BWC3_MOUSE	2	26291.4	17627.2	25852.3	22959.8	19455.7	7999.08
D3Z286	Transmembrane protein with metallophosphoesterase domain	Tmppe	D3Z286	D3Z286	Tmppe	Transmembrane protein with metallophosphoesterase domain	D3Z286_MOUSE	6	14591.9	19225.1	21560	21320.2	16375.4	20700.6
D3Z2J5	Nuclear receptor co-repressor 2 (Fragment)	Ncor2	D3Z2J5;E9Q9V3;F6Z4B2;F8VQL9	F8VQL9;D3Z2J5;E9Q9V3;F6Z4B2	Ncor2	Nuclear receptor co-repressor 2 (Fragment)	D3Z2J5_MOUSE;E9Q9V3_MOUSE;F6Z4B2_MOUSE;F8VQL9_MOUSE	1	26187.7	12377.9	19718.3	20542.4	18560.5	11281.8
D3Z2L1	General transcription factor IIIC, polypeptide 2, beta (Fragment)	Gtf3c2	D3Z2L1;D3Z7I0	D3Z7I0;D3Z2L1	Gtf3c2	General transcription factor IIIC, polypeptide 2, beta (Fragment)	D3Z2L1_MOUSE;D3Z7I0_MOUSE	1	6450.85	4115.71	6368.06	3680.9	5797.13	3802.33
D3Z2N7	Major vault protein	Mvp	D3Z2N7;E9Q3X0;Q3THX5;Q3U7S9;Q8C2S9	E9Q3X0;Q3THX5;Q8C2S9;D3Z2N7;Q3U7S9	Mvp	Major vault protein	D3Z2N7_MOUSE;E9Q3X0_MOUSE;Q3THX5_MOUSE;Q3U7S9_MOUSE;Q8C2S9_MOUSE	2	13332.1	10342.3	21425.7	22697.1	23274.4	10814
D3Z2R5	Selenoprotein N	Selenon	D3Z2R5	D3Z2R5	Selenon	Selenoprotein N	SELN_MOUSE	1		23752.8	8086.78
D3Z2W0	TNFAIP3 interacting protein 1	Tnip1	D3Z2W0	D3Z2W0	Tnip1	TNFAIP3 interacting protein 1	D3Z2W0_MOUSE	1	34750.8	22376.3	32042.1	21608.1	24875.4	12868.6
D3Z2X2	Dynein heavy chain domain-containing protein 1	Dnhd1	D3Z2X2	D3Z2X2;A0A8Z1SZM7	Dnhd1	Dynein heavy chain domain-containing protein 1	DNHD1_MOUSE	1				1863.63
D3Z3H0	INO80 complex subunit E	Ino80e	D3Z3H0;Q8R359	Q8R359;D3Z3H0;D3Z3H2	Ino80e	INO80 complex subunit E	D3Z3H0_MOUSE;Q8R359_MOUSE	3	15972.6	9489.46	7087.89	13195.2	12462.8	10205.4
D3Z3Y1	GPI ethanolamine phosphate transferase 2	Pigg	D3Z3Y1;D3Z4I0	D3Z3Y1;D3Z4I0;D3YTQ6	Pigg	GPI ethanolamine phosphate transferase 2	D3Z3Y1_MOUSE;D3Z4I0_MOUSE	11	23081.8	22955.9	25970.9	22461.2	20341	28314.8
D3Z3Y4	Tia1 cytotoxic granule-associated RNA binding protein-like 1	Tial1	D3Z3Y4;D6RGU1;Q921W2	D3Z3Y4;D6RGU1;Q921W2	Tial1	Tia1 cytotoxic granule-associated RNA binding protein-like 1	D3Z3Y4_MOUSE;D6RGU1_MOUSE;Q921W2_MOUSE	2	16975	11423.6	19145.3	13291.9	20645.7	19618
D3Z4I3	RNA-binding protein 24	Rbm24	D3Z4I3	D3Z4I3	Rbm24	RNA-binding protein 24	RBM24_MOUSE	6	50147.1	45321.6	36250	34598.6	36673	28630.6
D3Z4S3	Putative peptidyl-tRNA hydrolase PTRHD1	Ptrhd1	D3Z4S3	D3Z4S3	Ptrhd1	Putative peptidyl-tRNA hydrolase PTRHD1	PTRD1_MOUSE	6	60147	41238.1	39966.8	48981.2	49925.7	39685.6
D3Z4Z0	Transcriptional adapter	Tada2b	D3Z4Z0	D3Z4Z0	Tada2b	Transcriptional adapter	D3Z4Z0_MOUSE	2		2175.79	4130.42			4017.69
D3Z623	RIKEN cDNA 9330159F19 gene	9330159F19Rik	D3Z623	D3Z623	9330159F19Rik	RIKEN cDNA 9330159F19 gene	D3Z623_MOUSE	3	5333.84	5190.88		6373.41	2043.08	4378.78
D3Z656	phosphoinositide 5-phosphatase	Synj1	D3Z656	D3Z656	Synj1	phosphoinositide 5-phosphatase	D3Z656_MOUSE	1	7617.83	13084.6	5199.47	6670.79	6253.68	3883.5
D3Z6G3	Microtubule-associated protein, RP/EB family, member 3	Mapre3	D3Z6G3	D3Z6G3	Mapre3	Microtubule-associated protein, RP/EB family, member 3	D3Z6G3_MOUSE	2	44323.9	58234	52660.8	45265.6	34962.5	26217.5
D3Z7D5	Collagen, type VI, alpha 2	Col6a2	D3Z7D5	D3Z7D5	Col6a2	Collagen, type VI, alpha 2	D3Z7D5_MOUSE	2	23797	30962.1	28276.1	22707	58417.2
D3Z7P3	Glutaminase kidney isoform, mitochondrial	Gls	D3Z7P3	D3Z7P3;D3Z7P4	Gls	Glutaminase kidney isoform, mitochondrial	GLSK_MOUSE	39	236620	270962	287602	261418	236160	229093
D3Z7X0	Acyl-Coenzyme A dehydrogenase family, member 12	Acad12	D3Z7X0	Q8K370;Q9CRH8;D3Z2B3;D3Z7X0	Acad12	Acyl-Coenzyme A dehydrogenase family, member 12	D3Z7X0_MOUSE	5	42993.6	47178.1	45752.3	48593.2	50828.1	70142.8
D6RCH1	Eukaryotic translation initiation factor 4, gamma 1	Eif4g1	D6RCH1	D6RCH1	Eif4g1	Eukaryotic translation initiation factor 4, gamma 1	D6RCH1_MOUSE	1	11254.4	11116.7	4870.4	5240.98	8797.97	5215.33
D6RCI4	RIKEN cDNA 2410004B18 gene	2410004B18Rik	D6RCI4;F6XV67	Q9CWU4;D6RCI4;F6XV67	2410004B18Rik	RIKEN cDNA 2410004B18 gene	D6RCI4_MOUSE;F6XV67_MOUSE	3	24620	20418.3	21153.9	25514.5	27860.9	22657.1
D6RFU9	Synaptophysin like 1	Sypl1	D6RFU9;Q3TVX7;Q3U4T9	Q3TVX7;Q3U4T9;D6RFU9	Sypl1	Synaptophysin like 1	D6RFU9_MOUSE;Q3TVX7_MOUSE;Q3U4T9_MOUSE	1	13330.4	22634.8	27915.3	24952.5	18826.5	27482.9
D6RH62	DDHD domain containing 1	Ddhd1	D6RH62;E9QQ38;F8WHP5;F8WIJ5;Q2XP44;Q2XP45	D6RH62;E9QQ38;F8WHP5;F8WIJ5;Q2XP44;Q2XP45	Ddhd1	DDHD domain containing 1	D6RH62_MOUSE;E9QQ38_MOUSE;F8WHP5_MOUSE;F8WIJ5_MOUSE;Q2XP44_MOUSE;Q2XP45_MOUSE	1	7121.53	9794.32	5588.88	7653.69	9634.84	8137.77
D9J2Z9	ENH isoform 1b	Pdlim5	D9J2Z9;D9J300;D9J301;D9J302;D9J303;E9Q8P5	D9J2Z9;D9J300;D9J301;D9J302;D9J303;E9Q8P5	Pdlim5	ENH isoform 1b	D9J2Z9_MOUSE;D9J300_MOUSE;D9J301_MOUSE;D9J302_MOUSE;D9J303_MOUSE;E9Q8P5_MOUSE	1	6683.72	9413.54	12532.1	4727.49	8649.43	3538.39
E0CXP6	UMAP1-MVP12 associated (UMA) domain containing 1	Umad1	E0CXP6;E0CYZ5;E0CZ38;E0CZ61	E0CXP6;E0CYZ5;E0CZ38;E0CZ61	Gm45062;Umad1	UMAP1-MVP12 associated (UMA) domain containing 1	E0CXP6_MOUSE;E0CYZ5_MOUSE;E0CZ38_MOUSE;E0CZ61_MOUSE	2	51736.4	25442.9	26904.1	44526	31508.7	18685.2
E0CXS9	Transducin-like enhancer of split 3	Tle3	E0CXS9;F6TS96;F8WIE2;Q80TC1	E0CXS9;F6TS96;F8WIE2;Q80TC1	Tle3	Transducin-like enhancer of split 3	E0CXS9_MOUSE;F6TS96_MOUSE;F8WIE2_MOUSE;Q80TC1_MOUSE	1		17289.5	15434.1			12612.2
E0CYQ0	Potassium channel tetramerisation domain containing 17	Kctd17	E0CYQ0	E0CYQ0;A0A2R8VHM0;A0A2R8VKL1;A6H697;E0CYD2;E0CZ97;F7B6A4;F7C1U0	Kctd17	Potassium channel tetramerisation domain containing 17	E0CYQ0_MOUSE	12	57152.4	57804.5	43770.5	41147.2	53608	37372.3
E0CYV9	Uncharacterized protein C4orf54 homolog		E0CYV9	E0CYV9		Uncharacterized protein C4orf54 homolog	CD054_MOUSE	41	46255.1	42545.7	44425.2	35668.7	43285	34422.4
E0CZ22	Maestro heat-like repeat family member 1	Mroh1	E0CZ22	E0CZ22	Mroh1	Maestro heat-like repeat family member 1	E0CZ22_MOUSE	9	30213.8	36470.1	35476.3	48175.8	27342.2	26480.4
E1U8D0	Microtubule cross-linking factor 2	Mtcl2	E1U8D0	E1U8D0;Q69ZW6;Q8CBB8;Q8CD47	Mtcl2	Microtubule cross-linking factor 2	MTCL2_MOUSE	50	46166.3	42215.3	38189.8	40947.3	40529.3	37181.1
E2JF22	Piezo-type mechanosensitive ion channel component 1	Piezo1	E2JF22	E2JF22;E9PUQ9;F7AC58;Q3UM62;Q6ZQF9;Q80XT7;F6PYU5;Q811I7	Piezo1	Piezo-type mechanosensitive ion channel component 1	PIEZ1_MOUSE	28	32161	45643.3	46564	38453.4	43903.3	53033.9
E3VVQ8	Supervillin muscle-specific isoform	Svil	E3VVQ8	E3VVQ8;E9Q3Z5	Svil	Supervillin muscle-specific isoform	E3VVQ8_MOUSE	3	31149.7	15412.9	17807.9	29744.5	31225.1	25570
E9PUF7	Rho guanine nucleotide exchange factor 1	Arhgef1	E9PUF7;F6ZN61	E9PUF7;F6ZN61	Arhgef1	Rho guanine nucleotide exchange factor 1	E9PUF7_MOUSE;F6ZN61_MOUSE	3	32723.3	30093.7	22405	21485.8	18202.4	15381.8
E9PUK3	Formin-binding protein 1-like	Fnbp1l	E9PUK3	E9PUK3	Fnbp1l	Formin-binding protein 1-like	E9PUK3_MOUSE	2	101445	63392.4	65680.5	68086.8	83354.3	76457.4
E9PUQ3	NKAP domain containing 1	Nkapd1	E9PUQ3;Q6NX79	E9PUQ3;Q6NX79	Nkapd1	NKAP domain containing 1	E9PUQ3_MOUSE;Q6NX79_MOUSE	4	10660.3	7237.71	10729.9	7058.77	9529.36	11585.9
E9PUQ8	Diacylglycerol kinase delta	Dgkd	E9PUQ8	E9PUQ8;Q6A0B7	Dgkd	Diacylglycerol kinase delta	DGKD_MOUSE	1	5276.51	6774.11	6737.61	6727.24	4474.47
E9PUR0	Ankyrin repeat and KH domain containing 1	Ankhd1	E9PUR0;E9Q1M6	E9PUR0;E9Q1M6;F7DE17;Q5BJ28	Ankhd1	Ankyrin repeat and KH domain containing 1	E9PUR0_MOUSE;E9Q1M6_MOUSE	21	160392	152157	136368	152936	145848	109942
E9PV04	Eukaryotic initiation factor 4A-III	Eif4a3l1	E9PV04	E9PV04	Eif4a3l1	Eukaryotic initiation factor 4A-III	E9PV04_MOUSE	1	20395.6	21910.1	28207.8	32677.9	29685.4	30471.1
E9PV82	Protein FAM53A	Fam53a	E9PV82	E9PV82;D3YUF6;D3YZ55;D6REV4;E9PV65;Q571B3	Fam53a	Protein FAM53A	FA53A_MOUSE	1	39962.6
E9PV87	Protein TALPID3	Talpid3	E9PV87	E9PV87;E9Q0E2;Q6A042;Q8C9T9	Talpid3	Protein TALPID3	TALD3_MOUSE	2		126600	140571		150242	14253.2
E9PVA6	GIT ArfGAP 2	Git2	E9PVA6;F6U8T2	E9PVA6;F6U8T2	Git2	GIT ArfGAP 2	E9PVA6_MOUSE;F6U8T2_MOUSE	2	40385.1	33401.3	27925.9	40526.4	32915.4	26602.4
E9PVA8	Stalled ribosome sensor GCN1	Gcn1	E9PVA8	E9PVA8;Q3UHQ5;Q6PGM5;Q8BIX2;Q8CHH7	Gcn1	Stalled ribosome sensor GCN1	GCN1_MOUSE	150	98188.2	127930	132446	122349	113831	130993
E9PVB5	Tetratricopeptide repeat protein 17	Ttc17	E9PVB5	E9PVB5;A2AFY7;A2AGG1;Q8C1H7	Ttc17	Tetratricopeptide repeat protein 17	TTC17_MOUSE	9	13795.1	16419.5	18359.9	10354.3	12809.8	8684.35
E9PVC5	Eukaryotic translation initiation factor 4, gamma 1	Eif4g1	E9PVC5;E9Q770;Q3UQI5;Q3UZD9	Q3UQI5;Q3UZD9;A0A338P758;A0PJB5;D3YWY7;D6RCH1;E9PVC5;E9PVC6;E9Q770;E9Q9E1;Q8BUW8	Eif4g1	Eukaryotic translation initiation factor 4, gamma 1	E9PVC5_MOUSE;E9Q770_MOUSE;Q3UQI5_MOUSE;Q3UZD9_MOUSE	2	37132.2	50573.9	38543.5	38201.9	49646.2	41165
E9PVS5	MICOS complex subunit MIC60 (Fragment)	Immt	E9PVS5	E9PVS5	Immt	MICOS complex subunit MIC60 (Fragment)	E9PVS5_MOUSE	3	71128.2	76350.9	68969.5	52455	57890.8	62812.1
E9PVU0	Unconventional myosin-VI	Myo6	E9PVU0;E9Q175	E9PVU0;E9Q175	Myo6	Unconventional myosin-VI	E9PVU0_MOUSE;E9Q175_MOUSE	2	9443.77	15976	12979.1	10755.6	10972.6	9557.26
E9PVV1	Transcription factor E2-alpha	Tcf3	E9PVV1;E9PWE2	E9PWE2;A0A0R4J011;E9PVV1;E9PWE4	Tcf3	Transcription factor E2-alpha	E9PVV1_MOUSE;E9PWE2_MOUSE	1	12539.4	7674.41			9374.9	5436.59
E9PVX6	Proliferation marker protein Ki-67	Mki67	E9PVX6	E9PVX6	Mki67	Proliferation marker protein Ki-67	KI67_MOUSE	51	39576.7	29722.3	33166.1	37466.2	43016.2	35546.6
E9PWE8	Dihydropyrimidinase-like 3	Dpysl3	E9PWE8;Q71H74	E9PWE8;Q71H74	Dpysl3	Dihydropyrimidinase-like 3	E9PWE8_MOUSE;Q71H74_MOUSE	15	394257	375766	357696	349976	356016	253639
E9PWG6	Non-SMC condensin I complex, subunit G	Ncapg	E9PWG6	E9PWG6	Ncapg	Non-SMC condensin I complex, subunit G	E9PWG6_MOUSE	33	40606.9	54325.8	56650.1	66164.5	49824.9	62614.6
E9PWH2	Caspase recruitment domain family, member 6	Card6	E9PWH2;Q8BWE0	E9PWH2;Q8BWE0	Card6	Caspase recruitment domain family, member 6	E9PWH2_MOUSE;Q8BWE0_MOUSE	8	7256.3	7991.54	5300.36	7657.64	7074.24	6231.75
E9PWI3	Mutated in colorectal cancers	Mcc	E9PWI3;G3UW40;Q3TYX4	E9PWI3;G3UW40;Q3TYX4	Mcc	Mutated in colorectal cancers	E9PWI3_MOUSE;G3UW40_MOUSE;Q3TYX4_MOUSE	7	11629.4	12717.7	7679.46	10697.3	13048.5	11043.3
E9PWP9	RIKEN cDNA 4931408C20 gene	Spata31e2	E9PWP9;Q3V0G6	Q3V0G6;E9PWP9	Spata31e2	RIKEN cDNA 4931408C20 gene	E9PWP9_MOUSE;Q3V0G6_MOUSE	3	20850.3	18021.6	18940.5	21423.6	18576.6	15471.9
E9PWQ3	Collagen, type VI, alpha 3	Col6a3	E9PWQ3	E9PWQ3;J3QQ16;A0A087WS16;O88493;Q05504	Col6a3	Collagen, type VI, alpha 3	E9PWQ3_MOUSE	101	113168	132052	125852	112151	116450	114322
E9PWS4	Expressed sequence AU018091	AU018091	E9PWS4;Q0PDJ1;Q66JW0;Q80UM0	E9PWS4;Q0PDJ1;Q66JW0;Q80UM0;Q5RJY3	AU018091	Expressed sequence AU018091	E9PWS4_MOUSE;Q0PDJ1_MOUSE;Q66JW0_MOUSE;Q80UM0_MOUSE	5	119669	186075	164884	102093	145387	154631
E9PWW6	Zinc finger CCCH type containing 7 A	Zc3h7a	E9PWW6;Q3UBH9	E9PWW6;Q3TIQ4;Q3UBH9;Q8CEE5;Q8R2Q7	Zc3h7a	Zinc finger CCCH type containing 7 A	E9PWW6_MOUSE;Q3UBH9_MOUSE	13	96088.4	88120.6	70749.6	96189.2	84786.1	94632.1
E9PWW9	Remodeling and spacing factor 1	Rsf1	E9PWW9	E9PWW9;Q3UJ04;Q3V3T8;Q3UK64	Rsf1	Remodeling and spacing factor 1	E9PWW9_MOUSE	22	38741.4	29078.6	30126.6	27291.5	34772.5	24693.6
E9PX68	Solute carrier family 4 (anion exchanger), member 1, adaptor protein	Slc4a1ap	E9PX68	E9PX68;E9Q1Q0;E9Q585;O54716;Q3UHY0;Q3UUI2;Q5BKS1;Q6GQW1	Slc4a1ap	Solute carrier family 4 (anion exchanger), member 1, adaptor protein	E9PX68_MOUSE	24	38573.9	40582.8	37084.8	37445.9	40532.3	36399.7
E9PXF8	Myotubularin-related protein 13	Sbf2	E9PXF8	E9PXF8;E9Q0D4;Q8C135	Sbf2	Myotubularin-related protein 13	MTMRD_MOUSE	12	14955.4	17514.9	15971.5	16564.3	18865.3	20770.6
E9PXQ7	Protocadherin 10	Pcdh10	E9PXQ7	E9PXQ7	Pcdh10	Protocadherin 10	E9PXQ7_MOUSE	2	4661.29	10355.3	8933.47	17115.7	4815.7
E9PXZ3	Integrin, alpha 10	Itga10	E9PXZ3;E9Q6R1;Q14BL5	E9PXZ3;E9Q6R1;Q14BL5;Q8BM12	Itga10	Integrin, alpha 10	E9PXZ3_MOUSE;E9Q6R1_MOUSE;Q14BL5_MOUSE	9	22595.4	24005.4	20143.3	21862.8	28195.4	21118.2
E9PY28	BTB domain containing 2	Btbd2	E9PY28	E9PY28	Btbd2	BTB domain containing 2	E9PY28_MOUSE	1	18916.2	14383.5	23772.2	21508	14558	13054.9
E9PY43	Glutamate rich 1	Erich1	E9PY43;Q3UGP3	E9PY43;Q3TDB0;Q3UGP3	Erich1	Glutamate rich 1	E9PY43_MOUSE;Q3UGP3_MOUSE	3	12053	13008.5	11826.4	7723.23	9913.2	8544.94
E9PY46	Intraflagellar transport protein 140 homolog	Ift140	E9PY46	E9PY46;A0A3B2W3F6;E9Q682;Q3TA81;Q3TQ94;Q6RUU2;Q6ZQ91;Q91VU5	Ift140	Intraflagellar transport protein 140 homolog	IF140_MOUSE	21	20447.9	29106.7	32268	31053.8	23602.1	35347.4
E9PYD1	Family with sequence similarity 98, member C	Fam98c	E9PYD1	D3Z100;E9PYD1;F6ZXW2	Fam98c	Family with sequence similarity 98, member C	E9PYD1_MOUSE	8	33118.4	21563.1	28144.5	27270.4	34930.1	23019.8
E9PYF4	LIM domain only 7	Lmo7	E9PYF4	E9PYF4;A0AAQ4VMV9;A0AAQ4VMW3;A0AAQ4VMW6;A0T1J8;B7ZN52;E9PYI7;F6TFN2;F6VG99;Q6ZQ32	Lmo7	LIM domain only 7	E9PYF4_MOUSE	84	287187	244389	224470	259594	282184	221169
E9PYF7	AP1AR	Ap1ar	E9PYF7	A0A0G2JG85;E9PYF7	Ap1ar	AP1AR	E9PYF7_MOUSE	4	12592.2	16134.2	15104.3	10955.6	14876.3	18949.5
E9PYG6	RAS p21 protein activator 1	Rasa1	E9PYG6	E9PYG6;Q3V090;Q91YX7	Rasa1	RAS p21 protein activator 1	E9PYG6_MOUSE	51	63946.7	74346.3	88245.5	68310.8	66521.8	78690.3
E9PYH6	Histone-lysine N-methyltransferase SETD1A	Setd1a	E9PYH6	E9PYH6;A0A0U1RNP2;Q80V17;Q80V59;Q91Z33	Setd1a	Histone-lysine N-methyltransferase SETD1A	SET1A_MOUSE	13	27013.5	23522.6	25989.4	26310.4	25908.8	20480.1
E9PYJ9	LIM domain binding 3	Ldb3	E9PYJ9	E9PYJ9	Ldb3	LIM domain binding 3	E9PYJ9_MOUSE	2	45119	43813.5	34107.8	24341.7	27015.2	23597.7
E9PYK3	Protein mono-ADP-ribosyltransferase PARP4	Parp4	E9PYK3	E9PYK3	Parp4	Protein mono-ADP-ribosyltransferase PARP4	PARP4_MOUSE	35	86189.6	93516.2	96175.5	82287.6	76961.5	90425.3
E9PYL2	Proline-rich protein 12	Prr12	E9PYL2	E9PYL2;Q6PDJ2	Prr12	Proline-rich protein 12	PRR12_MOUSE	12	15088	15326.6	19224.1	15777.8	15946.9	13711.3
E9PYP1	Carboxylic ester hydrolase	Ces1a	E9PYP1;Q5FWH4	E9PYP1;Q5FWH4	Ces1a	Carboxylic ester hydrolase	E9PYP1_MOUSE;Q5FWH4_MOUSE	1	7013.76	6719.38	8979.56		7301.79	26630.5
E9PYP2	Neurobeachin like 1	Nbeal1	E9PYP2	E9PYP2;F7D418;Q8BS04	Nbeal1	Neurobeachin like 1	E9PYP2_MOUSE	9	34802	56739.6	52237.7	41156.5	45256.1	53531.1
E9PYR1	F-box and leucine-rich repeat protein 18	Fbxl18	E9PYR1;F8VQK6;Q3U4A0	E9PYR1;F8VQK6;Q3U4A0	Fbxl18	F-box and leucine-rich repeat protein 18	E9PYR1_MOUSE;F8VQK6_MOUSE;Q3U4A0_MOUSE	4	31410.9	64343.7	60012.3	56845.7	42294.7	55731.3
E9PZ00	Prosaposin	Psap	E9PZ00;Q3TID4;Q3TIT5;Q3TKB2;Q3TKK3;Q3TWF9;Q3TWL8;Q3TWM9;Q3TXJ0;Q3TXP9;Q3U5W2;Q3U825;Q3U897;Q3U8C4;Q3UE29;Q8BFQ1	E9PZ00;Q8BFQ1;Q3TID4;Q3TIT5;Q3TKB2;Q3TKK3;Q3TWF9;Q3TWL8;Q3TWM9;Q3TXJ0;Q3TXP9;Q3U5W2;Q3U825;Q3U897;Q3U8C4;Q3UE29	Psap	Prosaposin	E9PZ00_MOUSE;Q3TID4_MOUSE;Q3TIT5_MOUSE;Q3TKB2_MOUSE;Q3TKK3_MOUSE;Q3TWF9_MOUSE;Q3TWL8_MOUSE;Q3TWM9_MOUSE;Q3TXJ0_MOUSE;Q3TXP9_MOUSE;Q3U5W2_MOUSE;Q3U825_MOUSE;Q3U897_MOUSE;Q3U8C4_MOUSE;Q3UE29_MOUSE;Q8BFQ1_MOUSE	3	50371.9	38323.9	29479.2	46846	36344.4	29359.3
E9PZ11	Zinc finger and BTB domain containing 47	Zbtb47	E9PZ11	E9PZ11	Zbtb47	Zinc finger and BTB domain containing 47	E9PZ11_MOUSE	4		17122.3	8885.37	9766.06	12718.6	11663.1
E9PZ16	Perlecan (heparan sulfate proteoglycan 2)	Hspg2	E9PZ16	E9PZ16;B1B0C7;Q3UHH3	Hspg2	Perlecan (heparan sulfate proteoglycan 2)	E9PZ16_MOUSE	15	46323.1	55849.1	48929.3	43486.6	44140.5	48438.6
E9PZ21	RNA binding motif, single stranded interacting protein 1	Rbms1	E9PZ21	E9PZ21	Rbms1	RNA binding motif, single stranded interacting protein 1	E9PZ21_MOUSE	1	18144	17502.7	13864			22184.8
E9PZJ8	Activating signal cointegrator 1 complex subunit 3	Ascc3	E9PZJ8	E9PZJ8	Ascc3	Activating signal cointegrator 1 complex subunit 3	ASCC3_MOUSE	54	22868.7	30419.5	34764	29664.1	30693.7	36912.4
E9PZM4	Chromodomain-helicase-DNA-binding protein 2	Chd2	E9PZM4	E9PZM4	Chd2	Chromodomain-helicase-DNA-binding protein 2	CHD2_MOUSE	4	4579.82	8843.46	15668.4	9902.21	3465.63	10999.1
E9PZM7	SR-related CTD-associated factor 11	Scaf11	E9PZM7;Q9CSS1	A0A2I3BQU5;E9PZM7;Q6ZPE9;Q9CSS1	Scaf11	SR-related CTD-associated factor 11	E9PZM7_MOUSE;Q9CSS1_MOUSE	32	63431.5	47413.5	42233.3	51781.7	52406.7	37968.1
E9PZP8	HECT and RLD domain containing E3 ubiquitin protein ligase family member 1	Herc1	E9PZP8	E9PZP8	Herc1	HECT and RLD domain containing E3 ubiquitin protein ligase family member 1	E9PZP8_MOUSE	14	35760.8	41777.9	47795.8	42117.7	33801.3	41841.2
E9PZQ0	Ryanodine receptor 1	Ryr1	E9PZQ0	E9PZQ0;A0A1L1SQG7	Ryr1	Ryanodine receptor 1	RYR1_MOUSE	12	11381	12920.4	13408.3	9485.02	18220.7	12347.8
E9Q0C1	SH3-domain kinase binding protein 1	Sh3kbp1	E9Q0C1	E9Q0C1	Sh3kbp1	SH3-domain kinase binding protein 1	E9Q0C1_MOUSE	3	78163.4	56468.4	38316.5	60996.7	45143.3	45288
E9Q0S6	Tensin-1	Tns1	E9Q0S6	E9Q0S6;A0A6I8MWZ2;Q3U0Q9;A0A087WQ94;A0A087WQM0;A0A087WQS0;A0A087WRU0;A0A1D5RM59;Q7TPM8;Q7TSV1;Q9DBT6	Tns1	Tensin-1	TENS1_MOUSE	103	369508	345548	333985	323580	355545	312575
E9Q0Y4	Signal-induced proliferation associated gene 1	Sipa1	E9Q0Y4;Q3U146;Q3UE96;Q3UV58;Q5DTP8;Q7TMS2	E9Q0Y4;Q3U146;Q3UE96;Q3UV58;Q5DTP8;Q7TMS2	Sipa1	Signal-induced proliferation associated gene 1	E9Q0Y4_MOUSE;Q3U146_MOUSE;Q3UE96_MOUSE;Q3UV58_MOUSE;Q5DTP8_MOUSE;Q7TMS2_MOUSE	2	9352.24	12856.8	14614		11304.8	16364.3
E9Q113	Trans-acting transcription factor 1 (Fragment)	Sp1	E9Q113;G3X8Q0	G3X8Q0;E9Q113	Sp1	Trans-acting transcription factor 1 (Fragment)	E9Q113_MOUSE;G3X8Q0_MOUSE	1	4937.61		1534.3		3101.43	1929.93
E9Q133	T-complex protein 1 subunit gamma	Cct3	E9Q133	E9Q133	Cct3	T-complex protein 1 subunit gamma	E9Q133_MOUSE	1	4811.78	6410.54	6546.76	9436.71		9545.54
E9Q137	Testis-expressed protein 264 homolog	Tex264	E9Q137	E9Q137	Tex264	Testis-expressed protein 264 homolog	TX264_MOUSE	13	71362.5	80252.5	86520.8	73403.1	71054.4	77336.4
E9Q166	ATPase family, AAA domain containing 2B	Atad2b	E9Q166	E9Q166;Q8C3P6	Atad2b	ATPase family, AAA domain containing 2B	E9Q166_MOUSE	12	44236.5	28009.6	26566.7	26329.5	38724	33336.6
E9Q1A5	Zinc finger protein 384	Zfp384	E9Q1A5;E9QAR6;Q6P3F1	A0AA74KTG5;D3YX49;E9Q1A5;E9QAR1;E9QAR4;E9QAR6;Q3U1E7;Q6P3F1	Zfp384	Zinc finger protein 384	E9Q1A5_MOUSE;E9QAR6_MOUSE;Q6P3F1_MOUSE	12	31250.5	27999.5	30562.8	27619.9	31522.8	27327.9
E9Q1G8	Septin	Septin7	E9Q1G8	E9Q1G8	Septin7	Septin	E9Q1G8_MOUSE	2	19281.2	23986.7	30641.7	25231	15504	23650.9
E9Q1K3	Adducin 1	Add1	E9Q1K3	A0A0J9YVI4;E9Q1K3	Add1	Adducin 1	E9Q1K3_MOUSE	2	7788.93	6853.71	5395.87	7672.1	3329.33	5981.79
E9Q1P8	Interferon regulatory factor 2-binding protein 2	Irf2bp2	E9Q1P8	E9Q1P8	Irf2bp2	Interferon regulatory factor 2-binding protein 2	I2BP2_MOUSE	15	78654.9	57194.9	59330.9	46344.7	54577	46243.1
E9Q1U6	CBP80/20-dependent translation initiation factor	Ctif	E9Q1U6	E9Q1U6	Ctif	CBP80/20-dependent translation initiation factor	E9Q1U6_MOUSE	2	15169.9	14217.4	18511.8	21520.5	26743.1	15479.2
E9Q1W0	calcium/calmodulin-dependent protein kinase	Camk2d	E9Q1W0	E9Q1V9;E9Q1W0;Q8C8X9;E9PXV3;F6RWZ9;Q3V1X9	Camk2d	calcium/calmodulin-dependent protein kinase	E9Q1W0_MOUSE	2	12857	10304.5	11146.1	7059.45	8726.27	5215.1
E9Q236	ATP-binding cassette sub-family C member 4	Abcc4	E9Q236	E9Q236;B9EKC2;E9Q467	Abcc4	ATP-binding cassette sub-family C member 4	MRP4_MOUSE	13	14474.2	16086.9	14662.2	17062.1	14925.2	15907.3
E9Q238	KN motif and ankyrin repeat domains 1	Kank1	E9Q238	E9Q238;E9Q944;Q6AXG6	Kank1	KN motif and ankyrin repeat domains 1	KANK1_MOUSE	1	82707.7	90961.7	88146.2		94631.6	102263
E9Q286	Little elongation complex subunit 1	Ice1	E9Q286	E9Q286	Ice1	Little elongation complex subunit 1	ICE1_MOUSE	9	17329.6	20831.4	21625.4	21715.7	21679	17817.5
E9Q2B2	Nuclear receptor corepressor 1	Ncor1	E9Q2B2;E9Q8K6;Q05C35;Q05CF0;Q5PRE9;Q5RIM6;Q5RIN0;Q8BK32	Q5RIM6;E9Q2B2;E9Q8K6;Q05C35;Q05CF0;Q5PRE9;Q5RIN0;Q8BK32;E0CYX5	Ncor1	Nuclear receptor corepressor 1	E9Q2B2_MOUSE;E9Q8K6_MOUSE;Q05C35_MOUSE;Q05CF0_MOUSE;Q5PRE9_MOUSE;Q5RIM6_MOUSE;Q5RIN0_MOUSE;Q8BK32_MOUSE	5	26049	22431.4	21433.4	15480.8	18712.9	21730.1
E9Q2E4	HECT domain E3 ubiquitin protein ligase 4	Hectd4	E9Q2E4	E9Q2E4;Q6GQX8;Q8BRI0	Hectd4	HECT domain E3 ubiquitin protein ligase 4	E9Q2E4_MOUSE	28	15671.9	21330.1	18678.1	20387	15013.5	23206
E9Q2I4	Mitotic deacetylase associated SANT domain protein	Mideas	E9Q2I4	Q3U224;Q8BUZ9;A0A1Y7VP67;E9Q2I4	Mideas	Mitotic deacetylase associated SANT domain protein	E9Q2I4_MOUSE	23	45623.1	44554.9	44964.2	44134.9	45076.2	48891.6
E9Q2S7	Zinc finger protein 266	Zfp266	E9Q2S7	E9Q2S7	Zfp266	Zinc finger protein 266	E9Q2S7_MOUSE	3	3664.81	6110.91	5082.46	5418.69	11200.2	4791.38
E9Q2W9	Alpha-actinin-4 (Fragment)	Actn4	E9Q2W9	E9Q2W9	Actn4	Alpha-actinin-4 (Fragment)	E9Q2W9_MOUSE	1	8684.97	6545.48		4589.39
E9Q309	Centrosome-associated protein 350	Cep350	E9Q309	E9Q309	Cep350	Centrosome-associated protein 350	CE350_MOUSE	3	3462.51	3040.72	2213.28	2912.6	2770.15
E9Q368	TAR RNA binding protein 1	Tarbp1	E9Q368	E9Q368	Tarbp1	TAR RNA binding protein 1	E9Q368_MOUSE	4	12425.8	7755.88	6253.05	8923.15	9239.55	7968.74
E9Q394	A-kinase anchor protein 13	Akap13	E9Q394	E9Q394;A0A140LJJ5;Q3UZK5;A0A140LHG3	Akap13	A-kinase anchor protein 13	AKP13_MOUSE	97	119522	98679.5	93825.4	86514.4	99376.7	85207.1
E9Q3E2	Synaptopodin	Synpo	E9Q3E2;Q3U336;Q497V1	E9Q3E2;Q3TA13;Q3U336;Q497V1	Synpo	Synaptopodin	E9Q3E2_MOUSE;Q3U336_MOUSE;Q497V1_MOUSE	10	124137	92446	86721.9	91812.7	100581	87877.8
E9Q3G7	Phospholipid-transporting ATPase	Atp11a	E9Q3G7	E9Q3G7	Atp11a	Phospholipid-transporting ATPase	E9Q3G7_MOUSE	1	5040.1	12580.7	17097.9	27060.7	7419.13	6759.34
E9Q3G8	Nucleoporin 153	Nup153	E9Q3G8	E9Q3G8;Q80WR0	Nup153	Nucleoporin 153	E9Q3G8_MOUSE	46	117010	82731.9	84260.3	84988.5	96863.4	79370.6
E9Q3K3	ArfGAP with GTPase domain, ankyrin repeat and PH domain 1	Agap1	E9Q3K3	E9Q3K3	Agap1	ArfGAP with GTPase domain, ankyrin repeat and PH domain 1	E9Q3K3_MOUSE	4	11519.1	10597.3	6214.77	5403.24	10284.5	6898.28
E9Q3L2	Phosphatidylinositol 4-kinase alpha	Pi4ka	E9Q3L2	E9Q3L2;A0A140T8I9;A0A1S6GWJ7	Pi4ka	Phosphatidylinositol 4-kinase alpha	PI4KA_MOUSE	50	64833.3	101709	94600.7	97539.3	74886.2	102520
E9Q3P4	Centromere protein F	Cenpf	E9Q3P4;Q155P7	E9Q3P4;Q155P7;Q9QZ84	Cenpf	Centromere protein F	E9Q3P4_MOUSE;Q155P7_MOUSE	1				15506.7
E9Q3R9	Zinc finger and BTB domain containing 21	Zbtb21	E9Q3R9;E9Q444;Q6ZPV6;Q8CC25	E9Q444;E9Q3R9;G3X9A3;Q6ZPV6;Q8BSP5;Q8CC25;Q8CDB1;Q8R0A4	Zbtb21	Zinc finger and BTB domain containing 21	E9Q3R9_MOUSE;E9Q444_MOUSE;Q6ZPV6_MOUSE;Q8CC25_MOUSE	6	10280.4	13044.2	12038.6	12587.7	13244.7	8169.26
E9Q411	Neuroblastoma amplified sequence	Nbas	E9Q411	E9Q411;Q6GQV6;Q80XK8	Nbas	Neuroblastoma amplified sequence	E9Q411_MOUSE	35	34609.2	39336.1	46092	42222.6	33591.4	45586
E9Q414	Apolipoprotein B-100	Apob	E9Q414	E9Q414;E9Q1Y3	Apob	Apolipoprotein B-100	APOB_MOUSE	4	17987.9	7513.27	15892.9	3703.34	8944.18
E9Q447	Spectrin alpha, non-erythrocytic 1	Sptan1	E9Q447	A3KGU9;E9Q447	Sptan1	Spectrin alpha, non-erythrocytic 1	E9Q447_MOUSE	3	238948	151460	147973	177081	192331	100894
E9Q4F7	Ankyrin repeat domain-containing protein 11	Ankrd11	E9Q4F7	E9Q4F7;E9Q4F8;B7ZWM7;Q3UMF4	Ankrd11	Ankyrin repeat domain-containing protein 11	ANR11_MOUSE	4	3277.24	4134.17	10277	8564.79	4771.2	3995.04
E9Q4N7	AT-rich interactive domain-containing protein 1B	Arid1b	E9Q4N7	E9Q4N7;E9Q6R4;A0A338P6U8;A0A8Q0PK87;E9Q4N6	Arid1b	AT-rich interactive domain-containing protein 1B	ARI1B_MOUSE	31	38722.2	37775.1	39754.9	39357.2	36755.5	33241.9
E9Q4P1	WD repeat and FYVE domain-containing protein 1	Wdfy1	E9Q4P1	E9Q4P1;Q8R3I5	Wdfy1	WD repeat and FYVE domain-containing protein 1	WDFY1_MOUSE	13	55599.6	70369.4	68584.4	61649.3	56012.6	87556.4
E9Q4T4	Coiled-coil domain containing 71 like	Ccdc71l	E9Q4T4	E9Q4T4	Ccdc71l	Coiled-coil domain containing 71 like	E9Q4T4_MOUSE	1	4225.68	6768.75	9024.93		6752.47	2319.37
E9Q4X2	UDP-glucose glycoprotein glucosyltransferase 2	Uggt2	E9Q4X2	E9Q4X2;F6YNY8;Q2NLC7;Q8BI80	Uggt2	UDP-glucose glycoprotein glucosyltransferase 2	E9Q4X2_MOUSE	41	34979.6	52508.1	61723	54424.4	44981	62768.6
E9Q4Y4	Centrosomal protein 192	Cep192	E9Q4Y4	A0A286YDK4;E9Q4Y4;Q9D694;Q7TMP0;Q80TB9	Cep192	Centrosomal protein 192	E9Q4Y4_MOUSE	3	16511.5	38998.8	30437.4	22242.4	26110.8	20370.5
E9Q4Z2	Acetyl-CoA carboxylase 2	Acacb	E9Q4Z2	E9Q4Z2;Q3UHC8;Q8R5C9	Acacb	Acetyl-CoA carboxylase 2	ACACB_MOUSE	2	18321.3	28413	33512.1	37235.7	26540.6	34996.1
E9Q512	Thyroid hormone receptor interactor 11	Trip11	E9Q512	B2RY51;E9Q512;H3BJG4;Q3UTR9	Trip11	Thyroid hormone receptor interactor 11	E9Q512_MOUSE	84	316536	297980	285700	289238	289637	258854
E9Q555	E3 ubiquitin-protein ligase RNF213	Rnf213	E9Q555	E9Q555;A0A171EBL2;A0A8I4P9C4	Rnf213	E3 ubiquitin-protein ligase RNF213	RN213_MOUSE	91	44974.9	62417.7	68812.3	67865.1	56981	75774.8
E9Q557	Desmoplakin	Dsp	E9Q557	E9Q557;E9PZW0	Dsp	Desmoplakin	DESP_MOUSE	13			11328.7		19438.1	26514
E9Q5C9	Nucleolar and coiled-body phosphoprotein 1	Nolc1	E9Q5C9	E9Q5C9;A0A286YCD1;A0A286YDA2;A0A286YDT3;A0A286YDV7;A0A286YDZ1	Nolc1	Nucleolar and coiled-body phosphoprotein 1	NOLC1_MOUSE	23	145148	109822	103615	122339	126971	99957.4
E9Q5F4	Actin, beta (Fragment)	Actb	E9Q5F4	E9Q5F4	Actb	Actin, beta (Fragment)	E9Q5F4_MOUSE	1		7583.62	6259.97	9375.6	9919.64	4914.14
E9Q5F9	Histone-lysine N-methyltransferase SETD2	Setd2	E9Q5F9	E9Q5F9;A0A0G2JH06	Setd2	Histone-lysine N-methyltransferase SETD2	SETD2_MOUSE	19	13238.9	13459.8	15960.9	12293.3	17181.4	9157.62
E9Q5G3	Kinesin-like protein KIF23	Kif23	E9Q5G3	E9Q5G3;A0A1L1SRP4;Q05DU6	Kif23	Kinesin-like protein KIF23	KIF23_MOUSE	2	5262.91		5544.09	6786.39	2292.91	12863.3
E9Q5K9	YTH domain-containing protein 1	Ythdc1	E9Q5K9	E9Q5K9;D6RG95	Ythdc1	YTH domain-containing protein 1	YTDC1_MOUSE	10	33593	39328.2	43182.5	44687.6	35378.3	46081
E9Q616	AHNAK nucleoprotein	Ahnak	E9Q616	E9Q616;A0PJF4;Q6UIL4;Q8CGE7;Q8VDN3	Ahnak	AHNAK nucleoprotein	E9Q616_MOUSE	547	11785900	8971670	8154630	8509090	10370400	7771150
E9Q624	Zinc finger protein 644	Zfp644	E9Q624;E9QA22;Q80TH4	E9Q624;E9QA22;Q3UMJ0;Q80TH4	Zfp644	Zinc finger protein 644	E9Q624_MOUSE;E9QA22_MOUSE;Q80TH4_MOUSE	6	19898.5	15097.5	13466.2	13641.3	14108.5	18194.4
E9Q634	Unconventional myosin-Ie	Myo1e	E9Q634	E9Q634;Q8C123	Myo1e	Unconventional myosin-Ie	MYO1E_MOUSE	52	120761	156722	170010	147930	126712	158496
E9Q646	Ubiquitin recognition factor in ER-associated degradation 1	Ufd1	E9Q646	E9Q646	Ufd1	Ubiquitin recognition factor in ER-associated degradation 1	E9Q646_MOUSE	1	17674.7	10711.5	11924.5	16747.3	14638.9	10286.6
E9Q6B2	Coiled-coil domain-containing protein 85C	Ccdc85c	E9Q6B2	E9Q6B2;A0A217FL83	Ccdc85c	Coiled-coil domain-containing protein 85C	CC85C_MOUSE	3	9371.1	8340.51		14481.4	8177.19	12037.9
E9Q6H8	Pleckstrin homology domain containing, family A member 5	Plekha5	E9Q6H8	A0A0N4SWC0;A0A0N4SWD7;E9Q6H8;Q6ZPK1	Plekha5	Pleckstrin homology domain containing, family A member 5	E9Q6H8_MOUSE	34	39016.6	42930.8	40297.1	41575.6	45972.6	44338.6
E9Q6J5	Biorientation of chromosomes in cell division protein 1-like 1	Bod1l	E9Q6J5	E9Q6J5	Bod1l	Biorientation of chromosomes in cell division protein 1-like 1	BD1L1_MOUSE	48	55929.7	40749.3	39423.7	38036.8	50628.4	35693.8
E9Q6K3	Progesterone immunomodulatory binding factor 1	Pibf1	E9Q6K3	E9Q6K3;Q3UF45;Q8BIR5	Pibf1	Progesterone immunomodulatory binding factor 1	E9Q6K3_MOUSE	7	47362.7	48252.3	47618.1	30743.1	33553.8	33575.1
E9Q6M7	Pumilio homolog 1	Pum1	E9Q6M7;Q3TRI4;Q3U4T5;Q3UHW0	E9Q6M7;Q3TRI4;Q3U4T5;Q3UHW0	Pum1	Pumilio homolog 1	E9Q6M7_MOUSE;Q3TRI4_MOUSE;Q3U4T5_MOUSE;Q3UHW0_MOUSE	2	16218.7	14428.6	17756.5	22714.2	10159.4	16949.2
E9Q6P5	Tetratricopeptide repeat protein 7B	Ttc7b	E9Q6P5	E9Q6P5;A0A1Y7VL44;A0A1Y7VLT4	Ttc7b	Tetratricopeptide repeat protein 7B	TTC7B_MOUSE	4	8821.25	8290.77	12632.6	9219.39	12605.7	12627.1
E9Q6R7	Utrophin	Utrn	E9Q6R7	E9Q6R7;O08614;Q3UYS4;A0A1W2P8G5;Q6P6L2;Q810I5;Q8C7R5;Q91YF0	Utrn	Utrophin	E9Q6R7_MOUSE	213	175386	165930	156178	156261	173676	144843
E9Q6U4	Prefoldin subunit 4	Pfdn4	E9Q6U4;Q3UWL8	E9Q6U4;Q3UWL8;E9Q4Q8;E9Q8R1;Q6P0X1	Pfdn4	Prefoldin subunit 4	E9Q6U4_MOUSE;Q3UWL8_MOUSE	5	85371.6	60140.3	59752.8	62117.6	66457.5	53354.5
E9Q718	procollagen-lysine 5-dioxygenase	Plod2	E9Q718;Q3U055	E9Q718;Q3U055	Plod2	procollagen-lysine 5-dioxygenase	E9Q718_MOUSE;Q3U055_MOUSE	7	43652.9	43182.9	39455.8	42321.3	35088.2	34308.2
E9Q735	Ubiquitin conjugation factor E4 A	Ube4a	E9Q735	E9Q735;G3X9Y5;Q6A0C5;I6L960	Ube4a	Ubiquitin conjugation factor E4 A	UBE4A_MOUSE	15	80117.9	104601	93151.8	97182.7	88049.8	75856.2
E9Q777	A kinase anchor protein 11	Akap11	E9Q777	E9Q777;Q6ZQ80	Akap11	A kinase anchor protein 11	E9Q777_MOUSE	12	18325.6	15469.8	18413.9	15535.3	17180.2	14657.2
E9Q784	Zinc finger CCCH domain-containing protein 13	Zc3h13	E9Q784	E9Q784;A0A2I3BPQ5	Zc3h13	Zinc finger CCCH domain-containing protein 13	ZC3HD_MOUSE	16	61466.9	51846.5	37154.5	40336.9	47882.2	44917.9
E9Q7B0	Prolyl 4-hydroxylase subunit alpha-1	P4ha1	E9Q7B0;Q3TTT2	E9Q7B0;Q3TTT2	P4ha1	Prolyl 4-hydroxylase subunit alpha-1	E9Q7B0_MOUSE;Q3TTT2_MOUSE	1	9026.03	4765.59	15116.2	18053.4	4126.32	4822.21
E9Q7D5	Rho guanine nucleotide exchange factor 5	Arhgef5	E9Q7D5	E9Q7D5	Arhgef5	Rho guanine nucleotide exchange factor 5	ARHG5_MOUSE	36	51239.5	45715.8	48431.3	42027	43153.2	39152.2
E9Q7E2	AT-rich interactive domain-containing protein 2	Arid2	E9Q7E2	E9Q7E2;Q69ZG5;Q8CET8	Arid2	AT-rich interactive domain-containing protein 2	ARID2_MOUSE	19	122562	118030	109035	104834	110508	120624
E9Q7G0	Nuclear mitotic apparatus protein 1	Numa1	E9Q7G0	E9Q7G0;F6ZQA3;Q3UNM2	Numa1	Nuclear mitotic apparatus protein 1	NUMA1_MOUSE	131	172857	179982	169303	179380	177279	163862
E9Q7L1	URB2 ribosome biogenesis 2 homolog (S. cerevisiae)	Urb2	E9Q7L1	B9EKU4;E9Q7L1;G3UX45;Q80U74	Urb2	URB2 ribosome biogenesis 2 homolog (S. cerevisiae)	E9Q7L1_MOUSE	9	14525.4	15489.5	19251.6	21397.9	19621.8	19948
E9Q7M2	TSC22 domain family protein 2	Tsc22d2	E9Q7M2	E9Q7M2	Tsc22d2	TSC22 domain family protein 2	T22D2_MOUSE	13	202239	161765	139556	151667	186216	136826
E9Q7N6	Galactose-3-O-sulfotransferase 4	Gal3st4	E9Q7N6;Q3UTX9;Q3V1B8	E9Q7N6;Q3TRU1;Q3UTX9;Q3V1B8	Gal3st4	Galactose-3-O-sulfotransferase 4	E9Q7N6_MOUSE;Q3UTX9_MOUSE;Q3V1B8_MOUSE	3	382679	478679	357427	450166	425826	392962
E9Q7X6	Protein HEG homolog 1	Heg1	E9Q7X6	E9Q7X6;A0A338P6D4;E9Q440;Q6DFX1	Heg1	Protein HEG homolog 1	HEG1_MOUSE	6	27227.6	26780.1	33673.9	28544	23144.3	21103.8
E9Q800	MICOS complex subunit MIC60	Immt	E9Q800;E9QAY6;Q3TEY5	E9Q800;E9QAY6;Q3TEY5	Immt	MICOS complex subunit MIC60	E9Q800_MOUSE;E9QAY6_MOUSE;Q3TEY5_MOUSE	3	9019.37	8119.79	5558.13	7184.61	6564.51	6154.32
E9Q852	Afadin, adherens junction formation factor	Afdn	E9Q852	E9Q852	Afdn	Afadin, adherens junction formation factor	E9Q852_MOUSE	1	9124.86		10990.3
E9Q8D0	DnaJ homolog subfamily C member 21	Dnajc21	E9Q8D0	E9Q8D0	Dnajc21	DnaJ homolog subfamily C member 21	DJC21_MOUSE	12	28953.3	34435.1	23789.6	25822.4	23716.3	20789.7
E9Q8I7	Nuclear transcription factor, X-box binding-like 1	Nfxl1	E9Q8I7	E9Q8I7;E9PZN0;E9Q3K1	Nfxl1	Nuclear transcription factor, X-box binding-like 1	E9Q8I7_MOUSE	22	22889.5	28657.6	35257.1	26559.5	26838.4	27475.9
E9Q8M1	Zinc finger protein 358	Zfp358	E9Q8M1;Q6PI88;Q923T4	Q923T4;E9Q8M1;Q6PI88	Zfp358	Zinc finger protein 358	E9Q8M1_MOUSE;Q6PI88_MOUSE;Q923T4_MOUSE	5	25044.7	13767.9	17053.4	24570.2	22012.2	19970.1
E9Q8Q6	Coiled-coil domain-containing protein 141	Ccdc141	E9Q8Q6	E9Q8Q6	Ccdc141	Coiled-coil domain-containing protein 141	CC141_MOUSE	74	84637.6	90816.5	89596	83715.3	87377.4	76150.7
E9Q8V6	DENN domain containing 4A	Dennd4a	E9Q8V6	E9Q8V6;Q5DTP4	Dennd4a	DENN domain containing 4A	E9Q8V6_MOUSE	3	6655.84	2180.53	2604.6	4357.04	4817.99	2999.42
E9Q8Z5	Catenin delta 1	Ctnnd1	E9Q8Z5;E9Q903;E9Q906	E9Q8Z5;E9Q903;E9Q906	Ctnnd1	Catenin delta 1	E9Q8Z5_MOUSE;E9Q903_MOUSE;E9Q906_MOUSE	1	27123.8	33201.4	26370.4	39651.3	28457.4	23592.4
E9Q912	Rap1 GTPase-GDP dissociation stimulator 1	Rap1gds1	E9Q912	E9Q912;A0A0G2JGC8;Q8BKH0	Rap1gds1	Rap1 GTPase-GDP dissociation stimulator 1	GDS1_MOUSE	35	145135	128646	125327	113985	134935	101953
E9Q9B3	SPRY domain containing 3	Spryd3	E9Q9B3;Q3UIZ3;Q922G6	E9Q9B3;Q3UIZ3;Q922G6	Spryd3	SPRY domain containing 3	E9Q9B3_MOUSE;Q3UIZ3_MOUSE;Q922G6_MOUSE	1	23369	26644.4	30001.7	5175.04	20416.4	31525.3
E9Q9C1	Actin-binding LIM protein 1	Ablim1	E9Q9C1	Q3UP03;E9Q9C1;E9Q9C7	Ablim1	Actin-binding LIM protein 1	E9Q9C1_MOUSE	3	11295.4	14630.5	8638.34	7656.4	17590.8	12138.5
E9Q9D5	Rab-like protein 2A	Rabl2	E9Q9D5	E9Q9D5;E9PZU3	Rabl2	Rab-like protein 2A	RBL2A_MOUSE	4	12460.6	19990.2	14922	15515.9	11336.5	14212.8
E9Q9K8	A kinase anchor protein 6	Akap6	E9Q9K8;Q2VEB3;Q2VEB4;Q3UHI8	E9Q9K8;Q2VEB3;Q2VEB4;Q3UHI8;Q3UHR2;Q6PGB9	Akap6	A kinase anchor protein 6	E9Q9K8_MOUSE;Q2VEB3_MOUSE;Q2VEB4_MOUSE;Q3UHI8_MOUSE	27	30737	29596.6	25280.1	23867.5	27078.9	22863.1
E9Q9M4	RIKEN cDNA 1110065P20 gene	1110065P20Rik	E9Q9M4;V9GWZ1;V9GXF1	B1ARW8;E9Q9M4;V9GWZ1;V9GXF1	1110065P20Rik	RIKEN cDNA 1110065P20 gene	E9Q9M4_MOUSE;V9GWZ1_MOUSE;V9GXF1_MOUSE	1	34630.3	19466.2	15815	24241.6	22622.6	21122
E9Q9Q7	Actin-binding LIM protein 1	Ablim1	E9Q9Q7	E9Q9Q7	Ablim1	Actin-binding LIM protein 1	E9Q9Q7_MOUSE	1	25913.8	21512.9	18939.1	21895.6	25848.7
E9Q9R9	Disks large homolog 5	Dlg5	E9Q9R9	E9Q9R9;F6YZU5;Q6NXJ3;E9Q9I2;Q3UH41	Dlg5	Disks large homolog 5	DLG5_MOUSE	13	20506.3	29093.7	20856.4	22225.3	28636.9	16931.6
E9QA15	Caldesmon 1	Cald1	E9QA15	E9QA15;F6QLP8;F6T2Z7;Q8VD79	Cald1	Caldesmon 1	E9QA15_MOUSE	4	78932.7	65475.1	52100	62587.2	61182.8	52975.8
E9QA62	Leiomodin-3	Lmod3	E9QA62	E9QA62	Lmod3	Leiomodin-3	LMOD3_MOUSE	2	4585.03	3309.13		3804.4		2757.9
E9QAF4	Pleckstrin homology like domain, family B, member 3	Phldb3	E9QAF4	E9QAF4	Phldb3	Pleckstrin homology like domain, family B, member 3	E9QAF4_MOUSE	3	3009.28	1666.72	6022.58		4662.18	4284.24
E9QAG8	Zinc finger protein 431	Znf431	E9QAG8	E9QAG8;A0A087WR27;A0AA74KSM1;A0AA74KT52;A0AA74KTA6;D3Z1G5;D3Z5Y8;K7N6R7;Q8BJ46;Q8BJ78	Znf431	Zinc finger protein 431	ZN431_MOUSE	1	6953.37			2947.58
E9QAH1	Golgin B1	Golgb1	E9QAH1	B2RWW2;E9PVZ8;E9QAH1	Golgb1	Golgin B1	E9QAH1_MOUSE	167	161281	134566	123069	120520	147300	109817
E9QAM5	3'-5' exoribonuclease HELZ2	Helz2	E9QAM5	E9QAM5;A2AS03;Q3TZD5;A2AS05;Q69ZA7	Helz2	3'-5' exoribonuclease HELZ2	HELZ2_MOUSE	15	15267.7	14247.3	21303.9	17948.2	15698.3	15590.9
E9QAQ5	Glycogen synthase kinase-3 beta	Gsk3b	E9QAQ5	E9QAQ5	Gsk3b	Glycogen synthase kinase-3 beta	E9QAQ5_MOUSE	2	8457.71	6704.47	16296.5	19835.3	11194.1	11810.2
E9QAQ7	AT-rich interaction domain 1A	Arid1a	E9QAQ7	E9QAQ7	Arid1a	AT-rich interaction domain 1A	E9QAQ7_MOUSE	1	1606.87	399.102	1564.79	2490.17
E9QAS4	DNA helicase	Chd4	E9QAS4	E9QAS4	Chd4	DNA helicase	E9QAS4_MOUSE	1	21454.5	23245.4	21437.8	21950.1	18151.7	8655.03
E9QAS9	Fragile X messenger ribonucleoprotein 1	Fmr1	E9QAS9	E9QAS9;E9QAT0;Q547R0	Fmr1	Fragile X messenger ribonucleoprotein 1	E9QAS9_MOUSE	4	35217.6	29232.3	23758.3	32794.4	26783.6	22857.4
E9QAT4	Protein transport protein Sec16A	Sec16a	E9QAT4	E9QAT4	Sec16a	Protein transport protein Sec16A	SC16A_MOUSE	57	111160	91107.4	94948.9	87506.6	97692.4	79437
E9QB01	Neural cell adhesion molecule 1	Ncam1	E9QB01	E9QB01;O88682	Ncam1	Neural cell adhesion molecule 1	E9QB01_MOUSE	4	294425	269942	221821	199988	277194	238047
E9QL43	Nucleoporin NUP42	Nup42	E9QL43	E9QL43	Nup42	Nucleoporin NUP42	E9QL43_MOUSE	1	28860.5	27860.9	22543.6	21583.4	27100.9	23855.8
E9QMD3	Zinc finger homeobox 3	Zfhx3	E9QMD3;Q5DTG5;Q63ZY0;Q6P9K2	E9QMD3;Q5DTG5;Q63ZY0;Q6P9K2	Zfhx3	Zinc finger homeobox 3	E9QMD3_MOUSE;Q5DTG5_MOUSE;Q63ZY0_MOUSE;Q6P9K2_MOUSE	1	2029.51	6608.93		7034.33	3552.1
E9QN31	NOP2 nucleolar protein	Nop2	E9QN31	E9QN31	Nop2	NOP2 nucleolar protein	E9QN31_MOUSE	1	25783.1	28079.3	29105.7	42582.5	33425	30298.3
E9QNN1	RNA helicase	Dhx9	E9QNN1	E9QNN1;A0A087WPL5;Q3TF92	Dhx9	RNA helicase	E9QNN1_MOUSE	4	325120	365765	439595	425462	370632	390767
E9QQ10	A kinase anchor protein 9	Akap9	E9QQ10	E9QQ10	Akap9	A kinase anchor protein 9	E9QQ10_MOUSE	6	21592.3	16459.8	25629.3	16042.6	18446	20265.2
F2Z3U3	Ras association (RalGDS/AF-6) and pleckstrin homology domains 1	Raph1	F2Z3U3	F2Z3U3	Raph1	Ras association (RalGDS/AF-6) and pleckstrin homology domains 1	F2Z3U3_MOUSE	41	173547	172434	162382	157052	168067	141709
F6Q750	Microtubule-actin crosslinking factor 1 (Fragment)	Macf1	F6Q750	F6Q750;Q8C8N4	Macf1	Microtubule-actin crosslinking factor 1 (Fragment)	F6Q750_MOUSE	1	16369	4610.24	4533.6		5930.41
F6QFT1	Metadherin (Fragment)	Mtdh	F6QFT1	F6QFT1	Mtdh	Metadherin (Fragment)	F6QFT1_MOUSE	1	182087		132655	112827
F6R9G0	E1A binding protein p400 (Fragment)	Ep400	F6R9G0	F6R9G0	Ep400	E1A binding protein p400 (Fragment)	F6R9G0_MOUSE	1	4167.7	7804.47	6333.68	6798.21	3464.49	4153.16
F6RDI8	Serine and arginine-rich splicing factor 11 (Fragment)	Srsf11	F6RDI8	D3Z4B0;D6RE22;E9Q6E5;F6RDI8;F6TN80;Q3TR16;Q3UIX4;Q5XJE4;Q6NSR2;Q8BYD3;Q8C0Z3;Q8CFF2;Q8CGI3;Q9CT17	Srsf11	Serine and arginine-rich splicing factor 11 (Fragment)	F6RDI8_MOUSE	13	188124	179899	165798	162736	186529	167922
F6RDM4	glutaminase (Fragment)	Gls	F6RDM4	F6RDM4	Gls	glutaminase (Fragment)	F6RDM4_MOUSE	1	27645.9	25662.8	36813.1	26165.8	30253.3	30351.8
F6RGI3	Ligand dependent nuclear receptor corepressor	Lcor	F6RGI3	A0A571BF12;A0A571BE94;F6RGI3	Lcor	Ligand dependent nuclear receptor corepressor	F6RGI3_MOUSE	3	8394.23	5087.49	4879.95	14879.2	3719.36	5019.56
F6RK91	Conserved oligomeric Golgi complex subunit 1 (Fragment)	Cog1	F6RK91	F6RK91	Cog1	Conserved oligomeric Golgi complex subunit 1 (Fragment)	F6RK91_MOUSE	1		3781.28	4106.67
F6RMJ1	Sad1 and UNC84 domain containing 1 (Fragment)	Sun1	F6RMJ1	F6RMJ1	Sun1	Sad1 and UNC84 domain containing 1 (Fragment)	F6RMJ1_MOUSE	1	17560.2	17259.3	13363	14876.3	12775	15177
F6RUI8	Multiple ankyrin repeats single KH domain binding protein 3 (Fragment)	Maskbp3	F6RUI8	F6RUI8	Maskbp3	Multiple ankyrin repeats single KH domain binding protein 3 (Fragment)	F6RUI8_MOUSE	5	22543.9	14047.7	13826.3	14693	20299.6	15621.1
F6SPK0	E2 ubiquitin-conjugating enzyme (Fragment)	Ube2j1	F6SPK0	F6SPK0	Ube2j1	E2 ubiquitin-conjugating enzyme (Fragment)	F6SPK0_MOUSE	1	6874.21	9317.6	12102.7	15028.3	9510.93
F6SRV1	Splicing factor 1 (Fragment)	Sf1	F6SRV1	D3YZC9;F6SRV1	Sf1	Splicing factor 1 (Fragment)	F6SRV1_MOUSE	3	20071.4	16735.9	17721.1	16305.3	27780.7	14004.2
F6U529	glutaminase (Fragment)	Gls	F6U529	F6U529	Gls	glutaminase (Fragment)	F6U529_MOUSE	1	29258.2	21812	33432.2	31628.5		28840.7
F6U5V1	La ribonucleoprotein 1B	Larp1b	F6U5V1	F6U5V1	Larp1b	La ribonucleoprotein 1B	F6U5V1_MOUSE	2	15570.9					9079.64
F6U775	OPA1, mitochondrial dynamin like GTPase (Fragment)	Opa1	F6U775;Q8BK99	F6U775;Q8BK99	Opa1	OPA1, mitochondrial dynamin like GTPase (Fragment)	F6U775_MOUSE;Q8BK99_MOUSE	1		3709.03	2941.14		3791.78	882.78
F6UDT8	Discs large MAGUK scaffold protein 1 (Fragment)	Dlg1	F6UDT8;Q571K0;S4R2T8	F6UDT8;Q571K0;S4R2T8	Dlg1	Discs large MAGUK scaffold protein 1 (Fragment)	F6UDT8_MOUSE;Q571K0_MOUSE;S4R2T8_MOUSE	2	29105.7	20427.1	27488.5	23895.3	34140.4	18449.9
F6V8M6	Ataxin 2 (Fragment)	Atxn2	F6V8M6	F6V8M6	Atxn2	Ataxin 2 (Fragment)	F6V8M6_MOUSE	2	51987.3	46031.4	52229.7	45683.5	50695	44115.6
F6VAN0	Cyclic AMP-dependent transcription factor ATF-6 alpha	Atf6	F6VAN0	F6VAN0;Q811K9	Atf6	Cyclic AMP-dependent transcription factor ATF-6 alpha	ATF6A_MOUSE	5	10665.2	9758.19	7241.13	11803.4	18918.8	11084.4
F6VQ81	Tumor protein D52-like 2 (Fragment)	Tpd52l2	F6VQ81;Q3TUJ9;Q8BKP1	F6VQ81;Q3TUJ9;Q8BKP1	Tpd52l2	Tumor protein D52-like 2 (Fragment)	F6VQ81_MOUSE;Q3TUJ9_MOUSE;Q8BKP1_MOUSE	2	40275.6	30700	25129.2	25001.7	36310.5	30707.9
F6VSK8	Integrin alpha 6 (Fragment)	Itga6	F6VSK8;Q8CC06	F6VSK8;Q8CC06;Q8BR82	Itga6	Integrin alpha 6 (Fragment)	F6VSK8_MOUSE;Q8CC06_MOUSE	2		2280.61	2364.98	4941	2856.1
F6W8R9	Spectrin repeat containing, nuclear envelope 2 (Fragment)	Syne2	F6W8R9;Q6DFZ2;Q76KB5;Q7TPP1	F6W8R9;Q6DFZ2;Q76KB5;Q7TPP1	Syne2	Spectrin repeat containing, nuclear envelope 2 (Fragment)	F6W8R9_MOUSE;Q6DFZ2_MOUSE;Q76KB5_MOUSE;Q7TPP1_MOUSE	1	3797.73	3865.41			2161.24	1778.08
F6WIU1	Protein KRI1 homolog	Kri1	F6WIU1;V9GXJ9	F6WIU1;V9GXJ9	Kri1	Protein KRI1 homolog	F6WIU1_MOUSE;V9GXJ9_MOUSE	1	3571.9	8725.59	4560.88	11304.3	8339.31	4261.01
F6XCT0	Microtubule-actin crosslinking factor 1 (Fragment)	Macf1	F6XCT0	A0A0A0MQA6;A0A571BF93;A0A571BGC6;B1ARU4;F6Q750;F6SHS0;F6XCT0;F7ACR9;Q5DTZ2	Macf1	Microtubule-actin crosslinking factor 1 (Fragment)	F6XCT0_MOUSE	6	50846.9	51944.3	41926.4	42146.6	46782.3	36516.4
F6XLV1	Ciliary rootlet coiled-coil protein 2	Crocc2	F6XLV1	F6XLV1	Crocc2	Ciliary rootlet coiled-coil protein 2	CRCC2_MOUSE	1	64868.7	52993.3
F6XWD4	Protein phosphatase 1, regulatory subunit 12C (Fragment)	Ppp1r12c	F6XWD4	F6XWD4	Ppp1r12c	Protein phosphatase 1, regulatory subunit 12C (Fragment)	F6XWD4_MOUSE	1	5902.27			5930.53	3563.41
F6Y616	Polyadenylate binding protein-interacting protein 1	Paip1	F6Y616;G3UZS6	F6Y616;G3UZS6	Paip1	Polyadenylate binding protein-interacting protein 1	F6Y616_MOUSE;G3UZS6_MOUSE	2	44872.5	42420.6	12975.1	46145.9	32031.2	14286.9
F6YUG5	Synergin, gamma (Fragment)	Synrg	F6YUG5;V9GX40	F6YUG5;V9GX40	Synrg	Synergin, gamma (Fragment)	F6YUG5_MOUSE;V9GX40_MOUSE	1	3838.63	1114.84	1728.43	4117.74	1559.33	3980.22
F6YZ95	PTPRF interacting protein, binding protein 1 (liprin beta 1) (Fragment)	Ppfibp1	F6YZ95	F6YZ95	Ppfibp1	PTPRF interacting protein, binding protein 1 (liprin beta 1) (Fragment)	F6YZ95_MOUSE	2	99784.6	81418.1	74591.5	68992.6	71720.9	39509
F6ZBR8	Widely-interspaced zinc finger motifs	Wiz	F6ZBR8	F6ZBR8	Wiz	Widely-interspaced zinc finger motifs	F6ZBR8_MOUSE	6	23932.8	19579.6	16287.8	20895.5	24822.2	27764.1
F6ZDS4	Nucleoprotein TPR	Tpr	F6ZDS4	F6ZDS4;Q3V1L5;Q7M739;Q05CS8;Q32P08;Q3TZB5;Q8BU18	Tpr	Nucleoprotein TPR	TPR_MOUSE	138	168658	133290	123573	134426	160809	116199
F6ZGI7	Molybdopterin synthase sulfur carrier subunit	Mocs2	F6ZGI7	F6ZGI7	Mocs2	Molybdopterin synthase sulfur carrier subunit	F6ZGI7_MOUSE	1	31300.5	35298.7	33208.4	18807.5	85018.7	40806.7
F6ZQA3	Nuclear mitotic apparatus protein 1 (Fragment)	Numa1	F6ZQA3;Q3UNM2	F6ZQA3;Q3UNM2	Numa1	Nuclear mitotic apparatus protein 1 (Fragment)	F6ZQA3_MOUSE;Q3UNM2_MOUSE	3	41901.9	44554.9	47012.2	39890.6	61113	44671
F7AGE9	Obscurin-like 1 (Fragment)	Obsl1	F7AGE9	F7AGE9;Q80TU8	Obsl1	Obscurin-like 1 (Fragment)	F7AGE9_MOUSE	1	9608.35	12746.4	13039.9	11148.1	4817.86	7275.02
F7AI87	Proteasome (prosome, macropain) 26S subunit, non-ATPase, 4 (Fragment)	Psmd4	F7AI87;Q3ULG4	Q3ULG4;F7AI87	Psmd4	Proteasome (prosome, macropain) 26S subunit, non-ATPase, 4 (Fragment)	F7AI87_MOUSE;Q3ULG4_MOUSE	4	61216.5	60083.8	59305.1	50809.3	52202.2	43087.5
F7AIV2	Src homology 2 domain containing F (Fragment)	Shf	F7AIV2	A2AQ87;F7AIV2	Shf	Src homology 2 domain containing F (Fragment)	F7AIV2_MOUSE	1	4137.54	5189.24		3504.72	3908.81	4389.3
F7AMS7	non-specific serine/threonine protein kinase (Fragment)	Mink1	F7AMS7;G3X9G2;Q5SXG1;Q5SXG3;Q7TT13	G3X9G2;F7AMS7;Q5SXG1;Q5SXG3;Q7TT13	Mink1	non-specific serine/threonine protein kinase (Fragment)	F7AMS7_MOUSE;G3X9G2_MOUSE;Q5SXG1_MOUSE;Q5SXG3_MOUSE;Q7TT13_MOUSE	1	36532.9	32575.5	27949.2	20526.6	37707.6	28643
F7AVL7	Filamin, alpha (Fragment)	Flna	F7AVL7	F7AVL7	Flna	Filamin, alpha (Fragment)	F7AVL7_MOUSE	1	237111	193719	191897	143655	197482	186531
F7B9A0	Serine (or cysteine) peptidase inhibitor, clade B, member 6b	Serpinb6b	F7B9A0;O08804	O08804;F7B9A0	Serpinb6b	Serine (or cysteine) peptidase inhibitor, clade B, member 6b	F7B9A0_MOUSE;O08804_MOUSE	6	21307.9	22483.2	23046.8	20539.1	24941.5	27930.8
F7BE84	Ankyrin repeat domain 50 (Fragment)	Ankrd50	F7BE84	F7BE84	Ankrd50	Ankyrin repeat domain 50 (Fragment)	F7BE84_MOUSE	19	35362.9	38702.3	37443.2	28048.7	30893.3	50349.3
F7BJB9	MORC family CW-type zinc finger protein 3	Morc3	F7BJB9	F7BJB9	Morc3	MORC family CW-type zinc finger protein 3	MORC3_MOUSE	19	33692.1	26601.7	30689.6	30175.6	27957.6	27837.1
F7BJK1	Protocadherin 1 (Fragment)	Pcdh1	F7BJK1	F7BJK1;Q2TJI7;Q2TJI8;Q2TJI9;Q8CFX3;Q8QZT6	Pcdh1	Protocadherin 1 (Fragment)	F7BJK1_MOUSE	13	52439.5	39515.5	39398	39979.7	41850.7	32069.8
F7BWT7	Tetraspanin-15	Tspan15	F7BWT7	F7BWT7	Tspan15	Tetraspanin-15	TSN15_MOUSE	7	49263.1	57075.6	56587.4	48998.5	55923.6	52315.6
F8TZM2	Polyprotein (Fragment)		F8TZM2;F8TZM4;F8TZM6	F8TZM2;F8TZM4;F8TZM6		Polyprotein (Fragment)	F8TZM2_MOUSE;F8TZM4_MOUSE;F8TZM6_MOUSE	1	9372.35	11135	7745.13	6915.85	11023.1	6847.67
F8VPK0	Superkiller complex protein 3	Skic3	F8VPK0	F8VPK0	Skic3	Superkiller complex protein 3	SKI3_MOUSE	47	44419.9	58502.7	64009.9	58359.1	51192.4	60521.9
F8VPL5	non-specific serine/threonine protein kinase	Map4k4	F8VPL5	A0A0A6YW53;A0A0A6YWM8;B7ZNR8;B7ZNR9;E9PVG7;F8VPL5	Map4k4	non-specific serine/threonine protein kinase	F8VPL5_MOUSE	3	8815.27	7172.7	15147.1	13122.7	12333.6	7360.49
F8VPM7	ELKS/RAB6-interacting/CAST family member 1	Erc1	F8VPM7;V9GXF0;V9GXP8	F8VPM7;V9GXF0;V9GXP8	Erc1	ELKS/RAB6-interacting/CAST family member 1	F8VPM7_MOUSE;V9GXF0_MOUSE;V9GXP8_MOUSE	1	16610.8	14522	11121.1	8654.96	9468.18	6551.96
F8VPN4	Glycogen debranching enzyme	Agl	F8VPN4	A0A0G2JGI9;F8VPN4;E0CYU6	Agl	Glycogen debranching enzyme	F8VPN4_MOUSE	51	41808.7	53896.6	58996.8	55919.7	49909.6	58796.5
F8VPP8	Zinc finger CCCH type containing 7B	Zc3h7b	F8VPP8	F8VPP8	Zc3h7b	Zinc finger CCCH type containing 7B	F8VPP8_MOUSE	21	62388.3	78334	83608	66291.5	67737.6	73033.7
F8VPQ2	AT-rich interactive domain-containing protein 4A	Arid4a	F8VPQ2	F8VPQ2;Q8BY40;Q8CIT8	Arid4a	AT-rich interactive domain-containing protein 4A	ARI4A_MOUSE	5	16120	10661.9	10267.4	17987.2	8725.26	12123.8
F8VPU2	FERM, ARHGEF and pleckstrin domain-containing protein 1	Farp1	F8VPU2	F8VPU2;E9Q805	Farp1	FERM, ARHGEF and pleckstrin domain-containing protein 1	FARP1_MOUSE	39	104847	152448	169094	149970	131481	158882
F8VPY2	TATA-box binding protein associated factor 5	Taf5	F8VPY2	F8VPY2	Taf5	TATA-box binding protein associated factor 5	F8VPY2_MOUSE	2		6500.74	5024.24	3625.71		9426.62
F8VPZ3	Ubiquitin carboxyl-terminal hydrolase 32	Usp32	F8VPZ3	F8VPZ3	Usp32	Ubiquitin carboxyl-terminal hydrolase 32	UBP32_MOUSE	4	5734.74	4661.02	8506.47	7956.2	5275.75	9157.9
F8VPZ5	DNA excision repair protein ERCC-6	Ercc6	F8VPZ5	F8VPZ5;Q8C851	Ercc6	DNA excision repair protein ERCC-6	ERCC6_MOUSE	2	5109.69	8428.74	11384.2		11225.6	4767.11
F8VPZ9	BRD4-interacting chromatin-remodeling complex-associated protein	Bicra	F8VPZ9	F8VPZ9;Q571B1	Bicra	BRD4-interacting chromatin-remodeling complex-associated protein	BICRA_MOUSE	5	12680	13376	12283.3	17602.4	14100.7	10448.8
F8VQ05	FRY like transcription coactivator	Fryl	F8VQ05	A0A0J9YUH4;F8VQ05;Q8CHD0	Fryl	FRY like transcription coactivator	F8VQ05_MOUSE	31	22483.6	24859.8	26641	26513.6	25598.8	25830.2
F8VQ29	IQ motif containing GTPase activating protein 3	Iqgap3	F8VQ29	F8VQ29;A0A0A6YXJ2;B9EKT6	Iqgap3	IQ motif containing GTPase activating protein 3	F8VQ29_MOUSE	29	29197.2	41186.7	41830.2	44344.9	44379.5	48855.7
F8VQB6	Unconventional myosin-X	Myo10	F8VQB6	F8VQB6;E9Q5G1;Q80TR9	Myo10	Unconventional myosin-X	MYO10_MOUSE	41	24900.2	32269.8	33655.4	30338.4	27285.6	34966.1
F8VQC1	Signal recognition particle subunit SRP72	Srp72	F8VQC1	F8VQC1;E9Q740;Q3UZL8;A0JLN1;A0PJ97;Q3UU23	Srp72	Signal recognition particle subunit SRP72	F8VQC1_MOUSE	38	171681	216674	187756	233017	176782	207206
F8VQG7	NEDD4 binding protein 2	N4bp2	F8VQG7	F8VQG7;Q69ZK1;A0A0J9YUP5	N4bp2	NEDD4 binding protein 2	F8VQG7_MOUSE	4	9687.94	8133.32	8286.05	11162	16695.3	4458.93
F8VQJ3	Laminin, gamma 1	Lamc1	F8VQJ3;Q3UNG0	F8VQJ3;Q3UNG0	Lamc1	Laminin, gamma 1	F8VQJ3_MOUSE;Q3UNG0_MOUSE	2	24970.6	19045.5	12281.7	15534.3	17326.6	11679.3
F8WGW3	S1 RNA binding domain 1	Srbd1	F8WGW3;Q8CHZ0	F8WGW3;Q8CHZ0	Srbd1	S1 RNA binding domain 1	F8WGW3_MOUSE;Q8CHZ0_MOUSE	1			2419.5			2265.85
F8WHT3	Proline-rich coiled-coil 2B	Prrc2b	F8WHT3	F8WHT3	Prrc2b	Proline-rich coiled-coil 2B	F8WHT3_MOUSE	14	23537.3	20894.5	14981.7	16198.5	20500.3	15482.2
F8WI57	Actin-like 6B	Actl6b	F8WI57	F8WI57	Actl6b	Actin-like 6B	F8WI57_MOUSE	1	1892.84
F8WIE5	E3 ubiquitin-protein ligase	Hectd1	F8WIE5	F8WIE5	Hectd1	E3 ubiquitin-protein ligase	F8WIE5_MOUSE	2	90432.6	109347	116285	96773.4	99048.6	87934
G3UVU2	Splicing factor 3a, subunit 2	Sf3a2	G3UVU2;Q7TN25	G3UVU2;Q7TN25	Sf3a2	Splicing factor 3a, subunit 2	G3UVU2_MOUSE;Q7TN25_MOUSE	3	153329	160504	175444	175512	192114	189197
G3UW48	Coronin (Fragment)	Coro2b	G3UW48	G3UW48	Coro2b	Coronin (Fragment)	G3UW48_MOUSE	1	34261.6	28059.7	36504.8	44564.8	35697	29230.9
G3UW78	Cytochrome P450, family 4, subfamily f, polypeptide 17	Cyp4f17	G3UW78;Q3UK06;Q3V1F1;Q99KY6;Q99N17;Q9D793	G3UW78;Q3V1F1;Q99KY6;Q99N17;Q3UK06;Q9D793	Cyp4f13;Cyp4f16;Cyp4f17;Cyp4f37	Cytochrome P450, family 4, subfamily f, polypeptide 17	G3UW78_MOUSE;Q3UK06_MOUSE;Q3V1F1_MOUSE;Q99KY6_MOUSE;Q99N17_MOUSE;Q9D793_MOUSE	1		2988.14	2499.19			3027.21
G3UW82	Myosin-2	Myh2	G3UW82	G3UW82	Myh2	Myosin-2	MYH2_MOUSE	2	40187.8		56300.3	59570	69398	50635.5
G3UWW1	Microtubule-associated protein (Fragment)	Map2	G3UWW1;G3UZV6;Q3TLQ0	G3UWW1;G3UZV6;Q3TLQ0	Map2	Microtubule-associated protein (Fragment)	G3UWW1_MOUSE;G3UZV6_MOUSE;Q3TLQ0_MOUSE	2	32951.9	34517.3	27889.1	38365.2	33833.1	46014.7
G3UWZ0	Bromodomain adjacent to zinc finger domain 1A	Baz1a	G3UWZ0;Q6P1D9	G3UWZ0;Q6P1D9	Baz1a	Bromodomain adjacent to zinc finger domain 1A	G3UWZ0_MOUSE;Q6P1D9_MOUSE	1	23940.9	22053.7	17796.3	18426.1	19495.1	12054
G3UX26	Voltage-dependent anion-selective channel protein 2	Vdac2	G3UX26	G3UX26	Vdac2	Voltage-dependent anion-selective channel protein 2	G3UX26_MOUSE	1	138082	169854	202505	138338	141856	193069
G3UXC7	ADAMTS-like 3	Adamtsl3	G3UXC7	G3UXC7	Adamtsl3	ADAMTS-like 3	G3UXC7_MOUSE	3	4067.31	1494.52	3791.02			3945.3
G3UXW9	G protein pathway suppressor 1	Gps1	G3UXW9	G3UXW9	Gps1	G protein pathway suppressor 1	G3UXW9_MOUSE	1	5897.35	7648.91	4599.35	3633.73	3749.02	5202.19
G3UXX3	Sepiapterin reductase	Spr	G3UXX3;Q91XH5	Q91XH5;G3UXX3	Spr	Sepiapterin reductase	G3UXX3_MOUSE;Q91XH5_MOUSE	1	25251.4	20435.6	19016.4	24285.4	24059.6	14192.6
G3UY52	Ubiquitin specific peptidase 9, X chromosome (Fragment)	Usp9x	G3UY52	G3UY52	Usp9x	Ubiquitin specific peptidase 9, X chromosome (Fragment)	G3UY52_MOUSE	1	16553.6	20934.1	26835.8	26223.5	17124.5	14026.7
G3UYR9	GRB10 interacting GYF protein 2 (Fragment)	Gigyf2	G3UYR9;G3UZS9	G3UYR9;G3UZS9	Gigyf2	GRB10 interacting GYF protein 2 (Fragment)	G3UYR9_MOUSE;G3UZS9_MOUSE	1	5462.5	6243.46	4138.86	4335.31	3958.61	6276.06
G3UZ63	Kelch domain containing 4	Klhdc4	G3UZ63;G3UZG5;G3X961;Q6PE06	G3UZ63;G3UZG5;G3X961;Q6PE06	Klhdc4	Kelch domain containing 4	G3UZ63_MOUSE;G3UZG5_MOUSE;G3X961_MOUSE;Q6PE06_MOUSE	1	39838.8	51287.8	77238.9	60725.2	47238.1	58769.6
G3UZ73	Cordon-bleu WH2 repeat	Cobl	G3UZ73;G5E8P4	G3UZ73;G5E8P4	Cobl	Cordon-bleu WH2 repeat	G3UZ73_MOUSE;G5E8P4_MOUSE	2	8997.91	18301.9	10314.5	17450.2	30001.3	41957.1
G3UZ78	Androglobin	Adgb	G3UZ78	G3UZ78;A0A140LI36;D3YZ77	Adgb	Androglobin	ADGB_MOUSE	1	11153.9	14898.2	9067.06	14454	13440.1
G3X8X0	RNA helicase	Dhx16	G3X8X0	G3X8X0;Q80TX4;Q921Y1;Q05BH3	Dhx16	RNA helicase	G3X8X0_MOUSE	16	26346.5	22727.7	28977.6	20635.8	24865.4	21818.8
G3X8Y1	Tripartite motif-containing 55	Trim55	G3X8Y1	G3X8Y1;A0AAQ4VMV5;A0AAQ4VMY0	Trim55	Tripartite motif-containing 55	TRI55_MOUSE	11	31911.8	24328.7	20826.8	16033.5	25797.4	15440.1
G3X920	Armadillo repeat-containing protein 8	Armc8	G3X920	G3X920	Armc8	Armadillo repeat-containing protein 8	G3X920_MOUSE	1		11918.9		14141.5	11652.6
G3X922	DnaJ heat shock protein family (Hsp40) member C13	Dnajc13	G3X922	D4AFX7;G3X922;Q3TNE7;Q8BNL1	Dnajc13	DnaJ heat shock protein family (Hsp40) member C13	G3X922_MOUSE	83	47440.4	67611.9	69477.7	62286.2	57726.6	74195.6
G3X956	FACT complex subunit	Supt16	G3X956	G3X956	Supt16	FACT complex subunit	G3X956_MOUSE	1		34526.6	32619.1	32851.6	34816.8	44388
G3X963	ATPase family, AAA domain containing 2	Atad2	G3X963;Q9CSS4	G3X963;Q9CSS4	Atad2	ATPase family, AAA domain containing 2	G3X963_MOUSE;Q9CSS4_MOUSE	4	19983.3	18105.4	18134.3	27086.5	23498.5	19734.9
G3X972	SEC24 homolog C, COPII coat complex component	Sec24c	G3X972	A0A286YDI8;G3X972;Q3V222;Q80U83;Q8CGF4;Q8R2V9	Sec24c	SEC24 homolog C, COPII coat complex component	G3X972_MOUSE	39	118202	163045	182420	164119	146685	166082
G3X9B1	HEAT repeat-containing protein 1	Heatr1	G3X9B1	G3X9B1;Q3TMK0;Q3TNE1;Q3UNW7	Heatr1	HEAT repeat-containing protein 1	G3X9B1_MOUSE	48	41330.4	57234.2	68635.8	61687.6	52867.5	75631
G3X9D8	Kelch-like 31	Klhl31	G3X9D8	G3X9D8	Klhl31	Kelch-like 31	G3X9D8_MOUSE	1			17261.8		10984.3	10362.1
G3X9J0	Signal-induced proliferation-associated 1-like protein 3	Sipa1l3	G3X9J0	G3X9J0;A0AUN2;A2VCS4;A6H637;A7MCX1;Q4VBF3;Q6A050;Q8BGC2;Q8K054;Q9CSR2;S4R1S0;S4R2N4	Sipa1l3	Signal-induced proliferation-associated 1-like protein 3	SI1L3_MOUSE	10	23511.3	24235.9	22700.7	17698.9	20685.5	12503.5
G3X9K3	Brefeldin A-inhibited guanine nucleotide-exchange protein 1	Arfgef1	G3X9K3	G3X9K3;D3YYK9	Arfgef1	Brefeldin A-inhibited guanine nucleotide-exchange protein 1	BIG1_MOUSE	25	26784.4	34937.3	34827.9	27058.9	28133.9	27592.6
G3X9M3	HMG box domain containing 3	Hmgxb3	G3X9M3;Q6AXF8	Q8BY57;A0A494B973;G3X9M3;Q6AXF8;Q8BZN3	Hmgxb3	HMG box domain containing 3	G3X9M3_MOUSE;Q6AXF8_MOUSE	1					7190.53
G3X9N1	Rho GTPase activating protein 24	Arhgap24	G3X9N1	G3X9N1	Arhgap24	Rho GTPase activating protein 24	G3X9N1_MOUSE	1	21291.2	11023.8	21261.7	23357.9	18850.1	30175.7
G3X9N3	PNMA family member 8B	Pnma8b	G3X9N3	Q3UPU9;G3X9N3;Q3USL6	Pnma8b	PNMA family member 8B	G3X9N3_MOUSE	3	15080.7	23881.6	18853.8	15303.3	15806.6	21405.6
G3X9W0	Heterogeneous nuclear ribonucleoprotein D	Hnrnpd	G3X9W0;G5E8G0	G3X9W0;G5E8G0	Hnrnpd	Heterogeneous nuclear ribonucleoprotein D	G3X9W0_MOUSE;G5E8G0_MOUSE	1	4417.46	4986.45	6270.55	5956.48	6205.07
G3X9X1	Kelch repeat and BTB domain-containing protein 2	Kbtbd2	G3X9X1	G3X9X1;Q6ZPP6;Q8BSY6;Q8R1W9	Kbtbd2	Kelch repeat and BTB domain-containing protein 2	KBTB2_MOUSE	3	4456.95	9355.54	14375.5	9878.2	9554.75	13967.7
G3X9Y5	Ubiquitin conjugation factor E4	Ube4a	G3X9Y5;I6L960	G3X9Y5;I6L960	Ube4a	Ubiquitin conjugation factor E4	G3X9Y5_MOUSE;I6L960_MOUSE	1	9904.35	13638.2	13359.5	11236	10356.8	13559
G3X9Z4	Pre-mRNA cleavage complex 2 protein Pcf11	Pcf11	G3X9Z4	G3X9Z4;A5HLW0;A5HLW1;A0A9S4HM55	Pcf11	Pre-mRNA cleavage complex 2 protein Pcf11	PCF11_MOUSE	14	27040.3	24916.3	25372.4	20992.8	27385.2	18822.1
G3XA30	Non-structural maintenance of chromosomes element 4	Nsmce4a	G3XA30	G3XA30;Q5EBG4	Nsmce4a	Non-structural maintenance of chromosomes element 4	G3XA30_MOUSE	5	16828	22878.5	18309.7	18430.1	14560.1	16811.7
G3XA48	Isopentenyl-diphosphate Delta-isomerase 1	Idi1	G3XA48	G3XA48	Idi1	Isopentenyl-diphosphate Delta-isomerase 1	G3XA48_MOUSE	1	6396.55	9640.87	8348.26	4737.38	15213.2
G4V4Z0	Putative envelope protein	env	G4V4Z0	P10404;A0A068EVR8;A0A0A0UCD5;A0A0A0UEG7;A0A7S8WJS3;G4V4Z0;P70356;Q04586;Q1KYM0;Q505R5;Q60589;Q61533;Q61875;Q61876;Q61877;Q61919;Q61920;Q61977;Q80SV3;Q80SW4;Q811M8;Q811N1;Q811N6;Q8C1S6;Q9R0Y9	env	Putative envelope protein	G4V4Z0_MOUSE	2	30433.9	34290.1	37170.5	21986.5	30557.6	28310.4
G4V4Z2	Gag protein	gag	G4V4Z2	A0A068ETZ5;A0A240FAT1;A0A7S8ZXC7;G4V4Z1;P70355;Q1KYL9;Q1KYM2;Q8BFR9;Q8C1W7;A0A068EWW2;A0A068F126;A0A140DKP8;A0A7S8ZXA0;G4V4Z2;Q1KYL8;Q1KYM1;Q60588;Q61540;Q61541;Q6YIY0	gag	Gag protein	G4V4Z2_MOUSE	4	18009.6	17029.8	15559.9	21842.9	17006.8	14911.1
G5E829	Plasma membrane calcium-transporting ATPase 1	Atp2b1	G5E829	G5E829;Q6Q477;F7AAP4;D1FNM8;D1FNM9;E9Q828;H2BL43;A0A1W2P7C7;Q05CJ5;Q3TC38;Q3TDJ2;Q3UPA8	Atp2b1	Plasma membrane calcium-transporting ATPase 1	AT2B1_MOUSE	70	152209	196709	215496	214652	181930	236029
G5E870	E3 ubiquitin-protein ligase TRIP12	Trip12	G5E870	G5E870;A0A087WNZ7	Trip12	E3 ubiquitin-protein ligase TRIP12	TRIPC_MOUSE	61	67175.7	74838.8	70786.3	67656.4	66091.5	68180.7
G5E872	Aminopeptidase RNPEPL1	Rnpepl1	G5E872	G5E872;J3QMP7;Q8K2C3	Rnpepl1	Aminopeptidase RNPEPL1	RNPL1_MOUSE	1			2813.29
G5E884	non-specific serine/threonine protein kinase	Pak1	G5E884	G5E884	Pak1	non-specific serine/threonine protein kinase	G5E884_MOUSE	2	77086.8	56407.4	49892.9	93775.2	85969.8	63859.9
G5E895	Aldo-keto reductase family 1, member B10	Akr1b10	G5E895;Q8BIV6	G5E895;Q8BIV6;Q8R318;S4R2G9	Akr1b10	Aldo-keto reductase family 1, member B10	G5E895_MOUSE;Q8BIV6_MOUSE	7	79789.7	66831.4	64223.8	64322.1	81631.1	67766.7
G5E897	Protein O-glucosyltransferase 3	Poglut3	G5E897	G5E897	Poglut3	Protein O-glucosyltransferase 3	PLGT3_MOUSE	18	53175.3	60818.9	51045	54833.2	53848.2	59427.7
G5E8A7	Sterile alpha motif domain containing 4B	Samd4b	G5E8A7	G5E8A7	Samd4b	Sterile alpha motif domain containing 4B	G5E8A7_MOUSE	1	29066.1	38302	27448.7	29402.4	31399.5	34578.6
G5E8B1	Tyrosine-protein phosphatase non-receptor type 13	Ptpn13	G5E8B1;Q6PG62;Q8BV52;Q8CGJ2	G5E8B1;Q6PG62;Q8BV52;Q8CGJ2	Ptpn13	Tyrosine-protein phosphatase non-receptor type 13	G5E8B1_MOUSE;Q6PG62_MOUSE;Q8BV52_MOUSE;Q8CGJ2_MOUSE	2	3473.96	5770.7	11525.7	6804.25	2570.28	6612.17
G5E8B9	Zinc finger and BTB domain-containing protein 11	Zbtb11	G5E8B9	G5E8B9;Q8BXA4	Zbtb11	Zinc finger and BTB domain-containing protein 11	ZBT11_MOUSE	2	2481.67	7507.99	8472.03	7498.45	4789.33	8906.61
G5E8E1	Leucine rich repeat (in FLII) interacting protein 1	Lrrfip1	G5E8E1	Q8BLV4;A0A087WNU6;A0A087WSF5;G5E8E1;Q8BLM1	Lrrfip1	Leucine rich repeat (in FLII) interacting protein 1	G5E8E1_MOUSE	1	34202.9	32975	20156.4	30435.3	24970.3	28464.2
G5E8F4	Fucose-1-phosphate guanylyltransferase	Fpgt	G5E8F4	G5E8F4	Fpgt	Fucose-1-phosphate guanylyltransferase	FPGT_MOUSE	7	35636.7	49514.5	39523.4	29680.2	48890.8	48133
G5E8H5	Transmembrane phosphatase with tensin homology	Tpte	G5E8H5;Q3KNE1;Q91X02;Q91X03	A0A1B0GSB8;G5E8H5;Q3KNE1;Q91X01;Q91X02;Q91X03	Tpte	Transmembrane phosphatase with tensin homology	G5E8H5_MOUSE;Q3KNE1_MOUSE;Q91X02_MOUSE;Q91X03_MOUSE	1	24679.5	17819.6	16606.9	17696.6	22167.2	12622
G5E8K5	Ankyrin-3	Ank3	G5E8K5	G5E8K5;A0A1W2P812;G5E8K2;G5E8K3;S4R1S2;S4R2K9;S4R2S8;W6PPA1;W6PPR4	Ank3	Ankyrin-3	ANK3_MOUSE	45	216939	237096	217179	233053	220974	227529
G5E8P0	Gamma-tubulin complex component 6	Tubgcp6	G5E8P0	G5E8P0;E9Q6P4	Tubgcp6	Gamma-tubulin complex component 6	GCP6_MOUSE	7	59622.9	75176.5	69977.4	67665.4	70162.4	70419.3
G5E8P1	Bromodomain-containing protein 1	Brd1	G5E8P1	G5E8P1;Q80UP2	Brd1	Bromodomain-containing protein 1	BRD1_MOUSE	13	18745.1	18286.2	20096.7	17342.7	16141.3	14743.2
G5E8R2	Tropomyosin alpha-1 chain	Tpm1	G5E8R2	E9Q453;E9Q455;E9Q456;G5E8R0;G5E8R2;G5E8R1;S4R261	Tpm1	Tropomyosin alpha-1 chain	G5E8R2_MOUSE	12	2563630	1829850	1716660	1539100	2172900	1619630
G5E8R8	UBX domain-containing protein 7	Ubxn7	G5E8R8;Q3UGV7	G5E8R8;Q3UGV7	Ubxn7	UBX domain-containing protein 7	G5E8R8_MOUSE;Q3UGV7_MOUSE	3	37333.9	34595.6	27384	18620.5	40984	29241.5
G5E8T3	Signal recognition particle 19 kDa protein	Srp19	G5E8T3;Q9D104	G5E8T3;Q8BZ07;Q9D104	Srp19	Signal recognition particle 19 kDa protein	G5E8T3_MOUSE;Q9D104_MOUSE	2	200211	231239	181950	245553	172130	151313
G5E8V9	Arfaptin-1	Arfip1	G5E8V9	G5E8V9;E9QAY5	Arfip1	Arfaptin-1	ARFP1_MOUSE	25	164702	170879	156364	161964	138514	154764
G5E924	Heterogeneous nuclear ribonucleoprotein L (Fragment)	Hnrnpl	G5E924;Q3UMT7	G5E924;Q3UMT7	Hnrnpl	Heterogeneous nuclear ribonucleoprotein L (Fragment)	G5E924_MOUSE;Q3UMT7_MOUSE	3	305118	360380	338924	392672	373816	375165
H3BJ38	Phosphodiesterase 4D interacting protein (myomegalin)	Pde4dip	H3BJ38	H3BJ38	Pde4dip	Phosphodiesterase 4D interacting protein (myomegalin)	H3BJ38_MOUSE	5	15214.8	9966.58	14124.5	13244.5	11963.3	16094.3
H3BJB6	Chaperonin containing TCP1 subunit 8 (Fragment)	Cct8	H3BJB6	H3BJB6	Cct8	Chaperonin containing TCP1 subunit 8 (Fragment)	H3BJB6_MOUSE	2	8939.25	8144.24	2887.36	7101.71		3862.33
H3BJS9	Heterogeneous nuclear ribonucleoprotein K (Fragment)	Hnrnpk	H3BJS9	Q3TG17;H3BJS9;H3BLL4	Hnrnpk	Heterogeneous nuclear ribonucleoprotein K (Fragment)	H3BJS9_MOUSE	1	26479.4	25194.2	19271.4	20808.9	11855.6	13283.2
H3BJV9	TSC22 domain family, member 1	Tsc22d1	H3BJV9;Q3UXU0	Q3UXU0;H3BJV9	Tsc22d1	TSC22 domain family, member 1	H3BJV9_MOUSE;Q3UXU0_MOUSE	1	29042.1	20696.7	18116.9	24036.8	23038.5	17867.6
H3BK65	Epidermal growth factor receptor pathway substrate 15	Eps15	H3BK65	H3BK65	Eps15	Epidermal growth factor receptor pathway substrate 15	H3BK65_MOUSE	3	20617.1	18090.4	15757.2	14863.2	11242.3	11198.3
H3BKD0	Heterogeneous nuclear ribonucleoprotein K (Fragment)	Hnrnpk	H3BKD0	B2M1R6;H3BKD0;H3BKI8;Q3U6X2;Q3U9Q3;H3BJS9	Hnrnpk	Heterogeneous nuclear ribonucleoprotein K (Fragment)	H3BKD0_MOUSE	5	228701	202266	180658	206273	226936	181754
H3BKQ3	Ecotropic viral integration site 5 like	Evi5l	H3BKQ3	H3BKQ3;H3BJ67;H3BL92;Q3U1G0	Evi5l	Ecotropic viral integration site 5 like	H3BKQ3_MOUSE	12	29939.2	39275.8	31872.4	23933.7	35334.8	36438.5
I3PQW3	La-related protein 7	Larp7	I3PQW3	I3PQW3	Larp7	La-related protein 7	I3PQW3_MOUSE	1	23456.7	24793.9	23687.3	21726.9	30715.2	26625.5
I3PQX0	DUF4605 domain-containing protein		I3PQX0	I3PQX0		DUF4605 domain-containing protein	I3PQX0_MOUSE	1			1401.31		1836.73
J3QMF2	A disintegrin and metallopeptidase domain 17	Adam17	J3QMF2	J3QMF2	Adam17	A disintegrin and metallopeptidase domain 17	J3QMF2_MOUSE	2	231662	278059	268489	304843	303813	329838
J3QMK2	BBSome interacting protein 1	Bbip1	J3QMK2	J3QMK2	Bbip1	BBSome interacting protein 1	J3QMK2_MOUSE	1	12852.9	8983.38	8888.5	8562.53	8953.16	5353.81
J3QN89	Angio-associated migratory protein	Aamp	J3QN89;Q3TJ22;Q3U9F0;Q8K2C1	J3QN89;A0A087WNM5;Q3TJ22;Q3U9F0;Q3UJF9;Q8K2C1	Aamp	Angio-associated migratory protein	J3QN89_MOUSE;Q3TJ22_MOUSE;Q3U9F0_MOUSE;Q8K2C1_MOUSE	17	97265	95341.2	98586.8	107553	99687.2	104893
J3QNC2	RIKEN cDNA 1110059E24 gene	1110059E24Rik	J3QNC2;J3QNR9;J3QQ03	Q9CQ90;J3QNC2;J3QNR9;J3QQ03	1110059E24Rik	RIKEN cDNA 1110059E24 gene	J3QNC2_MOUSE;J3QNR9_MOUSE;J3QQ03_MOUSE	1		2762.9			6013.26
J3QNU1	Arginyl-tRNA--protein transferase 1	Ate1	J3QNU1	A0A1L1SQ41;J3QNU1;Q80YP1	Ate1	Arginyl-tRNA--protein transferase 1	J3QNU1_MOUSE	3	23857.3	32370.7	32088.3	22685.5	28232.6	33083.7
K3W4Q5	Family with sequence similarity 186, member A	Fam186a	K3W4Q5;Q3V0D7	K3W4Q5;Q3V0D7	Fam186a	Family with sequence similarity 186, member A	K3W4Q5_MOUSE;Q3V0D7_MOUSE	1					145928	191087
L0N7N1	Kinesin-like protein KIF14	Kif14	L0N7N1	L0N7N1;A0A0J9YUN5;B2RY84	Kif14	Kinesin-like protein KIF14	KIF14_MOUSE	5	2348.67	3681.1	8159.47	7507.86	3219.47	9733.14
L7N466	5-formyltetrahydrofolate cyclo-ligase	Mthfsl	L7N466;Q3TYX5;Q8R1G5	L7N466;Q3TYX5;Q8R1G5	Mthfs;Mthfsl	5-formyltetrahydrofolate cyclo-ligase	L7N466_MOUSE;Q3TYX5_MOUSE;Q8R1G5_MOUSE	1	8191.43	7446.02	9803.13	6903.91	5847.8	17507.7
M0QW48	Methionine aminopeptidase 2 (Fragment)	Metap2	M0QW48	M0QW48	Metap2	Methionine aminopeptidase 2 (Fragment)	M0QW48_MOUSE	1	20192.6	21746.5	16121.1	17019	18234.8	14188.3
M0QWZ1	Family with sequence homology 193, member A	Fam193a	M0QWZ1;Q3UMC7	M0QWZ1;Q3UMC7	Fam193a	Family with sequence homology 193, member A	M0QWZ1_MOUSE;Q3UMC7_MOUSE	4	23981.4	31616.5	44435.2	27066	27937.7	30603
O08528	Hexokinase-2	Hk2	O08528	O08528;Q91W97;E9Q5B5	Hk2	Hexokinase-2	HXK2_MOUSE	49	100067	122244	116491	126686	115223	120328
O08529	Calpain-2 catalytic subunit	Capn2	O08529	O08529;Q3U3A8;Q3U8S5;Q8BPV9	Capn2	Calpain-2 catalytic subunit	CAN2_MOUSE	54	570810	664496	605709	591966	621322	587900
O08532	Voltage-dependent calcium channel subunit alpha-2/delta-1	Cacna2d1	O08532	O08532;A0A411ACY8;Q14BH8	Cacna2d1	Voltage-dependent calcium channel subunit alpha-2/delta-1	CA2D1_MOUSE	43	88516.4	82570.8	77648	79043.4	77403.9	73058.3
O08538	Angiopoietin-1	Angpt1	O08538	O08538;Q6A0F0;Q8C2K6;Q9CST2	Angpt1	Angiopoietin-1	ANGP1_MOUSE	5	11812	13090.7	17756.7	11421.7	13640.7	9186.44
O08539	Myc box-dependent-interacting protein 1	Bin1	O08539	O08539;A0A3Q4EBK4;A0AAQ4VMS1;Q6P1B9	Bin1	Myc box-dependent-interacting protein 1	BIN1_MOUSE	38	1082500	823004	800459	824433	913853	692497
O08547	Vesicle-trafficking protein SEC22b	Sec22b	O08547	O08547;E9Q6R3;Q3UZ06	Sec22b	Vesicle-trafficking protein SEC22b	SC22B_MOUSE	23	216965	287747	305226	271890	237715	285597
O08550	Histone-lysine N-methyltransferase 2B	Kmt2b	O08550	O08550;F8WJ40;F6W623;Q6PHU4	Kmt2b	Histone-lysine N-methyltransferase 2B	KMT2B_MOUSE	5	5903.17	4786.83	6407.59	4355.01	9876.69	5910.42
O08553	Dihydropyrimidinase-related protein 2	Dpysl2	O08553	O08553;A0AAQ4VMY7	Dpysl2	Dihydropyrimidinase-related protein 2	DPYL2_MOUSE	48	1699350	1547900	1469730	1448900	1687290	1429060
O08573	Galectin-9	Lgals9	O08573	O08573;B1AQR8;G3X9T7	Lgals9	Galectin-9	LEG9_MOUSE	7	27672.9	27096.3	37517.1	30754.1	26852.6	31683.5
O08575	Eyes absent homolog 2	Eya2	O08575	O08575;Q3UR62;Q3UV00;Q811N7;Q811N8	Eya2	Eyes absent homolog 2	EYA2_MOUSE	1	7857.52	11370.5	8369.46	12684.7	8118.89	10183
O08579	Emerin	Emd	O08579	O08579;A2AM95;B7FAU5;I7HJS1;Q3THM8	Emd	Emerin	EMD_MOUSE	20	634895	484296	433280	471113	597706	455646
O08582	GTP-binding protein 1	Gtpbp1	O08582	O08582;A0A2R8VHC2;A0A2R8W725	Gtpbp1	GTP-binding protein 1	GTPB1_MOUSE	25	54850.7	68304.1	76796.6	68286.4	61459.5	81582.2
O08583	THO complex subunit 4	Alyref	O08583	O08583	Alyref	THO complex subunit 4	THOC4_MOUSE	19	1578750	1249940	1044390	1361120	1486980	1046510
O08584	Krueppel-like factor 6	Klf6	O08584	O08584;Q8BPQ2;Q3U9J1;Q3UGJ1;Q8VDZ7	Klf6	Krueppel-like factor 6	KLF6_MOUSE	1	3225.76	2004.71		3066.62
O08585	Clathrin light chain A	Clta	O08585	O08585;B1AWD9;B1AWD8;B1AWE0;B1AWE1;Q3THU7;Q6PFA2	Clta	Clathrin light chain A	CLCA_MOUSE	9	928200	691486	634557	570618	786618	528310
O08586	Phosphatidylinositol 3,4,5-trisphosphate 3-phosphatase and dual-specificity protein phosphatase PTEN	Pten	O08586	A0A6G6A824;A0A6G7SEK5;A0A6G7SF19;O08586;Q3UUN5;A0A024QYR9;A0A1V0DNR6;Q8BSR7;Q3UUT8	Pten	Phosphatidylinositol 3,4,5-trisphosphate 3-phosphatase and dual-specificity protein phosphatase PTEN	PTEN_MOUSE	6	50968.3	73508.5	77907.3	75124.6	56734.8	61536.5
O08599	Syntaxin-binding protein 1	Stxbp1	O08599	O08599	Stxbp1	Syntaxin-binding protein 1	STXB1_MOUSE	30	70313.8	76041.2	84087.9	85924.1	80655.7	84424.4
O08600	Endonuclease G, mitochondrial	Endog	O08600	O08600;Q3UN47	Endog	Endonuclease G, mitochondrial	NUCG_MOUSE	2	24593.9	16777.3	18183.3	22269.8	17808.1	15194.4
O08601	Microsomal triglyceride transfer protein large subunit	Mttp	O08601	O08601	Mttp	Microsomal triglyceride transfer protein large subunit	MTP_MOUSE	2	10927.5	8740.83	16023.2	10858.3	794.229
O08605	MAP kinase-interacting serine/threonine-protein kinase 1	Mknk1	O08605	O08605;A2A8W8;Q3U1I8;F6VT22;F6Y5U1;F6YIU3;Q3TDV2;Q3V457	Mknk1	MAP kinase-interacting serine/threonine-protein kinase 1	MKNK1_MOUSE	5	12105.2	11264.3	12783.8	11640.3	10288.5	9400.27
O08609	Max-like protein X	Mlx	O08609	O08609;A2BFB0;A2BFB1;A2BFB2;Q3UQB4;Q8K0H8	Mlx	Max-like protein X	MLX_MOUSE	1	7438.38				10300.7
O08614	Cytoskeletal protein	Utrn	O08614	O08614	Utrn	Cytoskeletal protein	O08614_MOUSE	2	133101	164827	111760	115370	123036	132728
O08644	Ephrin type-B receptor 6	Ephb6	O08644	O08644;A2JY28	Ephb6	Ephrin type-B receptor 6	EPHB6_MOUSE	14	23395.2	25666.2	28712.6	24542.2	25566.4	27968
O08648	Mitogen-activated protein kinase kinase kinase 4	Map3k4	O08648	O08648;Q80U64;Q8K4X6	Map3k4	Mitogen-activated protein kinase kinase kinase 4	M3K4_MOUSE	14	19044.4	15792.6	17898.8	17556.5	18418.2	22179.9
O08663	Methionine aminopeptidase 2	Metap2	O08663	O08663;Q3TMN1;Q3UI33;Q58E65;M0QW69	Metap2	Methionine aminopeptidase 2	MAP2_MOUSE	35	222336	208563	188427	213481	239927	182936
O08664	B-cell CLL/lymphoma 7 protein family member C	Bcl7c	O08664	O08664;Q921K9;Q9CXE2;A0A0J9YV82;A0A0U1RNU6;A0A0U1RNX8;D3YYL1;D3Z3W8	Bcl7c	B-cell CLL/lymphoma 7 protein family member C	BCL7C_MOUSE	4	111645	73479.8	65000.9	84077	74959.2	67870.4
O08665	Semaphorin-3A	Sema3a	O08665	O08665;A0A803Z7F8;E9Q668	Sema3a	Semaphorin-3A	SEM3A_MOUSE	1		13294.2			10707.9
O08688	Calpain-5	Capn5	O08688	O08688;Q3TDS7;Q3TPL4;Q3U2P3	Capn5	Calpain-5	CAN5_MOUSE	9	22430.3	26328.5	22729.8	29095.9	18182.5	29904.2
O08691	Arginase-2, mitochondrial	Arg2	O08691	O08691;Q8R1Q7	Arg2	Arginase-2, mitochondrial	ARGI2_MOUSE	2	59202	42607.2	41699.2	42915.2	56238.7	47116.1
O08709	Peroxiredoxin-6	Prdx6	O08709	O08709;Q53ZU7;Q6A0D0;D3Z0Y2;Q6GT24;Q8BPD3	Prdx6	Peroxiredoxin-6	PRDX6_MOUSE	32	807067	622749	578280	631326	786788	602135
O08715	A-kinase anchor protein 1, mitochondrial	Akap1	O08715	O08715	Akap1	A-kinase anchor protein 1, mitochondrial	AKAP1_MOUSE	13	43907.6	45119.8	39082.7	35284	32489.4	34644.8
O08734	Bcl-2 homologous antagonist/killer	Bak1	O08734	O08734	Bak1	Bcl-2 homologous antagonist/killer	BAK_MOUSE	6	101849	127190	137133	147603	99633.6	129793
O08736	Caspase-12	Casp12	O08736	O08736;E9Q575;Q6B836;Q8BSX6;Q6B837	Casp12	Caspase-12	CASPC_MOUSE	20	49948	62598.2	61362.5	58806.9	60436.6	65560.4
O08738	Caspase-6	Casp6	O08738	O08738;Q3TPJ9;Q99M47;Q9D089	Casp6	Caspase-6	CASP6_MOUSE	15	157346	155699	162420	157204	197147	177272
O08739	AMP deaminase 3	Ampd3	O08739	O08739;A0A1L1SRX2;Q922J7	Ampd3	AMP deaminase 3	AMPD3_MOUSE	17	41759	46223.2	46642.5	47095.2	42119.6	67724.9
O08740	DNA-directed RNA polymerase II subunit RPB11	Polr2j	O08740	O08740;Q3TYI2;D3YZ20;Q6PI63	Polr2j	DNA-directed RNA polymerase II subunit RPB11	RPB11_MOUSE	7	75228.5	78366.7	54279.6	48626.4	71644.1	55288
O08746	Matrilin-2	Matn2	O08746	O08746;Q3TQ80;Q569V0;Q99K64	Matn2	Matrilin-2	MATN2_MOUSE	5	15154	17503.7	12977.3	19542	13030.8	13161.3
O08747	Netrin receptor UNC5C	Unc5c	O08747	O08747;E9PVI4;Q3TPN7;Q3UQ08;Q3URW2	Unc5c	Netrin receptor UNC5C	UNC5C_MOUSE	1		4080.76		7223.7
O08749	Dihydrolipoyl dehydrogenase, mitochondrial	Dld	O08749	O08749;Q3TIE8	Dld	Dihydrolipoyl dehydrogenase, mitochondrial	DLDH_MOUSE	25	593615	671209	695692	662205	670113	774977
O08756	3-hydroxyacyl-CoA dehydrogenase type-2	Hsd17b10	O08756	O08756;A2AFQ2;Q99N15;Q9CYT3	Hsd17b10	3-hydroxyacyl-CoA dehydrogenase type-2	HCD2_MOUSE	20	205384	252342	267204	293461	221944	283063
O08759	Ubiquitin-protein ligase E3A	Ube3a	O08759	O08759;Q5DTH1	Ube3a	Ubiquitin-protein ligase E3A	UBE3A_MOUSE	35	81807	83200.4	86686.2	83649.9	84697.2	82916.6
O08760	N-glycosylase/DNA lyase	Ogg1	O08760	O08760;Q3UIL3	Ogg1	N-glycosylase/DNA lyase	OGG1_MOUSE	5	8278.31	5219.57	8208.59	7634.86	9489.85	13969.4
O08762	Neurotrypsin	Prss12	O08762	O08762	Prss12	Neurotrypsin	NETR_MOUSE	1	20983.9	20292.5	19635.2		33988.8	25332.8
O08784	Treacle protein	Tcof1	O08784	O08784;H3BL37;Q05BH6;Q3TAB2;Q3TBZ3;Q7TPZ2	Tcof1	Treacle protein	TCOF_MOUSE	52	135830	104743	92404.7	99048.1	120900	96663.7
O08785	Circadian locomoter output cycles protein kaput	Clock	O08785	O08785;A0A0J9YU61;Q6ZQD6;Q8C9W6	Clock	Circadian locomoter output cycles protein kaput	CLOCK_MOUSE	4		11835.8	12622.9	10393.3	11972.9	9555.68
O08788	Dynactin subunit 1	Dctn1	O08788	O08788;E9Q3M3;E9Q586;Q3T9V8;Q3TB96;Q6NZM3;D3YX34	Dctn1	Dynactin subunit 1	DCTN1_MOUSE	90	251398	289289	275356	252987	262538	249720
O08789	Max-binding protein MNT	Mnt	O08789	O08789;Q3UGG9	Mnt	Max-binding protein MNT	MNT_MOUSE	4	13688.6	12227.5	8160.39	11359	10810.5	10456.8
O08791	Transcription factor COE3	Ebf3	O08791;Q07802	O08791;Q07802;Q8K4J2;A2BI80;A2BI84;Q3UTW6;Q5DTH8;Q5SWK4;Q5SWK5;Q5SWK8;Q8BSM3;Q8CBL7;B2RQX3;B7ZNC0;Q3V317;Q6NXL3	Ebf1;Ebf3	Transcription factor COE3	COE1_MOUSE;COE3_MOUSE	3		20542.2	17305.1	27995.3	16858.5	12982.7
O08795	Glucosidase 2 subunit beta	Prkcsh	O08795	O08795;Q3TWG2;Q3U518	Prkcsh	Glucosidase 2 subunit beta	GLU2B_MOUSE	23	341408	284600	256448	249935	295493	254862
O08796	Eukaryotic elongation factor 2 kinase	Eef2k	O08796	O08796;Q3UWZ1;Q7TPC7;Q8BNP6;Q8CEC8	Eef2k	Eukaryotic elongation factor 2 kinase	EF2K_MOUSE	22	58932.4	62146.6	68493.9	61190.8	58281	52378.1
O08797	SPI6	Serpinb9	O08797	O08797	Serpinb9	SPI6	O08797_MOUSE	19	103545	87524.4	89814.3	85841.7	87209.4	83184.8
O08800	Serpin B8	Serpinb8	O08800	O08800;Q3UFM1;Q8C871	Serpinb8	Serpin B8	SPB8_MOUSE	6	562820	510131	474007	392989	458031	415791
O08807	Peroxiredoxin-4	Prdx4	O08807	O08807;Q9D634	Prdx4	Peroxiredoxin-4	PRDX4_MOUSE	21	1397120	1549120	1442350	1540710	1428230	1414130
O08808	Protein diaphanous homolog 1	Diaph1	O08808	O08808;E9PV41;F6XC54;Q5DTQ4;Q3U104	Diaph1	Protein diaphanous homolog 1	DIAP1_MOUSE	59	90106.8	93367.5	83832.7	84455	99810.5	84613.7
O08810	116 kDa U5 small nuclear ribonucleoprotein component	Eftud2	O08810	O08810;A2AH85;G3UZ34;Q3TMY8;Q3U5Q3;Q543F1;Q6A0E3;Q7TMX4	Eftud2	116 kDa U5 small nuclear ribonucleoprotein component	U5S1_MOUSE	65	180495	227785	239716	239313	208756	256096
O08811	General transcription and DNA repair factor IIH helicase subunit XPD	Ercc2	O08811	O08811;F6YA33;Q8K223;D3Z700;E9Q6K1;Q3UKK7	Ercc2	General transcription and DNA repair factor IIH helicase subunit XPD	ERCC2_MOUSE	7	20487.8	24375.8	29234.6	23477.9	24487.9	25411.8
O08832	Polypeptide N-acetylgalactosaminyltransferase 4	Galnt4	O08832	O08832	Galnt4	Polypeptide N-acetylgalactosaminyltransferase 4	GALT4_MOUSE	9	16520.4	15638.3	21145.9	13852.7	13628.8	23186.5
O08848	RNA-binding protein Ro60	RO60	O08848	O08848;Q3TJ75;Q8R562;Q80W12	RO60	RNA-binding protein Ro60	RO60_MOUSE	11	27859.1	36598.1	35512.4	37445.9	36186.8	44331.4
O08852	Polycystin-1	Pkd1	O08852	O08852;Q3TTV4;Q925J2	Pkd1	Polycystin-1	PKD1_MOUSE	1		6702.14		6899.71	11236.8	15280
O08856	RNA polymerase II elongation factor ELL	Ell	O08856	O08856	Ell	RNA polymerase II elongation factor ELL	ELL_MOUSE	9	15944.1	23689.2	20578.3	20829.7	19144.7	16972.2
O08901	Mitotic checkpoint serine/threonine-protein kinase BUB1	Bub1	O08901	O08901;A0A8I4YXJ8;A2APR8;Q8K1K8;Q9CS10	Bub1	Mitotic checkpoint serine/threonine-protein kinase BUB1	BUB1_MOUSE	1	1876.85			939.632		1105.55
O08908	Phosphatidylinositol 3-kinase regulatory subunit beta	Pik3r2	O08908	O08908;A0A2X0SZ21;Q3UK33	Pik3r2	Phosphatidylinositol 3-kinase regulatory subunit beta	P85B_MOUSE	18	27304.2	31775.8	30523.1	29844	30052.9	31231
O08911	Mitogen-activated protein kinase 12	Mapk12	O08911	O08911;Q99M09	Mapk12	Mitogen-activated protein kinase 12	MK12_MOUSE	6	40106.8	26675.7	66655.3	62988.6	37317.5	37363.6
O08912	Polypeptide N-acetylgalactosaminyltransferase 1	Galnt1	O08912	O08912;Q8CF93;A2RRI8;Q3UFE4	Galnt1	Polypeptide N-acetylgalactosaminyltransferase 1	GALT1_MOUSE	25	56110.1	66023.6	76513.7	68592.8	58500.5	73046
O08915	AH receptor-interacting protein	Aip	O08915	O08915	Aip	AH receptor-interacting protein	AIP_MOUSE	20	241565	195154	177410	189394	222506	174641
O08917	Flotillin-1	Flot1	O08917	O08917;Q540I4;G3UYU4;Q3TJS0	Flot1	Flotillin-1	FLOT1_MOUSE	37	85403.7	114486	112887	120948	98002.4	127480
O08919	Numb-like protein	Numbl	O08919	O08919;Q3UH86	Numbl	Numb-like protein	NUMBL_MOUSE	21	54094.2	54059.5	44387.7	47575.2	47904	49843.6
O08967	Cytohesin-3	Cyth3	O08967	O08967;Q3TXK1;Q5DTF5;G5E8Q4;Q3TGW1;Q8CBE4;Q922J4	Cyth3	Cytohesin-3	CYH3_MOUSE	10	52695.4	59476.7	58311.7	54677.4	52026.8	66386.7
O08970	Tuftelin	Tuft1	O08970	O08970;A0A0G2JG92;Q3TAP8;Q3V1F5	Tuft1	Tuftelin	TUFT1_MOUSE	4	9812.37	9207.43	8056.52	7531.83	7281.67	5679.06
O08983	BLOC-3 complex member HPS1	Hps1	O08983	O08983;Q3U309;A0A0R4J062;E9PYL0;E9Q045;Q3TBI2;Q5FWJ4;Q80VD7;Q8CD56	Hps1	BLOC-3 complex member HPS1	HPS1_MOUSE	2	2496.93	5339.17	7158.27	5043.69	2722.08	6144.5
O08989	Ras-related protein M-Ras	Mras	O08989	O08989;Q3TPX5;D3Z2V6	Mras	Ras-related protein M-Ras	RASM_MOUSE	1		7198.67
O08992	Syntenin-1	Sdcbp	O08992	O08992;O88601;Q3TET7;Q3TMX0;Q3TWV1;Q3TXC7;Q3U6J5;Q3U6Q3;Q3U902;Q3UB97;Q3UBE4;Q3UC68	Sdcbp	Syntenin-1	SDCB1_MOUSE	9	65421.1	61924	67480.4	57596.2	75094.4	66837.2
O08997	Copper transport protein ATOX1	Atox1	O08997	O08997	Atox1	Copper transport protein ATOX1	ATOX1_MOUSE	12	896174	637615	579709	589745	730183	635985
O08999	Latent-transforming growth factor beta-binding protein 2	Ltbp2	O08999	O08999;E9Q1D6;E9QNQ3;Q0VD84;F6UFW9	Ltbp2	Latent-transforming growth factor beta-binding protein 2	LTBP2_MOUSE	9	25281.1	21975.7	15856.8	14596	22789.4	17663.7
O09000	Nuclear receptor coactivator 3	Ncoa3	O09000	O09000;Q05BA5;A2A468;A5D6Q2;B2RUJ1;Q3UQL7;Q3UV84	Ncoa3	Nuclear receptor coactivator 3	NCOA3_MOUSE	3	14578.2	8336.93	7900.41	8602.34	11647.6
O09005	Sphingolipid delta(4)-desaturase DES1	Degs1	O09005	O09005	Degs1	Sphingolipid delta(4)-desaturase DES1	DEGS1_MOUSE	4	44607.8	71595.1	62472.2	46478.9	46840	63308.9
O09012	Peroxisomal targeting signal 1 receptor	Pex5	O09012	O09012;D3Z600	Pex5	Peroxisomal targeting signal 1 receptor	PEX5_MOUSE	26	61203.1	46511	44650.1	47143.8	59900.4	46380
O09039	SH2B adapter protein 3	Sh2b3	O09039	O09039;D3Z3Y5	Sh2b3	SH2B adapter protein 3	SH2B3_MOUSE	1	2998.85	5575.92	2744.85			9014.35
O09044	Synaptosomal-associated protein 23	Snap23	O09044	O09044;Q9D3L3;A2AKH4;B0R030;B0R029;E9Q8A1	Snap23	Synaptosomal-associated protein 23	SNP23_MOUSE	16	211947	158741	148614	135143	164506	129603
O09053	Bifunctional 3'-5' exonuclease/ATP-dependent helicase WRN	Wrn	O09053	O09053;A0A1B0GR54;Q8BWH5	Wrn	Bifunctional 3'-5' exonuclease/ATP-dependent helicase WRN	WRN_MOUSE	3	8120.97	7641.29	9454.57	9125.12	6358.48	5981.88
O09061	Proteasome subunit beta type-1	Psmb1	O09061	O09061;A0A338P7F1;Q6RI64	Psmb1	Proteasome subunit beta type-1	PSB1_MOUSE	20	662205	768644	711194	680391	771066	755493
O09106	Histone deacetylase 1	Hdac1	O09106	O09106;Q58E49	Hdac1	Histone deacetylase 1	HDAC1_MOUSE	14	64853	100783	100833	104601	83945.9	115707
O09110	Dual specificity mitogen-activated protein kinase kinase 3	Map2k3	O09110	O09110;Q5SWN9;Q3TJG7;Q3TLX7;Q3TX82;Q3UDI2	Map2k3	Dual specificity mitogen-activated protein kinase kinase 3	MP2K3_MOUSE	22	68198.5	91046.2	96095.8	93373.8	93550.2	125648
O09111	NADH dehydrogenase [ubiquinone] 1 beta subcomplex subunit 11, mitochondrial	Ndufb11	O09111	O09111;Q4VBC9	Ndufb11	NADH dehydrogenase [ubiquinone] 1 beta subcomplex subunit 11, mitochondrial	NDUBB_MOUSE	10	189320	259914	290547	231382	183981	232526
O09117	Synaptophysin-like protein 1	Sypl1	O09117	O09117;Q3TVX7;Q3U4T9;D6RFU9	Sypl1	Synaptophysin-like protein 1	SYPL1_MOUSE	5	191459	201750	251461	228581	135992	209514
O09118	Netrin-1	Ntn1	O09118	O09118	Ntn1	Netrin-1	NET1_MOUSE	2	5564.86	8775.13	10807.4	11357.2
O09130	NFATC2-interacting protein	Nfatc2ip	O09130	O09130;A0A0U1RNY9	Nfatc2ip	NFATC2-interacting protein	NF2IP_MOUSE	2	9925.57	17234.2	9453.82	3310.49	15975	5517.14
O09131	Glutathione S-transferase omega-1	Gsto1	O09131	O09131;A0A494BAB1	Gsto1	Glutathione S-transferase omega-1	GSTO1_MOUSE	31	1525630	1342730	1283280	1459950	1618500	1445490
O09159	Lysosomal alpha-mannosidase	Man2b1	O09159	O09159;Q3TB95;Q3TBM1	Man2b1	Lysosomal alpha-mannosidase	MA2B1_MOUSE	16	73000.5	63957.9	61979.9	69330.4	72811.9	62360
O09161	Calsequestrin-2	Casq2	O09161	O09161;F6QYE1;B9EHC7;E9PZ67	Casq2	Calsequestrin-2	CASQ2_MOUSE	13	145905	182905	151802	118044	109955	131063
O09164	Extracellular superoxide dismutase [Cu-Zn]	Sod3	O09164	O09164;O88592;Q542X9	Sod3	Extracellular superoxide dismutase [Cu-Zn]	SODE_MOUSE	8	76645.8	59305.9	48642.2	45693.3	48032.3	53192.4
O09165	Calsequestrin-1	Casq1	O09165	O09165;Q6P3C3	Casq1	Calsequestrin-1	CASQ1_MOUSE	1					17895.6	15308.1
O09167	Large ribosomal subunit protein eL21	Rpl21	O09167	O09167;Q4VA28	Rpl21	Large ribosomal subunit protein eL21	RL21_MOUSE	12	448489	656006	746683	689801	606902	870052
O09172	Glutamate--cysteine ligase regulatory subunit	Gclm	O09172	O09172;Q4FJZ6;H3BJA3;Q3T9P2;A0A0G2JDI4	Gclm	Glutamate--cysteine ligase regulatory subunit	GSH0_MOUSE	14	70893	71587.1	62083.9	86655.8	68043.5	82931.5
O09174	Alpha-methylacyl-CoA racemase	Amacr	O09174	O09174;Q3TUS8;Q91YQ8	Amacr	Alpha-methylacyl-CoA racemase	AMACR_MOUSE	21	100766	107427	106023	106431	111314	113885
O35047	Homologous-pairing protein 2 homolog	Psmc3ip	O35047	O35047;C4PFH5	Psmc3ip	Homologous-pairing protein 2 homolog	HOP2_MOUSE	2	8855.84	10320.9	5045.18	7534.59	7362.18	6707.13
O35066	Kinesin-like protein KIF3C	Kif3c	O35066	O35066;Q3UZU0;Q571A6	Kif3c	Kinesin-like protein KIF3C	KIF3C_MOUSE	6	20176.9	17579.5	15141.7	17090.7	12186.7	10155.6
O35071	Kinesin-like protein KIF1C	Kif1c	O35071	O35071;E9Q9B0;Q3V3Y9;Q6A011;Q8VI89	Kif1c	Kinesin-like protein KIF1C	KIF1C_MOUSE	23	35199.7	34135.5	33291.2	32211.5	33463.5	32936.6
O35074	Prostacyclin synthase	Ptgis	O35074	O35074;Q8BXC0	Ptgis	Prostacyclin synthase	PTGIS_MOUSE	32	108116	128103	130645	118674	111799	115826
O35075	Vacuolar protein sorting-associated protein 26C	Vps26c	O35075	O35075	Vps26c	Vacuolar protein sorting-associated protein 26C	VP26C_MOUSE	7	30184.5	38346.2	51116.3	40381.2	35422.3	39830.7
O35083	1-acyl-sn-glycerol-3-phosphate acyltransferase alpha	Agpat1	O35083	O35083;A0A0R4J263;G3UWV6;Q8BUB3;Q91VJ9	Agpat1	1-acyl-sn-glycerol-3-phosphate acyltransferase alpha	PLCA_MOUSE	4	24402.1	19778.6	30071.3	25265.4	27311.2	32765.2
O35103	Osteomodulin	Omd	O35103	O35103;Q501L5;Q8C7G2	Omd	Osteomodulin	OMD_MOUSE	2	4828.3	6327.41			7795.47	7027.05
O35114	Lysosome membrane protein 2	Scarb2	O35114	O35114	Scarb2	Lysosome membrane protein 2	SCRB2_MOUSE	16	358184	293392	285486	269869	286653	245438
O35125	Leucine-rich repeat-containing protein 23	Lrrc23	O35125	O35125	Lrrc23	Leucine-rich repeat-containing protein 23	LRC23_MOUSE	1		26318.8		40217.1		45432.9
O35126	Atrophin-1	Atn1	O35126	O35126	Atn1	Atrophin-1	ATN1_MOUSE	10	42574.4	40254.3	29297.4	33451	40979.4	27287.2
O35127	Protein C10	Grcc10	O35127	O35127	Grcc10	Protein C10	C10_MOUSE	5	123987	86284.3	81270.1	76333.2	90554.5	68000.1
O35129	Prohibitin-2	Phb2	O35129	O35129;Q3V235;F6Q8V7;F6QPR1;Q3V2V2	Phb2	Prohibitin-2	PHB2_MOUSE	35	359663	490023	489006	513236	415076	498146
O35130	Ribosomal RNA small subunit methyltransferase NEP1	Emg1	O35130	O35130;Q542P8	Emg1	Ribosomal RNA small subunit methyltransferase NEP1	NEP1_MOUSE	9	15561.8	21384.2	20925.4	22182.8	13418.1	19216.4
O35134	DNA-directed RNA polymerase I subunit RPA1	Polr1a	O35134	O35134;A0A0U1RPM9;Q3UHI3;Q3UZ02	Polr1a	DNA-directed RNA polymerase I subunit RPA1	RPA1_MOUSE	19	25430.1	26738.1	31510.2	33108.8	23703.7	35676
O35143	ATPase inhibitor, mitochondrial	Atp5if1	O35143	O35143;E9PV44	Atp5if1	ATPase inhibitor, mitochondrial	ATIF1_MOUSE	3	1125310	797040	869718	823124	1141780	1041370
O35144	Telomeric repeat-binding factor 2	Terf2	O35144	O35144;D3YZ08;E9QM06;F6VIR4	Terf2	Telomeric repeat-binding factor 2	TERF2_MOUSE	8	83699.7	57789.4	76673.3	73526.8	85658.2	107204
O35149	Probable proton-coupled zinc antiporter SLC30A4	Slc30a4	O35149	O35149;A2AK40;Q148S1;Q3TM66	Slc30a4	Probable proton-coupled zinc antiporter SLC30A4	ZNT4_MOUSE	3	21862.1	19090.8	22576.5	22523	20745.5	20706.5
O35153	BET1-like protein	Bet1l	O35153	O35153;A0A1B0GQV3;A0A1B0GT05	Bet1l	BET1-like protein	BET1L_MOUSE	3	46761.4	44130.9	35233.9	37676	29564.8	29471.7
O35166	Golgi SNAP receptor complex member 2	Gosr2	O35166	O35166;A2A9I0	Gosr2	Golgi SNAP receptor complex member 2	GOSR2_MOUSE	11	155790	150522	144522	134972	170470	140870
O35177	Enhancer of filamentation 1	Nedd9	O35177	O35177;A0A0R4J212	Nedd9	Enhancer of filamentation 1	CASL_MOUSE	3	9679.4	10630.8	10856.4	14408.2		11136.6
O35207	Cyclin-dependent kinase 2-associated protein 1	Cdk2ap1	O35207	O35207;F2Z4B3	Cdk2ap1	Cyclin-dependent kinase 2-associated protein 1	CDKA1_MOUSE	3	84949.2	83874.3	79859.9	68524.5	74564.9	74023.2
O35215	D-dopachrome decarboxylase	Ddt	O35215	O35215;G3UZN1;Q3UNI8;G3UYJ7	Ddt	D-dopachrome decarboxylase	DOPD_MOUSE	13	961287	673966	627625	641036	847644	659069
O35216	Histone H3-like centromeric protein A	Cenpa	O35216	O35216;A0A0G2JEV2;A0A0G2JGI2	Cenpa	Histone H3-like centromeric protein A	CENPA_MOUSE	1	14010.5	11362	17962.7	16697.7	9700.47	19148.8
O35218	Cleavage and polyadenylation specificity factor subunit 2	Cpsf2	O35218	O35218;Q3UGU6;Q3URN8;Q3US33	Cpsf2	Cleavage and polyadenylation specificity factor subunit 2	CPSF2_MOUSE	24	54780.8	66711.7	62898.6	69517.4	58071.7	60898.3
O35226	26S proteasome non-ATPase regulatory subunit 4	Psmd4	O35226	O35226;Q3ULG4;Q9CY29;F7AI87	Psmd4	26S proteasome non-ATPase regulatory subunit 4	PSMD4_MOUSE	19	456818	410757	429786	379909	420193	349097
O35231	Kinesin-like protein KIFC3	Kifc3	O35231	O35231;A0A1D5RLM0;E9PWU7;A0A1D5RMF3	Kifc3	Kinesin-like protein KIFC3	KIFC3_MOUSE	1	10924.9	5725.44	2554.49	5231.65	11662.8
O35239	Tyrosine-protein phosphatase non-receptor type 9	Ptpn9	O35239	O35239;Q2M4G8	Ptpn9	Tyrosine-protein phosphatase non-receptor type 9	PTN9_MOUSE	24	33541.6	49644.2	49986	45434.9	40126.6	50365.4
O35242	Protein FAN	Nsmaf	O35242	O35242;Q8C7M6	Nsmaf	Protein FAN	FAN_MOUSE	4	28752.3	18885	15778.2	18340.6	16306.8	15242.3
O35245	Polycystin-2	Pkd2	O35245	O35245	Pkd2	Polycystin-2	PKD2_MOUSE	11	36978.8	34697.8	40977.6	28723.8	33850.1	34500.2
O35250	Exocyst complex component 7	Exoc7	O35250	O35250;A2AAN0;Q3TIP4;Q3USE0;Q542L0;Q69ZS4;Q7TPT3	Exoc7	Exocyst complex component 7	EXOC7_MOUSE	38	63592.6	70187.1	70236.6	68800.8	65715.1	69681.9
O35257	Prolactin-6A1	Prl6a1	O35257	A0A0M6L0L9;O35257;Q5SXJ8	Prl6a1	Prolactin-6A1	PR6A1_MOUSE	2	38679.4	22135.6	19196.3	17590.3	58542.1	25071.2
O35280	Serine/threonine-protein kinase Chk1	Chek1	O35280	O35280;G3UYC5;Q497T8	Chek1	Serine/threonine-protein kinase Chk1	CHK1_MOUSE	2	4101.37	6369.73	7364.05	8174.29	5506.64	14326.6
O35286	ATP-dependent RNA helicase DHX15	Dhx15	O35286	O35286;A2A4P0;G3X8X0;Q3UKJ6;A0A0G2JG10;A2A4N9;Q3TFE5;Q3UDX4;Q3UQQ4;Q497W9;Q5DTN5;Q80TX4;Q921Y1;Q05BH3;Q3TUC8	Dhx15	ATP-dependent RNA helicase DHX15	DHX15_MOUSE	61	148388	188495	204389	209195	172980	218113
O35295	Transcriptional regulator protein Pur-beta	Purb	O35295	O35295;Q3UTJ8;Q8BQK8	Purb	Transcriptional regulator protein Pur-beta	PURB_MOUSE	19	342718	373544	375031	389880	391713	370565
O35309	N-myc-interactor	Nmi	O35309	O35309;Q3UJ82;Q4FJP2	Nmi	N-myc-interactor	NMI_MOUSE	12	21305.6	27699	32183.5	18431	24954.8	23901.6
O35316	Sodium- and chloride-dependent taurine transporter	Slc6a6	O35316	O35316;Q3UPI8	Slc6a6	Sodium- and chloride-dependent taurine transporter	SC6A6_MOUSE	12	84904.9	106404	124123	87439	81125.1	97907.6
O35317	Pre-B-cell leukemia transcription factor 3	Pbx3	O35317	O35317;B2FDH2;B2FDH3;H3BK27;H3BLL9	Pbx3	Pre-B-cell leukemia transcription factor 3	PBX3_MOUSE	3	6303.35	8732.71	4485.62	8933.16	6279.41
O35326	Serine/arginine-rich splicing factor 5	Srsf5	O35326	O35326;Q9D8S5	Srsf5	Serine/arginine-rich splicing factor 5	SRSF5_MOUSE	13	388151	294517	300121	286413	363251	320503
O35343	Importin subunit alpha-3	Kpna4	O35343	O35343;A0A0B4J1E7;Q3UGH8;Q4FJX1;D3YTN1	Kpna4	Importin subunit alpha-3	IMA3_MOUSE	15	222711	272965	268202	233008	252098	250328
O35344	Importin subunit alpha-4	Kpna3	O35344	O35344;Q543M7;Q9CT07	Kpna3	Importin subunit alpha-4	IMA4_MOUSE	7	170441	201457	200566	173763	191822	193498
O35345	Importin subunit alpha-7	Kpna6	O35345	O35345;Q4FJZ2;Q8BH30	Kpna6	Importin subunit alpha-7	IMA7_MOUSE	22	121225	139598	130492	145316	140112	125774
O35347	Protein DGCR6	Dgcr6	O35347	O35347;D3YUN0;D3Z558;E9QP31	Dgcr6	Protein DGCR6	DGCR6_MOUSE	2	4967.9	1052.59	2966.79		5203.7	718.136
O35350	Calpain-1 catalytic subunit	Capn1	O35350	O35350;Q3TB79;Q3TI07;Q3UDG8;Q80Y25;Q8C2J1;A0A494BAC4;A0A494BAS0	Capn1	Calpain-1 catalytic subunit	CAN1_MOUSE	46	133424	159468	175388	158826	138911	166126
O35368	Interferon-activable protein 203	Ifi203	O35368	O35368;A0A1Z3MHZ5;A0A1Z3MI09;A0A1Z3MI20;A0A0R4J0H6;D0QMC7;E9PUG6;E9QAN9	Ifi203	Interferon-activable protein 203	IFI3_MOUSE	1	16783.9	13145.3	15513.2	6800.33	11753.5	10753.8
O35375	Neuropilin-2	Nrp2	O35375	O35375;Q3U5I8;Q8QZY7;Q8K2T3;Q3URT2	Nrp2	Neuropilin-2	NRP2_MOUSE	5	12755.5	13097.1	21161.1	17680	16470	12302.7
O35379	Multidrug resistance-associated protein 1	Abcc1	O35379	A5D6P3;O35379;Q8C7V6	Abcc1	Multidrug resistance-associated protein 1	MRP1_MOUSE	40	45593.4	57030.5	58732	60518.4	51526.7	58865.7
O35381	Acidic leucine-rich nuclear phosphoprotein 32 family member A	Anp32a	O35381	O35381;D3YYE1;D3Z7M9;F6UFG6	Anp32a	Acidic leucine-rich nuclear phosphoprotein 32 family member A	AN32A_MOUSE	13	917959	681621	622306	612734	789119	628024
O35382	Exocyst complex component 4	Exoc4	O35382	O35382;Q69ZD1;Q8CEG7	Exoc4	Exocyst complex component 4	EXOC4_MOUSE	47	60411.1	79114.3	84627.6	79493.1	65348.2	76768.3
O35386	Phytanoyl-CoA dioxygenase, peroxisomal	Phyh	O35386	O35386;Q3TGP3;Q3TPC7	Phyh	Phytanoyl-CoA dioxygenase, peroxisomal	PAHX_MOUSE	2	9608.85	8043.26	6746.94	8640.4	9336.45	6451.08
O35387	HCLS1-associated protein X-1	Hax1	O35387	O35387;B9EJR4;A0A0G2JDP0;A0A0G2JFF9;A0A0G2JEE6	Hax1	HCLS1-associated protein X-1	HAX1_MOUSE	7	31006.1	32272.2	26601.2	35663.8	37514.8	30791.8
O35405	5'-3' exonuclease PLD3	Pld3	O35405	O35405	Pld3	5'-3' exonuclease PLD3	PLD3_MOUSE	12	172052	162383	196593	170035	170010	203544
O35425	Bcl-2-related ovarian killer protein	Bok	O35425	O35425;Q3TH93;A0A087WR00	Bok	Bcl-2-related ovarian killer protein	BOK_MOUSE	2	23177.1	26918.8	30988.7	19331.9	30567	32611.9
O35427	DNA-directed RNA polymerase III subunit RPC9	Crcp	O35427	O35427	Crcp	DNA-directed RNA polymerase III subunit RPC9	RPC9_MOUSE	2	11011.1	9836.49	9972.65	5260.56	7662.36
O35435	Dihydroorotate dehydrogenase (quinone), mitochondrial	Dhodh	O35435	O35435;E9Q1V3;Q8BMJ0	Dhodh	Dihydroorotate dehydrogenase (quinone), mitochondrial	PYRD_MOUSE	21	40902.1	45010	42395	45170.6	44339.1	42293.8
O35448	Lysosomal thioesterase PPT2	Ppt2	O35448	O35448;E9Q0T0;G5E8W7	Ppt2	Lysosomal thioesterase PPT2	PPT2_MOUSE	4	70702.6	44409.1	44355.8	28099.9	62571.2	52921.8
O35450	FK506-binding protein-like	Fkbpl	O35450	O35450	Fkbpl	FK506-binding protein-like	FKBPL_MOUSE	2	19519.4	18928.2	14581.1	19155.7	20422.6
O35451	Cyclic AMP-dependent transcription factor ATF-6 beta	Atf6b	O35451	O35451;A0A0A0MQ69;G3UX19;Q3TXP5;Q3UJ07	Atf6b	Cyclic AMP-dependent transcription factor ATF-6 beta	ATF6B_MOUSE	2	3781.56	3075.46	5443.17	4049.66
O35453	Serine protease hepsin	Hpn	O35453;P00755;P15949;Q9QYN3	O35453;P00755;P15949;Q9QYN3;E9Q5P0;Q3U0U6;A0A0B6VLT0;A0A1R3UCH6;A0A1R3UCI4;A0A1R3UFA0;A7E201;F6W6S4;F7C9T6;G3UWE8;Q8C232;Q9CQ78	Hpn;Klk11;Klk1b1;Klk1b9	Serine protease hepsin	HEPS_MOUSE;K1KB1_MOUSE;K1KB9_MOUSE;KLK11_MOUSE	1	41052.5	41632.9	35554.4	43326.7	50686.5	34688
O35454	H(+)/Cl(-) exchange transporter 6	Clcn6	O35454	O35454;A2A7F6;Q3UM91;Q5DU51	Clcn6	H(+)/Cl(-) exchange transporter 6	CLCN6_MOUSE	8	15530.4	22694.5	18156.5	17604.1	14085.3	20298.5
O35459	Delta(3,5)-Delta(2,4)-dienoyl-CoA isomerase, mitochondrial	Ech1	O35459	O35459;F7B227	Ech1	Delta(3,5)-Delta(2,4)-dienoyl-CoA isomerase, mitochondrial	ECH1_MOUSE	23	75284.1	68578.5	60601.2	68565.2	74957.2	65130.1
O35464	Semaphorin-6A	Sema6a	O35464	O35464;D3YWM8	Sema6a	Semaphorin-6A	SEM6A_MOUSE	5	11496.9	7205.92	6662.36	10882.7	8471.46	6579.68
O35465	Peptidyl-prolyl cis-trans isomerase FKBP8	Fkbp8	O35465	O35465;C9K0Z7;F6WP10	Fkbp8	Peptidyl-prolyl cis-trans isomerase FKBP8	FKBP8_MOUSE	13	94407.4	104780	116972	105412	92256.4	95196.9
O35473	Nuclear nucleic acid-binding protein C1D	C1d	O35473	O35473	C1d	Nuclear nucleic acid-binding protein C1D	C1D_MOUSE	1	32916.3	22388.3	24008	21526.9	31733.6	19837.9
O35474	EGF-like repeat and discoidin I-like domain-containing protein 3	Edil3	O35474	O35474;Q8C4U8;Q8C8K0	Edil3	EGF-like repeat and discoidin I-like domain-containing protein 3	EDIL3_MOUSE	14	106045	93829.7	100142	82487.7	88484.1	99528.6
O35492	Dual specificity protein kinase CLK3	Clk3	O35492	O35492;A0A1L1SST3;A0A8Z1S2G3	Clk3	Dual specificity protein kinase CLK3	CLK3_MOUSE	8	19763.6	25186.1	23844.4	24731.9	23832.1	27948.3
O35495	Cyclin-dependent kinase 14	Cdk14	O35495	O35495;E9PVC7;Q6NVF8;Q8BFX6;Q8BN81;Q8BQ67;Q8C411;Q9D4N7;D3YV23;E9Q9M2	Cdk14	Cyclin-dependent kinase 14	CDK14_MOUSE	12	29896.8	38485.7	44070.6	38878.6	38191.1	34518.6
O35516	Neurogenic locus notch homolog protein 2	Notch2	O35516	O35516	Notch2	Neurogenic locus notch homolog protein 2	NOTC2_MOUSE	33	39776.9	31431.2	30735.8	32568.8	36349.2	26137.9
O35551	Rab GTPase-binding effector protein 1	Rabep1	O35551	O35551;J3QJV7	Rabep1	Rab GTPase-binding effector protein 1	RABE1_MOUSE	37	208075	157772	138565	133666	159875	119764
O35566	CD151 antigen	Cd151	O35566	O35566;A0A1B0GSK8;A0A1B0GRG3	Cd151	CD151 antigen	CD151_MOUSE	13	226618	321383	339185	287606	258917	425849
O35593	26S proteasome non-ATPase regulatory subunit 14	Psmd14	O35593	O35593;Q3UD26;Q9CSU2	Psmd14	26S proteasome non-ATPase regulatory subunit 14	PSDE_MOUSE	18	146044	169696	177272	174259	150559	188303
O35594	Intraflagellar transport protein 81 homolog	Ift81	O35594	O35594;D3Z5A8;Q3TTH0	Ift81	Intraflagellar transport protein 81 homolog	IFT81_MOUSE	15	27051.9	21833.3	17497.8	19245	17773.9	21300.3
O35598	Disintegrin and metalloproteinase domain-containing protein 10	Adam10	O35598	O35598;E9PYF2;D3Z1E6;Q6NZC0	Adam10	Disintegrin and metalloproteinase domain-containing protein 10	ADA10_MOUSE	30	108050	110037	112350	114256	112153	112251
O35604	NPC intracellular cholesterol transporter 1	Npc1	O35604	O35604;Q7TMD4;Q3U2B2;Q8BLK0	Npc1	NPC intracellular cholesterol transporter 1	NPC1_MOUSE	17	54775.3	68718.7	73318.9	71362.8	63276.9	74473.2
O35607	Bone morphogenetic protein receptor type-2	Bmpr2	O35607	O35607;Q3UG09;Q3UU71	Bmpr2	Bone morphogenetic protein receptor type-2	BMPR2_MOUSE	5	11529.3	10870.9	11593.6	16170.9	12964.1	17778.6
O35609	Secretory carrier-associated membrane protein 3	Scamp3	O35609	O35609;B2M0S2;E9Q855;Q3TDM8;Q3UK26;Q3UXS0	Scamp3	Secretory carrier-associated membrane protein 3	SCAM3_MOUSE	12	172599	205378	208402	164618	160352	161606
O35613	Death domain-associated protein 6	Daxx	O35613	O35613;Q3UKR0;A0A068BEP5;A1A558;Q3U0Z3;Q3UIV3;G3UWI4;G3UWJ9;G3UX50	Daxx	Death domain-associated protein 6	DAXX_MOUSE	2	8913.63	7972.06	7919.77	11333.2	4162.1	4694.71
O35621	Phosphomannomutase 1	Pmm1	O35621	O35621;A0A2R8W6J8;Q545Q8;Q9D6D9	Pmm1	Phosphomannomutase 1	PMM1_MOUSE	9	42581.2	32358.1	31191.3	31227.6	34265.1	24835.7
O35623	BET1 homolog	Bet1	O35623	O35623;Q8BNZ1	Bet1	BET1 homolog	BET1_MOUSE	2	82816.1	74243.2	72401.5	71387	79957.6	75804.5
O35625	Axin-1	Axin1	O35625	O35625;E9QMJ8;Q14DJ8;Q7TMI9;F6XWC2	Axin1	Axin-1	AXIN1_MOUSE	4	9150.39	4775.39	5190.96	6476.26	9869.86	2650.01
O35632	Hyaluronidase-2	Hyal2	O35632	O35632;Q3UZE4;Q542F2	Hyal2	Hyaluronidase-2	HYAL2_MOUSE	2	6421.59	7059.02	3646.7	5876.01	5066.23	4155.72
O35638	Cohesin subunit SA-2	Stag2	O35638	O35638;A2AFF6;Q3TG33	Stag2	Cohesin subunit SA-2	STAG2_MOUSE	23	47851.2	55017.1	64409.9	57111.4	50536.9	58440.9
O35639	Annexin A3	Anxa3	O35639	O35639;Q3TFK4;Q3TLP4;Q3U737;Q8C1X9	Anxa3	Annexin A3	ANXA3_MOUSE	41	1384190	1145360	1056790	1172730	1318870	1109980
O35640	Annexin A8	Anxa8	O35640	O35640	Anxa8	Annexin A8	ANXA8_MOUSE	33	467369	522147	460218	332420	308914	331705
O35643	AP-1 complex subunit beta-1	Ap1b1	O35643	O35643;Q3TVN4;Q3U1K9;Q5SVG4;Q5SVG5;Q8CC13;Q6NXY3	Ap1b1	AP-1 complex subunit beta-1	AP1B1_MOUSE	32	162231	201219	210777	222556	187892	198938
O35646	Calpain-6	Capn6	O35646	O35646;Q80VZ1	Capn6	Calpain-6	CAN6_MOUSE	3	12199.6	15691.5	19486.2	16761.1	21311.3	26358.7
O35648	Centrin-3	Cetn3	O35648	O35648;A0A286YCB3;A0A286YD15;A0A286YDP0;A0A286YDS3;Q545L8;Q9CYN1;Q9D046	Cetn3	Centrin-3	CETN3_MOUSE	9	43867.7	35173.7	27959.6	39476.5	31848.2	35507.3
O35654	DNA polymerase delta subunit 2	Pold2	O35654	O35654;A8Y5G7	Pold2	DNA polymerase delta subunit 2	DPOD2_MOUSE	12	41949.6	39819.9	41929.3	46470.4	49910.6	44954.6
O35657	Sialidase-1	Neu1	O35657	O35657;Q3UL64;Q7TSW3	Neu1	Sialidase-1	NEUR1_MOUSE	9	87214.7	105070	90400.5	105764	90648.6	91487.8
O35658	Complement component 1 Q subcomponent-binding protein, mitochondrial	C1qbp	O35658	O35658;Q8R5L1	C1qbp	Complement component 1 Q subcomponent-binding protein, mitochondrial	C1QBP_MOUSE	8	279842	187504	177663	199365	218426	172150
O35660	Glutathione S-transferase Mu 6	Gstm6	O35660	O35660;D3YVP9;G5E8M7;A0A087WNU8;Q9D5J8	Gstm6	Glutathione S-transferase Mu 6	GSTM6_MOUSE	1	12102.1	15971.5			16143.7
O35671	Integrin beta-1-binding protein 1	Itgb1bp1	O35671	O35671;G3UX55;Q3UGH2	Itgb1bp1	Integrin beta-1-binding protein 1	ITBP1_MOUSE	3	9331.77	16423.8	10560	10679.4	7409.66	9411.14
O35674	Disintegrin and metalloproteinase domain-containing protein 19	Adam19	O35674	O35674;Q3UHT3;Q3UH67;Q80UF6	Adam19	Disintegrin and metalloproteinase domain-containing protein 19	ADA19_MOUSE	5	5688.94	8914.34	8679.16	8964.34	6091.56	3924.81
O35678	Monoglyceride lipase	Mgll	O35678	O35678;A0A0N4SUZ2;D3YYS6;E9Q3B9;Q3UFN1;Q3UFX6	Mgll	Monoglyceride lipase	MGLL_MOUSE	4	45120.9	38465.8	34571.8	28514.1	44748.8	37099.7
O35680	Small ribosomal subunit protein uS12m	Mrps12	O35680	O35680;E9PUY1	Mrps12	Small ribosomal subunit protein uS12m	RT12_MOUSE	5	105552	116996	108607	141244	134531	138263
O35682	Myeloid-associated differentiation marker	Myadm	O35682	O35682;Q0VE46;A0A0N4SW94	Myadm	Myeloid-associated differentiation marker	MYADM_MOUSE	11	443504	577568	835506	624253	461994	825360
O35683	NADH dehydrogenase [ubiquinone] 1 alpha subcomplex subunit 1	Ndufa1	O35683	O35683;Q545K0	Ndufa1	NADH dehydrogenase [ubiquinone] 1 alpha subcomplex subunit 1	NDUA1_MOUSE	2	32441.1	39227.3	52702.9	45533.7	40625.3	32047.2
O35685	Nuclear migration protein nudC	Nudc	O35685	O35685	Nudc	Nuclear migration protein nudC	NUDC_MOUSE	40	297278	278099	247019	278455	279882	242016
O35691	Pinin	Pnn	O35691	O35691;Q3TUQ5;Q9CV89	Pnn	Pinin	PININ_MOUSE	33	204439	172402	150908	173048	212007	144415
O35704	Serine palmitoyltransferase 1	Sptlc1	O35704	O35704;Q3TTW4;Q3V3Z5;Q8C295	Sptlc1	Serine palmitoyltransferase 1	SPTC1_MOUSE	11	50238.7	63396.7	59471.7	58169.9	49708.5	62260
O35717	Suppressor of cytokine signaling 2	Socs2	O35717	O35717;Q548Q7;D3YZ26;D3Z355;D3Z441	Socs2	Suppressor of cytokine signaling 2	SOCS2_MOUSE	1	6222.08	8847.87	10049.3	8493.65	7343.71	10833.4
O35730	E3 ubiquitin-protein ligase RING1	Ring1	O35730	O35730;A0A068BFS4	Ring1	E3 ubiquitin-protein ligase RING1	RING1_MOUSE	9	50726	53203.6	46082	48209	52449.2	43719.4
O35737	Heterogeneous nuclear ribonucleoprotein H	Hnrnph1	O35737	O35737;Q3TNG9;Q811L7;Q8C2Q7	Hnrnph1	Heterogeneous nuclear ribonucleoprotein H	HNRH1_MOUSE	12	393575	317727	304274	323949	376982	295396
O35841	Apoptosis inhibitor 5	Api5	O35841	O35841	Api5	Apoptosis inhibitor 5	API5_MOUSE	31	181431	217536	211854	218213	195088	221747
O35855	Branched-chain-amino-acid aminotransferase, mitochondrial	Bcat2	O35855	O35855;A0A1B0GX27;O88374;Q3ULU3;A0A1B0GST1;Q8CAX1	Bcat2	Branched-chain-amino-acid aminotransferase, mitochondrial	BCAT2_MOUSE	23	93811.6	100560	104784	101351	92586	107142
O35857	Mitochondrial import inner membrane translocase subunit TIM44	Timm44	O35857	O35857;Q8R3X4	Timm44	Mitochondrial import inner membrane translocase subunit TIM44	TIM44_MOUSE	28	152385	159916	172575	168321	168074	178651
O35864	COP9 signalosome complex subunit 5	Cops5	O35864	O35864;A0A087WQ60;A0A087WQA8;Q3V0K7	Cops5	COP9 signalosome complex subunit 5	CSN5_MOUSE	22	130784	167199	170661	175379	158344	185096
O35874	Neutral amino acid transporter A	Slc1a4	O35874	O35874;Q3UTP8;Q3US35;Q5SSP3;Q8BXT5;Q9ESU8	Slc1a4	Neutral amino acid transporter A	SATT_MOUSE	5	30221.6	36499.9	41442.7	32962.1	25004.5	24002.7
O35887	Calumenin	Calu	O35887	O35887;G3UWV3;G3UXA3;G3V004;Q3TL33;Q3TUF3;Q3UG11;Q6XLQ8	Calu	Calumenin	CALU_MOUSE	34	1912000	1363450	1268010	1237660	1382700	1062300
O35892	Nuclear autoantigen Sp-100	Sp100	O35892	O35892;Q3U5P2;Q3U876;A0A1B0GX24;D6RIJ4;E9Q4Y0;E9QA05;Q3UKD8;Q6NTA3;Q8BNW8;Q8C405;Q8C9H3	Sp100	Nuclear autoantigen Sp-100	SP100_MOUSE	1	4077.43	9178.95	3165.16		4298.57
O35900	U6 snRNA-associated Sm-like protein LSm2	Lsm2	O35900	O35900;O35901;Q3U9X2;Q9EP83;Q9ES84	Lsm2	U6 snRNA-associated Sm-like protein LSm2	LSM2_MOUSE	9	97628.3	95250.6	92396	117058	107676	109218
O35912	Epithelial membrane protein 3	Emp3	O35912	O35912	Emp3	Epithelial membrane protein 3	EMP3_MOUSE	1	104263	110710	129611	111368	164359	103625
O35929	GTP-binding protein REM 1	Rem1	O35929	O35929;B2RWZ4	Rem1	GTP-binding protein REM 1	REM1_MOUSE	20	56110.1	70018.8	70867.2	75897.8	75358.1	73585.4
O35943	Frataxin, mitochondrial	Fxn	O35943	O35943;Q3TV21;Q6PDS4;Q3UG34	Fxn	Frataxin, mitochondrial	FRDA_MOUSE	4	53438.6	36805.2	33501.8	31114.5	48079.9	31196.8
O35954	Membrane-associated phosphatidylinositol transfer protein 1	Pitpnm1	O35954	O35954	Pitpnm1	Membrane-associated phosphatidylinositol transfer protein 1	PITM1_MOUSE	21	26575.4	35475.8	35133.6	34581.9	33647.9	34747.3
O35955	Proteasome subunit beta type-10	Psmb10	O35955	O35955;Q3UNP9;Q920I3	Psmb10	Proteasome subunit beta type-10	PSB10_MOUSE	5	13328.8	16673.6	13638.3	21153.9	12378.6	11690
O35963	Ras-related protein Rab-33B	Rab33b	O35963	O35963;Q0PD21;Q3TCY0;Q3TQ93	Rab33b	Ras-related protein Rab-33B	RB33B_MOUSE	9	33699.6	58517.4	62312.9	55777.8	47138.8	54398
O35969	Guanidinoacetate N-methyltransferase	Gamt	O35969	O35969	Gamt	Guanidinoacetate N-methyltransferase	GAMT_MOUSE	19	400694	317569	330119	296303	336799	275661
O35972	Large ribosomal subunit protein uL23m	Mrpl23	O35972	O35972;A0A1B0GQZ1;A0A1B0GSZ9	Mrpl23	Large ribosomal subunit protein uL23m	RM23_MOUSE	10	35579.5	36583	35372.3	48738.4	39987.9	35663.1
O35980	Endonuclease III-like protein 1	Nthl1	O35980	O35980;B2RSG2;B7ZNV0	Nthl1	Endonuclease III-like protein 1	NTH_MOUSE	1	4175.99			10565.9	6784.9
O35984	Pre-B-cell leukemia transcription factor 2	Pbx2	O35984	O35984;Q3TWM8;Q3UR63;Q3UYU9;Q4FJL3;Q5PPM1;V9GXB8;G3UXL9	Pbx2	Pre-B-cell leukemia transcription factor 2	PBX2_MOUSE	1		3967.94	2654.18			3966.14
O35988	Syndecan-4	Sdc4	O35988	O35988;Q3U5S6	Sdc4	Syndecan-4	SDC4_MOUSE	2	24822.3	12696.3	13890.5	8339.44	14753.4	15719.5
O54692	Centromere/kinetochore protein zw10 homolog	Zw10	O54692	O54692	Zw10	Centromere/kinetochore protein zw10 homolog	ZW10_MOUSE	31	61370.7	56502.4	54376.3	57237.9	57488.9	48311.8
O54724	Caveolae-associated protein 1	Cavin1	O54724	O54724	Cavin1	Caveolae-associated protein 1	CAVN1_MOUSE	35	851403	786136	704242	759454	736715	600751
O54734	Dolichyl-diphosphooligosaccharide--protein glycosyltransferase 48 kDa subunit	Ddost	O54734	O54734;Q3UC51;Q3UG68	Ddost	Dolichyl-diphosphooligosaccharide--protein glycosyltransferase 48 kDa subunit	OST48_MOUSE	20	167786	221707	222174	202350	173883	242544
O54752	Naglu	Naglu	O54752;O88325	O54752;O88325	Naglu	Naglu	O54752_MOUSE;O88325_MOUSE	21	79642.6	91176.2	100523	68550.9	89285.6	109904
O54754	Aldehyde oxidase 1	Aox1	O54754	O54754;G3X8P9;Q8R387	Aox1	Aldehyde oxidase 1	AOXA_MOUSE	3	15740.8	13791.2	20698.4	15908.8	16034.3	14514.8
O54774	AP-3 complex subunit delta-1	Ap3d1	O54774	O54774;Q3U237;Q3UR54;Q05CQ3;Q8CGH7	Ap3d1	AP-3 complex subunit delta-1	AP3D1_MOUSE	51	93839	115917	117595	120924	95589.8	147768
O54775	CCN family member 4	Ccn4	O54775	O54775;Q3UFJ5	Ccn4	CCN family member 4	CCN4_MOUSE	6	26123.4	28851.5	24726.9	18583.6	16028.6	21285.6
O54781	SRSF protein kinase 2	Srpk2	O54781	O54781;A0A0R4J124;Q8CBI1	Srpk2	SRSF protein kinase 2	SRPK2_MOUSE	21	59519.8	76412.7	74916.2	73525	75024.8	75261.3
O54782	Epididymis-specific alpha-mannosidase	Man2b2	O54782	O54782;Q3TND6;F6TMZ3	Man2b2	Epididymis-specific alpha-mannosidase	MA2B2_MOUSE	21	63014.4	53124.7	51825.9	51981.7	61155.1	55925.3
O54784	Death-associated protein kinase 3	Dapk3	O54784	O54784;Q05A21	Dapk3	Death-associated protein kinase 3	DAPK3_MOUSE	14	75763.6	73449.7	75954.1	66765.2	77040.5	60805.4
O54786	DNA fragmentation factor subunit alpha	Dffa	O54786	O54786;Q8C535;Q8CA98	Dffa	DNA fragmentation factor subunit alpha	DFFA_MOUSE	7	26474.4	27702.2	24620.7	23492	21015.3	19728
O54790	Transcription factor MafG	Mafg	O54790	O54790	Mafg	Transcription factor MafG	MAFG_MOUSE	3	30664.2	31190.9	35432.5	37878	35787.8	32343.2
O54791	Transcription factor MafF	Maff	O54791	O54791;A0A1S6GWH7;Q3U0G5;A0A2R8VHY0;Q3UKW6	Maff	Transcription factor MafF	MAFF_MOUSE	3	29015.5	24181.5	11514.7	16511.5	11567.8
O54804	Choline kinase alpha	Chka	O54804	O54804;F6S062;Q3TLJ9;Q99KD4	Chka	Choline kinase alpha	CHKA_MOUSE	6	15101.8	16058.4	16002.5	19881.6	23743.6	23153.3
O54818	Tumor protein D53	Tpd52l1	O54818	O54818;B2RUC1;A0A1L1SR11;A0A1L1ST53;Q3V2G6	Tpd52l1	Tumor protein D53	TPD53_MOUSE	1	4701.93	5960.49			3245.61	44096.4
O54825	Bystin	Bysl	O54825	O54825;Q543N4	Bysl	Bystin	BYST_MOUSE	18	41991.8	53039.9	53973.6	52848.8	49734.5	53426.7
O54826	Protein AF-10	Mllt10	O54826	O54826;A2AS70;A2AS72;Q5DTL6;Q8C7B0	Mllt10	Protein AF-10	AF10_MOUSE	2	17797.7		10451.5
O54833	Casein kinase II subunit alpha'	Csnk2a2	O54833	O54833;Q545V8;Q8BPF9	Csnk2a2	Casein kinase II subunit alpha'	CSK22_MOUSE	23	79425.9	83375	91752.4	86935.4	84303.7	98364.3
O54836	Zinc finger matrin-type protein 3	Zmat3	O54836	O54836;B9EI21	Zmat3	Zinc finger matrin-type protein 3	ZMAT3_MOUSE	5	24454.7	13078.7	12218.4	24590.4	23436.7	13022.2
O54879	High mobility group protein B3	Hmgb3	O54879	O54879;A2AP78;Q544R9	Hmgb3	High mobility group protein B3	HMGB3_MOUSE	11	210223	152198	141035	157155	174972	150578
O54890	Integrin beta-3	Itgb3	O54890	O54890;A0A0F7DDK0	Itgb3	Integrin beta-3	ITB3_MOUSE	29	87257.4	77896.6	78594.5	73990.8	80300.4	73930
O54901	OX-2 membrane glycoprotein	Cd200	O54901	O54901;Q80VX2;E9QMY1;E9PZI9;Q05D16	Cd200	OX-2 membrane glycoprotein	OX2G_MOUSE	11	279446	242465	227463	248039	265813	239563
O54910	NF-kappa-B inhibitor epsilon	Nfkbie	O54910	O54910;A0A3B2WAY2;Q3U9Q0;Q8C2I2	Nfkbie	NF-kappa-B inhibitor epsilon	IKBE_MOUSE	2	18678.1	18495.7	13292.8	37635	18898.2	11928
O54916	RalBP1-associated Eps domain-containing protein 1	Reps1	O54916	O54916;A0A1L1SRE4;D3Z2E3;D6RIN6;E9Q632	Reps1	RalBP1-associated Eps domain-containing protein 1	REPS1_MOUSE	21	55252	47193.6	48682.5	53037.6	54668.3	41761.7
O54918	Bcl-2-like protein 11	Bcl2l11	O54918	O54918;Q542N5;Q3U7X3	Bcl2l11	Bcl-2-like protein 11	B2L11_MOUSE	1	15975.3	11581.9	12670.9	10999.9	10847.6	10091.1
O54931	PALM2-AKAP2 fusion protein	Pakap	O54931	O54931;A2API8;F7AA26;Q69ZV5;Q8C9L6;Q99L95	Pakap	PALM2-AKAP2 fusion protein	AKAP2_MOUSE	54	350775	282827	248242	245165	307434	243139
O54940	BCL2/adenovirus E1B 19 kDa protein-interacting protein 2	Bnip2	O54940	O54940;G5E8U9;Q3TTX3;Q3TWC8;Q91VL0;Q9D632	Bnip2	BCL2/adenovirus E1B 19 kDa protein-interacting protein 2	BNIP2_MOUSE	7	26570.7	27474.2	35625.1	36193.8	29541.9	41502.5
O54941	SWI/SNF-related matrix-associated actin-dependent regulator of chromatin subfamily E member 1	Smarce1	O54941	O54941	Smarce1	SWI/SNF-related matrix-associated actin-dependent regulator of chromatin subfamily E member 1	SMCE1_MOUSE	22	73459	68908	61171.2	61522.1	69129.6	55806.5
O54946	DnaJ homolog subfamily B member 6	Dnajb6	O54946	O54946;Q9QYI8;A0A0G2JEI3;A0A0G2JER9;G3X8S5;Q3MI09;Q3MI10;Q9DAN5	Dnajb6	DnaJ homolog subfamily B member 6	DNJB6_MOUSE	12	92466.2	91413.3	110608	80945.2	91706.8	87318.9
O54950	5'-AMP-activated protein kinase subunit gamma-1	Prkag1	O54950	O54950;Q3TWR3;A0A2R8VHU2;Q2VPC9	Prkag1	5'-AMP-activated protein kinase subunit gamma-1	AAKG1_MOUSE	16	61319.2	81523.3	94306.2	97138.6	74077.8	103268
O54956	DNA polymerase epsilon subunit 2	Pole2	O54956	A0A1Y7VN66;O54956;Q3TA87	Pole2	DNA polymerase epsilon subunit 2	DPOE2_MOUSE	1	10129.6	6476.95				11357.7
O54962	Barrier-to-autointegration factor	Banf1	O54962	O54962	Banf1	Barrier-to-autointegration factor	BAF_MOUSE	9	1380150	1076700	1084270	1208410	1362920	1062170
O54965	E3 ubiquitin-protein ligase RNF13	Rnf13	O54965	O54965;A0A0G2JEM4;A0A0G2JGT7;Q3TJV7;Q3UTG4;Q8C4F9;Q8CB78	Rnf13	E3 ubiquitin-protein ligase RNF13	RNF13_MOUSE	11	34571.9	33518.8	30649.3	26024.2	35587.9	29281.2
O54967	Activated CDC42 kinase 1	Tnk2	O54967	O54967;A0A5F8MPC4;D3Z3U5;D3Z3U6;G3X9X7;A0A0R4J1L0;A0A5F8MPM0;A0A5F8MQ87;D3Z3U7	Tnk2	Activated CDC42 kinase 1	ACK1_MOUSE	4	26468.6	21572.8	24433.6	16371.5	15987.9	10173.8
O54984	ATPase GET3	Get3	O54984	O54984;Q8C1Q1;Q8VEI6	Get3	ATPase GET3	GET3_MOUSE	17	247589	272848	274459	255944	262466	282733
O54988	STE20-like serine/threonine-protein kinase	Slk	O54988	O54988;A2RRK3	Slk	STE20-like serine/threonine-protein kinase	SLK_MOUSE	55	194944	203785	189637	190104	189246	167088
O54992	MAP kinase-activated protein kinase 5	Mapkapk5	O54992	O54992;A0A0G2JDU2;Q3UV25;A0A0G2JDF3	Mapkapk5	MAP kinase-activated protein kinase 5	MAPK5_MOUSE	1		52196.5	61246.7	60591.9	60904	59470.2
O54998	Peptidyl-prolyl cis-trans isomerase FKBP7	Fkbp7	O54998	O54998;H3BJI5;Q3UU11	Fkbp7	Peptidyl-prolyl cis-trans isomerase FKBP7	FKBP7_MOUSE	17	121640	90111.7	83685.2	78013.4	90094.5	80257
O55003	BCL2/adenovirus E1B 19 kDa protein-interacting protein 3	Bnip3	O55003	O55003;A0A1B0GT26;A0A2S1CVQ7	Bnip3	BCL2/adenovirus E1B 19 kDa protein-interacting protein 3	BNIP3_MOUSE	3	25507.6	25487.2	27361.4	26394.8	24324.5	24352.4
O55013	Trafficking protein particle complex subunit 3	Trappc3	O55013	O55013;Q3U9K9	Trappc3	Trafficking protein particle complex subunit 3	TPPC3_MOUSE	10	134380	119484	122343	131772	138340	115462
O55022	Membrane-associated progesterone receptor component 1	Pgrmc1	O55022	O55022;Q3TXU8;Q3TFP8;Q3TH84	Pgrmc1	Membrane-associated progesterone receptor component 1	PGRC1_MOUSE	12	360887	249752	246090	257443	316487	261216
O55023	Inositol monophosphatase 1	Impa1	O55023	O55023;Q3TME6;Q3U5R8;Q80ZJ2;Q924B0;Q9D066;A0A0A6YW07	Impa1	Inositol monophosphatase 1	IMPA1_MOUSE	21	169292	152086	186265	167580	182325	190583
O55028	Branched-chain alpha-ketoacid dehydrogenase kinase	Bckdk	O55028	O55028;A0A0U1RNL7;A0A0U1RPT4;A0A0U1RQ97;D3Z7R0;Q3UC13;Q3UCB5;Q8C6H9	Bckdk	Branched-chain alpha-ketoacid dehydrogenase kinase	BCKD_MOUSE	8	15018.8	20435.2	19793.1	23313.8	18908.7	18178.1
O55029	Coatomer subunit beta'	Copb2	O55029	O55029	Copb2	Coatomer subunit beta'	COPB2_MOUSE	70	246190	336236	378975	373539	287741	396615
O55033	Cytoplasmic protein NCK2	Nck2	O55033	O55033;Q8BQ28;A0A0A0MQF0;A0A0J9YUK4	Nck2	Cytoplasmic protein NCK2	NCK2_MOUSE	18	52452.8	57454.8	53534.5	61774.2	51731.5	51355.6
O55047	Serine/threonine-protein kinase tousled-like 2	Tlk2	O55047	O55047;B1ASU9;B7ZC85;Q6NZC4;F6XSD0	Tlk2	Serine/threonine-protein kinase tousled-like 2	TLK2_MOUSE	8	20185.9	25355.8	18276.6	18697.7	27146.5	30838.7
O55057	Retinal rod rhodopsin-sensitive cGMP 3',5'-cyclic phosphodiesterase subunit delta	Pde6d	O55057	O55057;Q3TDQ8;Q3URU9;M0QWG6;M0QWR1	Pde6d	Retinal rod rhodopsin-sensitive cGMP 3',5'-cyclic phosphodiesterase subunit delta	PDE6D_MOUSE	5	24167.2	27452.4	23060.7	26145.3	23129.9	29810.4
O55060	Thiopurine S-methyltransferase	Tpmt	O55060	O55060;A0A0R4J018;D3YWK6;D3Z217;D3Z380;D3Z0R1;D6RIK3	Tpmt	Thiopurine S-methyltransferase	TPMT_MOUSE	14	102891	109449	114174	108244	110643	112148
O55091	Protein IMPACT	Impact	O55091	O55091	Impact	Protein IMPACT	IMPCT_MOUSE	19	69001.7	84175.9	78864.6	82895.5	67296.1	78082.2
O55098	Serine/threonine-protein kinase 10	Stk10	O55098	O55098;A1A553;Q3UG53;Q5DTS2	Stk10	Serine/threonine-protein kinase 10	STK10_MOUSE	21	49720.8	47134.8	46940	50985.4	53711	44843.2
O55101	Synaptogyrin-2	Syngr2	O55101	O55101;B0QZP8;H3BIZ8;H3BJ78;H3BJY1;H3BKF4	Syngr2	Synaptogyrin-2	SNG2_MOUSE	1	32910.2	40401.5	44423.8	51718.3	38105	39015.7
O55102	Biogenesis of lysosome-related organelles complex 1 subunit 1	Bloc1s1	O55102	O55102;D3YVM8;D3Z4L7	Bloc1s1	Biogenesis of lysosome-related organelles complex 1 subunit 1	BL1S1_MOUSE	4	46563.1	38001.8	26678.8	48294.6	40914.4	38482.1
O55103	Periaxin	Prx	O55103	O55103;A0A0U1RNK1;A0A5F8MQ58;E9QQ57;Q69ZE6;Q6NVF7	Prx	Periaxin	PRAX_MOUSE	1	13932.5		11262.8	7588.33
O55106	Striatin	Strn	O55106	O55106;F8WH41;Q3UWX9	Strn	Striatin	STRN_MOUSE	33	87876.6	84086.1	85329.6	78513.8	82009.8	68187.7
O55124	M-protein	Myom2	O55124;Q14BI5;Q3UQS9	O55124;Q14BI5;Q3UQS9	Myom2	M-protein	O55124_MOUSE;Q14BI5_MOUSE;Q3UQS9_MOUSE	6	6756.69	8824.74	12004.1			14353.9
O55125	Protein NipSnap homolog 1	Nipsnap1	O55125	O55125;Q3UGS1;Q5SVF7	Nipsnap1	Protein NipSnap homolog 1	NIPS1_MOUSE	7	44956.4	60534.7	61330.8	55470.6	59276.7	58252.1
O55126	Protein NipSnap homolog 2	Nipsnap2	O55126	O55126;Q7TMG8;Q3TD78	Nipsnap2	Protein NipSnap homolog 2	NIPS2_MOUSE	11	88619.1	113281	107428	104043	92058.5	99893.1
O55128	Histone deacetylase complex subunit SAP18	Sap18	O55128	O55128;E9Q317;Q4FZH3;D3YY55	Sap18	Histone deacetylase complex subunit SAP18	SAP18_MOUSE	14	195705	192103	169488	156458	194179	149681
O55131	Septin-7	Septin7	O55131	O55131;E9Q1G8;E9Q9F5;Q3UNN1;Q5DTS3;Q8C2A3	Septin7	Septin-7	SEPT7_MOUSE	46	596615	715699	743502	707414	666751	717850
O55135	Eukaryotic translation initiation factor 6	Eif6	O55135	O55135;Q3U740;Q3U818;Q3UA13;Q3UBJ6;Q545K4;Q9R071	Eif6	Eukaryotic translation initiation factor 6	IF6_MOUSE	13	425558	435620	473088	437731	408918	362033
O55142	Large ribosomal subunit protein eL33	Rpl35a	O55142	O55142;Q6ZWX1;Q8BQV7;Q9DC85	Rpl35a	Large ribosomal subunit protein eL33	RL35A_MOUSE	13	526888	754327	838410	809687	733171	960489
O55143	Sarcoplasmic/endoplasmic reticulum calcium ATPase 2	Atp2a2	O55143	O55143;Q5DTI2;O54994	Atp2a2	Sarcoplasmic/endoplasmic reticulum calcium ATPase 2	AT2A2_MOUSE	75	370570	482787	501789	471056	399872	509316
O55176	E3 ubiquitin-protein ligase Praja-1	Pja1	O55176	O55176;A0JLS7;Q05CG5;Q3UXQ1	Pja1	E3 ubiquitin-protein ligase Praja-1	PJA1_MOUSE	5	11439.5	15647.4	10368.2	11431.6	15987.3	9449.47
O55186	CD59A glycoprotein	Cd59a	O55186	O55186;A2BI31;Q920G6	Cd59a	CD59A glycoprotein	CD59A_MOUSE	2	32705.2	36245.2	33661.2	26697.5	38672.8	23809.1
O55187	E3 SUMO-protein ligase CBX4	Cbx4	O55187	O55187;Q05BI5	Cbx4	E3 SUMO-protein ligase CBX4	CBX4_MOUSE	4	7757.09	10108.1	9919.53	10797	6837.89	12162.3
O55201	Transcription elongation factor SPT5	Supt5h	O55201	O55201	Supt5h	Transcription elongation factor SPT5	SPT5H_MOUSE	49	122901	137414	150148	126217	119446	130843
O55222	Scaffold protein ILK	Ilk	O55222	O55222;A0A1B0GR42;A0A1B0GRF6;D3YZA5	Ilk	Scaffold protein ILK	ILK_MOUSE	43	454641	488010	467196	483051	482986	472872
O55229	Choline/ethanolamine kinase	Chkb	O55229	O55229;F6RRT7;F6SKI6;Q54AG5;Q6NVC1	Chkb	Choline/ethanolamine kinase	CHKB_MOUSE	21	79940.7	95365.6	100352	80925.4	91846.1	82923.6
O55234	Proteasome subunit beta type-5	Psmb5	O55234	O55234;Q8BTY5	Psmb5	Proteasome subunit beta type-5	PSB5_MOUSE	23	146110	179897	187872	188658	167121	227905
O55236	mRNA-capping enzyme	Rngtt	O55236	O55236;Q3UA94;Q9DCC1;Q3TUK6;Q3UCK1	Rngtt	mRNA-capping enzyme	MCE1_MOUSE	14	20398.6	24540.6	30408.4	29192.2	22258.6	25809.6
O55237	CD70 antigen	Cd70	O55237	O55237;Q05A52	Cd70	CD70 antigen	CD70_MOUSE	1	10808	17501.4			16700.2	18652.3
O55239	Nicotinamide N-methyltransferase	Nnmt	O55239	O55239;Q9D9X3	Nnmt	Nicotinamide N-methyltransferase	NNMT_MOUSE	5	38300.6	41524.1	37823.9	39759.8	51058	35502.4
O55240	Retinol dehydrogenase 5	Rdh5	O55240	O55240;F7CWI9	Rdh5	Retinol dehydrogenase 5	RDH5_MOUSE	4	30538.2	45879	36372.5	48788.2	25619.4	34781.8
O55242	Sigma non-opioid intracellular receptor 1	Sigmar1	O55242	O55242;B7ZJH6;B7ZJH7;B7ZJH9	Sigmar1	Sigma non-opioid intracellular receptor 1	SGMR1_MOUSE	5	146298	138494	179031	145753	171837	186090
O70126	Aurora kinase B	Aurkb	O70126	O70126	Aurkb	Aurora kinase B	AURKB_MOUSE	5	9354.64	7090.96	11457.2	14074.4	17300.8	13385.7
O70133	ATP-dependent RNA helicase A	Dhx9	O70133	E9QNN1;O70133;A0A087WPL5;Q3UR42;A0A087WRT3;A0A0R4J2C3	Dhx9	ATP-dependent RNA helicase A	DHX9_MOUSE	68	356367	488992	539280	513343	419082	550787
O70139	cAMP-dependent protein kinase inhibitor gamma	Pkig	O70139	O70139;Q3TP50;B7ZC21;B7ZC22	Pkig	cAMP-dependent protein kinase inhibitor gamma	IPKG_MOUSE	7	212127	183003	141154	140109	188655	132836
O70152	Dolichol-phosphate mannosyltransferase subunit 1	Dpm1	O70152	O70152;F8WII3	Dpm1	Dolichol-phosphate mannosyltransferase subunit 1	DPM1_MOUSE	10	77371.9	94650.3	109960	115005	84184.5	113623
O70157	DNA topoisomerase 3-alpha	Top3a	O70157	O70157;Q5NCT2;B0QZI1;Q3TBE3;Q3TPE4;Q3V3P1;Q5NCT0;Q8CDI8	Top3a	DNA topoisomerase 3-alpha	TOP3A_MOUSE	2	5140.46	8621.71	6973.84		7654.19	6918.44
O70161	Phosphatidylinositol 4-phosphate 5-kinase type-1 gamma	Pip5k1c	O70161	O70161;F8WHW6;F6SMP3	Pip5k1c	Phosphatidylinositol 4-phosphate 5-kinase type-1 gamma	PI51C_MOUSE	5	22612.2	16239.7	22197.6	20919	19206.7	26247.9
O70172	Phosphatidylinositol 5-phosphate 4-kinase type-2 alpha	Pip4k2a	O70172	O70172;Q544E3;F6RJE8;Q9CZS7	Pip4k2a	Phosphatidylinositol 5-phosphate 4-kinase type-2 alpha	PI42A_MOUSE	11	36146.9	41440.2	41524.1	46780.6	46020.3	50232
O70194	Eukaryotic translation initiation factor 3 subunit D	Eif3d	O70194	O70194	Eif3d	Eukaryotic translation initiation factor 3 subunit D	EIF3D_MOUSE	37	230607	305992	306751	290848	269117	294014
O70201	Baculoviral IAP repeat-containing protein 5	Birc5	O70201	O70201;Q549P2	Birc5	Baculoviral IAP repeat-containing protein 5	BIRC5_MOUSE	1	7727.96	3648.95	5728.39	2593.9	5039.98
O70209	PDZ and LIM domain protein 3	Pdlim3	O70209	O70209;A0A1B0GSX6	Pdlim3	PDZ and LIM domain protein 3	PDLI3_MOUSE	27	652890	530725	490243	522149	572735	451530
O70230	Zinc finger protein 143	Znf143	O70230	O70230	Znf143	Zinc finger protein 143	ZN143_MOUSE	2	161347		203949	160819	194952
O70250	Phosphoglycerate mutase 2	Pgam2	O70250	O70250;Q5NCI4	Pgam2	Phosphoglycerate mutase 2	PGAM2_MOUSE	6	29837.7	28414.2	32835.9	35423.3	42361.8	38432.8
O70251	Elongation factor 1-beta	Eef1b	O70251	O70251;A0A087WS46	Eef1b	Elongation factor 1-beta	EF1B_MOUSE	11	501664	367364	346532	347678	399203	311448
O70252	Heme oxygenase 2	Hmox2	O70252	O70252;D3YX62;Q3U6W4;Q544R7	Hmox2	Heme oxygenase 2	HMOX2_MOUSE	19	176057	158067	146008	135190	166099	136194
O70258	Epsilon-sarcoglycan	Sgce	O70258	O70258;D3Z572;E9PX46;F6R6P2;F6WKE4;F8WGM3;Q3V1W5;Q4H437;Q4H438;Q6L8N9	Sgce	Epsilon-sarcoglycan	SGCE_MOUSE	7	113719	77661	77989.2	83862.7	89008.8	57598.4
O70274	Protein tyrosine phosphatase type IVA 2	Ptp4a2	O70274	O70274;Q63739;B9EKL6;Q3UXF9	Ptp4a2	Protein tyrosine phosphatase type IVA 2	TP4A2_MOUSE	11	143731	147465	139691	160762	154055	182840
O70279	Splicing factor ESS-2 homolog	Ess2	O70279	O70279;Q3UFM6;Q3UQ85	Ess2	Splicing factor ESS-2 homolog	ESS2_MOUSE	4	6194.69	7603.69	4766.07	5396.03	3992.37	6979.59
O70281	Protein-tyrosine sulfotransferase 1	Tpst1	O70281	O70281;Q4FK50	Tpst1	Protein-tyrosine sulfotransferase 1	TPST1_MOUSE	5	7940.8	12992.3	12559.6	9528.34	6775.95	10750.9
O70293	G protein-coupled receptor kinase 6	Grk6	O70293	O70293;A0A286YDA5;A0A286YDZ5;A0A286YE10;O70296;Q3TTW2;Q3UK88;Q792R0;Q9EP84	Grk6	G protein-coupled receptor kinase 6	GRK6_MOUSE	6	22297.1	22065.6	23508.4	21566.7	14388.8	25042.3
O70305	Ataxin-2	Atxn2	O70305	O70305;A0A286YDU2;E9QM77;F6U2C2;Q3UX07	Atxn2	Ataxin-2	ATX2_MOUSE	49	121805	123414	115701	115170	129932	103043
O70309	Integrin beta-5	Itgb5	O70309	O70309;G5E8F8;Q6PE70	Itgb5	Integrin beta-5	ITB5_MOUSE	32	162605	158673	155278	142657	132138	124896
O70310	Glycylpeptide N-tetradecanoyltransferase 1	Nmt1	O70310	O70310;Q3UJC3	Nmt1	Glycylpeptide N-tetradecanoyltransferase 1	NMT1_MOUSE	27	319478	406074	433933	393374	329044	405267
O70311	Glycylpeptide N-tetradecanoyltransferase 2	Nmt2	O70311	O70311;Q3THR4;A2AJH3;F7APP3	Nmt2	Glycylpeptide N-tetradecanoyltransferase 2	NMT2_MOUSE	17	75770.1	93596.8	110767	107766	89535.7	101023
O70318	Band 4.1-like protein 2	Epb41l2	O70318	O70318;Q3UNQ6;Q80UE3;Q811B2;A0A1W2P6I5;B6ZHC5;B6ZHC6;B6ZHC7;B6ZHD0;Q80UE4;Q80UE5;Q811C0;Q8C928;Q8CGJ6	Epb41l2	Band 4.1-like protein 2	E41L2_MOUSE	88	490927	514904	532506	517485	493581	474949
O70325	Phospholipid hydroperoxide glutathione peroxidase GPX4	Gpx4	O70325	O70325;Q3TIF2;Q76LV0;Q3TI34;Q5XJZ8;S4R1E5	Gpx4	Phospholipid hydroperoxide glutathione peroxidase GPX4	GPX4_MOUSE	12	38912.2	41860	44910.6	53763.5	42799.8	42708.2
O70326	Gremlin-1	Grem1	O70326	O70326;Q3TNY7;Q3UY25	Grem1	Gremlin-1	GREM1_MOUSE	5	13841.4	14074.2	12867.3	14690.7	15593.6	15156.5
O70333	Cysteine-rich PDZ-binding protein	Cript	O70333	O70333	Cript	Cysteine-rich PDZ-binding protein	CRIPT_MOUSE	3	20361.7	20904	21019	15448.6	22449.9	21145.8
O70338	Ribonuclease H1	Rnaseh1	O70338	O70338	Rnaseh1	Ribonuclease H1	RNH1_MOUSE	2	8543.17	8435.22	5711.78	5989.04	6266.77	6840.12
O70348	Decapping and exoribonuclease protein	Dxo	O70348	O70348;A0A0R4J288;G3UX82;G3UZ39;G3UZP8	Dxo	Decapping and exoribonuclease protein	DXO_MOUSE	4	16264.4	14988	17471.7	10083.3	15515.3	11103.7
O70373	Xin actin-binding repeat-containing protein 1	Xirp1	O70373	O70373;A0A571BDS0;E9QQ93	Xirp1	Xin actin-binding repeat-containing protein 1	XIRP1_MOUSE	51	94630.4	82330.9	75763.5	57595.7	73770.9	49671.6
O70378	ER membrane protein complex subunit 8	Emc8	O70378	O70378;Q3TPU5;M0QWC9;M0QWE2;M0QWI7;M0QWS0;Q3TTC9;Q8C988	Emc8	ER membrane protein complex subunit 8	EMC8_MOUSE	20	116049	117020	109225	112441	118435	105917
O70400	PDZ and LIM domain protein 1	Pdlim1	O70400	O70400;Q3TZ17	Pdlim1	PDZ and LIM domain protein 1	PDLI1_MOUSE	31	783792	593573	558994	586747	676311	506814
O70401	Tetraspanin-6	Tspan6	O70401	O70401;Q3TV84;Q99L96;H3BL26	Tspan6	Tetraspanin-6	TSN6_MOUSE	6	118186	126380	161913	112596	109685	114078
O70404	Vesicle-associated membrane protein 8	Vamp8	O70404	O70404;A0A0R4J0R1;A0A0U1RPE8	Vamp8	Vesicle-associated membrane protein 8	VAMP8_MOUSE	9	126099	101105	86372.3	90710.5	95515.3	81456.1
O70405	Serine/threonine-protein kinase ULK1	Ulk1	O70405	O70405;Q6PB82;A0A0R4J0B3;Q3U0V5;Q3U350;Q3UFT4;Q80TT3	Ulk1	Serine/threonine-protein kinase ULK1	ULK1_MOUSE	7	15841.8	25082.2	16088.8	22879	22152.7	25708.4
O70421	Frizzled-1	Fzd1	O70421	O70421	Fzd1	Frizzled-1	FZD1_MOUSE	4	52977.7	81954.5	85902.2	68732.8	74028.7	118611
O70422	General transcription factor IIH subunit 4	Gtf2h4	O70422	O70422;Q3UEU9;Q542U3	Gtf2h4	General transcription factor IIH subunit 4	TF2H4_MOUSE	3	7411.8	7225.83	6749.57	8651.41	6572	9414.64
O70433	Four and a half LIM domains protein 2	Fhl2	O70433	O70433;Q543D7	Fhl2	Four and a half LIM domains protein 2	FHL2_MOUSE	28	525998	449613	429376	441168	458331	380571
O70435	Proteasome subunit alpha type-3	Psma3	O70435	O70435;Q58EV4;Q9DCD8;E0CYL6;E0CZ34;F8WH02	Psma3	Proteasome subunit alpha type-3	PSA3_MOUSE	19	318966	372415	360634	388798	357442	380141
O70439	Syntaxin-7	Stx7	O70439	O70439;Q8BH40;Q9DCE1;Q9JMJ6	Stx7	Syntaxin-7	STX7_MOUSE	8	268257	212563	185731	169667	192481	143059
O70458	Oncostatin-M-specific receptor subunit beta	Osmr	O70458	O70458;A0A0R4J268;B9EHD2;G3X8V6	Osmr	Oncostatin-M-specific receptor subunit beta	OSMR_MOUSE	10	13779.5	12700.8	12830.4	12457	16296.6	8496.9
O70468	Myosin-binding protein C, cardiac-type	Mybpc3	O70468	O70468;A9JR55;E9Q9T8;Q3TF37;Q3UIK0;F6VLV1	Mybpc3	Myosin-binding protein C, cardiac-type	MYPC3_MOUSE	2	90358.3	93073.5	56133.8		97653	96283.7
O70469	Docking protein 2	Dok2	O70469	O70469;Q3TX09;Q3U208	Dok2	Docking protein 2	DOK2_MOUSE	1		5469.72
O70472	Transmembrane protein 131	Tmem131	O70472	O70472	Tmem131	Transmembrane protein 131	TM131_MOUSE	8	24407.7	23845.4	23364	15624	14586.4	19867.3
O70475	UDP-glucose 6-dehydrogenase	Ugdh	O70475	O70475;Q3TJ71;Q3TJE8;Q3TS38;Q3UIZ1;Q3TI06	Ugdh	UDP-glucose 6-dehydrogenase	UGDH_MOUSE	44	654645	713334	694009	769594	728710	720095
O70477	Homeobox protein PKNOX1	Pknox1	O70477	O70477;A0A494B958;A0A494B9U0;A0A494BA52;A0A494BB27	Pknox1	Homeobox protein PKNOX1	PKNX1_MOUSE	3	20495.4	22030.7	16462.8	24463.3	18728	17159.2
O70479	BTB/POZ domain-containing adapter for CUL3-mediated RhoA degradation protein 2	Tnfaip1	O70479	O70479	Tnfaip1	BTB/POZ domain-containing adapter for CUL3-mediated RhoA degradation protein 2	BACD2_MOUSE	2	33906.9	29671.4	5092.75	25694.9	31762.2	4740.27
O70480	Vesicle-associated membrane protein 4	Vamp4	O70480	O70480;Q8BSN6	Vamp4	Vesicle-associated membrane protein 4	VAMP4_MOUSE	4	35812.6	21796.8	23624.9	17184.7	32263.4	24805.8
O70481	E3 ubiquitin-protein ligase UBR1	Ubr1	O70481	O70481;Q2M4I1;Q3TKQ2;Q3V1R9;Q497M7	Ubr1	E3 ubiquitin-protein ligase UBR1	UBR1_MOUSE	31	35582.4	43085.8	47035.5	42170.6	40512.5	41293.8
O70492	Sorting nexin-3	Snx3	O70492	O70492;Q78ZM0;D3Z6Z0;Q9CSC2;Q9CU14	Snx3	Sorting nexin-3	SNX3_MOUSE	14	412950	331434	341042	331311	392909	309529
O70493	Sorting nexin-12	Snx12	O70493	O70493;Q3V2H3;Q3TGS7;Q6ZWQ5;Q99M52	Snx12	Sorting nexin-12	SNX12_MOUSE	17	627090	480186	488799	478163	575537	485925
O70494	Transcription factor Sp3	Sp3	O70494	O70494;Q2M4I5	Sp3	Transcription factor Sp3	SP3_MOUSE	7	63102.1	53248.9	52070.3	53176.8	58999.5	62062
O70496	H(+)/Cl(-) exchange transporter 7	Clcn7	O70496	O70496;F6SUM2;Q6RUT9;A0A3B2W4I8	Clcn7	H(+)/Cl(-) exchange transporter 7	CLCN7_MOUSE	9	47466.3	57168.1	63998.1	47846.2	53863.4	58089.1
O70503	Very-long-chain 3-oxoacyl-CoA reductase	Hsd17b12	O70503	O70503;Q0VGQ1;Q9CSR6	Hsd17b12	Very-long-chain 3-oxoacyl-CoA reductase	DHB12_MOUSE	23	131447	175162	205890	185006	180429	216201
O70546	Lysine-specific demethylase 6A	Kdm6a	O70546	O70546;A0A286YD05;Q3TPN3;Q3TRP6;Q8R2W5	Kdm6a	Lysine-specific demethylase 6A	KDM6A_MOUSE	16	36090.7	38737.3	38591.8	42260.7	40381.8	41744
O70551	SRSF protein kinase 1	Srpk1	O70551	O70551;Q3UB06;A0A3B2W430;A0A3B2W883;F8WGJ7;Q3TTF9;Q3TTI6;Q3URR1;Q3US65	Srpk1	SRSF protein kinase 1	SRPK1_MOUSE	10	37379.9	53511.6	49674.9	42306.2	41644.2	45549.7
O70566	Protein diaphanous homolog 2	Diaph2	O70566	O70566;K4PWM5;Q3U4Y4;Q6W4W7;Q8C414	Diaph2	Protein diaphanous homolog 2	DIAP2_MOUSE	25	44924.6	46865.4	43919.4	38748.3	39685	47241.4
O70572	Sphingomyelin phosphodiesterase 2	Smpd2	O70572	O70572;Q8C6H6;D6RGM4	Smpd2	Sphingomyelin phosphodiesterase 2	NSMA_MOUSE	23	41381.6	58778.4	64464.2	60645.9	54674.9	71655.5
O70578	Voltage-dependent calcium channel gamma-1 subunit	Cacng1	O70578	O70578;Q3V1A9;Q4KL26	Cacng1	Voltage-dependent calcium channel gamma-1 subunit	CCG1_MOUSE	6	107072	111860	111838	102961	107546	120064
O70579	Peroxisomal membrane protein PMP34	Slc25a17	O70579	O70579;A0A2R8VI88	Slc25a17	Peroxisomal membrane protein PMP34	PM34_MOUSE	10	32118.5	36382.3	40704.9	26671.3	38040.1	49329.8
O70583	E3 ubiquitin-protein ligase Midline-1	Mid1	O70583	O70583;B1AUZ9;B1AV01;Q3TVH5;Q6PD02	Mid1	E3 ubiquitin-protein ligase Midline-1	TRI18_MOUSE	22	69388.9	99972.3	105330	84710.2	79670.9	88614.3
O70585	Dystrobrevin beta	Dtnb	O70585	O70585;G3UXK0;G3UY34;G3UYM7;G3UZ87;G3UZJ3;Q8C8Z9;Q8K0N0;G3UYK9	Dtnb	Dystrobrevin beta	DTNB_MOUSE	5	19566.1	23514.9	17072.1	21611.4	14846.9	32779.8
O70589	Peripheral plasma membrane protein CASK	Cask	O70589	O70589;A0A067XG53;B7ZP42;B9EJ23;F6ZQR2	Cask	Peripheral plasma membrane protein CASK	CSKP_MOUSE	46	114158	140212	128018	131498	130819	129785
O70591	Prefoldin subunit 2	Pfdn2	O70591	O70591;F8WJ30	Pfdn2	Prefoldin subunit 2	PFD2_MOUSE	12	371963	293524	261561	299272	317268	278456
O70622	Reticulon-2	Rtn2	O70622	O70622;Q3TUZ6;Q6IM74;Q6IM75	Rtn2	Reticulon-2	RTN2_MOUSE	7	96830.6	131964	155246	137977	115554	146001
O88196	E3 ubiquitin-protein ligase TTC3	Ttc3	O88196	O88196;G5E8T2;A0A338P6W3;Q3UG21	Ttc3	E3 ubiquitin-protein ligase TTC3	TTC3_MOUSE	20	25423.6	20736.2	23119.6	24182	18998.8	24330.6
O88207	Collagen alpha-1(V) chain	Col5a1	O88207	O88207;B1AWB9;A0A5F8MQ70;A3KGE7	Col5a1	Collagen alpha-1(V) chain	CO5A1_MOUSE	56	300921	270553	254948	161809	193405	157521
O88271	Craniofacial development protein 1	Cfdp1	O88271	O88271	Cfdp1	Craniofacial development protein 1	CFDP1_MOUSE	11	139865	95297	93118.5	104067	122547	87343
O88286	Protein Wiz	Wiz	O88286	O88286;A0A494BAG6;F6ZBR8;G5E8J8	Wiz	Protein Wiz	WIZ_MOUSE	18	37911.6	36481.1	30585.8	37143.7	34413.8	29074.5
O88291	DBIRD complex subunit ZNF326	Znf326	O88291	O88291;A0A0R4J098;D3YXQ7	Znf326	DBIRD complex subunit ZNF326	ZN326_MOUSE	32	109254	107096	104321	114607	120231	92095.7
O88322	Nidogen-2	Nid2	O88322	O88322;A0A286YCQ5;Q3TPN0;Q3US45;Q8C6Z2;Q8CFA3;Q8R5G0	Nid2	Nidogen-2	NID2_MOUSE	36	53126.9	44187.1	47966.5	40717.5	44265.5	41101.8
O88327	Alpha-catulin	Ctnnal1	O88327	O88327;B1AZA7	Ctnnal1	Alpha-catulin	CTNL1_MOUSE	2	4849.78	6549.29	6770.41		4687.44	7987.79
O88342	WD repeat-containing protein 1	Wdr1	O88342	O88342;Q3TJY2;A0A0J9YU05;Q3TE06;Q3TNK2;Q3U136;Q80ZI9;Q9DBM8;Q9DC08	Wdr1	WD repeat-containing protein 1	WDR1_MOUSE	52	922559	1030080	1092560	1032500	978184	1141890
O88343	Electrogenic sodium bicarbonate cotransporter 1	Slc4a4	O88343	E9Q3M5;O88343;A0A668KM61;A2VDF7;A7E1Z5;E1AWU4;E3VWA1;E9Q8N8;D3YVG0;D3YX36;D3Z7G8	Slc4a4	Electrogenic sodium bicarbonate cotransporter 1	S4A4_MOUSE	2	13423.3	15838.3	18383.5	21615.3	23818.9	25986.8
O88346	Troponin T, slow skeletal muscle	Tnnt1	O88346	O88346;B7ZNV4;E9Q688;Q3TVB8;Q9CTJ8	Tnnt1	Troponin T, slow skeletal muscle	TNNT1_MOUSE	4	55473.3	54767.4	37795.9	30496.1	30873.7	30556.2
O88351	Inhibitor of nuclear factor kappa-B kinase subunit beta	Ikbkb	O88351	O88351;Q5D0E0;A0A0R4J0T4;Q05DR8;Q3U141;Q3USX8;Q3V454;F6ULQ4	Ikbkb	Inhibitor of nuclear factor kappa-B kinase subunit beta	IKKB_MOUSE	36	55101.2	66318.1	62416.5	56646.8	50230	62491.2
O88379	Bromodomain adjacent to zinc finger domain protein 1A	Baz1a	O88379	O88379;G3UWZ0;Q8C8D1;Q6P1D9	Baz1a	Bromodomain adjacent to zinc finger domain protein 1A	BAZ1A_MOUSE	17	17029.5	18431.4	20692.4	21825.2	19540.4	18026.1
O88384	Vesicle transport through interaction with t-SNAREs homolog 1B	Vti1b	O88384	O88384;Q91XH6;Q3TUP8;Q9Z2P7;F6UHS3	Vti1b	Vesicle transport through interaction with t-SNAREs homolog 1B	VTI1B_MOUSE	9	95811.8	72432.8	75159.9	66337.9	73056	57000
O88396	GrpE protein homolog 2, mitochondrial	Grpel2	O88396	O88396;Q0VB85;Q3UYQ9	Grpel2	GrpE protein homolog 2, mitochondrial	GRPE2_MOUSE	1	3755.34	4824.42			3534.85	8705.21
O88398	Advillin	Avil	O88398	O88398;Q0VEI6;Q3TBC5	Avil	Advillin	AVIL_MOUSE	29	43890.4	53311.9	48713.8	46972.8	47152.2	47179
O88413	Tubby-related protein 3	Tulp3	O88413	O88413	Tulp3	Tubby-related protein 3	TULP3_MOUSE	17	53709.7	53931	50015.3	53506	50739.2	44268.6
O88425	Nucleoside diphosphate kinase 6	Nme6	O88425	O88425	Nme6	Nucleoside diphosphate kinase 6	NDK6_MOUSE	4	5433.74	9147.01	8807.1	5601.28	8572.98	5667.39
O88441	Metaxin-2	Mtx2	O88441	O88441;Q2M4G1;Q3TI19;Q3TI40;Q8C454	Mtx2	Metaxin-2	MTX2_MOUSE	11	70314	84529.6	79183.8	81416.9	75275.4	77378.3
O88447	Kinesin light chain 1	Klc1	O88447	O88447;A0A5F8MPZ2;E9Q7C9;Q5UE59;Q7M6Z6;Q7M6Z7;Q7M6Z8;Q7M6Z9;Q7M700;Q7M701;Q7M702;Q7M703;Q7TNF4;Q8CD76	Klc1	Kinesin light chain 1	KLC1_MOUSE	45	219105	182113	176897	173666	208574	166641
O88448	Kinesin light chain 2	Klc2	O88448	O88448;Q91YS4;D3YXZ3	Klc2	Kinesin light chain 2	KLC2_MOUSE	21	142882	126183	118811	106572	131816	111505
O88455	7-dehydrocholesterol reductase	Dhcr7	O88455	O88455;A0A140LIT2;Q3UIQ5;Q4FJX5	Dhcr7	7-dehydrocholesterol reductase	DHCR7_MOUSE	5	38839	56235	72142.6	56304.4	42156.5	62153.7
O88456	Calpain small subunit 1	Capns1	O88456	O88456;Q9D7J7;A0A0R4J1C2	Capns1	Calpain small subunit 1	CPNS1_MOUSE	17	702735	642060	626773	656065	703456	603928
O88466	Zinc finger protein 106	Znf106	O88466	O88466;E9Q7S1;F6UL00;R4GML0	Znf106	Zinc finger protein 106	ZN106_MOUSE	2	4678.34	2537.27	5482.97	1256.36	2278.72	2530.92
O88485	Cytoplasmic dynein 1 intermediate chain 1	Dync1i1	O88485	O88485;D3Z0M6;D6Q0F3;D6Q0F4;Q3TYJ3	Dync1i1	Cytoplasmic dynein 1 intermediate chain 1	DC1I1_MOUSE	16	65985.6	71843.1	73054.8	65006.2	67860.5	66935.6
O88487	Cytoplasmic dynein 1 intermediate chain 2	Dync1i2	O88487	O88487;A2BFF5;A2BFF7;A2BFF8;A2BFF9;D6Q0F5;D6Q0F6;D6Q0F7;Q3TPJ8;Q3UDA2	Dync1i2	Cytoplasmic dynein 1 intermediate chain 2	DC1I2_MOUSE	26	382518	410831	401473	417974	387499	397633
O88491	Histone-lysine N-methyltransferase, H3 lysine-36 specific	Nsd1	O88491	O88491;A0A286YE36;E9QAE4	Nsd1	Histone-lysine N-methyltransferase, H3 lysine-36 specific	NSD1_MOUSE	1	7666.32		3399.06	6448.41
O88492	Perilipin-4	Plin4	O88492	O88492;A0A571BEC9	Plin4	Perilipin-4	PLIN4_MOUSE	2	6407.01		5897.71	11061.1	6581.29	6281.11
O88502	High affinity cAMP-specific and IBMX-insensitive 3',5'-cyclic phosphodiesterase 8A	Pde8a	O88502	O88502;Q3UEE9	Pde8a	High affinity cAMP-specific and IBMX-insensitive 3',5'-cyclic phosphodiesterase 8A	PDE8A_MOUSE	5	7837.44	8665.42	7131.96	11926.6	10045.6	5661.65
O88508	DNA (cytosine-5)-methyltransferase 3A	Dnmt3a	O88508	O88508;G3UZG8	Dnmt3a	DNA (cytosine-5)-methyltransferase 3A	DNM3A_MOUSE	4	9696.65	9762.57	14967.8	21557.1	6319.49	17893.1
O88512	AP-1 complex subunit gamma-like 2	Ap1g2	O88512	O88512;Q3U9D1;Q3UHW6	Ap1g2	AP-1 complex subunit gamma-like 2	AP1G2_MOUSE	4	5401.38	8735.54		6633.69	6403.53	9590.54
O88520	Leucine-rich repeat protein SHOC-2	Shoc2	O88520	O88520;Q8R378	Shoc2	Leucine-rich repeat protein SHOC-2	SHOC2_MOUSE	9	40153.8	37515.3	51582	37482.9	45620.2	49634.5
O88522	NF-kappa-B essential modulator	Ikbkg	O88522	O88522;Q7TSS3;E9Q2Y3;Q8VC91	Ikbkg	NF-kappa-B essential modulator	NEMO_MOUSE	20	63280	47756.1	56272.8	54509.4	60594.2	44714.4
O88531	Palmitoyl-protein thioesterase 1	Ppt1	O88531	O88531;Q3U6J9;B1B0P8;B1B0P9;Q3TAR8;Q3TEL0;Q3U6W3;Q3UB92;Q3UFT5;Q8VBX5	Ppt1	Palmitoyl-protein thioesterase 1	PPT1_MOUSE	13	159826	153127	159496	166151	187339	183084
O88532	Zinc finger RNA-binding protein	Zfr	O88532	O88532;B2RUG7	Zfr	Zinc finger RNA-binding protein	ZFR_MOUSE	46	85543.4	91606.9	82526.8	87397	95918.1	81164.5
O88543	COP9 signalosome complex subunit 3	Cops3	O88543	O88543;Q3UQL2;Q3TEA5	Cops3	COP9 signalosome complex subunit 3	CSN3_MOUSE	30	213873	266723	283819	269100	233330	255569
O88544	COP9 signalosome complex subunit 4	Cops4	O88544	O88544;Q14AI7;Q3TIJ1;D3YV99;D3Z1R9;F6QTS1	Cops4	COP9 signalosome complex subunit 4	CSN4_MOUSE	34	171459	208840	187200	204246	186850	186398
O88545	COP9 signalosome complex subunit 6	Cops6	O88545	O88545;D3Z0F5;Q3UIT2	Cops6	COP9 signalosome complex subunit 6	CSN6_MOUSE	22	241366	304092	291931	314267	290113	312087
O88554	Poly [ADP-ribose] polymerase 2	Parp2	O88554	O88554	Parp2	Poly [ADP-ribose] polymerase 2	PARP2_MOUSE	4	7742.36	13230.2	15295.4	8368.15	13192.5	16110.1
O88559	Menin	Men1	O88559	O88559;A0A0R4J1I3;D3YZC2;F7CJP6;F8WHD9	Men1	Menin	MEN1_MOUSE	8	16569.1	26441.9	26768.5	20897.5	25422.3	31748.1
O88561	Long-chain fatty acid transport protein 3	Slc27a3	O88561	O88561;G3X8Y7;B2RUG3;F7CPA3;Q2UZQ7;Q6KAQ1	Slc27a3	Long-chain fatty acid transport protein 3	S27A3_MOUSE	1	38045.4	57836.5	58562.7	54572.9	44710	62020.6
O88566	Axin-2	Axin2	O88566	O88566;Q3UQK5;A2ABQ7;A2ABQ8;A2ABQ9;A2ABR0	Axin2	Axin-2	AXIN2_MOUSE	2	4671.05	7274.18		11284.6		12493.2
O88569	Heterogeneous nuclear ribonucleoproteins A2/B1	Hnrnpa2b1	O88569	O88569	Hnrnpa2b1	Heterogeneous nuclear ribonucleoproteins A2/B1	ROA2_MOUSE	40	3344070	2842830	2787600	2962390	3262560	2419090
O88572	Low-density lipoprotein receptor-related protein 6	Lrp6	O88572	A0A0R4J0A9;O88572;Q91VN0;Q3UI55;Q571K3;H3BL52	Lrp6	Low-density lipoprotein receptor-related protein 6	LRP6_MOUSE	4	10202.4	6684.82	9822.6	8245.28	12156.1	8151.38
O88574	Histone deacetylase complex subunit SAP30	Sap30	O88574	O88574	Sap30	Histone deacetylase complex subunit SAP30	SAP30_MOUSE	4	27995.8	30662.6	30182.4	28513.4	29100.2	21947.9
O88587	Catechol O-methyltransferase	Comt	O88587	O88587	Comt	Catechol O-methyltransferase	COMT_MOUSE	19	207145	188965	182618	192637	195191	183841
O88597	Beclin-1	Becn1	O88597	O88597;E9PYD6;F7CVL9	Becn1	Beclin-1	BECN1_MOUSE	8	28867.5	32271.1	29321.9	23605.2	30790.4	30498.6
O88622	Poly(ADP-ribose) glycohydrolase	Parg	O88622	O88622;A5YBK2;E9Q088;G3X8U8	Parg	Poly(ADP-ribose) glycohydrolase	PARG_MOUSE	19	30586.1	35406.7	33113	35118.4	33763.7	29330.9
O88630	Golgi SNAP receptor complex member 1	Gosr1	O88630	O88630	Gosr1	Golgi SNAP receptor complex member 1	GOSR1_MOUSE	16	91242.9	76490.6	71258.3	75823	79333.9	64517.4
O88643	Serine/threonine-protein kinase PAK 1	Pak1	O88643	O88643;G5E884;S4R2K7	Pak1	Serine/threonine-protein kinase PAK 1	PAK1_MOUSE	31	306010	252494	237066	237149	280207	221482
O88653	Ragulator complex protein LAMTOR3	Lamtor3	O88653	O88653;Q3TX23;Q542I7	Lamtor3	Ragulator complex protein LAMTOR3	LTOR3_MOUSE	8	166652	161185	162279	155451	133893	160853
O88662	Epithelial membrane protein 2	Emp2	O88662	O88662;Q548I4;Q8BPC2;Q8CGC1;O88355	Emp2	Epithelial membrane protein 2	EMP2_MOUSE	1	35507.8	72807.5	24534.5		36393.1	106391
O88665	Bromodomain-containing protein 7	Brd7	O88665	O88665;A0AA74KT86;Q3TUN9	Brd7	Bromodomain-containing protein 7	BRD7_MOUSE	15	82407.5	77521.4	67155.8	74299.5	93599.8	66111.4
O88667	GTP-binding protein RAD	Rrad	O88667	O88667;Q6PGA2	Rrad	GTP-binding protein RAD	RAD_MOUSE	5	18838.6	25901.8	25643.5	17170.8	17844.7	30445.9
O88668	Protein CREG1	Creg1	O88668	O88668;K4DI63	Creg1	Protein CREG1	CREG1_MOUSE	3	319329	331574	377506	275037	351320	233714
O88673	Diacylglycerol kinase alpha	Dgka	O88673	O88673;R4I4W1;R4I3X7;R4I5B2	Dgka	Diacylglycerol kinase alpha	DGKA_MOUSE	13	24627.1	25081	29379.3	25820	21823.3	30755.8
O88685	26S proteasome regulatory subunit 6A	Psmc3	O88685	O88685;B7ZCF1;Q3THI5;Q3TKC2;Q3TKG4;Q3U8Y7;Q3UD94;Q8BUP7;A0A087WPH7;F6Q2E3	Psmc3	26S proteasome regulatory subunit 6A	PRS6A_MOUSE	49	467566	445653	402473	433000	492853	415014
O88693	Ceramide glucosyltransferase	Ugcg	O88693	O88693	Ugcg	Ceramide glucosyltransferase	CEGT_MOUSE	10	27010	40872.7	39614.6	41490	37638.8	61413
O88696	ATP-dependent Clp protease proteolytic subunit, mitochondrial	Clpp	O88696	O88696;Q3UGW4;Q8CF81	Clpp	ATP-dependent Clp protease proteolytic subunit, mitochondrial	CLPP_MOUSE	15	256650	274992	294023	306559	265609	304559
O88697	Serine/threonine-protein kinase 16	Stk16	O88697	O88697;A0A087WQT0;D3YXM1;Q05DP1;Q8BSV9;Q8CCS9	Stk16	Serine/threonine-protein kinase 16	STK16_MOUSE	2	17644	14355.2	16618.4	18876.5	13477	23725.6
O88708	Origin recognition complex subunit 4	Orc4	O88708	O88708;Q8BN98;Q8C693	Orc4	Origin recognition complex subunit 4	ORC4_MOUSE	9	18325.7	19730.6	20463.9	21046.3	19204.8	23137.3
O88712	C-terminal-binding protein 1	Ctbp1	O88712	O88712;P56546;Q3UGL5;Q3UIX8;Q91YZ2;A0A0J9YTW3;A0A0J9YU62;A0A0J9YUM4;E9PWQ9;E9Q0T4	Ctbp1	C-terminal-binding protein 1	CTBP1_MOUSE	18	232573	250545	243045	249325	235167	259128
O88735	Ensconsin	Map7	O88735	O88735;D3YWN7;A0A1L1SVB6;E9QMU3	Map7	Ensconsin	MAP7_MOUSE	1		4870.04
O88736	3-keto-steroid reductase/17-beta-hydroxysteroid dehydrogenase 7	Hsd17b7	O88736	O88736;Q8C5N9	Hsd17b7	3-keto-steroid reductase/17-beta-hydroxysteroid dehydrogenase 7	DHB7_MOUSE	12	24103.4	35769.7	36131.3	30691.1	28635.3	37394.5
O88738	Dual E2 ubiquitin-conjugating enzyme/E3 ubiquitin-protein ligase BIRC6	Birc6	O88738	O88738;A0A1S6GWH3;A0A1S6GWH6;J3QP64;Q3UYZ6;Q8CBU9;S4R1L5;S4R1R8;S4R2N7;S4R2P8	Birc6	Dual E2 ubiquitin-conjugating enzyme/E3 ubiquitin-protein ligase BIRC6	BIRC6_MOUSE	96	54103.9	64088.8	62937.4	61404.7	55045.9	60696.9
O88746	Target of Myb1 membrane trafficking protein	Tom1	O88746	O88746;Q3UDC3;Q561M4	Tom1	Target of Myb1 membrane trafficking protein	TOM1_MOUSE	16	116948	99325.3	92685.9	86571.4	96072.7	76660.1
O88783	Coagulation factor V	F5	O88783	O88783;Q8C7H9	F5	Coagulation factor V	FA5_MOUSE	8	45888	40059	42579.3	35628.8	43595	41618.8
O88792	Junctional adhesion molecule A	F11r	O88792	O88792	F11r	Junctional adhesion molecule A	JAM1_MOUSE	4	28040.4	25163.9	24285.5	26458.3	20102.4	20216.2
O88796	Ribonuclease P protein subunit p30	Rpp30	O88796	O88796;Q3TF81;Q6P6M0;Q8K238	Rpp30	Ribonuclease P protein subunit p30	RPP30_MOUSE	8	62790.6	91439.9	100602	94197	98365.3	121462
O88811	Signal transducing adapter molecule 2	Stam2	O88811	O88811;Q3TGH8;B0R0N7	Stam2	Signal transducing adapter molecule 2	STAM2_MOUSE	20	99109.3	75949.5	72411.8	67623.9	86846.1	65651.7
O88822	Lathosterol oxidase	Sc5d	O88822	O88822;Q8R1S3	Sc5d	Lathosterol oxidase	SC5D_MOUSE	1	5715.31	5195.88	5379.29	3157.83	2959.77	2629.57
O88824	Protein JTB	Jtb	O88824	O88824;Q542D4;D3Z4D1;Q3UJR4	Jtb	Protein JTB	JTB_MOUSE	1	8299.33	3838.64	7263.29	6051.04	3191.89	4630.86
O88829	Lactosylceramide alpha-2,3-sialyltransferase	St3gal5	O88829	O88829;A0A0R4J1J3;A0A0U1RPP1	St3gal5	Lactosylceramide alpha-2,3-sialyltransferase	SIAT9_MOUSE	8	22222.2	28898.9	23933.6	25056.4	27764.2	32893.4
O88838	SPRY domain-containing SOCS box protein 2	Spsb2	O88838	O88838;D3YX10;D3Z7N7	Spsb2	SPRY domain-containing SOCS box protein 2	SPSB2_MOUSE	2	9315.6		12868.5	6606.41	18605.6	16729.3
O88839	Disintegrin and metalloproteinase domain-containing protein 15	Adam15	O88839	O88839;Q8CA82;Q3TD57	Adam15	Disintegrin and metalloproteinase domain-containing protein 15	ADA15_MOUSE	4	23444.3	17899.3	20418.5	20128.4	20803.5	16017.4
O88842	FYVE, RhoGEF and PH domain-containing protein 3	Fgd3	O88842	O88842;A0A0R4J1D9;Q3TNB8	Fgd3	FYVE, RhoGEF and PH domain-containing protein 3	FGD3_MOUSE	22	44697	41200.1	39181.5	33965.9	46688.2	37366.2
O88843	Death domain-containing protein CRADD	Cradd	O88843	O88843;Q3UMW0;Q549T4;Q3V2M2	Cradd	Death domain-containing protein CRADD	CRADD_MOUSE	1	7419.73	3207.49	3735.7		3371.21	2809.68
O88844	Isocitrate dehydrogenase [NADP] cytoplasmic	Idh1	O88844	O88844;Q0QER9;Q3TJ51;Q5HZJ8;Q8C338;A0A087WPT4;A0A087WRS9	Idh1	Isocitrate dehydrogenase [NADP] cytoplasmic	IDHC_MOUSE	63	1575710	1450230	1300920	1358200	1481340	1304140
O88845	A-kinase anchor protein 10, mitochondrial	Akap10	O88845	O88845	Akap10	A-kinase anchor protein 10, mitochondrial	AKA10_MOUSE	20	23695.6	27378.5	22536.9	25700.5	21264.2	25870.3
O88848	ADP-ribosylation factor-like protein 6	Arl6	O88848	O88848;D3Z067;Q3TUM2;Q8VCV3	Arl6	ADP-ribosylation factor-like protein 6	ARL6_MOUSE	10	19132.5	20947.4	21591.8	19794.6	22790.3	23102.2
O88851	Putative hydrolase RBBP9	Rbbp9	O88851	O88851;A2AN96;Q80YU9	Rbbp9	Putative hydrolase RBBP9	RBBP9_MOUSE	11	147308	126715	126355	131436	128256	131959
O88856	Protein-tyrosine sulfotransferase 2	Tpst2	O88856	O88856;A0A0G2JE92;Q3TQN1;Q3UDH0	Tpst2	Protein-tyrosine sulfotransferase 2	TPST2_MOUSE	16	27204.6	28826.4	33609.6	28643.7	28790.2	31475.9
O88874	Cyclin-K	Ccnk	O88874	O88874;Q3U3M5	Ccnk	Cyclin-K	CCNK_MOUSE	11	25691.4	37554.3	40835.7	45995.1	38495	43129.1
O88876	Short-chain dehydrogenase/reductase 3	Dhrs3	O88876	O88876;B1ARS9;G5E8W9	Dhrs3	Short-chain dehydrogenase/reductase 3	DHRS3_MOUSE	9	26160.9	35148.4	40104.8	37943.3	35338.7	45519.1
O88878	AN1-type zinc finger protein 5	Zfand5	O88878	O88878	Zfand5	AN1-type zinc finger protein 5	ZFAN5_MOUSE	5	24554	14053.8	10520.6	13485.5	16199.7	13850.2
O88879	Apoptotic protease-activating factor 1	Apaf1	O88879	O88879;G3XA09;Q5DU30;Q80VR5	Apaf1	Apoptotic protease-activating factor 1	APAF_MOUSE	15	27830	49752.7	43391.5	42236.2	32367.9	49063.6
O88888	Amyloid-beta A4 precursor protein-binding family A member 3	Apba3	O88888	O88888;A0A1W2P6Z9;Q3TER1;Q8BNM8	Apba3	Amyloid-beta A4 precursor protein-binding family A member 3	APBA3_MOUSE	1	4305.74	3881.13	5310.9	3697.33
O88895	Histone deacetylase 3	Hdac3	O88895	O88895;Q9JLX5;Q9JM08	Hdac3	Histone deacetylase 3	HDAC3_MOUSE	11	32686.6	47965.4	50847.2	46004.5	42036.5	53112.4
O88907	E3 SUMO-protein ligase PIAS1	Pias1	O88907	O88907;Q2M4G9;Q3U556	Pias1	E3 SUMO-protein ligase PIAS1	PIAS1_MOUSE	1			4414.44			11140.4
O88935	Synapsin-1	Syn1	O88935	O88935	Syn1	Synapsin-1	SYN1_MOUSE	21	49706.1	49843.7	53742.6	46007	40584.8	48618.4
O88939	Zinc finger and BTB domain-containing protein 7A	Zbtb7a	O88939	O88939;B7ZWA9;D3Z4C3	Zbtb7a	Zinc finger and BTB domain-containing protein 7A	ZBT7A_MOUSE	9	51612.8	50163	55262.6	32794.9	59349.7	42226.9
O88942	Nuclear factor of activated T-cells, cytoplasmic 1	Nfatc1	O88942	O88942;B5B2N2;B5B2N4;B5B2N5;B5B2N7;Q3UME0;Q6P7T9;Q9DBQ6;Q9JHD3	Nfatc1	Nuclear factor of activated T-cells, cytoplasmic 1	NFAC1_MOUSE	2	49313.3	22545.1	41332.7	46762.2	47246.2	8294.48
O88952	Protein lin-7 homolog C	Lin7c	O88952	O88952;Q3TTY6;Q3UX93	Lin7c	Protein lin-7 homolog C	LIN7C_MOUSE	13	174801	129139	117569	133707	134063	127736
O88958	Glucosamine-6-phosphate isomerase 1	Gnpda1	O88958	O88958;Q3TKA0;Q6A0D9;Q8BK00	Gnpda1	Glucosamine-6-phosphate isomerase 1	GNPI1_MOUSE	12	40638.8	43460.5	53124.7	43890.1	38244.8	51899.5
O88967	ATP-dependent zinc metalloprotease YME1L1	Yme1l1	O88967	O88967	Yme1l1	ATP-dependent zinc metalloprotease YME1L1	YMEL1_MOUSE	28	77766.9	79245.6	71980.2	82338.5	86241	76946.3
O88974	Histone-lysine N-methyltransferase SETDB1	Setdb1	O88974	O88974;D3YYC3;G5E8N3	Setdb1	Histone-lysine N-methyltransferase SETDB1	SETB1_MOUSE	12	18712.6	16198.4	18205.8	16887.7	13240.1	18620.3
O88983	Syntaxin-8	Stx8	O88983	O88983	Stx8	Syntaxin-8	STX8_MOUSE	13	81816.6	68882.7	62375.2	66512.5	69944.5	58690.9
O88986	2-amino-3-ketobutyrate coenzyme A ligase, mitochondrial	Gcat	O88986	O88986;Q9CZ08	Gcat	2-amino-3-ketobutyrate coenzyme A ligase, mitochondrial	KBL_MOUSE	11	53198.8	51144.8	47351.4	41399.8	50429.3	51727
O88990	Alpha-actinin-3	Actn3	O88990	O88990	Actn3	Alpha-actinin-3	ACTN3_MOUSE	74	273689	288716	270723	239125	276479	216386
O89001	Carboxypeptidase D	Cpd	O89001	O89001	Cpd	Carboxypeptidase D	CBPD_MOUSE	32	44336.9	39614.4	43005.8	43582	45727.3	46155.2
O89013	Leptin receptor gene-related protein	Leprot	O89013	O89013;Q8BTS6	Leprot	Leptin receptor gene-related protein	OBRG_MOUSE	1	9543.08	11542.6	14286	13278.9	7469.84	9246.37
O89016	Lysosomal cobalamin transporter ABCD4	Abcd4	O89016	O89016;A0A1Y7VMF7;Q80Y28	Abcd4	Lysosomal cobalamin transporter ABCD4	ABCD4_MOUSE	10	23457.2	25586.8	35672.1	30337.5	27841.6	32153.5
O89017	Legumain	Lgmn	O89017	O89017;A2RTI3	Lgmn	Legumain	LGMN_MOUSE	6	45565.1	46334	34343.3	29288.6	28080.6	35430.6
O89023	Tripeptidyl-peptidase 1	Tpp1	O89023	O89023;Q3TDY6;Q3U2Z6;Q8BNF3	Tpp1	Tripeptidyl-peptidase 1	TPP1_MOUSE	12	351712	307612	330829	363291	370867	351588
O89026	Roundabout homolog 1	Robo1	O89026	O89026;A0A338P6F7;G5E843	Robo1	Roundabout homolog 1	ROBO1_MOUSE	2	1180.37	2272.27	3723.81		2265.5	4678.72
O89032	SH3 and PX domain-containing protein 2A	Sh3pxd2a	O89032	O89032;A0A494BBI9	Sh3pxd2a	SH3 and PX domain-containing protein 2A	SPD2A_MOUSE	28	56842.6	60543.1	54569.3	53218.9	55393	46406.5
O89050	Muskelin	Mkln1	O89050	O89050;F6UW85	Mkln1	Muskelin	MKLN1_MOUSE	17	36154.4	44755.2	42079.9	35951	37290	42283.6
O89051	Integral membrane protein 2B	Itm2b	O89051	O89051;A0A2I3BPW7;Q3TVJ0;Q3UCT9;Q9D1Q3;Q9JME4	Itm2b	Integral membrane protein 2B	ITM2B_MOUSE	10	91950.2	75375	83945.6	93270.6	96651.4	92249.6
O89053	Coronin-1A	Coro1a	O89053	O89053;Q3U1N0;G3UYK8;Q3T9L1;Q3U232;Q3U9K3;A0A0U1RPY8;D3YW57	Coro1a	Coronin-1A	COR1A_MOUSE	1	6863.85	8280.42	8557.9	5445.13	7765.19	6973.71
O89079	Coatomer subunit epsilon	Cope	O89079	O89079;D3Z315;Q9D1J2	Cope	Coatomer subunit epsilon	COPE_MOUSE	15	143803	155181	152098	161319	141255	142008
O89086	RNA-binding protein 3	Rbm3	O89086	O89086;Q545K5;Q8BG13	Rbm3	RNA-binding protein 3	RBM3_MOUSE	9	640056	585438	555409	568650	587495	502465
O89090	Transcription factor Sp1	Sp1	O89090	O89090;G3X8Q0	Sp1	Transcription factor Sp1	SP1_MOUSE	5	36599.7	25316.9	28950.1	33168.9	26226	23279.1
O89110	Caspase-8	Casp8	O89110	O89110;A0A087WQT6;Q3U607;Q4FK85	Casp8	Caspase-8	CASP8_MOUSE	29	67856.3	59265.3	53746	51916.8	67484.1	51541.4
O89112	Glutathione S-transferase LANCL1	Lancl1	O89112	O89112;B2KGR2	Lancl1	Glutathione S-transferase LANCL1	LANC1_MOUSE	15	210591	239488	256864	237425	243124	267573
O89114	DnaJ homolog subfamily B member 5	Dnajb5	O89114	O89114;A2AG30;Q3TY13;Q3TYL4	Dnajb5	DnaJ homolog subfamily B member 5	DNJB5_MOUSE	5	13045.6	17596.9	18600.9	15143.4	24640.2	21112.7
O89116	Vesicle transport through interaction with t-SNAREs homolog 1A	Vti1a	O89116	O89116;Q5FWJ7;A0A286YDF2;Q8CET6;Q8CBJ3	Vti1a	Vesicle transport through interaction with t-SNAREs homolog 1A	VTI1A_MOUSE	4	47113.7	38051.3	35227.1	33312.1	46984.9	34451.9
P00158	Cytochrome b	Mt-Cyb	P00158	P00158;Q7JCZ3;Q7JCZ6;A0A023J5X5;A0A023J5Y8;A0A023J601;A0A023J614;A0A023J650;A0A023J6C8;A0A023J6J2;A0A023NCR8;A0A023NCS0;A0A023ND59;A0A023NDP0;A0A023NDP5;A0A023NDQ1;A0A023NE65;A0A023NE78;A0A023UL25;A0A067XLA2;A0A075DCW5;A0A0A0VBS7;A0A0A0VBV0;A0A0A0VCP1;A0A0A0VF51;A0A0F6PXN8;A0A0F6PYR5;A0A0F6PZ78;A0A0K1W397;A0A0U2K7A0;A0A0U2L632;A0A0U2M169;A0A0U2M1A2;A0A0U2QFD1;A0A0U2REU1;A0A0U2UZH0;A0A0U3AJS9;A0A1…	Mt-Cyb	Cytochrome b	CYB_MOUSE	1	6922.93	9930.38	10694.8	20976.7	20030.9	14276.9
P00329	Alcohol dehydrogenase 1	Adh1	P00329	P00329;Q3UKA4	Adh1	Alcohol dehydrogenase 1	ADH1_MOUSE	1		2848.35			1661.7	3283.34
P00375	Dihydrofolate reductase	Dhfr	P00375	P00375;Q544T5	Dhfr	Dihydrofolate reductase	DYR_MOUSE	16	134165	128423	122650	134220	135406	132071
P00397	Cytochrome c oxidase subunit 1	Mtco1	P00397	P00397;Q9MD68;A0A023J612;A0A023J6G7;A0A067XKP8;A0A075DCV7;A0A0F6PYU7;A0A140GE50;A0A286T486;A0A286T4B5;A0A286T4G6;A0A286T4G8;A0A286T4I5;A0A6M5UKG8;A0A6M5UL53;A0A6M5ULU7;A0A6M5ULW6;A0A6M5UNG0;A0A6M5UNR0;A0A6M5UP21;A0A6M5UPW9;A3E4A9;A3R454;Q5GA82;Q70YN3;Q7JD04;B3IYS1;Q35042	Mtco1	Cytochrome c oxidase subunit 1	COX1_MOUSE	2	112917	182774	129396	203396	180520	213496
P00405	Cytochrome c oxidase subunit 2	Mtco2	P00405	P00405;Q7JCZ1;Q7JD03;A0A023J6F3;A0A023J6I7;A0A075DC90;A0A0F6PXF3;A3E4B0;A3R455;A3R481;K7XK22;K7XKA7;Q5GA81	Mtco2	Cytochrome c oxidase subunit 2	COX2_MOUSE	11	569427	631368	580079	637637	548215	630735
P00416	Cytochrome c oxidase subunit 3	mt-Co3	P00416	P00416;Q7JCX7;A0A023J622;A0A023J659;A0A023J667;A0A023J698;A0A023J699;A0A023J6D3;A0A075DCG2;A0A0F6PYW7;A0A141CM47;A3E4B3;A3R3W7;A3R458;B9V188;G3EBA9;K7XK11;Q5GA78;Q7JCA9;Q9MQW4	mt-Co3	Cytochrome c oxidase subunit 3	COX3_MOUSE	3	22203.7	36506.1	37035.9	53339.1	27086.5	60662.5
P00493	Hypoxanthine-guanine phosphoribosyltransferase	Hprt1	P00493	P00493;Q99KF5	Hprt1	Hypoxanthine-guanine phosphoribosyltransferase	HPRT_MOUSE	21	268282	238697	215214	258929	303360	265145
P00520	Tyrosine-protein kinase ABL1	Abl1	P00520	P00520;Q3SYK5	Abl1	Tyrosine-protein kinase ABL1	ABL1_MOUSE	12	12233.7	10833.2	11829.5	8551.46	13664	8760.18
P00920	Carbonic anhydrase 2	Ca2	P00920	P00920	Ca2	Carbonic anhydrase 2	CAH2_MOUSE	4	29654.8	22737.7	25637.2	25729.1	38631.9	25846.5
P01027	Complement C3	C3	P01027	P01027	C3	Complement C3	CO3_MOUSE	8	5289.83		8844.07	16911.9	83425.1	95539.6
P01029	Complement C4-B	C4b	P01029	P01029;A0AAQ4VMX2;B2RWX2;B2RXW7;B9EIU2;V9GZG9;V9GZJ5;V9GZQ6;Q3TAT4;Q3TYN1;Q9QUF7;Q9QUF8;Q9QUF9;Q9Z0D8;Q9Z0J3	C4b	Complement C4-B	CO4B_MOUSE	3					32066.1	62593.8
P01101	Protein c-Fos	Fos	P01101	P01101;Q3U463	Fos	Protein c-Fos	FOS_MOUSE	2	40859.3	22241.2			43033.8
P01786	Ig heavy chain V region MOPC 47A		P01786;P01787;P01788;P01789;P01790;P01791;P01792;P01793;P01794	P01789;A2NU20;P01786;P01787;P01788;P01790;P01791;P01792;P01793;P01794		Ig heavy chain V region MOPC 47A	HVM17_MOUSE;HVM18_MOUSE;HVM19_MOUSE;HVM20_MOUSE;HVM21_MOUSE;HVM22_MOUSE;HVM23_MOUSE;HVM24_MOUSE;HVM25_MOUSE	1					3996.44
P01887	Beta-2-microglobulin	B2m	P01887	P01887;Q3U679;Q9D239;Q91Z72;Q91Z73	B2m	Beta-2-microglobulin	B2MG_MOUSE	5	151074	137093	134460	120438	129912	108932
P02104	Hemoglobin subunit epsilon-Y2	Hbb-y	P02104	P02104;Q9CR49;Q9D0B2	Hbb-y	Hemoglobin subunit epsilon-Y2	HBE_MOUSE	3		17979.4	28451.7		43969.9	39223.4
P02340	Cellular tumor antigen p53	Tp53	P02340	P02340;Q549C9;O70366;A0A158SIS7;A0A5Q0MU23;I7HIK9;Q3UGQ1;Q64451;Q80ZA1;Q8C526;Q91XH8;Q925E2;Q9ER40;W5VJU6	Tp53	Cellular tumor antigen p53	P53_MOUSE	1	7256.85	6282.82	4556.52			7283.45
P02463	Collagen alpha-1(IV) chain	Col4a1	P02463	P02463;F7CK55;Q3TP61;Q63ZW6;Q80V57;Q8BNS7;Q9ESQ2;P70165;Q61436	Col4a1	Collagen alpha-1(IV) chain	CO4A1_MOUSE	10	74605.5	77878.1	64070.8	57740.1	73558.5	75226.2
P02468	Laminin subunit gamma-1	Lamc1	P02468	P02468;F8VQJ3;Q3UNG0	Lamc1	Laminin subunit gamma-1	LAMC1_MOUSE	29	57779.7	49682.2	45275.6	42828.6	51933.5	38118.6
P02469	Laminin subunit beta-1	Lamb1	P02469	P02469;E9QN70;Q3UHL7;B9EKB0	Lamb1	Laminin subunit beta-1	LAMB1_MOUSE	63	112335	114992	111389	110643	117032	108067
P02535	Keratin, type I cytoskeletal 10	Krt10	P02535	P02535;Q61781;Q9Z2K1;Q61414;Q8VCW2;Q9Z320;A2A513;B2RU72;Q3SYP5;B1AQ77;Q3ZAW8;Q9EQD6;Q9EQD7	Krt10	Keratin, type I cytoskeletal 10	K1C10_MOUSE	15	61611.3	204028	39360.5	215135	1334320	1804440
P02798	Metallothionein-2	Mt2	P02798	P02798;Q6VEU6	Mt2	Metallothionein-2	MT2_MOUSE	2	140006	80006.6	110253	178431	78089.2	76950.1
P02802	Metallothionein-1	Mt1	P02802	P02802	Mt1	Metallothionein-1	MT1_MOUSE	2	98335.4	69811	60802.1	66475.4	58608.4	47315.8
P03888	NADH-ubiquinone oxidoreductase chain 1	Mtnd1	P03888	P03888;Q4JFN6;A0A023J5Z6;A0A023J609;A0A023J624;A0A023J675;A0A023J6A1;A0A023J6B5;A0A023J6F7;A0A023J6L7;A0A067XKM5;A0A067XKW4;A0A067XL97;A0A075DCA9;A0A0F6PXJ9;A0A141CM15;A0A141CM41;A0A7U3PY34;A3E4A7;A3R452;B9V1J9;G3EB90;Q3TNL9;Q5GA84;Q7JD06	Mtnd1	NADH-ubiquinone oxidoreductase chain 1	NU1M_MOUSE	6	47749	56430.8	71180	60523.1	62370.8	70933
P03893	NADH-ubiquinone oxidoreductase chain 2	mt-Nd2	P03893	P03893;Q9MD59;A0A023J5X8;A0A023J604;A0A023J616;A0A023J633;A0A023J641;A0A023J657;A0A023J665;A0A023J687;A0A023J697;A0A023J6E3;A0A023J6E5;A0A067XKM8;A0A067XKV2;A0A067XKW9;A0A0F6PXG3;A0A141CM16;A0A141CM29;A0A141CM42;A0A286T435;A0A286T455;A0A286T498;A0A286T4B0;A0A286T4G1;A0A286T6J5;A0A286T6K6;A0A286T6K7;A0A286T6L5;A0A286T6N3;A0A286T6N5;A0A286T6P3;A0A286T6X5;A0A6M8TW30;A3E4A8;A3R414;A3R453;A3R479;A3R49…	mt-Nd2	NADH-ubiquinone oxidoreductase chain 2	NU2M_MOUSE	3	22270.4	32999.4	38367.4	24521.1	27186.1	33475
P03899	NADH-ubiquinone oxidoreductase chain 3	mt-Nd3	P03899	P03899;Q7GIP5;A0A023J682;A0A023J686;A0A067XKP9;A0A067XLA1;A0A075DCW1;A0A0F6PZ20;A0A141CM22;A3E4B4;A3R459;A3R485;Q5GA77	mt-Nd3	NADH-ubiquinone oxidoreductase chain 3	NU3M_MOUSE	1	149090	166403	221037	190164	107247	144408
P03911	NADH-ubiquinone oxidoreductase chain 4	Mtnd4	P03911	P03911;A0A023J5X7;A0A023J5Z0;A0A023J632;A0A023J654;A0A023J663;A0A023J684;A0A023J692;A0A023J6C5;A0A023J6E1;A0A023J6G6;A0A023J6K5;A0A023J6M1;A0A067XKR4;A0A067XKW7;A0A0F6PZ84;A0A0F6Q0S0;A3E4B6;A3R461;A3R4A0;B9V1K8;K7X731;K7X7Z6;Q5GA75;Q7JCY6;Q7JCZ9;A0A075DCI1;A0A141CM24;A0A141CM50;A0A6M8U8E2;A9UIX0;F1JVR2;Q3UPP3;Q9ME04;W0TGY1	Mtnd4	NADH-ubiquinone oxidoreductase chain 4	NU4M_MOUSE	8	44633	59752.4	81036.1	86359.1	63619.7	86797.6
P03921	NADH-ubiquinone oxidoreductase chain 5	Mtnd5	P03921	P03921;Q9MD82;A0A023J5X2;A0A023J5Y5;A0A023J5Z8;A0A023J611;A0A023J627;A0A023J655;A0A023J672;A0A023J679;A0A023J6A9;A0A023J6C1;A0A023J6F2;A0A023J6G4;A0A023J6G8;A0A023J6I6;A0A023J6J5;A0A023J6L2;A0A067XKN8;A0A067XKV1;A0A067XKW0;A0A067XL99;A0A075DCB1;A0A0F6PYU6;A0A141CM25;A0A141CM38;A0A141CM51;A0A6M8U123;A3E4B7;A3R462;A3R488;B9V192;B9V1K9;K7XJX5;N0DTI5;Q3UQ68;Q3UQD2;Q3UVI0;Q4JFM6;Q5GA74;Q7GIP3;Q7JCZ8	Mtnd5	NADH-ubiquinone oxidoreductase chain 5	NU5M_MOUSE	5	50130.3	64801.6	88822.8	84405.9	59277.8	94727.2
P03930	ATP synthase protein 8	Mtatp8	P03930	P03930;Q7JCZ0;A0A023J653;A0A023J6C2;A0A0F6PXT9;A0A141CM32;A0A6M8U8I5;A3E4B1;A3R404;A3R456;D2J4F9;Q5GA80;Q7JD02	Mtatp8	ATP synthase protein 8	ATP8_MOUSE	2	348257	354400	350112	367980	320474	300117
P03958	Adenosine deaminase	Ada	P03958	P03958;Q4FK28;Q4FJZ7	Ada	Adenosine deaminase	ADA_MOUSE	13	60195.3	56190.4	48148.5	52294.3	60257	61850.5
P03975	IgE-binding protein	Iap	P03975	A0A346I7J8;A0A7G9TMG6;P03975;Q0VGN5;Q1W5W7;Q3U565;Q61705;Q61706;Q61709;Q7TQ37;Q8C2B1	Iap	IgE-binding protein	IGEB_MOUSE	2	8460.66	8364.35	6799.78			12905.8
P03995	Glial fibrillary acidic protein	Gfap	P03995	P03995;Q9DCV7;Q6NXH9;Q9Z2T6;Q148Q7;Q8BIS2;E9Q1Z0	Gfap	Glial fibrillary acidic protein	GFAP_MOUSE	2	81827.2	49046.3	64078.6	80489.5	120602	116440
P04104	Keratin, type II cytoskeletal 1	Krt1	P04104	P04104;Q9R0H5;Q6IFZ6;Q6IFZ9;Q6NXH9;Q08EK4;Q08EK5	Krt1	Keratin, type II cytoskeletal 1	K2C1_MOUSE	10	63411.8	206665	54631.4	424583	1391180	1980400
P04184	Thymidine kinase, cytosolic	Tk1	P04184	P04184;A0A1S6GWJ3	Tk1	Thymidine kinase, cytosolic	KITH_MOUSE	3	10125.5	7849.66	9403.43	16508.5	14546.4	11285.3
P04186	Complement factor B	Cfb	P04186	P04186;B8JJM5;B8JJN0;Q3UEG8;F6VQX8;H3BK95;Q3U925;Q3U9W1	Cfb	Complement factor B	CFAB_MOUSE	1					5501.34	3587.28
P04202	Transforming growth factor beta-1 proprotein	Tgfb1	P04202	P04202;Q3UNK5	Tgfb1	Transforming growth factor beta-1 proprotein	TGFB1_MOUSE	5	14986.3	13334.9	12706.7	15835.9	14433.1	8832.69
P04223	H-2 class I histocompatibility antigen, K-K alpha chain	H2-K1	P04223	P03991;P04223;Q31093;Q8MHM0;A0A286R3P5;K7WBQ4;Q31173;Q62143;Q7TN03;Q9CZ20;Q9XR35;Q9XR36;A0A2Z4SX56;A0A2Z4SX65;A0A2Z4SXC0;A0A2Z4SXG8;A0A2Z4SXI4;A0A2Z4SXL6;A0A2Z4SXM7;A0A2Z4SXN7;A0A2Z4SXU0;A0A2Z4SXU1;A0A2Z4SY38;A0A2Z4SYK4;A0A2Z4SYV8;A0A2Z4SZ40;A0A2Z4SZ74;A0A2Z4SZF5;A0A2Z4T1P5;A0A2Z4T2Q2;A0A2Z4T3V9;A0A2Z4T3X0;O98032;Q31166;Q7YPF3;Q7YPF4;Q7YPG8;Q9TQB1;Q9TQL9	H2-K1	H-2 class I histocompatibility antigen, K-K alpha chain	HA1K_MOUSE	3	14359.9	10934.1	16961.7	15845.1	16184.9	14396.1
P04247	Myoglobin	Mb	P04247	P04247;Q3UVB1;A0A2R8VK58	Mb	Myoglobin	MYG_MOUSE	10	103636	78962	58417	35566.8	47305.2	42523.9
P04370	Myelin basic protein	Mbp	P04370	P04370;A0A411P8U6;A0A498WGS3;Q09J72;Q3UGF3;Q5D096;Q542T4	Mbp	Myelin basic protein	MBP_MOUSE	4			3764.57		18554.4	17760.8
P04627	Serine/threonine-protein kinase A-Raf	Araf	P04627	P04627;B1AUN8;E9Q0P8;Q3TQI2;Q3UXR0;Q8CAD1	Araf	Serine/threonine-protein kinase A-Raf	ARAF_MOUSE	24	68413.8	91075.1	101405	89989.5	75909.6	103816
P04756	Acetylcholine receptor subunit alpha	Chrna1	P04756	P04756;Q05A24;Q3V1A2	Chrna1	Acetylcholine receptor subunit alpha	ACHA_MOUSE	6	17067.8	20008.6	18056.6	29679.1	22051.2	18646.8
P04760	Acetylcholine receptor subunit gamma	Chrng	P04760	P04760;F8VQK4	Chrng	Acetylcholine receptor subunit gamma	ACHG_MOUSE	3	9921.09	12794	14875.9	9012.2	8120.53	11463.2
P04925	Major prion protein	Prnp	P04925	P04925;Q4FJQ7;Q3TZI7;Q3UBH0;Q3UF68;Q3UG89;Q9QYT9	Prnp	Major prion protein	PRIO_MOUSE	5	19870.2	11644.2	14837.5	13045.3	13584.8	16168.6
P05063	Fructose-bisphosphate aldolase C	Aldoc	P05063	P05063	Aldoc	Fructose-bisphosphate aldolase C	ALDOC_MOUSE	4	7833.91	7535.86	9153.22	7472.15	10544.5	10713.3
P05064	Fructose-bisphosphate aldolase A	Aldoa	P05064	P05064;A6ZI44;Q5FWB7;Q6NY00	Aldoa	Fructose-bisphosphate aldolase A	ALDOA_MOUSE	55	3915760	3699820	3731440	3945650	4342370	3692670
P05132	cAMP-dependent protein kinase catalytic subunit alpha	Prkaca	P05132	P05132;P68181;Q8C4J3;Q8CBP8	Prkaca	cAMP-dependent protein kinase catalytic subunit alpha	KAPCA_MOUSE	18	224556	328991	373966	320687	293987	372841
P05201	Aspartate aminotransferase, cytoplasmic	Got1	P05201	P05201;F7ALS6	Got1	Aspartate aminotransferase, cytoplasmic	AATC_MOUSE	28	373428	311087	361135	355746	368011	384378
P05202	Aspartate aminotransferase, mitochondrial	Got2	P05202	P05202	Got2	Aspartate aminotransferase, mitochondrial	AATM_MOUSE	47	704377	728273	735761	723269	721048	755060
P05214	Tubulin alpha-3 chain	Tuba3a	P05214;P68369	P05214;P68369;Q5FW91;Q9D9Y2	Tuba1a;Tuba3a	Tubulin alpha-3 chain	TBA1A_MOUSE;TBA3_MOUSE	2	352775	404294	400525	472950	455672	461473
P05480	Proto-oncogene tyrosine-protein kinase Src	Src	P05480	P05480;P39688;Q04736;Q3TJI7;D3YZ57;Q3UKD6;Q8C762;Q8CBP1	Src	Proto-oncogene tyrosine-protein kinase Src	SRC_MOUSE	25	75070.6	99393.9	102813	102747	88762.5	111285
P05531	X-linked lymphocyte-regulated protein PM1	Xlr	P05531	P05531;Q544L6;Q8BS74;Q9D6C3	Xlr	X-linked lymphocyte-regulated protein PM1	XLR_MOUSE	4	11212.2	5990.76	9549.49	5716.38	12570.2	5177.79
P05533	Lymphocyte antigen 6A-2/6E-1	Ly6a	P05533	P05533	Ly6a	Lymphocyte antigen 6A-2/6E-1	LY6A_MOUSE	2	137522	97227	87718.9	70475	80478.6	45496
P05622	Platelet-derived growth factor receptor beta	Pdgfrb	P05622	E9QN12;P05622;Q3UYC9;Q7TMR8;Q003I5;Q3TZ27	Pdgfrb	Platelet-derived growth factor receptor beta	PGFRB_MOUSE	33	114669	119313	124446	99462.4	105611	107362
P05627	Transcription factor Jun	Jun	P05627	P05627;A0AA74KT59;Q3US19;Q3V255;Q52L79	Jun	Transcription factor Jun	JUN_MOUSE	4	28272.2	16848.7	21992.9	22093.4	22522.7	19680
P05977	Myosin light chain 1/3, skeletal muscle isoform	Myl1	P05977	P05977;E0CZ30;Q545T7;E9PWG4;Q545G5;Q6PCW9	Myl1	Myosin light chain 1/3, skeletal muscle isoform	MYL1_MOUSE	19	785359	552771	557028	412086	618796	479899
P06151	L-lactate dehydrogenase A chain	Ldha	P06151	P06151;A0A1B0GSX0;Q99K20;A0A1B0GSR9;Q3TCI7;Q3THB4;Q3TI99;Q3UDU4;Q3UIC3;Q564E2	Ldha	L-lactate dehydrogenase A chain	LDHA_MOUSE	46	1764380	2021100	2250750	2171960	1957760	2488610
P06339	H-2 class I histocompatibility antigen, D-37 alpha chain	H2-T23	P06339	P06339;Q3V014;Q9XR35;Q9XR36;A7VMS5;O98032;Q4FZH9;Q9TQB1;Q9TQL9;Q9TQM0	H2-T23	H-2 class I histocompatibility antigen, D-37 alpha chain	HA15_MOUSE	2	7633.11	6750.6	9979.69	4889.46	9952.23	2935.43
P06537	Glucocorticoid receptor	Nr3c1	P06537	P06537;E9Q310;Q05DD1;E9Q8A6	Nr3c1	Glucocorticoid receptor	GCR_MOUSE	20	41373.5	38943.7	41495.5	31979.8	33277.8	37425.5
P06745	Glucose-6-phosphate isomerase	Gpi	P06745	P06745;B2RXT5;B7ZWL9	Gpi	Glucose-6-phosphate isomerase	G6PI_MOUSE	50	1844130	1849010	1783130	1755290	1787550	1752990
P06795	ATP-dependent translocase ABCB1	Abcb1b	P06795	P06795;B2RUR3	Abcb1b	ATP-dependent translocase ABCB1	MDR1B_MOUSE	13	34927.5	40293.9	46614.4	42337.1	44867.1	44246.8
P06797	Procathepsin L	Ctsl	P06797	P06797;Q3TNC8;Q3TT75;Q3TVJ1;Q3U5U9;Q3UHZ4;Q543M3;Q9D0C0;A0A1Y7VNM3;A0A1Y7VNQ4;Q3UWH6	Ctsl	Procathepsin L	CATL1_MOUSE	14	460465	362117	354007	359532	445879	362631
P06801	NADP-dependent malic enzyme	Me1	P06801	P06801;Q3TQP6;Q3TQW1;Q921S3;Q99LF5	Me1	NADP-dependent malic enzyme	MAOX_MOUSE	38	94256.1	108292	108309	124817	103272	124097
P06802	Ectonucleotide pyrophosphatase/phosphodiesterase family member 1	Enpp1	P06802	A0A0R4J1Q7;P06802;G3X9S2;Q3V3C8	Enpp1	Ectonucleotide pyrophosphatase/phosphodiesterase family member 1	ENPP1_MOUSE	30	135867	116796	116383	107248	125949	106529
P06837	Neuromodulin	Gap43	P06837	P06837	Gap43	Neuromodulin	NEUM_MOUSE	12	95735.1	69074.8	64909.9	65982.7	88366.2	70098.3
P06869	Urokinase-type plasminogen activator	Plau	P06869	P06869;Q0VBA8;Q8C6L2	Plau	Urokinase-type plasminogen activator	UROK_MOUSE	20	57281.5	64350	70731.1	66939.3	60802	77239
P06909	Complement factor H	Cfh	P06909	P06909;D6RGQ0;E9Q8H9;E9Q8I0;A0A0A6YVP8;A0A0A6YWP4	Cfh	Complement factor H	CFAH_MOUSE	20	30816	33922.6	32297.8	31011.6	28667.3	28903.4
P07091	Protein S100-A4	S100a4	P07091	P07091;Q545V2;A0A0G2JGD2	S100a4	Protein S100-A4	S10A4_MOUSE	12	13948700	11149000	10645500	11313300	12740200	11117400
P07141	Macrophage colony-stimulating factor 1	Csf1	P07141	P07141;Q3TDK0;Q3TLQ6;Q3U4F9;D3YTW1;D3Z090;F6RNW8	Csf1	Macrophage colony-stimulating factor 1	CSF1_MOUSE	8	28928.5	16599.9	18849.6	18487.9	16875.3	16461.6
P07214	SPARC	Sparc	P07214	P07214;A0A1L1SSH9;Q3TXI6;Q5NCU3;Q5NCU4;Q5NCU5	Sparc	SPARC	SPRC_MOUSE	23	723880	534148	486726	429647	545701	451541
P07310	Creatine kinase M-type	Ckm	P07310	P07310;A2RTA0;Q9D6U7	Ckm	Creatine kinase M-type	KCRM_MOUSE	19	65862.5	63637.9	52333.8	39529.1	74157.9	81009
P07356	Annexin A2	Anxa2	P07356	P07356;Q542G9;B0V2N5;Q3UCD3;Q99KH3;Q9CZI7	Anxa2	Annexin A2	ANXA2_MOUSE	65	3431400	4457470	4265080	4692230	3956670	4439960
P07607	Thymidylate synthase	Tyms	P07607	P07607;Q544L2;Q8VDV6;Q9D0H1;A0A0G2JF31;A0A0G2JGG2;D6RCW9	Tyms	Thymidylate synthase	TYSY_MOUSE	10	17962.5	15513.5	15316.1	17248.9	17815	17565.5
P07724	Albumin	Alb	P07724	P07724;Q546G4	Alb	Albumin	ALBU_MOUSE	17	657093	394695	418466	635740	861443	957345
P07742	Ribonucleoside-diphosphate reductase large subunit	Rrm1	P07742	P07742;Q05DU8;Q6NZB3	Rrm1	Ribonucleoside-diphosphate reductase large subunit	RIR1_MOUSE	25	47986	63760.6	63533.5	59683.5	54011.3	63498.4
P07901	Heat shock protein HSP 90-alpha	Hsp90aa1	P07901	P07901;Q80Y52;Q3TKA2;Q3UIF3;A0PJ91;Q3TJU7;Q3TKB9;Q3TKG0;Q8C5U3	Hsp90aa1	Heat shock protein HSP 90-alpha	HS90A_MOUSE	48	2226900	2527130	2534770	2568460	2633000	2592350
P07903	DNA excision repair protein ERCC-1	Ercc1	P07903	P07903;E9PUM0;H3BLF5	Ercc1	DNA excision repair protein ERCC-1	ERCC1_MOUSE	4	9877.02	11593.5	13228	15756.1	9847.18	15461.8
P08003	Protein disulfide-isomerase A4	Pdia4	P08003	P08003;A0A0R4J0Z1	Pdia4	Protein disulfide-isomerase A4	PDIA4_MOUSE	62	372271	410350	383422	362963	354567	364286
P08030	Adenine phosphoribosyltransferase	Aprt	P08030	P08030	Aprt	Adenine phosphoribosyltransferase	APT_MOUSE	16	339717	282081	272130	315287	333610	293006
P08046	Early growth response protein 1	Egr1	P08046	P08046;Q544D6;Q3UM09;Q3UZU7;Q8CAT6	Egr1	Early growth response protein 1	EGR1_MOUSE	3	8970.29	5983.97	7851.63	8364.77	5903.39	2455.09
P08074	Carbonyl reductase [NADPH] 2	Cbr2	P08074	P08074;F6YNX9;Q542P5	Cbr2	Carbonyl reductase [NADPH] 2	CBR2_MOUSE	18	144716	156113	157116	133396	125157	123538
P08113	Endoplasmin	Hsp90b1	P08113	P08113;Q3UAD6;Q3TUD6;Q3UBU0;Q8C2R2;Q8CCY5;Q91V38	Hsp90b1	Endoplasmin	ENPL_MOUSE	80	2276680	2329770	2183750	2128310	2223490	2015320
P08121	Collagen alpha-1(III) chain	Col3a1	P08121	P08121;Q3TVI5;Q3UH72;Q5DTG2;Q8BKY2;Q8BLW4;A0A087WPJ5;Q3TW25;Q7TT32;Q8BJU6;Q8BMR6;Q8K173	Col3a1	Collagen alpha-1(III) chain	CO3A1_MOUSE	81	713222	567581	537873	444609	514317	363602
P08122	Collagen alpha-2(IV) chain	Col4a2	P08122	P08122;B2RQQ8	Col4a2	Collagen alpha-2(IV) chain	CO4A2_MOUSE	13	58318.2	52563.1	58503.9	47965.1	63771.1	51845.1
P08207	Protein S100-A10	S100a10	P08207	P08207;Q3TC45;Q3UF30	S100a10	Protein S100-A10	S10AA_MOUSE	18	7870060	7146440	5855810	6361740	8181840	7133630
P08226	Apolipoprotein E	Apoe	P08226	P08226;Q3TXU4;A0A1B0GX15;G3UWN5;Q3TX45;Q3UBS0;Q3UEE7;Q4FK40;Q6GTX3	Apoe	Apolipoprotein E	APOE_MOUSE	1	5132.98				42923.7	68523.8
P08228	Superoxide dismutase [Cu-Zn]	Sod1	P08228	P08228	Sod1	Superoxide dismutase [Cu-Zn]	SODC_MOUSE	17	4798330	3473690	3088200	3262260	4256420	2901160
P08249	Malate dehydrogenase, mitochondrial	Mdh2	P08249	P08249;A0A0G2JF23	Mdh2	Malate dehydrogenase, mitochondrial	MDHM_MOUSE	41	3688700	3788570	3740360	3798740	3544510	3667450
P08551	Neurofilament light polypeptide	Nefl	P08551	P08551;Q05DD2	Nefl	Neurofilament light polypeptide	NFL_MOUSE	21	96424.3	85403.4	84431.4	105463	123773	94230.7
P08553	Neurofilament medium polypeptide	Nefm	P08553	P08553;A0A0R4J036;D3YZ35	Nefm	Neurofilament medium polypeptide	NFM_MOUSE	36	123011	107102	105502	129844	170569	132909
P08556	GTPase NRas	Nras	P08556	P08556;Q9D091;A0A0G2JE25;A0A0G2JGP4;Q3TMF4;Q3UCX0;Q4FJP3	Nras	GTPase NRas	RASN_MOUSE	2	41782.7	45340.1	50813.6	74268.1	39769.7	69977.4
P08730	Keratin, type I cytoskeletal 13	Krt13	P08730	P08730	Krt13	Keratin, type I cytoskeletal 13	K1C13_MOUSE	2					13354.2	15763.4
P08752	Guanine nucleotide-binding protein G(i) subunit alpha-2	Gnai2	P08752	P08752;Q8JZT4	Gnai2	Guanine nucleotide-binding protein G(i) subunit alpha-2	GNAI2_MOUSE	28	314332	413658	423391	453013	336471	417615
P08775	DNA-directed RNA polymerase II subunit RPB1	Polr2a	P08775	P08775;O08847;A0A0R4J0V5	Polr2a	DNA-directed RNA polymerase II subunit RPB1	RPB1_MOUSE	73	59579.1	75547.1	81372.9	78620.3	72674	86323.9
P09041	Phosphoglycerate kinase 2	Pgk2	P09041	P09041	Pgk2	Phosphoglycerate kinase 2	PGK2_MOUSE	2	16400.3	21079.5	15343.3	24201.6	41329.5	26235.8
P09055	Integrin beta-1	Itgb1	P09055	P09055;Q8BUD1	Itgb1	Integrin beta-1	ITB1_MOUSE	44	772670	608231	588453	595954	687707	547675
P09084	Paired box protein Pax-1	Pax1	P09084	P09084;Q3UZ60;Q548R5	Pax1	Paired box protein Pax-1	PAX1_MOUSE	1						78407.3
P09103	Protein disulfide-isomerase	P4hb	P09103	P09103;Q3TF72;Q3TGS0;Q3THC3;Q3TIM0;Q3TT76;Q3TWE3;Q3U738;Q3UA23;Q3UBY9;Q3UDR2;Q3UJA8;Q3URP6	P4hb	Protein disulfide-isomerase	PDIA1_MOUSE	55	1774690	1300960	1232900	1187690	1415930	1162260
P09405	Nucleolin	Ncl	P09405	P09405;Q3TL52;Q3TT41;Q8CD23;Q8CE30;A0A087WRM5;Q3TGR3;Q9CT46	Ncl	Nucleolin	NUCL_MOUSE	44	1328960	1007660	952372	1050260	1252060	932787
P09411	Phosphoglycerate kinase 1	Pgk1	P09411	P09411;S4R2M7	Pgk1	Phosphoglycerate kinase 1	PGK1_MOUSE	70	3296100	3197650	3145970	3409320	3723260	3384520
P09450	Transcription factor JunB	Junb	P09450	P09450;Q3TXR4;Q3U2Y0;Q569U6	Junb	Transcription factor JunB	JUNB_MOUSE	13	64416	55495.8	50278.8	43866.2	45996.3	33943.2
P09528	Ferritin heavy chain	Fth1	P09528	P09528;A0A494B9D4;A0A494BA92;A0A494BAP3	Fth1	Ferritin heavy chain	FRIH_MOUSE	14	84598.9	69292.2	70406.8	87535.7	98102	81444.3
P09541	Myosin light chain 4	Myl4	P09541	P09541;Q9CZ19;A2A6Q8	Myl4	Myosin light chain 4	MYL4_MOUSE	14	494714	389741	329710	233209	234864	193272
P09542	Myosin light chain 3	Myl3	P09542	P09542;A0A0G2JDW2	Myl3	Myosin light chain 3	MYL3_MOUSE	2			44782.7	35544.5	4426.41	7558.34
P09602	Non-histone chromosomal protein HMG-17	Hmgn2	P09602	P09602;A3KGL9;B7ZCQ3;F6W687;Q58E57;Q5BL14;Q5XK38	Hmgn2	Non-histone chromosomal protein HMG-17	HMGN2_MOUSE	2	272822	227333	175395	196148	226424	224315
P09671	Superoxide dismutase [Mn], mitochondrial	Sod2	P09671	P09671;Q4FJX9;A0A3B2WBF0;Q3TJA2;Q3U8W4	Sod2	Superoxide dismutase [Mn], mitochondrial	SODM_MOUSE	12	357131	288030	291463	279769	342588	327454
P09690	Acetylcholine receptor subunit beta	Chrnb1	P09690	P09690;Q8CG00	Chrnb1	Acetylcholine receptor subunit beta	ACHB_MOUSE	9	43839.9	62146.6	52274.6	38952.8	44627.4	58921
P09925	Surfeit locus protein 1	Surf1	P09925	P09925;A0A0A6YVR9;I6L9E0;V9GXE6;Q3U3J6	Surf1	Surfeit locus protein 1	SURF1_MOUSE	8	65202	79700.9	70231	80879.1	74577.5	80952.9
P09926	Surfeit locus protein 2	Surf2	P09926	P09926;Q3TA91;Q3TM29;Q4VAF7	Surf2	Surfeit locus protein 2	SURF2_MOUSE	12	54318.6	50805.6	41666.9	42321.5	47238.7	44704.1
P0C090	Roquin-2	Rc3h2	P0C090	P0C090;A2AVP4;Q148V4;Q148V5	Rc3h2	Roquin-2	RC3H2_MOUSE	5	5202.77	8409.29	10246.1	8387.82	4343.22	12429.7
P0C0A3	Charged multivesicular body protein 6	Chmp6	P0C0A3	P0C0A3;B1AZ39	Chmp6	Charged multivesicular body protein 6	CHMP6_MOUSE	8	70862.7	73465.6	77535.9	54179.4	60554.4	47216.4
P0C0S6	Histone H2A.Z	H2az1	P0C0S6;Q3THW5	P0C0S6;Q3THW5;B2RVP5;Q3TFU6;Q3UA95;Q8R029	H2az1;H2az2	Histone H2A.Z	H2AV_MOUSE;H2AZ_MOUSE	3	316042	303788	278437	329804	304814	224162
P0C5K1	Serine/threonine-protein kinase SBK2	Sbk2	P0C5K1	P0C5K1;S4R1E6	Sbk2	Serine/threonine-protein kinase SBK2	SBK2_MOUSE	2	10227.4	13006.8	15338.4	16837.8	12477.5	3751.26
P0C605	cGMP-dependent protein kinase 1	Prkg1	P0C605	P0C605;Q8BND1;Q8BQ38	Prkg1	cGMP-dependent protein kinase 1	KGP1_MOUSE	1		5393.62	3362.21
P0C7N9	Proteasome assembly chaperone 4	Psmg4	P0C7N9	P0C7N9	Psmg4	Proteasome assembly chaperone 4	PSMG4_MOUSE	7	45894.4	59043.1	51619.9	49227.1	38247.3	46861.3
P0C7T6	Ataxin-1-like	Atxn1l	P0C7T6	P0C7T6	Atxn1l	Ataxin-1-like	ATX1L_MOUSE	10	26362.7	30942	24308.6	24255.2	34983	23092.9
P0C872	Bifunctional peptidase and (3S)-lysyl hydroxylase Jmjd7	Jmjd7	P0C872	P0C872;B7ZCM9;B7ZCN0;E0CXG8	Jmjd7	Bifunctional peptidase and (3S)-lysyl hydroxylase Jmjd7	JMJD7_MOUSE	2	3938.1	5117.22	3335.11		2270.89	1637.22
P0CB42	Nucleic acid dioxygenase ALKBH1	Alkbh1	P0CB42	P0CB42;F6U5G1	Alkbh1	Nucleic acid dioxygenase ALKBH1	ALKB1_MOUSE	2			6900.24		769.225
P0CG14	Decreased expression in renal and prostate cancer protein	Derpc	P0CG14	P0CG14	Derpc	Decreased expression in renal and prostate cancer protein	DERPC_MOUSE	6	54107.3	42625.5	49533.5	41273.1	57442.8	45297.4
P0CG15	Chromosome transmission fidelity protein 8 homolog	Chtf8	P0CG15	P0CG15;H3BL81	Chtf8	Chromosome transmission fidelity protein 8 homolog	CTF8_MOUSE	1	2276.04	3088.45		5365.69		2419.62
P0CL69	Zinc finger protein 703	Znf703	P0CL69	P0CL69;F6M3K1	Znf703	Zinc finger protein 703	ZN703_MOUSE	3	16545.6	17793.3	16830.2	17355.9	17001.1	16131
P0CW02	Lymphocyte antigen 6C1	Ly6c1	P0CW02	P0CW02;A0A087WNZ5;A0A087WRP7	Ly6c1	Lymphocyte antigen 6C1	LY6C1_MOUSE	3	510210	380649	379019	311133	401497	269101
P0DN34	NADH dehydrogenase [ubiquinone] 1 beta subcomplex subunit 1	Ndufb1	P0DN34	P0DN34	Ndufb1	NADH dehydrogenase [ubiquinone] 1 beta subcomplex subunit 1	NDUB1_MOUSE	5	172341	165371	155469	150822	188650	184516
P0DOV2	Interferon-activable protein 204	Ifi204	P0DOV2	P0DOV2;A0A1Z3MI45	Ifi204	Interferon-activable protein 204	IFI4_MOUSE	27	186219	225601	228442	243638	207740	259616
P0DP28	Calmodulin-3	Calm3	P0DP28	P0DP26;P0DP27;P0DP28;Q3UKW2;A0A3Q4EHJ0	Calm3	Calmodulin-3	CALM3_MOUSE	24	2105340	1525310	1393980	1544840	1580260	1441640
P0DP60	Ly-6/neurotoxin-like protein 1	Lynx1	P0DP60	P0DP60	Lynx1	Ly-6/neurotoxin-like protein 1	LYNX1_MOUSE	1	1438.36	2767.42	4717.97		1585.78	2286.41
P0DPD9	EEF1AKMT4-ECE2 readthrough transcript protein	Eef1akmt4-Ece2	P0DPD9	P0DPD9;P0DPE0;F7DDS0	Eef1akmt4-Ece2	EEF1AKMT4-ECE2 readthrough transcript protein	EFCE2_MOUSE	2	4950.43	6568.02	6580.27	4954.69	6039.79	10924.1
P0DW87	Zinc finger TRAF-type-containing protein 1	Zftraf1	P0DW87	P0DW87;A0A2R8VI70	Zftraf1	Zinc finger TRAF-type-containing protein 1	ZTRF1_MOUSE	7	21986	32318.4	26433.9	20337.5	26365.5	33951.4
P10085	Myoblast determination protein 1	Myod1	P10085	P10085	Myod1	Myoblast determination protein 1	MYOD1_MOUSE	1				4518.17	4432.24	6545.07
P10107	Annexin A1	Anxa1	P10107	P10107;Q4FJV4;A0A494BBD8;B7STB7;Q3U5N9;Q3US43;Q4FK88	Anxa1	Annexin A1	ANXA1_MOUSE	53	2341540	2419700	2209260	2462370	2442330	2323620
P10126	Elongation factor 1-alpha 1	Eef1a1	P10126	P10126;Q3TII3;Q3UA81;Q3UZQ3;Q58E64;D3YZ68;D3Z3I8	Eef1a1	Elongation factor 1-alpha 1	EF1A1_MOUSE	69	6157670	7692810	8111230	8143620	6917350	8266550
P10166	Protein L-Myc	Mycl	P10166	P10166;Q3UIE0	Mycl	Protein L-Myc	MYCL_MOUSE	1	119349	123059	86290.7	121530	120437	169739
P10417	Apoptosis regulator Bcl-2	Bcl2	P10417	P10417;Q6NTH7;Q8BQK4	Bcl2	Apoptosis regulator Bcl-2	BCL2_MOUSE	2	12463.3	11228	14204.6	16127.4	15100.7	14253.8
P10493	Nidogen-1	Nid1	P10493	P10493	Nid1	Nidogen-1	NID1_MOUSE	21	24419.3	22454.6	23563.5	31884.1	30344.5	25156.9
P10518	Delta-aminolevulinic acid dehydratase	Alad	P10518	P10518;Q8VCZ1;Q9DD05	Alad	Delta-aminolevulinic acid dehydratase	HEM2_MOUSE	19	124301	129935	137516	142934	131804	132633
P10605	Cathepsin B	Ctsb	P10605	P10605;Q3TC17;Q3TVS6	Ctsb	Cathepsin B	CATB_MOUSE	26	1796460	1641860	1560160	1621410	1837910	1524630
P10630	Eukaryotic initiation factor 4A-II	Eif4a2	P10630	P10630;Q52KC1;A0A338P6X5;E9Q561;Q8BTU6	Eif4a2	Eukaryotic initiation factor 4A-II	IF4A2_MOUSE	19	478140	637294	668758	627857	577444	762832
P10637	Microtubule-associated protein tau	Mapt	P10637	P10637;A0A0A0MQC7;A2A5Y6;B1AQW2;Q3UH19;Q547J4;Q8C5K4	Mapt	Microtubule-associated protein tau	TAU_MOUSE	4	30403.6	25355.4	26930.3	21242.9	26745.6	20999.2
P10639	Thioredoxin	Txn	P10639	P10639	Txn	Thioredoxin	THIO_MOUSE	17	3310760	2322690	2079100	2391040	2667350	2163090
P10648	Glutathione S-transferase A2	Gsta2	P10648;P13745	P10648;P13745;D3YZV3;D3Z6A6;E9Q6L7;Q6P8Q0;Q8K0V9;Q7M0B9	Gsta1;Gsta2	Glutathione S-transferase A2	GSTA1_MOUSE;GSTA2_MOUSE	5	50937.4	54187	48508.9	91992	103025	104084
P10649	Glutathione S-transferase Mu 1	Gstm1	P10649	P10649;A2AE89;Q6PJ91	Gstm1	Glutathione S-transferase Mu 1	GSTM1_MOUSE	32	654742	564836	529910	570454	684444	554634
P10711	Transcription elongation factor A protein 1	Tcea1	P10711	P10711;E9PYD5;Q3UPE0;Q3UWX7	Tcea1	Transcription elongation factor A protein 1	TCEA1_MOUSE	26	415517	321954	280644	322659	381040	278579
P10810	Monocyte differentiation antigen CD14	Cd14	P10810	P10810;Q4FJP7;Q3U6A3;Q3UB18;Q3UE54;Q91V69;Q91VC2;Q91VD3;Q920X8;Q920X9	Cd14	Monocyte differentiation antigen CD14	CD14_MOUSE	6	39719.3	37108.8	27562	39606.1	36387.3	40271.9
P10833	Ras-related protein R-Ras	Rras	P10833	P10833;Q3U1N3	Rras	Ras-related protein R-Ras	RRAS_MOUSE	15	109534	133573	133987	123241	116886	128591
P10852	Amino acid transporter heavy chain SLC3A2	Slc3a2	P10852	P10852;Q3TN39;Q8BTJ9;A0A0U1RPK4;Q3TIP1;Q3U144;Q60849	Slc3a2	Amino acid transporter heavy chain SLC3A2	4F2_MOUSE	29	269729	285946	307908	314163	305168	282170
P10854	Histone H2B type 1-M	H2bc14	P10854;Q64478;Q64525;Q6ZWY9	P10853;P10854;P70696;Q64475;Q64478;Q64524;Q64525;Q6ZWY9;Q8CGP0;Q8CGP1;Q8CGP2;Q9D2U9;A0JLV3;A0JNS9;B2RTK3;B2RVD5;Q8CBB6;Q8VEE3;Q921L4	H2bc14;H2bc18;H2bc4;H2bc9	Histone H2B type 1-M	H2B1C_MOUSE;H2B1H_MOUSE;H2B1M_MOUSE;H2B2B_MOUSE	23	17192600	17139600	16558900	17091900	16663300	16476100
P10922	Histone H1.0	H1-0	P10922	P10922;Q3U4Y0;Q8C1Y3	H1-0	Histone H1.0	H10_MOUSE	10	788965	786031	693112	749666	683019	697484
P10923	Osteopontin	Spp1	P10923	P10923;D3Z4N2;D3Z513;F8WIP8;Q3TLP1;Q3TND2;Q3UBR1;Q3UZY3;Q547B5;Q66JX3	Spp1	Osteopontin	OSTP_MOUSE	3	51258.8	44089.5	28029.3	36025.1	20876.1	38476.4
P11031	Activated RNA polymerase II transcriptional coactivator p15	Sub1	P11031	P11031	Sub1	Activated RNA polymerase II transcriptional coactivator p15	TCP4_MOUSE	17	276526	246756	246114	275677	281520	262354
P11087	Collagen alpha-1(I) chain	Col1a1	P11087	P11087;Q60785;Q99LL6	Col1a1	Collagen alpha-1(I) chain	CO1A1_MOUSE	72	477308	390746	377343	194963	236455	180846
P11103	Poly [ADP-ribose] polymerase 1	Parp1	P11103	P11103;Q921K2;Q3TF18;Q3TIV3;Q3TM68;Q3TX36;Q3U868;Q3UJ03;Q3UX06	Parp1	Poly [ADP-ribose] polymerase 1	PARP1_MOUSE	42	113567	122587	121901	127288	128508	131563
P11157	Ribonucleoside-diphosphate reductase subunit M2	Rrm2	P11157	P11157;Q3THV8	Rrm2	Ribonucleoside-diphosphate reductase subunit M2	RIR2_MOUSE	18	47094.9	51591.9	52174.9	59924.5	60308.5	74426.9
P11214	Tissue-type plasminogen activator	Plat	P11214	P11214	Plat	Tissue-type plasminogen activator	TPA_MOUSE	4	10462.6	9974.55	12992	8714.8	16916.7	9570.69
P11276	Fibronectin	Fn1	P11276	P11276;A0A087WR50;A0A087WS56;A0A087WSN6;B7ZNJ1;B9EHT6;Q3TBB4;Q3TCF1;Q3TCL7;Q3UGY5;Q3UH17;Q3UHL6	Fn1	Fibronectin	FINC_MOUSE	136	610947	658445	679493	587625	558759	526496
P11352	Glutathione peroxidase 1	Gpx1	P11352	P11352;A0A0A6YVV2;A0A0A6YY34	Gpx1	Glutathione peroxidase 1	GPX1_MOUSE	2	15264.7	12552.3	16116.6	15925.7	12332.1	12600.4
P11404	Fatty acid-binding protein, heart	Fabp3	P11404	P11404;Q5EBJ0	Fabp3	Fatty acid-binding protein, heart	FABPH_MOUSE	2	37122.8	37244.7	31741	30819.2	31044.5	23325.2
P11438	Lysosome-associated membrane glycoprotein 1	Lamp1	P11438	P11438;Q3TA96;Q3TX84;Q8VH34;Q922T9;Q9DC13	Lamp1	Lysosome-associated membrane glycoprotein 1	LAMP1_MOUSE	10	249029	313337	290155	336562	249463	305944
P11440	Cyclin-dependent kinase 1	Cdk1	P11440	P11440;D3Z2T9;Q99JW7	Cdk1	Cyclin-dependent kinase 1	CDK1_MOUSE	23	243764	289029	285157	368930	309046	364176
P11499	Heat shock protein HSP 90-beta	Hsp90ab1	P11499	P07901;P11499;Q71LX8;Q80Y52;Q3TKA2;Q3UIF3;A0PJ91;E9Q3D6;Q3TJU7;Q3TKB9;Q3TKG0	Hsp90ab1	Heat shock protein HSP 90-beta	HS90B_MOUSE	76	4515970	5149450	5342820	5168580	4696270	4964790
P11609	Antigen-presenting glycoprotein CD1d1	Cd1d1	P11609	P11609;A0A0R4J090;B9VQY2;E9Q395;Q7TMK5	Cd1d1	Antigen-presenting glycoprotein CD1d1	CD1D1_MOUSE	6	23046.7	20196.4	14363.4	18798.3	22125.4	24668.2
P11627	Neural cell adhesion molecule L1	L1cam	P11627	P11627;A2AFG7;A2AFG8;Q6PGJ3	L1cam	Neural cell adhesion molecule L1	L1CAM_MOUSE	5	25228.4	23158.2	21236.8	26667.2	25117.3	23608.1
P11688	Integrin alpha-5	Itga5	P11688	P11688;Q3U7M6;Q80YP5	Itga5	Integrin alpha-5	ITA5_MOUSE	35	236318	214787	213687	230213	242396	213537
P11798	Calcium/calmodulin-dependent protein kinase type II subunit alpha	Camk2a	P11798	P11798;Q80TN1;F8WHB5	Camk2a	Calcium/calmodulin-dependent protein kinase type II subunit alpha	KCC2A_MOUSE	1			1417.86		3485.46	4216.35
P11862	Growth arrest-specific protein 2	Gas2	P11862	P11862;Q9D699;D3Z503	Gas2	Growth arrest-specific protein 2	GAS2_MOUSE	11	31026	34052.1	33302.8	36776	33099.1	27400.2
P11881	Inositol 1,4,5-trisphosphate-gated calcium channel ITPR1	Itpr1	P11881	P11881;Q8C8N0;Q6NV80	Itpr1	Inositol 1,4,5-trisphosphate-gated calcium channel ITPR1	ITPR1_MOUSE	6	4993.63	6834.19	10405.5	11788	8275.53	8890.65
P11930	Acyl-coenzyme A diphosphatase NUDT19	Nudt19	P11930	P11930	Nudt19	Acyl-coenzyme A diphosphatase NUDT19	NUD19_MOUSE	5	22071.8	25499.4	23009.3	24563.1	22758.2	27387.3
P11983	T-complex protein 1 subunit alpha	Tcp1	P11983	P11983	Tcp1	T-complex protein 1 subunit alpha	TCPA_MOUSE	59	698353	976392	1076370	985860	815558	1120200
P12023	Amyloid-beta precursor protein	App	P12023	P12023;A0A2I3BPT1;A0A2I3BQZ9;Q3TWF3;Q3TXI9;Q53ZT3;Q6GR78;A0A2I3BR03;Q3TVS1	App	Amyloid-beta precursor protein	A4_MOUSE	28	77195.3	64344.4	58510.6	47729.8	63927.2	52756
P12032	Metalloproteinase inhibitor 1	Timp1	P12032	P12032	Timp1	Metalloproteinase inhibitor 1	TIMP1_MOUSE	9	55210.8	54162.7	56729.7	51600.4	49953.6	47882
P12265	Beta-glucuronidase	Gusb	P12265	P12265;Q3TW82	Gusb	Beta-glucuronidase	BGLR_MOUSE	9	21274.1	29546.9	41935.1	34419.9	24830.6	37312.7
P12367	cAMP-dependent protein kinase type II-alpha regulatory subunit	Prkar2a	P12367	P12367;Q8K1M3;A0A0A6YX73	Prkar2a	cAMP-dependent protein kinase type II-alpha regulatory subunit	KAP2_MOUSE	19	122539	133115	136813	141060	112032	124329
P12382	ATP-dependent 6-phosphofructokinase, liver type	Pfkl	P12382	P12382;Q8CD98	Pfkl	ATP-dependent 6-phosphofructokinase, liver type	PFKAL_MOUSE	49	186819	248111	276634	265270	238638	336005
P12388	Plasminogen activator inhibitor 2, macrophage	Serpinb2	P12388	P12388;F6ZFV0;Q542A3	Serpinb2	Plasminogen activator inhibitor 2, macrophage	PAI2_MOUSE	17	52397.6	43489.5	49380.2	48705.2	52666.7	44398.8
P12399	Protein CTLA-2-alpha	Ctla2a	P12399	P12399	Ctla2a	Protein CTLA-2-alpha	CTL2A_MOUSE	2	7712.92	4684.84	7958.7			5265.79
P12672	43 kDa receptor-associated protein of the synapse	Rapsn	P12672	P12672;A2AFX4;A2AFX6	Rapsn	43 kDa receptor-associated protein of the synapse	RAPSN_MOUSE	6	12354.5	17305.9	16684.3	17877.4	10532.6	10983.4
P12787	Cytochrome c oxidase subunit 5A, mitochondrial	Cox5a	P12787	P12787	Cox5a	Cytochrome c oxidase subunit 5A, mitochondrial	COX5A_MOUSE	10	906870	656884	623392	642843	865470	685511
P12815	Programmed cell death protein 6	Pdcd6	P12815	P12815;Q3UGE5;Q8C5M4	Pdcd6	Programmed cell death protein 6	PDCD6_MOUSE	12	143139	157716	154181	125941	153160	157934
P12970	Large ribosomal subunit protein eL8	Rpl7a	P12970	P12970;Q58ET1;Q5EBG5;Q6P1A9;Q80UT7	Rpl7a	Large ribosomal subunit protein eL8	RL7A_MOUSE	27	998097	1455160	1541620	1445690	1141820	1623540
P13020	Gelsolin	Gsn	P13020	P13020;Q6PAC1;Q3TGJ9;Q3U9Q8;Q3UCW8	Gsn	Gelsolin	GELS_MOUSE	69	2259730	2279190	2191410	2253300	2298130	2073990
P13405	Retinoblastoma-associated protein	Rb1	P13405	P13405;Q3UJG1;Q3URY9;Q3V0V3	Rb1	Retinoblastoma-associated protein	RB_MOUSE	12	10782.4	14660.4	17945.2	12500.9	15054.7	18827.7
P13412	Troponin I, fast skeletal muscle	Tnni2	P13412	P13412;A2A6J8;A2A6K0	Tnni2	Troponin I, fast skeletal muscle	TNNI2_MOUSE	10	68056.7	64968.1	52729	40210.1	58599.2	52451.5
P13439	Uridine 5'-monophosphate synthase	Umps	P13439	P13439;Q3TVV7;Q544K9	Umps	Uridine 5'-monophosphate synthase	UMPS_MOUSE	25	155653	195849	173919	193564	186776	207401
P13516	Acyl-CoA desaturase 1	Scd1	P13516	P13516;Q547C4	Scd1	Acyl-CoA desaturase 1	ACOD1_MOUSE	14	79290.4	141996	199334	213871	136097	210867
P13541	Myosin-3	Myh3	P13541	G3UW82;P13541;P13542;Q02566;Q5SX39;Q5SX40;Q91Z83;B2RXX9;B2RQQ1;B2RY26;I6L963;B1AR69;B2RWW8;B2RWX0;Q2TAW4	Myh3	Myosin-3	MYH3_MOUSE	158	1080100	1590910	1631360	948893	961626	1059000
P13542	Myosin-8	Myh8	P13542	G3UW82;P13542;I6L963;B2RWW8;Q1WNQ0;Q1WNQ9;Q8BGE8	Myh8	Myosin-8	MYH8_MOUSE	4	20571.8	22982.2	18350.9	20837.3	39822.2	50382.2
P13595	Neural cell adhesion molecule 1	Ncam1	P13595	P13595;A0A0A6YY47;A0A0A6YY91;E9QB01;A0A0A6YWU2;E9Q589;O08909	Ncam1	Neural cell adhesion molecule 1	NCAM1_MOUSE	48	470107	410678	375990	382583	419393	340491
P13808	Anion exchange protein 2	Slc4a2	P13808	P13808;A0A0R4J101;A0A0R4J1K4;A0A0R4J1K9;Q3UGM4;Q3UKP0;Q7TPS4	Slc4a2	Anion exchange protein 2	B3A2_MOUSE	15	28272.1	26665.8	30448.6	30681.2	35130.9	31760.4
P13864	DNA (cytosine-5)-methyltransferase 1	Dnmt1	P13864	P13864;J3QNW0;Q3UHZ3;Q7TSJ0;Q3UPE8	Dnmt1	DNA (cytosine-5)-methyltransferase 1	DNMT1_MOUSE	59	57425.4	69432.2	68404.5	76519.9	68384.7	84277.9
P14069	Protein S100-A6	S100a6	P14069	P14069;Q545I9	S100a6	Protein S100-A6	S10A6_MOUSE	7	11322500	8892240	7811690	8389850	10415300	9143980
P14094	Sodium/potassium-transporting ATPase subunit beta-1	Atp1b1	P14094	P14094;Q545P0;Q3TRA6;Q3TSQ1;Q3TV47	Atp1b1	Sodium/potassium-transporting ATPase subunit beta-1	AT1B1_MOUSE	9	25942.4	31310.6	35509.6	28247.6	24956.9	26083.4
P14115	Large ribosomal subunit protein uL15	Rpl27a	P14115	P14115	Rpl27a	Large ribosomal subunit protein uL15	RL27A_MOUSE	10	752932	1031020	1060010	987829	858614	1172430
P14131	Small ribosomal subunit protein uS9	Rps16	P14131	P14131;A4FUS1;Q5CZY9;Q641N3	Rps16	Small ribosomal subunit protein uS9	RS16_MOUSE	21	559245	725545	770314	803838	684254	981792
P14148	Large ribosomal subunit protein uL30	Rpl7	P14148	P14148;F6XI62;Q3TK73;Q3UBI6;Q5M9N8	Rpl7	Large ribosomal subunit protein uL30	RL7_MOUSE	31	734673	1124950	1287430	1071800	887987	1389280
P14152	Malate dehydrogenase, cytoplasmic	Mdh1	P14152	P14152;A0A5F8MPN8;B1ATQ3	Mdh1	Malate dehydrogenase, cytoplasmic	MDHC_MOUSE	24	1087640	1069340	1022850	997369	1076880	1073300
P14206	Small ribosomal subunit protein uS2	Rpsa	P14206	P14206;B2CY77;A0A1L1SRW0	Rpsa	Small ribosomal subunit protein uS2	RSSA_MOUSE	29	799382	908624	834160	948243	961521	883334
P14211	Calreticulin	Calr	P14211	B2MWM9;P14211;Q3UWP8	Calr	Calreticulin	CALR_MOUSE	36	4694020	4061950	4011620	3692170	4128180	3333100
P14426	H-2 class I histocompatibility antigen, D-K alpha chain	H2-D1	P14426	P14426;Q31218;Q95457;A0A2Z4SXS4;A0A2Z4SXS7;A0A2Z4SXY0;A0A2Z4SY27;A0A2Z4SYN1;A0A2Z4SYS1;A0A2Z4SYU3;A0A2Z4SZ60;A0A2Z4SZD1;A0A2Z4T1Y4;A0A2Z4T2Z7;A0A2Z4T468	H2-D1	H-2 class I histocompatibility antigen, D-K alpha chain	HA13_MOUSE	16	165241	147256	161415	152593	158348	135595
P14576	Signal recognition particle subunit SRP54	Srp54	P14576	P14576;E9PXC0;Q8C1Y6;Q99JZ9	Srp54	Signal recognition particle subunit SRP54	SRP54_MOUSE	33	112456	128665	122128	126266	117791	110866
P14602	Heat shock protein beta-1	Hspb1	P14602	P14602;Q545F4	Hspb1	Heat shock protein beta-1	HSPB1_MOUSE	22	5849400	5232650	4895680	5641810	6393840	4730240
P14685	26S proteasome non-ATPase regulatory subunit 3	Psmd3	P14685	P14685;Q3U5M8;Q3ULJ5;Q8BK46;F7B7L8	Psmd3	26S proteasome non-ATPase regulatory subunit 3	PSMD3_MOUSE	52	229161	309762	356283	309088	281349	369325
P14733	Lamin-B1	Lmnb1	P14733	P14733	Lmnb1	Lamin-B1	LMNB1_MOUSE	65	377050	392496	369317	393554	390345	349149
P14824	Annexin A6	Anxa6	P14824	P14824;F8WIT2;Q3TUI1;Q3UI56;Q3V2Z4;Q8CEX0;Q99JX6	Anxa6	Annexin A6	ANXA6_MOUSE	100	1745610	1860750	1737770	1816600	1924890	1797670
P14869	Large ribosomal subunit protein uL10	Rplp0	P14869	P14869;Q5M8R8	Rplp0	Large ribosomal subunit protein uL10	RLA0_MOUSE	22	725338	929868	938058	897237	859647	989808
P14873	Microtubule-associated protein 1B	Map1b	P14873	P14873;B2RQQ5	Map1b	Microtubule-associated protein 1B	MAP1B_MOUSE	133	210215	179791	168783	172154	183754	140361
P14901	Heme oxygenase 1	Hmox1	P14901	P14901;Q3U5U6;Q3U5H8	Hmox1	Heme oxygenase 1	HMOX1_MOUSE	11	58959.2	62551.5	69649.1	55597	53890.7	49867
P15066	Transcription factor JunD	Jund	P15066	P15066;Q52L49	Jund	Transcription factor JunD	JUND_MOUSE	5	80025.7	62999.1	54815.8	71650.7	82201	58745.6
P15105	Glutamine synthetase	Glul	P15105	P15105;D3YVK1	Glul	Glutamine synthetase	GLNA_MOUSE	15	108662	123189	124342	149817	162725	157679
P15116	Cadherin-2	Cdh2	P15116	P15116;D3YYT0;Q3UIC2;Q8BSI9	Cdh2	Cadherin-2	CADH2_MOUSE	18	279503	207760	206050	202468	257725	177026
P15208	Insulin receptor	Insr	P15208	P15208;M4TKR7	Insr	Insulin receptor	INSR_MOUSE	7	14263	15494.1	14275.3	20235.3	15351.5	16779.7
P15261	Interferon gamma receptor 1	Ifngr1	P15261	P15261;Q3TW49;Q3U8T2;Q540M5	Ifngr1	Interferon gamma receptor 1	INGR1_MOUSE	2	34584.3	30332.5	27415.2	22242.8	34739.6	40778
P15306	Thrombomodulin	Thbd	P15306	P15306;Q543W3;Q8BJB5	Thbd	Thrombomodulin	TRBM_MOUSE	8	23526.1	16604.7	17737.4	33639	43908.9	34653.5
P15307	Proto-oncogene c-Rel	Rel	P15307	P15307;A4QPD3	Rel	Proto-oncogene c-Rel	REL_MOUSE	5	29002.5	29873.8	28766.5	28341.5	22667.5	24707.4
P15327	Bisphosphoglycerate mutase	Bpgm	P15327	P15327;Q3TAQ8	Bpgm	Bisphosphoglycerate mutase	PMGE_MOUSE	4	12859.5	12483.5	19553.8	12555.4	13057.7	11604.1
P15379	CD44 antigen	Cd44	P15379	A2APM2;P15379;A2APM1;A2APM3;A2APM4;A2APM5;E9QKM8;Q3TLT9;Q3U468;Q3U8S1;Q3UNN2;Q80X37	Cd44	CD44 antigen	CD44_MOUSE	26	933765	687641	658222	752285	916286	718123
P15532	Nucleoside diphosphate kinase A	Nme1	P15532	P15532;Q5NC81;E9PZF0;Q5NC80	Nme1	Nucleoside diphosphate kinase A	NDKA_MOUSE	23	7094420	6982490	6316470	7222150	7729200	6954200
P15535	Beta-1,4-galactosyltransferase 1	B4galt1	P15535	P15535;Q3U478;B1AXY5;Q3TJS1	B4galt1	Beta-1,4-galactosyltransferase 1	B4GT1_MOUSE	5	19616.3	17523.4	24452.6	23319.5	19610.1	22428.5
P15626	Glutathione S-transferase Mu 2	Gstm2	P15626	P15626;Q8R5I6;Q7M0F4	Gstm2	Glutathione S-transferase Mu 2	GSTM2_MOUSE	27	231776	200294	179159	178800	195289	181625
P15655	Fibroblast growth factor 2	Fgf2	P15655	P15655;Q541T2;Q7TPG9;Q925A1;Q925A2;Q925A3	Fgf2	Fibroblast growth factor 2	FGF2_MOUSE	2	7806.07	9373.45	7966.36	8159.53		9788.3
P15702	Leukosialin	Spn	P15702	P15702;Q544C5;A0A0U1RNN5	Spn	Leukosialin	LEUK_MOUSE	5	41809.1	27043.7	29467.2	27658.6	36885.6	16188.5
P15806	Transcription factor E2-alpha	Tcf3	P15806	P15806;E9PWE2;A0A0R4J011;A0A0R4J014;E9PVV1;E9PVV2;E9PWE3;E9PWE4;E9PWE5;F6T941;Q9CRT1	Tcf3	Transcription factor E2-alpha	TFE2_MOUSE	4	25415.8	13180.6	25428.7	23975.8	20431.1	17731.9
P15864	Histone H1.2	H1-2	P15864	P15864;Q5SZA3	H1-2	Histone H1.2	H12_MOUSE	11	6216420	6800560	5361510	6222710	5560660	7011350
P15920	V-type proton ATPase 116 kDa subunit a 2	Atp6v0a2	P15920	P15920	Atp6v0a2	V-type proton ATPase 116 kDa subunit a 2	VPP2_MOUSE	15	25576.8	28754.3	35112.9	27922.6	26792.6	31396.6
P15975	Inactive ubiquitin carboxyl-terminal hydrolase 53	Usp53	P15975	P15975	Usp53	Inactive ubiquitin carboxyl-terminal hydrolase 53	UBP53_MOUSE	2	53484.6	50609.6	36275.9	46787.3	47055.7	37331.2
P16015	Carbonic anhydrase 3	Ca3	P16015	P16015	Ca3	Carbonic anhydrase 3	CAH3_MOUSE	13	46824.3	42882.4	43546.6	42338.8	62893.8	66559.2
P16045	Galectin-1	Lgals1	P16045	P16045;A0A2R8VHJ0	Lgals1	Galectin-1	LEG1_MOUSE	27	32132700	25627900	23357000	26439700	30196500	23361800
P16092	Fibroblast growth factor receptor 1	Fgfr1	P16092	A0A0R4IZY3;E9QK53;P16092;P21803;Q03142;Q61851;E9QNJ9;Q60818;Q8CIM9;A1YYM3;A1YYM4;A1YYM5;A1YYM6;A1YYM7;A1YYM8;A1YYM9;A1YYN0;A1YYN1;A1YYN2;A1YYN5;A1YYN6;A1YYN7;A1YYN9;A1YYP0;A1YYP1;B7ZWP2;B9EKY4;D3Z5M8;E9PVU6;E9PX60;E9PX67;E9PX88;E9PX90;E9PXV8;E9Q5C2;E9Q5C3;E9Q708;E9Q7C7;E9Q7E8;E9Q7T0;F6TK14;Q3TQL1;Q3UPE1;Q61563;Q7TSI8;Q99052;A0A0J9YTQ5;A1YYN4;A1YYN8;E9Q700;E9Q7E6;Q3TJ05;Q8CBY7;F2Z480	Fgfr1	Fibroblast growth factor receptor 1	FGFR1_MOUSE	10	33991	32967.7	39386.7	35959.8	40150.9	31784.8
P16110	Galectin-3	Lgals3	P16110	P16110;Q8C253;Q3V471	Lgals3	Galectin-3	LEG3_MOUSE	22	3963430	3740310	3739920	4213370	4810510	3738930
P16125	L-lactate dehydrogenase B chain	Ldhb	P16125	P16125;A0A6I8MX27;Q5M8R7	Ldhb	L-lactate dehydrogenase B chain	LDHB_MOUSE	8	30176	24859	26984	30295.1	33593	30903.1
P16254	Signal recognition particle 14 kDa protein	Srp14	P16254	P16254;A2AUM6	Srp14	Signal recognition particle 14 kDa protein	SRP14_MOUSE	11	63131.8	55255.1	57621.5	60073.5	53387.9	59641
P16330	2',3'-cyclic-nucleotide 3'-phosphodiesterase	Cnp	P16330	P16330;Q3TYV5;Q3TYL9	Cnp	2',3'-cyclic-nucleotide 3'-phosphodiesterase	CN37_MOUSE	12	64582.8	59858.8	62596.1	60312.2	61303.7	63532.9
P16332	Methylmalonyl-CoA mutase, mitochondrial	Mmut	P16332	P16332;Q8VED0	Mmut	Methylmalonyl-CoA mutase, mitochondrial	MUTA_MOUSE	25	58232	57547.9	58211.3	58535.6	58494.3	57065
P16460	Argininosuccinate synthase	Ass1	P16460	P16460;Q3UJ34;Q3UEJ7	Ass1	Argininosuccinate synthase	ASSY_MOUSE	23	111475	142409	146297	104663	112423	121579
P16546	Spectrin alpha chain, non-erythrocytic 1	Sptan1	P16546	P16546;A3KGU5;A3KGU7;A3KGU9;B2RXX6;B7ZWK3;B9EKJ1;E9Q447;Q3TYI8;Q58ES7;Q6PA04	Sptan1	Spectrin alpha chain, non-erythrocytic 1	SPTN1_MOUSE	258	781725	607392	561559	577856	765067	534814
P16627	Heat shock 70 kDa protein 1-like	Hspa1l	P16627	P16627;A1L347;B2CSK2;Q91ZU4;Q9QWU1	Hspa1l	Heat shock 70 kDa protein 1-like	HS71L_MOUSE	1	37125.9	48894.7	46407.6	44877.5	63035.3	50421.1
P16675	Lysosomal protective protein	Ctsa	P16675	P16675;G3X8T3;Q544R6;Q9D2D1	Ctsa	Lysosomal protective protein	PPGB_MOUSE	21	350048	358367	367136	376921	374198	374413
P16858	Glyceraldehyde-3-phosphate dehydrogenase	Gapdh	P16858	P16858;A0A0A0MQF6;A0A1D5RLD8;D2KHZ9;Q6IWE3;S4R257	Gapdh	Glyceraldehyde-3-phosphate dehydrogenase	G3P_MOUSE	63	13292300	16556400	16893700	17265800	15381000	17465900
P16882	Growth hormone receptor	Ghr	P16882	P16882;Q3UP14;Q3UNY8;Q61652;Q920Z4	Ghr	Growth hormone receptor	GHR_MOUSE	2	6448.29		2902.92			10883.2
P16951	Cyclic AMP-dependent transcription factor ATF-2	Atf2	P16951	P16951;G3UXC3;P70299;Q3UKS5;Q543G2;Q640L6;Q68FE3;Q8BQY2;Q8CBR9;Q8CGB4;F6Z2B2	Atf2	Cyclic AMP-dependent transcription factor ATF-2	ATF2_MOUSE	5	20307.9	12614.9	11882	13157.9	14436.2	8530.87
P17012	Zinc finger X-chromosomal protein	Zfx	P17012	P17012;B1ASD1;Q3UM56	Zfx	Zinc finger X-chromosomal protein	ZFX_MOUSE	7	9535.88	8013.37	9365.07	7468.34	10775	6649.24
P17047	Lysosome-associated membrane glycoprotein 2	Lamp2	P17047	P17047;Q8C5K0;Q3TWE1;Q3UIW3;Q8C876;Q9CZU7	Lamp2	Lysosome-associated membrane glycoprotein 2	LAMP2_MOUSE	15	607133	568794	617172	647498	568327	700780
P17095	High mobility group protein HMG-I/HMG-Y	Hmga1	P17095	P17095;A0A338P6F6;A0A338P6E8;A0A338P6G6;A0A384DV79;Q3TE85;Q3TVP0;Q566K0;A0A338P6D0	Hmga1	High mobility group protein HMG-I/HMG-Y	HMGA1_MOUSE	7	885859	739942	598249	714773	872308	772796
P17125	Transforming growth factor beta-3 proprotein	Tgfb3	P17125	P17125;Q91YU7;Q3TRQ9;Q3UFN7;Q99K17;Q3TTJ9	Tgfb3	Transforming growth factor beta-3 proprotein	TGFB3_MOUSE	8	21881.8	16428.3	22076.8	17682.7	13994.9	15300.9
P17141	Zinc finger protein 37	Zfp37	P17141	P17141;A0A1D5RM15;A0A1Y7VJ69;A0A1Y7VJF3;A0A1Y7VLM5;F6YAM1;Q62512;Q6P3Z4;Q8CCM5;Q8R1B1	Zfp37	Zinc finger protein 37	ZFP37_MOUSE	1			10152.1	8716.11
P17156	Heat shock-related 70 kDa protein 2	Hspa2	P17156	P17156;B7U582	Hspa2	Heat shock-related 70 kDa protein 2	HSP72_MOUSE	25	82735.3	82954.7	76476.3	68258.6	72661.4	63935
P17182	Alpha-enolase	Eno1	P17182	P17182;Q5FW97;Q6PHC1	Eno1	Alpha-enolase	ENOA_MOUSE	51	9645650	8561560	8184900	8867910	9394890	7906350
P17183	Gamma-enolase	Eno2	P17183	P17183;A0A0N4SUX5;D3Z6E4;Q3UJ20;Q545V3;Q922A0	Eno2	Gamma-enolase	ENOG_MOUSE	8	641752	533332	528415	446537	495339	413800
P17225	Polypyrimidine tract-binding protein 1	Ptbp1	P17225	P17225;E9PZ39;Q80T07;Q8C2R5;Q8R509;E9QMW9;F7DCW4;Q3T984;Q3TQW3;Q3U5I2;Q3UBR5;Q5RJV5;Q6NZB8;Q8CB58;Q8K144	Ptbp1	Polypyrimidine tract-binding protein 1	PTBP1_MOUSE	23	514807	642517	657435	730991	551643	677247
P17426	AP-2 complex subunit alpha-1	Ap2a1	P17426	P17426	Ap2a1	AP-2 complex subunit alpha-1	AP2A1_MOUSE	44	91842.1	125150	128026	125610	101769	125513
P17427	AP-2 complex subunit alpha-2	Ap2a2	P17427	P17426;P17427;Q3U7X9;Q69ZW4;Q6PEE6	Ap2a2	AP-2 complex subunit alpha-2	AP2A2_MOUSE	75	213414	264779	297954	273401	235479	294586
P17439	Lysosomal acid glucosylceramidase	Gba1	P17439	P17439;A0A0G2JDK2	Gba1	Lysosomal acid glucosylceramidase	GBA1_MOUSE	16	111482	132385	120615	127703	119554	130406
P17563	Methanethiol oxidase	Selenbp1	P17563;Q63836	P17563;D6RHN2;Q63836	Selenbp1;Selenbp2	Methanethiol oxidase	SBP1_MOUSE;SBP2_MOUSE	2		10768.6	5702.15	3876.25	12368.3	4668.82
P17665	Cytochrome c oxidase subunit 7C, mitochondrial	Cox7c	P17665	P17665	Cox7c	Cytochrome c oxidase subunit 7C, mitochondrial	COX7C_MOUSE	2	313548	335535	293235	273007	282267	297746
P17710	Hexokinase-1	Hk1	P17710	P17710;G3UVV4;Q3TTB4;Q6GQU1;Q3TJE3;Q3UPC4	Hk1	Hexokinase-1	HXK1_MOUSE	73	331540	437794	430504	452963	365422	469179
P17742	Peptidyl-prolyl cis-trans isomerase A	Ppia	P17742	P17742;Q5SVY2;Q3TE63;Q3UAJ1	Ppia	Peptidyl-prolyl cis-trans isomerase A	PPIA_MOUSE	26	6364550	5006020	4702470	5111420	5444530	4709040
P17751	Triosephosphate isomerase	Tpi1	P17751	P17751;H7BXC3	Tpi1	Triosephosphate isomerase	TPIS_MOUSE	29	3779130	2993240	2773980	3129010	3505010	2911400
P17809	Solute carrier family 2, facilitated glucose transporter member 1	Slc2a1	P17809	P17809;Q3TD17;Q3U2J2;Q8BTM5	Slc2a1	Solute carrier family 2, facilitated glucose transporter member 1	GTR1_MOUSE	5	68060.7	96088.7	99946	83813.9	98392.1	145257
P17879	Heat shock 70 kDa protein 1B	Hspa1b	P17879	P17879;Q61696;A1E2B8;O88688;Q3TAI8;Q3TU85;Q61698	Hspa1b	Heat shock 70 kDa protein 1B	HS71B_MOUSE	42	521013	516434	471307	463981	546411	453474
P17897	Lysozyme C-1	Lyz1	P17897	P17897;A0A077S9N1	Lyz1	Lysozyme C-1	LYZ1_MOUSE	1					40797.8	30311.4
P17918	Proliferating cell nuclear antigen	Pcna	P17918	P17918;Q542J9;Q91ZH2;Q9CZD6	Pcna	Proliferating cell nuclear antigen	PCNA_MOUSE	28	795635	673910	605628	736237	800568	651038
P18052	Receptor-type tyrosine-protein phosphatase alpha	Ptpra	P18052	P18052;Q91V35	Ptpra	Receptor-type tyrosine-protein phosphatase alpha	PTPRA_MOUSE	17	30676.6	32823.3	38313.2	34023.7	31043.4	31143.5
P18155	Bifunctional methylenetetrahydrofolate dehydrogenase/cyclohydrolase, mitochondrial	Mthfd2	P18155	P18155;Q3U8E7	Mthfd2	Bifunctional methylenetetrahydrofolate dehydrogenase/cyclohydrolase, mitochondrial	MTDC_MOUSE	15	102103	83487.3	81922.1	87844.5	101822	88774.4
P18242	Cathepsin D	Ctsd	P18242	P18242;Q3UCD9;A0A1B0GT66;F6Y6L6;F8WIR1;Q3TIR0;Q3TJN3;Q3TWD0;Q3TWL1;Q3TWR6;Q3TXL5;Q3U651;Q3U7I9;Q3U7P0;Q3UAQ1;Q3UC89;Q3UCW4;Q8C243;Q8VCK2;Q05BF3	Ctsd	Cathepsin D	CATD_MOUSE	17	479619	446339	461231	469650	464514	412015
P18406	CCN family member 1	Ccn1	P18406	P18406;Q3TX21	Ccn1	CCN family member 1	CCN1_MOUSE	23	102865	113222	110958	94212.7	92856.1	89663.2
P18572	Basigin	Bsg	P18572	P18572;K3W4Q8;O55107;O55108;J3QP71	Bsg	Basigin	BASI_MOUSE	14	388870	308534	274107	302795	347893	286453
P18608	Non-histone chromosomal protein HMG-14	Hmgn1	P18608	P18608;Q8CEW1;A0A3B2W3M7	Hmgn1	Non-histone chromosomal protein HMG-14	HMGN1_MOUSE	1	40933.5	58122.3	42351.2	51002.4	44797.7	42551.1
P18654	Ribosomal protein S6 kinase alpha-3	Rps6ka3	P18654	P18654;B1AXN9;A7E215	Rps6ka3	Ribosomal protein S6 kinase alpha-3	KS6A3_MOUSE	41	91588.8	111827	109828	115811	99729.5	124837
P18760	Cofilin-1	Cfl1	P18760	P18760;P45591;A0A494B9A7;Q3UHW9;Q544Y7;Q9CX22	Cfl1	Cofilin-1	COF1_MOUSE	32	3594300	3457570	3379130	3665120	3846730	3564870
P18762	Beta-2 adrenergic receptor	Adrb2	P18762	P18762;Q8K0V0	Adrb2	Beta-2 adrenergic receptor	ADRB2_MOUSE	3	41183.2	31589.3	46088.9	22463.8	28342.6	16660.8
P18826	Phosphorylase b kinase regulatory subunit alpha, skeletal muscle isoform	Phka1	P18826	P18826;A2AI87;A2AI88;A2AI89;A2AI91;Q3TQJ0;Q8CBA7	Phka1	Phosphorylase b kinase regulatory subunit alpha, skeletal muscle isoform	KPB1_MOUSE	1						13436.7
P18828	Syndecan-1	Sdc1	P18828	P18828;Q3V1F2;Q3THY2;E0CYT6	Sdc1	Syndecan-1	SDC1_MOUSE	6	237543	143648	153397	156037	181491	121678
P18872	Guanine nucleotide-binding protein G(o) subunit alpha	Gnao1	P18872	P18872;D3Z2M7;Q543S2	Gnao1	Guanine nucleotide-binding protein G(o) subunit alpha	GNAO_MOUSE	15	197216	239491	242861	259592	206147	242446
P18911	Retinoic acid receptor gamma	Rarg	P18911	P18911;D3YZY4	Rarg	Retinoic acid receptor gamma	RARG_MOUSE	4	9418.61	6622.07	8608.32	11715.3	7454.36	3744.95
P19096	Fatty acid synthase	Fasn	P19096	A0A0U1RNJ1;P19096;Q3UHT6;Q3TB22;O89060	Fasn	Fatty acid synthase	FAS_MOUSE	175	831730	1142940	1235940	1184850	999860	1288020
P19123	Troponin C, slow skeletal and cardiac muscles	Tnnc1	P19123	P19123;E9Q8P0	Tnnc1	Troponin C, slow skeletal and cardiac muscles	TNNC1_MOUSE	8	191202	142531	148536	119794	122791	101704
P19157	Glutathione S-transferase P 1	Gstp1	P19157	P19157;A0A494BAW2;A0A494B908	Gstp1	Glutathione S-transferase P 1	GSTP1_MOUSE	32	1388770	1196720	1097650	1203980	1332180	1042440
P19182	Interferon-related developmental regulator 1	Ifrd1	P19182	P19182;E9PVS0;E9Q1E6	Ifrd1	Interferon-related developmental regulator 1	IFRD1_MOUSE	2		5550.67	4482.96	2934.35	5393.92	5285.88
P19221	Prothrombin	F2	P19221	P19221;Q3TJ94;H7BX99	F2	Prothrombin	THRB_MOUSE	11	86923.9	63199.6	68420.7	81585.2	79925.2	68957.6
P19246	Neurofilament heavy polypeptide	Nefh	P19246	P19246;Q80TQ3	Nefh	Neurofilament heavy polypeptide	NFH_MOUSE	2	12290.1	14970.9			20890.1	13233.3
P19253	Large ribosomal subunit protein uL13	Rpl13a	P19253	P19253;A0A1B0GS68;A0A1B0GSQ6;A0A1B0GTA1;Q3TDS9;Q5M9M0;A0A1B0GQW6;A0A1B0GSF0	Rpl13a	Large ribosomal subunit protein uL13	RL13A_MOUSE	12	594703	875475	1070810	920538	688989	1052010
P19258	Mitochondrial inner membrane protein Mpv17	Mpv17	P19258	P19258;A0A0J9YVC7;G3UVW1;D3YWI4;E9Q1I6;F8WHT5	Mpv17	Mitochondrial inner membrane protein Mpv17	MPV17_MOUSE	3	64137.5	100100	115179	90823.1	76322.2	126705
P19324	Serpin H1	Serpinh1	P19324	P19324;Q3TJK3;Q3TWG9;Q8BV87;Q8BVU9	Serpinh1	Serpin H1	SERPH_MOUSE	57	2480450	2797330	2913620	2583370	2595700	2582390
P19426	Negative elongation factor E	Nelfe	P19426	P19426;Q3UIA1	Nelfe	Negative elongation factor E	NELFE_MOUSE	17	45721.1	31078.2	28503.2	32033.7	37335.6	28448.1
P19467	Mucin-13	Muc13	P19467	P19467;Q3V1S6	Muc13	Mucin-13	MUC13_MOUSE	1	18938.6	10861.1
P19536	Cytochrome c oxidase subunit 5B, mitochondrial	Cox5b	P19536	P19536;Q9D881	Cox5b	Cytochrome c oxidase subunit 5B, mitochondrial	COX5B_MOUSE	13	845892	745481	709047	748601	809235	757322
P19783	Cytochrome c oxidase subunit 4 isoform 1, mitochondrial	Cox4i1	P19783	P19783;A2RSV8	Cox4i1	Cytochrome c oxidase subunit 4 isoform 1, mitochondrial	COX41_MOUSE	19	632220	694122	658214	742602	688506	673873
P19788	Matrix Gla protein	Mgp	P19788	P19788;Q3TVX6;Q6NSS4;Q8VEK8	Mgp	Matrix Gla protein	MGP_MOUSE	6	157267	168266	136671	133258	141586	90505.3
P19973	Lymphocyte-specific protein 1	Lsp1	P19973	P19973;A2A6J4;A2A6J7	Lsp1	Lymphocyte-specific protein 1	LSP1_MOUSE	14	64989.7	57296.5	47309.4	35425.6	51694.1	31198.7
P20029	Endoplasmic reticulum chaperone BiP	Hspa5	P20029	P20029;Q3TI47;Q3TKF8;Q3TWF2;Q3U6V3;Q3U7T8;Q3U9G2;Q9DC41;Q3TUS2;Q3UEM8	Hspa5	Endoplasmic reticulum chaperone BiP	BIP_MOUSE	71	3871580	3305450	3024850	2956910	3363520	2839530
P20060	Beta-hexosaminidase subunit beta	Hexb	P20060	P20060;Q3TXR9	Hexb	Beta-hexosaminidase subunit beta	HEXB_MOUSE	25	303616	328071	313957	324034	305191	324230
P20065	Thymosin beta-4	Tmsb4x	P20065	P20065;Q6ZWX2	Tmsb4x	Thymosin beta-4	TYB4_MOUSE	4	112759	88376.3	63881.5	58916.6	74260.1	61735.6
P20067	DNA-binding protein inhibitor ID-1	Id1	P20067	P20067;A2AHY3;Q6GTZ3	Id1	DNA-binding protein inhibitor ID-1	ID1_MOUSE	2	8986.77	5796.79	5791.22	4591.95	11714.5
P20108	Thioredoxin-dependent peroxide reductase, mitochondrial	Prdx3	P20108	P20108	Prdx3	Thioredoxin-dependent peroxide reductase, mitochondrial	PRDX3_MOUSE	13	744429	689989	641632	650814	782444	684187
P20152	Vimentin	Vim	P20152	P20152;Q5FWJ3;A0A0A6YWC8;A4IF59;Q3TFD9;Q3TWV0;Q3U6S1;Q3UAX1;Q3UD36;Q3V2S4	Vim	Vimentin	VIME_MOUSE	96	19886100	17427800	17094400	18388700	20130600	16602500
P20352	Tissue factor	F3	P20352	A0A0R4J088;P20352;A0A0G2JGS5;Q6RFS9	F3	Tissue factor	TF_MOUSE	1	11120.6	16700.9			9992.17	16313.8
P20357	Microtubule-associated protein 2	Map2	P20357	P20357;A0A668KLC6;G3UZK9;Q3URJ7	Map2	Microtubule-associated protein 2	MTAP2_MOUSE	46	134286	120307	110369	116158	128483	114604
P20444	Protein kinase C alpha type	Prkca	P20444	P20444;Q4VA93	Prkca	Protein kinase C alpha type	KPCA_MOUSE	26	101271	130320	154355	128443	101662	132796
P20664	DNA primase small subunit	Prim1	P20664	P20664;Q3UZF0;Q5FW94	Prim1	DNA primase small subunit	PRI1_MOUSE	17	23349	27277.3	32785.3	27200.3	31797.4	28415.4
P20782	Acetylcholine receptor subunit epsilon	Chrne	P20782	P20782;Q5SXG9;Q9CVV1	Chrne	Acetylcholine receptor subunit epsilon	ACHE_MOUSE	1	16643.6	16956.3	27514.9	23969.6	15019.9	13196.5
P20801	Troponin C, skeletal muscle	Tnnc2	P20801	P20801	Tnnc2	Troponin C, skeletal muscle	TNNC2_MOUSE	3	7282.11	4803.42	5596.27		11275	7877.48
P20918	Plasminogen	Plg	P20918	P20918;Q3V1T9;Q6TCI0	Plg	Plasminogen	PLMN_MOUSE	4	29183.9	27922.3	27134.9	32987.1	35596.8	26759.1
P21107	Tropomyosin alpha-3 chain	Tpm3	P21107	P21107;A0A0R4J1P2;E9Q7Q3;Q8C7C3	Tpm3	Tropomyosin alpha-3 chain	TPM3_MOUSE	12	1242230	925288	953593	984589	1141580	909625
P21126	Ubiquitin-like protein 4A	Ubl4a	P21126	P21126;Q3UK94;B2M0R9;B2M0S0;Q684Q9;Q91V47	Ubl4a	Ubiquitin-like protein 4A	UBL4A_MOUSE	15	173970	143130	110278	114652	151096	127439
P21278	Guanine nucleotide-binding protein subunit alpha-11	Gna11	P21278	P21278;Q3UPA1;Q91X95	Gna11	Guanine nucleotide-binding protein subunit alpha-11	GNA11_MOUSE	15	114365	124693	143378	153283	125724	147179
P21279	Guanine nucleotide-binding protein G(q) subunit alpha	Gnaq	P21279	P21279;Q3UHH5	Gnaq	Guanine nucleotide-binding protein G(q) subunit alpha	GNAQ_MOUSE	22	96069.6	118740	116817	131321	99207.3	127052
P21460	Cystatin-C	Cst3	P21460	P21460;Q3U5K7;Q9EPX9	Cst3	Cystatin-C	CYTC_MOUSE	10	90237.8	95085.2	93266.4	80536.8	77497.4	80842.6
P21550	Beta-enolase	Eno3	P21550	P21550;J3QPZ9;Q4FK59	Eno3	Beta-enolase	ENOB_MOUSE	31	1579670	1381200	1346790	1375400	1430520	1263380
P21619	Lamin-B2	Lmnb2	P21619	P21619;A0A0R4J0Q5	Lmnb2	Lamin-B2	LMNB2_MOUSE	46	380153	348436	318156	326574	362260	298309
P21956	Lactadherin	Mfge8	P21956	P21956;Q3TDU5;Q9QWQ1	Mfge8	Lactadherin	MFGM_MOUSE	25	115601	132150	134012	114846	109094	114306
P21981	Protein-glutamine gamma-glutamyltransferase 2	Tgm2	P21981	P21981	Tgm2	Protein-glutamine gamma-glutamyltransferase 2	TGM2_MOUSE	33	90490.3	109259	111847	108968	86399.5	96888
P21995	Embigin	Emb	P21995	P21995;Q3TI59;Q3TSZ8;Q3UFK0	Emb	Embigin	EMB_MOUSE	9	37085.2	26466.8	27278	30994.2	40602.2	30832.8
P22315	Ferrochelatase, mitochondrial	Fech	P22315	P22315;A0A494B9Y8;A0A494BAI5;F6T2S0;Q3UC49;Q8C3V7;Q91W09;Q4QRK2	Fech	Ferrochelatase, mitochondrial	HEMH_MOUSE	31	343743	356190	342500	326430	367007	341243
P22366	Myeloid differentiation primary response protein MyD88	Myd88	P22366	P22366;Q3U7M4;Q0PM15;Q0PM16;Q3TIB3;Q3U6W5;Q3UDG9;Q8C1X0	Myd88	Myeloid differentiation primary response protein MyD88	MYD88_MOUSE	10	22910.6	39205.9	41574.8	38263.2	31942.8	43329.4
P22437	Prostaglandin G/H synthase 1	Ptgs1	P22437	P22437;Q543T1;Q3UZ23;Q3TJN9	Ptgs1	Prostaglandin G/H synthase 1	PGH1_MOUSE	28	311687	365308	408085	435171	380116	408912
P22518	Dual specificity protein kinase CLK1	Clk1	P22518	O35493;P22518;Q3UKA7;Q4FJV9	Clk1	Dual specificity protein kinase CLK1	CLK1_MOUSE	2	7348.28	7689.9	10547	9733.65	10566.7	15551.2
P22599	Alpha-1-antitrypsin 1-2	Serpina1b	P22599;Q00897	P22599;Q00897;Q3KQQ4;Q91X22	Serpina1b;Serpina1d	Alpha-1-antitrypsin 1-2	A1AT2_MOUSE;A1AT4_MOUSE	1	4822.14			20243.2	9018.16
P22682	E3 ubiquitin-protein ligase CBL	Cbl	P22682	P22682;A0A0U1RP47;A0A0U1RQ85;A0A0X1KG61;Q2M4H7	Cbl	E3 ubiquitin-protein ligase CBL	CBL_MOUSE	19	46027.2	35429.8	43059.3	36879.7	35416.1	41016.7
P22777	Plasminogen activator inhibitor 1	Serpine1	P22777	P22777;G5E899;D0ESZ5;D0ESZ6;Q7TPE9	Serpine1	Plasminogen activator inhibitor 1	PAI1_MOUSE	1	9509.95	7416.67	9978.45	6882.32	5438.21	6688.44
P22892	AP-1 complex subunit gamma-1	Ap1g1	P22892	P22892;Q8CBB7;Q3UKX8;Q8CC03	Ap1g1	AP-1 complex subunit gamma-1	AP1G1_MOUSE	26	59719.1	81271.1	88867	78291.4	71285.3	86453.4
P22907	Porphobilinogen deaminase	Hmbs	P22907	P22907;Q3UBC6;Q3UPG1;Q99L41	Hmbs	Porphobilinogen deaminase	HEM3_MOUSE	11	60989.4	57282.2	52357.6	58283.5	70404.5	61849.9
P22935	Cellular retinoic acid-binding protein 2	Crabp2	P22935	P22935;P62965;Q6P071	Crabp2	Cellular retinoic acid-binding protein 2	RABP2_MOUSE	16	334521	318995	294963	262568	280404	254798
P23116	Eukaryotic translation initiation factor 3 subunit A	Eif3a	P23116	P23116;Q3TKF9;Q3UEK3;Q3UL99;Q3UM46;Q6A0B9	Eif3a	Eukaryotic translation initiation factor 3 subunit A	EIF3A_MOUSE	111	432345	477054	461415	482024	459153	468133
P23188	Furin	Furin	P23188	P23188	Furin	Furin	FURIN_MOUSE	7	10559.4	10978.5	16699.6	13512.4	21469.7	13904.9
P23198	Chromobox protein homolog 3	Cbx3	P23198	P23198;I6L9I7;Q32P00;Q9DCC5	Cbx3	Chromobox protein homolog 3	CBX3_MOUSE	9	753019	602920	527466	581546	697901	528140
P23242	Gap junction alpha-1 protein	Gja1	P23242	A0A654ICD2;P23242;Q7TMQ1;Q8C4N2	Gja1	Gap junction alpha-1 protein	CXA1_MOUSE	12	71348.6	52892.5	53960.1	57034.7	64798.6	67000.7
P23249	Putative helicase MOV-10	Mov10	P23249	P23249;D3YVL0;D3Z3E8;E9PW39;Q3TFC0;Q3UD86;Q69ZE2	Mov10	Putative helicase MOV-10	MOV10_MOUSE	30	56276.9	69817.7	78722.1	67893.9	61591.4	81660.7
P23475	X-ray repair cross-complementing protein 6	Xrcc6	P23475	P23475;A0A0R4J187;A0A2R8VHZ9	Xrcc6	X-ray repair cross-complementing protein 6	XRCC6_MOUSE	34	90504.1	125005	117916	114904	109820	126636
P23492	Purine nucleoside phosphorylase	Pnp	P23492	P23492;Q543K9	Pnp	Purine nucleoside phosphorylase	PNPH_MOUSE	31	195599	195919	217033	200386	215465	226740
P23506	Protein-L-isoaspartate(D-aspartate) O-methyltransferase	Pcmt1	P23506	P23506;E0CYV0;E9PWE0;F6V9F1;F7D432;Q545L9;Q8BPI6	Pcmt1	Protein-L-isoaspartate(D-aspartate) O-methyltransferase	PIMT_MOUSE	19	249396	184781	166064	179061	224246	187902
P23591	GDP-L-fucose synthase	Gfus	P23591	P23591;A0A2R8VI39;A0A2R8W6P6;Q5HZI6	Gfus	GDP-L-fucose synthase	FCL_MOUSE	22	133298	146588	130261	149040	139434	132529
P23708	Nuclear transcription factor Y subunit alpha	Nfya	P23708	P23708;A0A0R4J1Y8;E0CYF3;F6TWX0;F7DFJ2;Q3UP82;Q8K2W1;Q9DBV7	Nfya	Nuclear transcription factor Y subunit alpha	NFYA_MOUSE	5	21697.2	12158.5	10928.2	14710.4	17078.5	11989.3
P23780	Beta-galactosidase	Glb1	P23780	P23780;Q3TAW7;Q8K131;Q99KV2	Glb1	Beta-galactosidase	BGAL_MOUSE	20	125720	115238	123840	133677	123287	125580
P23798	Polycomb group RING finger protein 2	Pcgf2	P23798	P23798	Pcgf2	Polycomb group RING finger protein 2	PCGF2_MOUSE	2	12134	25161.6	13788.1	15851.7	33613.4	13687.6
P23927	Alpha-crystallin B chain	Cryab	P23927	P23927;Q52L78;A0A1L1SRG5	Cryab	Alpha-crystallin B chain	CRYAB_MOUSE	16	931633	909120	830245	908952	1065850	888537
P23949	mRNA decay activator protein ZFP36L2	Zfp36l2	P23949	P23949;P23950;Q543H2;Q91YI7;Q9EQL8;Q9EQL7	Zfp36l2	mRNA decay activator protein ZFP36L2	TISD_MOUSE	7	64365.1	62411.6	42148.3	56206.3	66220.1	46486.5
P23950	mRNA decay activator protein ZFP36L1	Zfp36l1	P23950	P23950;Q543H2;Q91YI7	Zfp36l1	mRNA decay activator protein ZFP36L1	TISB_MOUSE	4	54395.1	42889.8	40814.8	49028.4	47369.1	34783.4
P24270	Catalase	Cat	P24270	P24270;Q3TVZ1;Q3UF58;Q3UZE7;Q542K4;Q8C6E3;Q91XI2;A2AL20	Cat	Catalase	CATA_MOUSE	33	311103	282624	265899	288314	315519	277437
P24288	Branched-chain-amino-acid aminotransferase, cytosolic	Bcat1	P24288	P24288;E9Q4K3;B2KFA8;B2KFA9;Q3TJN1;Q3TKJ1;Q8CBC8;Q9CXX6	Bcat1	Branched-chain-amino-acid aminotransferase, cytosolic	BCAT1_MOUSE	18	66548	49270.3	54951.9	54656.8	68894.5	55874.3
P24369	Peptidyl-prolyl cis-trans isomerase B	Ppib	P24369	P24369;Q9DCY1;Q6ZQM2	Ppib	Peptidyl-prolyl cis-trans isomerase B	PPIB_MOUSE	25	935130	1012640	1031370	967488	966310	1037770
P24452	Macrophage-capping protein	Capg	P24452	P24452;Q99LB4;Q3TNN6;Q3UJ44	Capg	Macrophage-capping protein	CAPG_MOUSE	20	2756900	2364570	2143670	2356280	2280030	1702230
P24472	Glutathione S-transferase A4	Gsta4	P24472	P24472	Gsta4	Glutathione S-transferase A4	GSTA4_MOUSE	17	790885	714357	682907	925805	1063260	973027
P24527	Leukotriene A-4 hydrolase	Lta4h	P24527	P24527	Lta4h	Leukotriene A-4 hydrolase	LKHA4_MOUSE	48	260579	279909	284091	310664	279997	280717
P24547	Inosine-5'-monophosphate dehydrogenase 2	Impdh2	P24547	P24547;Q3UAT9;Q3U9N8;Q3UPJ2;A0A0A6YY72	Impdh2	Inosine-5'-monophosphate dehydrogenase 2	IMDH2_MOUSE	44	139608	163482	163062	159630	166505	163830
P24622	Alpha-crystallin A chain	Cryaa	P24622	P24622;A0A494B9Q6;Q546L9;Q569M7	Cryaa	Alpha-crystallin A chain	CRYAA_MOUSE	1	44029.3	42575.1	42102.5	37041.1	59524	36626.7
P24638	Lysosomal acid phosphatase	Acp2	P24638	P24638;A0A5F8MPS7;B7ZCF4;B7ZCF5;Q3U4F3;Q3UZN1	Acp2	Lysosomal acid phosphatase	PPAL_MOUSE	14	103364	105657	119261	101530	110288	103764
P24668	Cation-dependent mannose-6-phosphate receptor	M6pr	P24668	P24668;Q3UF03;Q3UKQ5	M6pr	Cation-dependent mannose-6-phosphate receptor	MPRD_MOUSE	13	365064	321325	321400	316049	341480	276180
P24788	Cyclin-dependent kinase 11B	Cdk11b	P24788	P24788;A2A9P6	Cdk11b	Cyclin-dependent kinase 11B	CD11B_MOUSE	25	42611	44053.5	47269	49344	47410.1	49259.5
P24860	G2/mitotic-specific cyclin-B1	Ccnb1	P24860	P24860;Q3TQW9;G3UY65;Q3TFV6;Q3UWL3;C5IGX4;Q68EM3	Ccnb1	G2/mitotic-specific cyclin-B1	CCNB1_MOUSE	2	11820.7	12963.1	13753.5	10641.9	12057.9	18810.1
P25085	Interleukin-1 receptor antagonist protein	Il1rn	P25085	P25085;Q542C7;Q3TBV5;Q542W1;Q8CGA1;A0A0A6YVU4	Il1rn	Interleukin-1 receptor antagonist protein	IL1RA_MOUSE	4	35769.3	30021.4	30073.2	20467.8	46248.8	23565
P25118	Tumor necrosis factor receptor superfamily member 1A	Tnfrsf1a	P25118	P25118;Q3U479;Q3TVS9;Q6QHF0;Q6QHF1	Tnfrsf1a	Tumor necrosis factor receptor superfamily member 1A	TNR1A_MOUSE	2	8892.54	12541.6		5447.57	8526.67	3142.54
P25119	Tumor necrosis factor receptor superfamily member 1B	Tnfrsf1b	P25119	P25119;Q545P4;Q3U2A9;Q62327	Tnfrsf1b	Tumor necrosis factor receptor superfamily member 1B	TNR1B_MOUSE	3	8994.04	8116.51		11901	11575.4	7861.28
P25206	DNA replication licensing factor MCM3	Mcm3	P25206	P25206;Q3UI57;Q3ULD6;Q3UZH2	Mcm3	DNA replication licensing factor MCM3	MCM3_MOUSE	48	101658	115831	116359	137965	124374	135030
P25318	Collagen alpha-2(VIII) chain	Col8a2	P25318	P25318	Col8a2	Collagen alpha-2(VIII) chain	CO8A2_MOUSE	2	12422.7	18734.2	10617.4	12219.4	11093.1
P25425	POU domain, class 2, transcription factor 1	Pou2f1	P25425	P25425;P31362;A0A0R4J1Z4;A0A0A0MQE0;A0A0A0MQM6;E9Q6Z8;F8VQL7;I1E4X2;Q3U5D1;Q7TSC9;P70260	Pou2f1	POU domain, class 2, transcription factor 1	PO2F1_MOUSE	8	49037.4	51666.4	47875.9	29603	57999.4	39445.8
P25444	Small ribosomal subunit protein uS5	Rps2	P25444	P25444;Q3TI78;Q3TL20;Q3TLE5;Q3TXR5;Q3TXS9;Q3UB36;Q58EU3	Rps2	Small ribosomal subunit protein uS5	RS2_MOUSE	26	1012210	1400190	1602270	1472440	1161500	1581620
P25446	Tumor necrosis factor receptor superfamily member 6	Fas	P25446	P25446;A0A494BBP5;A1Y9B2	Fas	Tumor necrosis factor receptor superfamily member 6	TNR6_MOUSE	2	6629.58	5227.31	4617.93	3446.19	8649.85	3950.57
P25785	Metalloproteinase inhibitor 2	Timp2	P25785	P25785;Q6PI17;Q8BSJ3;B1AQJ3	Timp2	Metalloproteinase inhibitor 2	TIMP2_MOUSE	7	40164.1	34307.4	32025.4	37486.6	35572.7	27798.2
P25799	Nuclear factor NF-kappa-B p105 subunit	Nfkb1	P25799	P25799;A0A0G2JGK6	Nfkb1	Nuclear factor NF-kappa-B p105 subunit	NFKB1_MOUSE	39	109568	116108	130671	125681	124465	123507
P25911	Tyrosine-protein kinase Lyn	Lyn	P25911	P25911;Q3TCS3;Q3U6Q5;Q8CEI0	Lyn	Tyrosine-protein kinase Lyn	LYN_MOUSE	10	22523.8	29814.8	29228.1	26158.7	20628.5	30983.7
P25916	Polycomb complex protein BMI-1	Bmi1	P25916	P25916;Q2LC58;Q3ULL2;A2ASR5;A2ASR6;A2ASR7;A2ASR8	Bmi1	Polycomb complex protein BMI-1	BMI1_MOUSE	7	46258.8	56624.7	47398.6	53757.7	50237.6	49702.1
P25976	Nucleolar transcription factor 1	Ubtf	P25976	P25976;A2AWT5;Q9DBH1;A2AWT6;A2AWT7;G3UZW9;Q05DS1	Ubtf	Nucleolar transcription factor 1	UBF1_MOUSE	44	506720	443442	449106	462526	561289	443395
P26011	Integrin beta-7	Itgb7	P26011	P26011	Itgb7	Integrin beta-7	ITB7_MOUSE	1	8492.83	8478.58	5089.89	7933.24		8937.8
P26039	Talin-1	Tln1	P26039	P26039;Q3TBC3;Q3UHS6;Q80TM2;Q0V930	Tln1	Talin-1	TLN1_MOUSE	240	1003250	988427	942965	925085	976027	833786
P26040	Ezrin	Ezr	P26040	P26040;Q4KML7;Q3TCP5;Q3UL48;Q3UXR4	Ezr	Ezrin	EZRI_MOUSE	44	291529	300677	280759	289619	313760	276444
P26041	Moesin	Msn	P26041	P26041;Q05DU4;Q3TZQ2	Msn	Moesin	MOES_MOUSE	101	1837480	2233940	2244170	2136820	2026000	2242120
P26043	Radixin	Rdx	P26043	A0A5F8MPB9;P26043;Q3TH46;Q3U111;Q3UJJ8;Q3TS74	Rdx	Radixin	RADI_MOUSE	32	182623	199205	190683	188483	173203	173894
P26231	Catenin alpha-1	Ctnna1	P26231	P26231;Q61301;Q545R0;E0CXB9;Q3TGQ3	Ctnna1	Catenin alpha-1	CTNA1_MOUSE	76	454052	401079	373095	385201	432729	353739
P26350	Prothymosin alpha	Ptma	P26350	P26350;Q0VGU2;Q3U6E4;Q3U8X6;Q3UA54;Q8C2T3;Q8CAQ5	Ptma	Prothymosin alpha	PTMA_MOUSE	9	737358	574738	532984	237237	482442	402335
P26369	Splicing factor U2AF 65 kDa subunit	U2af2	P26369	P26369;Q505Q1;Q80XR5;A0A140LJK3	U2af2	Splicing factor U2AF 65 kDa subunit	U2AF2_MOUSE	21	423726	396566	369216	426920	431707	378656
P26443	Glutamate dehydrogenase 1, mitochondrial	Glud1	P26443	P26443	Glud1	Glutamate dehydrogenase 1, mitochondrial	DHE3_MOUSE	55	1428690	1695880	1615100	1610390	1603080	1669980
P26450	Phosphatidylinositol 3-kinase regulatory subunit alpha	Pik3r1	P26450	O08908;P26450;P70304;A0A087WQM2;A0A2X0SZ21;Q3UK33;Q80UI5	Pik3r1	Phosphatidylinositol 3-kinase regulatory subunit alpha	P85A_MOUSE	17	33065	30160.7	28250.9	26102.9	34406.3	32476.6
P26516	26S proteasome non-ATPase regulatory subunit 7	Psmd7	P26516	P26516;A1L3B8	Psmd7	26S proteasome non-ATPase regulatory subunit 7	PSMD7_MOUSE	21	380933	431246	400532	400331	457915	491330
P26638	Serine--tRNA ligase, cytoplasmic	Sars1	P26638	P26638;Q8C483;Q3U6F6;Q3U8N1;A2AFS0;A2AFS1	Sars1	Serine--tRNA ligase, cytoplasmic	SYSC_MOUSE	43	296182	347653	355254	364901	340741	356353
P26645	Myristoylated alanine-rich C-kinase substrate	Marcks	P26645	P26645;A0A0A1HAM8;Q05BL6	Marcks	Myristoylated alanine-rich C-kinase substrate	MARCS_MOUSE	20	2661380	2272510	1993490	2219260	2179910	1470850
P26687	Twist-related protein 1	Twist1	P26687;Q9D030	P26687;Q9D030;A5D6P6	Twist1;Twist2	Twist-related protein 1	TWST1_MOUSE;TWST2_MOUSE	1		8008.97
P26883	Peptidyl-prolyl cis-trans isomerase FKBP1A	Fkbp1a	P26883	P26883	Fkbp1a	Peptidyl-prolyl cis-trans isomerase FKBP1A	FKB1A_MOUSE	18	2182500	1600050	1451340	1623650	1758630	1309220
P26952	Interleukin-3 receptor subunit alpha	Il3ra	P26952	P26952	Il3ra	Interleukin-3 receptor subunit alpha	IL3RA_MOUSE	2	10796.7	11487.3	9697.9	14346.8	9854.5	7713.12
P27046	Alpha-mannosidase 2	Man2a1	P27046	P27046;F6QMB7	Man2a1	Alpha-mannosidase 2	MA2A1_MOUSE	51	80544	102249	114819	102518	102641	131214
P27048	Small nuclear ribonucleoprotein-associated protein B	Snrpb	P27048;P63163	P27048;P63163;O70499;Q3UN87	Snrpb;Snrpn	Small nuclear ribonucleoprotein-associated protein B	RSMB_MOUSE;RSMN_MOUSE	14	274231	282338	272656	363044	304363	325041
P27090	Transforming growth factor beta-2 proprotein	Tgfb2	P27090	A0A0A6YXU9;P27090;Q3TWH5;Q8CDZ9;Q921T1	Tgfb2	Transforming growth factor beta-2 proprotein	TGFB2_MOUSE	2		12554		10152.5		10395.6
P27512	Tumor necrosis factor receptor superfamily member 5	Cd40	P27512	P27512	Cd40	Tumor necrosis factor receptor superfamily member 5	TNR5_MOUSE	1		1549.4	915.376			818.318
P27546	Microtubule-associated protein 4	Map4	P27546	P27546;A0A0G2JDY5;A0A0G2JFH2;A0A0G2JFK3;A0A0G2JG35;A0A140T8T5;E9PZ43	Map4	Microtubule-associated protein 4	MAP4_MOUSE	84	1295180	989559	940821	950506	1033060	788000
P27600	Guanine nucleotide-binding protein subunit alpha-12	Gna12	P27600	P27600;A0A0G2JG40;Q2NKI3	Gna12	Guanine nucleotide-binding protein subunit alpha-12	GNA12_MOUSE	2	6528.52	5561.77		7073.79		6573.43
P27601	Guanine nucleotide-binding protein subunit alpha-13	Gna13	P27601	P27601;Q3UE40	Gna13	Guanine nucleotide-binding protein subunit alpha-13	GNA13_MOUSE	24	175349	221017	227908	230554	216468	251895
P27612	Phospholipase A-2-activating protein	Plaa	P27612	P27612	Plaa	Phospholipase A-2-activating protein	PLAP_MOUSE	42	107355	145400	168218	147386	127721	148661
P27641	X-ray repair cross-complementing protein 5	Xrcc5	P27641	P27641	Xrcc5	X-ray repair cross-complementing protein 5	XRCC5_MOUSE	33	145700	187398	211300	182882	172649	186433
P27659	Large ribosomal subunit protein uL3	Rpl3	P27659	P27659;A0A087WQK0;Q3T9U9;Q3U9L3;Q3UB15;Q3UB67;Q3UB90	Rpl3	Large ribosomal subunit protein uL3	RL3_MOUSE	50	849073	1247830	1407190	1271110	1109250	1641440
P27661	Histone H2AX	H2ax	P27661	P27661	H2ax	Histone H2AX	H2AX_MOUSE	12	31397900	30111300	24934600	28972800	28600500	28775600
P27671	Ras-specific guanine nucleotide-releasing factor 1	Rasgrf1	P27671	P27671;B2RS27	Rasgrf1	Ras-specific guanine nucleotide-releasing factor 1	RGRF1_MOUSE	2	44133	43619	34383.1	46515.9	54215.2	63793.9
P27773	Protein disulfide-isomerase A3	Pdia3	P27773	P27773;F6Q404	Pdia3	Protein disulfide-isomerase A3	PDIA3_MOUSE	64	3198340	2413390	2273780	2268180	2679650	2004610
P27790	Major centromere autoantigen B	Cenpb	P27790	P27790;Q923C5	Cenpb	Major centromere autoantigen B	CENPB_MOUSE	6	18136.7	17340.9	16021.1	17548	18440.5	16428.4
P27808	Alpha-1,3-mannosyl-glycoprotein 2-beta-N-acetylglucosaminyltransferase	Mgat1	P27808	P27808;Q544F0;Q8CIC9	Mgat1	Alpha-1,3-mannosyl-glycoprotein 2-beta-N-acetylglucosaminyltransferase	MGAT1_MOUSE	15	38665.8	62675.5	61231.4	60853.4	49137.3	66174.2
P28028	Serine/threonine-protein kinase B-raf	Braf	P28028	P28028;A0A7N4FLU7;Q9JJU6	Braf	Serine/threonine-protein kinase B-raf	BRAF_MOUSE	2	14907.5	20286	20497.9	25364.2	25773.7	22348.9
P28033	CCAAT/enhancer-binding protein beta	Cebpb	P28033	P28033;Q3UPN9;O70192	Cebpb	CCAAT/enhancer-binding protein beta	CEBPB_MOUSE	3	19969.5	16351	10548.3	16530.4	12220	13647.6
P28271	Cytoplasmic aconitate hydratase	Aco1	P28271	P28271;Q8VDC3	Aco1	Cytoplasmic aconitate hydratase	ACOHC_MOUSE	47	141463	154610	158366	152989	150904	172947
P28301	Protein-lysine 6-oxidase	Lox	P28301	P28301;Q3TXH3;Q3TLP7;Q3TP83;Q3TWI1;Q3TX90;Q3UXV2	Lox	Protein-lysine 6-oxidase	LYOX_MOUSE	14	84027.6	81040.1	80925.1	52033.1	58499.8	61224.2
P28352	DNA repair nuclease/redox regulator APEX1	Apex1	P28352	P28352;Q544Z7;D3Z124;D3Z6R9	Apex1	DNA repair nuclease/redox regulator APEX1	APEX1_MOUSE	20	335414	358577	388778	367683	332903	384530
P28474	Alcohol dehydrogenase class-3	Adh5	P28474	P28474;Q6P5I3	Adh5	Alcohol dehydrogenase class-3	ADHX_MOUSE	19	318874	341697	391253	374850	363531	381063
P28571	Sodium- and chloride-dependent glycine transporter 1	Slc6a9	P28571	P28571;E9Q3V0;E9Q517	Slc6a9	Sodium- and chloride-dependent glycine transporter 1	SC6A9_MOUSE	5	9506.73	14495.2	19067	18850.5	18495.8	18480.5
P28574	Protein max	Max	P28574	P28574;A0A1W2P7P4	Max	Protein max	MAX_MOUSE	4	31274.5	24801.5	21049.3	25234.1	23239.2	22918
P28650	Adenylosuccinate synthetase isozyme 1	Adss1	P28650	J3QN31;P28650;Q3UBP0	Adss1	Adenylosuccinate synthetase isozyme 1	PURA1_MOUSE	22	38448.2	46284.7	52765.7	47461.4	48324.2	45334.3
P28653	Biglycan	Bgn	P28653	P28653;Q3TAF9;Q3TNY9;Q3UXK8;Q7TMW3;Q6PG76	Bgn	Biglycan	PGS1_MOUSE	18	361093	336105	323388	246981	318788	242053
P28654	Decorin	Dcn	P28654	P28654;Q3UKR1;Q3TSV1	Dcn	Decorin	PGS2_MOUSE	10	41559	45124.7	42101.7	42180.9	61119.9	54231.6
P28656	Nucleosome assembly protein 1-like 1	Nap1l1	P28656	P28656;Q9CSP8;Q3TF41;Q8BSH9	Nap1l1	Nucleosome assembly protein 1-like 1	NP1L1_MOUSE	16	879475	744395	638196	732843	920478	667753
P28658	Ataxin-10	Atxn10	P28658	P28658;Q3TCF4;Q3TKP3;Q8BWX1	Atxn10	Ataxin-10	ATX10_MOUSE	35	191443	213472	215370	202761	207312	201810
P28659	CUGBP Elav-like family member 1	Celf1	P28659	P28659;A0A0R4J0T5	Celf1	CUGBP Elav-like family member 1	CELF1_MOUSE	14	98444	121431	117592	128582	101477	128365
P28660	Nck-associated protein 1	Nckap1	P28660	P28660;A2AS98;A1L0U6	Nckap1	Nck-associated protein 1	NCKP1_MOUSE	76	112954	160231	187029	171448	138706	202755
P28661	Septin-4	Septin4	P28661	P28661;A0A5F8MP96;Q5ND09;Q5ND13	Septin4	Septin-4	SEPT4_MOUSE	1	3802.52			3228.22	4108.04	3921.67
P28662	Membrane protein BRI3	Bri3	P28662	P28662;E9PUB2;Q8C4X5;Q8C7X8	Bri3	Membrane protein BRI3	BRI3_MOUSE	1	4588.48		6407.8			1896.18
P28665	Murinoglobulin-1	Mug1	P28665	P28665;P28666	Mug1	Murinoglobulin-1	MUG1_MOUSE	3	94077.1	112048	101968	174479	187448	229699
P28667	MARCKS-related protein	Marcksl1	P28667	P28667	Marcksl1	MARCKS-related protein	MRP_MOUSE	3	114570	84557.1	82794.7	81108.7	68967.1	58125.1
P28700	Retinoic acid receptor RXR-alpha	Rxra	P28700	P28700;A0A5F8MQ23;Q6LC96;A0A5F8MP91;A2AJP1;Q3UMU4	Rxra	Retinoic acid receptor RXR-alpha	RXRA_MOUSE	2	5892.28	8032	10598.7	7207.25	8104.29	8888.12
P28704	Retinoic acid receptor RXR-beta	Rxrb	P28704	P28700;P28704;A0A5F8MQ23;Q6LC96;A0A068BD65;A0A068BES4;A0A068BFV6;A0A068BGT5;A0A068BGV8;A0A068BIV0;A2AJP1;Q3TWJ1;Q3UMU4;Q8VCR0	Rxrb	Retinoic acid receptor RXR-beta	RXRB_MOUSE	10	11172.7	15967.7	11481.4	11420.9	10488.6	20710.4
P28740	Kinesin-like protein KIF2A	Kif2a	P28740	P28740;E0CZ72;F8VQ42;Q9D481	Kif2a	Kinesin-like protein KIF2A	KIF2A_MOUSE	29	191332	232258	230591	225457	226414	244537
P28741	Kinesin-like protein KIF3A	Kif3a	P28741	P28741;B1AQZ2;Q3UI47;Q3TET1;B1AQZ5	Kif3a	Kinesin-like protein KIF3A	KIF3A_MOUSE	24	48049	54784	57553.2	54257.1	59411.4	50660.7
P28798	Progranulin	Grn	P28798	P28798;Q3U9N4;Q3TVQ3;Q3TW77;Q3TWT4;Q3TX66;Q3U5Q6;Q3U8W3;Q3U9K2;Q3UAJ3;Q3UC19;Q3UD85;Q3UDD6;Q9D2V3;Q544Y8	Grn	Progranulin	GRN_MOUSE	19	461247	289884	286610	232728	330669	223836
P28828	Receptor-type tyrosine-protein phosphatase mu	Ptprm	P28828	P28828;Q68FM4;A0A286YDL1;Q6PDN0	Ptprm	Receptor-type tyrosine-protein phosphatase mu	PTPRM_MOUSE	6	11512.5	20517.2	19070.1	16265.2	16149.6	12338.9
P28867	Protein kinase C delta type	Prkcd	P28867	P28867;Q1MX40;Q1MX41;Q1MX42;Q1MX43;Q3TGE4;Q3UNG2;Q53YN4;F1DGF6	Prkcd	Protein kinase C delta type	KPCD_MOUSE	15	41477.8	48517.5	51737.9	48740	38548.6	51896.2
P29037	TATA-box-binding protein	Tbp	P29037	P29037;Q6SJ95;Q6RI65;B7ZMZ6;F8WJ67;Z4YMT0	Tbp	TATA-box-binding protein	TBP_MOUSE	2	6623.74		7306.95	10142.2	8123.26	9226.3
P29268	CCN family member 2	Ccn2	P29268	P29268;H3BJW0	Ccn2	CCN family member 2	CCN2_MOUSE	18	60587	62276.2	61302.5	44022.5	44995.4	43928.5
P29341	Polyadenylate-binding protein 1	Pabpc1	P29341	P29341;A2A5N3;B2RXY9;Q3U8U8;Q8BN32;Q99KL3	Pabpc1	Polyadenylate-binding protein 1	PABP1_MOUSE	55	560577	570592	541437	586501	601197	543269
P29351	Tyrosine-protein phosphatase non-receptor type 6	Ptpn6	P29351	P29351;Q3UCJ0;Q3TE70;Q3UB72	Ptpn6	Tyrosine-protein phosphatase non-receptor type 6	PTN6_MOUSE	1		7010.34	6572.01			5580.74
P29352	Tyrosine-protein phosphatase non-receptor type 22	Ptpn22	P29352	P29352;E9QAS3	Ptpn22	Tyrosine-protein phosphatase non-receptor type 22	PTN22_MOUSE	1	9518.72	5840.38	6271.07	6386.17	4417.41	8263.89
P29387	Guanine nucleotide-binding protein subunit beta-4	Gnb4	P29387	P29387;Q3THF3;Q3TY18;Q3U2F9	Gnb4	Guanine nucleotide-binding protein subunit beta-4	GBB4_MOUSE	6	53738	54040.6	64934.7	59846.7	54878.4	60867.8
P29391	Ferritin light chain 1	Ftl1	P29391	P29391;A0A1B0GR60;Q3THE6;Q3TJJ6;Q3UCL5;Q3UL79;Q9CPX4;Q9CZE7	Ftl1	Ferritin light chain 1	FRIL1_MOUSE	13	54369.1	56949.6	57266.1	51088.1	61694.8	61073.3
P29416	Beta-hexosaminidase subunit alpha	Hexa	P29416	P29416;Q3TVI2;Q3TW10;Q3TXV7;Q3U936;Q3UCP6;Q8BNS6;Q3TKF6	Hexa	Beta-hexosaminidase subunit alpha	HEXA_MOUSE	18	224117	242423	244578	238475	247183	242008
P29452	Caspase-1	Casp1	P29452	P29452	Casp1	Caspase-1	CASP1_MOUSE	13	20209.2	22492.4	22383.2	20753.1	18157.1	19481.8
P29533	Vascular cell adhesion protein 1	Vcam1	P29533	P29533;Q3UPN1;Q3TR98;Q8K0X1;Q91X98	Vcam1	Vascular cell adhesion protein 1	VCAM1_MOUSE	24	51889.4	48055.1	43310.5	64382.3	65924.1	49986.1
P29594	Caspase-2	Casp2	P29594	P29594;D6RFN6	Casp2	Caspase-2	CASP2_MOUSE	2				2535.19	4888.88
P29595	Ubiquitin-like protein NEDD8	Nedd8	P29595	P29595;Q3TY05;Q3UI46	Nedd8	Ubiquitin-like protein NEDD8	NEDD8_MOUSE	5	1302480	1086320	935355	1108490	1036730	874965
P29699	Alpha-2-HS-glycoprotein	Ahsg	P29699	P29699;Q3TIU3;Q3UEK5;Q3UEK9;A0A338P692;A0A338P703;A0A338P7G1;A0A338P7H5	Ahsg	Alpha-2-HS-glycoprotein	FETUA_MOUSE	2	252462	151328	169522	190389	211061	204274
P29758	Ornithine aminotransferase, mitochondrial	Oat	P29758	P29758;Q3TG75;Q3UJK5;Q3UKT3	Oat	Ornithine aminotransferase, mitochondrial	OAT_MOUSE	34	254876	268779	254739	250508	257989	269507
P29788	Vitronectin	Vtn	P29788	P29788	Vtn	Vitronectin	VTNC_MOUSE	2	17494.2	20048.7	17096.9	18121.2	22563.2	19723
P30051	Transcriptional enhancer factor TEF-1	Tead1	P30051	P30051;P70210;A0A3F2YNR7;E9Q387;F6QIG2;F6TBI7;F6TTJ9;F6ZIM6;F7B3M8;F8VPU0;Q3USK5;Q8VCA7;Q9Z0P8;E9PVS2;E9PZ73;E9QAK6;Q3UFP5;Q6PAQ8;Q80W05;Q8R2N6	Tead1	Transcriptional enhancer factor TEF-1	TEAD1_MOUSE	11	22646.7	32703.6	31291.5	41787.6	31737.3	39653.5
P30282	G1/S-specific cyclin-D3	Ccnd3	P30282	P30282;Q3TSW4;Q3TWY0;S4R1C8;S4R1D9;S4R1R1;S4R240;S4R2N5	Ccnd3	G1/S-specific cyclin-D3	CCND3_MOUSE	9	32349.4	36603.7	31976	35193.1	28730.6	42291.1
P30285	Cyclin-dependent kinase 4	Cdk4	P30285	P30285;Q545C3;E9PZX7;E9Q9E4;Q8BP21;Q9D193	Cdk4	Cyclin-dependent kinase 4	CDK4_MOUSE	17	165475	181263	170171	180423	194283	178726
P30412	Peptidyl-prolyl cis-trans isomerase C	Ppic	P30412	P30412;Q3UC73	Ppic	Peptidyl-prolyl cis-trans isomerase C	PPIC_MOUSE	9	293394	248113	271472	200360	240012	186032
P30415	NK-tumor recognition protein	Nktr	P30415	P30415	Nktr	NK-tumor recognition protein	NKTR_MOUSE	6	24138.3	26734.1	21130.7	16012.8	18082.5	27129
P30416	Peptidyl-prolyl cis-trans isomerase FKBP4	Fkbp4	P30416	P30416	Fkbp4	Peptidyl-prolyl cis-trans isomerase FKBP4	FKBP4_MOUSE	50	436545	473039	464056	494055	438367	474032
P30558	Proteinase-activated receptor 1	F2r	P30558	P30558;Q3UK34	F2r	Proteinase-activated receptor 1	PAR1_MOUSE	5	21890	28862.9	38230.7	26307.2	22172.8	28489.3
P30561	Aryl hydrocarbon receptor	Ahr	P30561;Q8R4S5;Q8R4S6	P30561;Q3U5D9;Q8R4S5;Q8R4S6;Q3U2B1;Q6DLX1;Q6DLX2;Q6DLX3;Q6DLX4;A0A0B4J1L1	Ahr	Aryl hydrocarbon receptor	AHR_MOUSE;AHR_MUSMC;AHR_MUSMM	2	7911.54	12884.9	12675.9	14671.2	11565.1	14367.8
P30658	Chromobox protein homolog 2	Cbx2	P30658	P30658;Q3TZG6;Q3URA3	Cbx2	Chromobox protein homolog 2	CBX2_MOUSE	4	5396.98	7938.98	5922.79	12270.2	6915.1	7045.31
P30677	Guanine nucleotide-binding protein subunit alpha-14	Gna14	P30677	P30677;A0A494BBL5;Q8C3M7;Q8CBT5	Gna14	Guanine nucleotide-binding protein subunit alpha-14	GNA14_MOUSE	2	21468.3	30045.4	28359.8		18405.1	6733
P30681	High mobility group protein B2	Hmgb2	P30681	P30681;Q3U566;A0A1B0GQX9;Q3UAZ7;Q9CT19	Hmgb2	High mobility group protein B2	HMGB2_MOUSE	15	889522	705855	654979	865909	913189	725548
P30999	Catenin delta-1	Ctnnd1	P30999	P30999;E9Q8Z8;D3Z2H2;D3Z7H6;E9Q8Z4;E9Q8Z5;E9Q8Z6;E9Q8Z9;E9Q901;E9Q903;E9Q904;E9Q905;E9Q906;E9Q907;E9Q986;G3X9V2;Q3TPD1	Ctnnd1	Catenin delta-1	CTND1_MOUSE	70	530307	464808	452106	473425	555274	437320
P31001	Desmin	Des	P31001	P31001;Q3V1K9;Q3V2C6	Des	Desmin	DESM_MOUSE	51	3331740	3098520	3004750	2997220	3172190	2459830
P31230	Aminoacyl tRNA synthase complex-interacting multifunctional protein 1	Aimp1	P31230	P31230;Q3UZG4;Q8C2U7	Aimp1	Aminoacyl tRNA synthase complex-interacting multifunctional protein 1	AIMP1_MOUSE	27	270514	214320	217966	222973	277672	230187
P31257	Homeobox protein Hox-C10	Hoxc10	P31257	P31257;Q8BZY5	Hoxc10	Homeobox protein Hox-C10	HXC10_MOUSE	7	10452.2	15047.2	16679.5	11724.6	17216	12265.5
P31266	Recombining binding protein suppressor of hairless	Rbpj	P31266	P31266;A0A0J9YTV5;E9Q7W0;Q3U6F1;Q3UM17;A0A0J9YVE0	Rbpj	Recombining binding protein suppressor of hairless	SUH_MOUSE	14	34310.3	36235.6	42265.1	37828.8	41287.2	51429.8
P31313	Homeobox protein Hox-C11	Hoxc11	P31313	P31313	Hoxc11	Homeobox protein Hox-C11	HXC11_MOUSE	2	12397.8	16014	18526	6840.22	14865.8	13958.2
P31324	cAMP-dependent protein kinase type II-beta regulatory subunit	Prkar2b	P31324	P31324;H3BK84;Q3V2X9	Prkar2b	cAMP-dependent protein kinase type II-beta regulatory subunit	KAP3_MOUSE	25	112996	127518	132928	144991	124478	147990
P31750	RAC-alpha serine/threonine-protein kinase	Akt1	P31750	P31750;D3Z783;Q8BS26;D3YXX3	Akt1	RAC-alpha serine/threonine-protein kinase	AKT1_MOUSE	30	72663.7	99944.1	110579	92608.3	91038	104520
P31786	Acyl-CoA-binding protein	Dbi	P31786	P31786;Q3ULV8;Q4VWZ5;Q548W7;M0QWU8	Dbi	Acyl-CoA-binding protein	ACBP_MOUSE	6	3247080	2413800	2179710	2396470	2644370	2106990
P31938	Dual specificity mitogen-activated protein kinase kinase 1	Map2k1	P31938	P31938;Q3TMJ8;Q3U3F4;Q3UK05;Q9JJE1	Map2k1	Dual specificity mitogen-activated protein kinase kinase 1	MP2K1_MOUSE	14	292559	330842	300025	309062	335218	361709
P32020	Sterol carrier protein 2	Scp2	P32020	P32020;A2APS4	Scp2	Sterol carrier protein 2	SCP2_MOUSE	28	287085	258274	249551	255433	274059	249674
P32067	Lupus La protein homolog	Ssb	P32067	P32067;Q3TG93;Q564E6;Q8BTU4	Ssb	Lupus La protein homolog	LA_MOUSE	42	366437	412693	392041	425576	418380	396165
P32233	Developmentally-regulated GTP-binding protein 1	Drg1	P32233	P32233;Q5NBZ3;Q8BNS0;Q8CHR8	Drg1	Developmentally-regulated GTP-binding protein 1	DRG1_MOUSE	21	79485.8	119009	119984	107622	96385.5	118297
P32261	Antithrombin-III	Serpinc1	P32261	P32261;Q543J5;A0A0A6YWH7;A0A0A6YX49;A0A0A6YXS8	Serpinc1	Antithrombin-III	ANT3_MOUSE	6	52592.6	69764.5	54517.8	86574.3	120423	107629
P32507	Nectin-2	Nectin2	P32507	P32507;Q3TZU9;Q8C6F2;Q91VT9;Q80XJ5	Nectin2	Nectin-2	NECT2_MOUSE	9	33582.8	21697.4	17115.4	20057.4	27754.1	22128
P32848	Parvalbumin alpha	Pvalb	P32848	P32848;Q545M7	Pvalb	Parvalbumin alpha	PRVA_MOUSE	10					48911.3	64767.6
P32883	GTPase KRas	Kras	P32883	P32883;Q0VDV7;Q5J7N1	Kras	GTPase KRas	RASK_MOUSE	10	201452	234968	183549	187990	225521	192329
P32921	Tryptophan--tRNA ligase, cytoplasmic	Wars1	P32921	P32921;Q3U6U7;Q3UDG2;Q4FJZ4	Wars1	Tryptophan--tRNA ligase, cytoplasmic	SYWC_MOUSE	45	246140	323491	319606	340280	286126	321925
P33146	Cadherin-15	Cdh15	P33146	P33146	Cdh15	Cadherin-15	CAD15_MOUSE	26	118895	91965.7	80341.1	92021	113377	88680.1
P33174	Chromosome-associated kinesin KIF4	Kif4	P33174	P33174	Kif4	Chromosome-associated kinesin KIF4	KIF4_MOUSE	20	15864.5	14010.9	12975.7	16586.6	16320.8	15785.8
P33215	Protein NEDD1	Nedd1	P33215	P33215	Nedd1	Protein NEDD1	NEDD1_MOUSE	14	30702.2	29700.7	33411.4	30693.1	32876.3	29232
P33267	Cytochrome P450 2F2	Cyp2f2	P33267	P33267	Cyp2f2	Cytochrome P450 2F2	CP2F2_MOUSE	5	9534.96	13120.4	15326.2	27040.6	20180	26223.4
P33434	72 kDa type IV collagenase	Mmp2	P33434	P33434;Q3UG07	Mmp2	72 kDa type IV collagenase	MMP2_MOUSE	22	46413	38261.7	46856.8	45575.9	39681.5	40458.9
P33609	DNA polymerase alpha catalytic subunit	Pola1	P33609	P33609;B9EHJ9	Pola1	DNA polymerase alpha catalytic subunit	DPOLA_MOUSE	15	26776.5	25646.1	26702.3	29162.4	31157	23923.3
P33610	DNA primase large subunit	Prim2	P33610	P33610;Q3THK0;Q3TL46	Prim2	DNA primase large subunit	PRI2_MOUSE	13	66034.3	76848	65447.7	58392.9	64549.6	62841
P33611	DNA polymerase alpha subunit B	Pola2	P33611	P33611;Q3U6L8;Q3UZI8;Q8C2T6;A0A494B956;A0A494B9D2;Q3TQB1;Q922M1	Pola2	DNA polymerase alpha subunit B	DPOA2_MOUSE	12	33340.5	31781	26505.5	40064.6	39218.3	42792.1
P34022	Ran-specific GTPase-activating protein	Ranbp1	P34022	P34022;Q3U6M5	Ranbp1	Ran-specific GTPase-activating protein	RANG_MOUSE	12	871434	702291	685509	692481	823784	631053
P34152	Focal adhesion kinase 1	Ptk2	P34152	P34152;A0A5F8MPY3;K7Q751;A0A2I3BQ85;A0A2I3BRG7	Ptk2	Focal adhesion kinase 1	FAK1_MOUSE	42	110401	111696	113357	114092	111371	104885
P34884	Macrophage migration inhibitory factor	Mif	P34884	P34884;Q545F0	Mif	Macrophage migration inhibitory factor	MIF_MOUSE	9	4127270	2932290	2913110	3163780	3883720	2690170
P34928	Apolipoprotein C-I	Apoc1	P34928	P34928	Apoc1	Apolipoprotein C-I	APOC1_MOUSE	1					44745	68248
P35123	Ubiquitin carboxyl-terminal hydrolase 4	Usp4	P35123	P35123;A0A0A6YVY7;A0A0A6YW28;Q3TEX8;Q5DTK8;Q6NXV6;Q921M8	Usp4	Ubiquitin carboxyl-terminal hydrolase 4	UBP4_MOUSE	41	48145.7	52910.9	54746.3	49774.5	47667	51515.6
P35235	Tyrosine-protein phosphatase non-receptor type 11	Ptpn11	P35235	P35235	Ptpn11	Tyrosine-protein phosphatase non-receptor type 11	PTN11_MOUSE	48	169463	192508	185326	186069	188677	189711
P35276	Ras-related protein Rab-3D	Rab3d	P35276	P35276;Q543Q4;Q8BP17	Rab3d	Ras-related protein Rab-3D	RAB3D_MOUSE	2	5419.95	5144.75	7418.79	7478.72	4150.41	2006.79
P35278	Ras-related protein Rab-5C	Rab5c	P35278	P35278;P61021;Q9CQD1;B2RPS1;Q8C266;Q0PD56;Q3TCT9;Q3TJ39;Q8C458	Rab5c	Ras-related protein Rab-5C	RAB5C_MOUSE	18	551639	606066	633524	629728	536453	615735
P35279	Ras-related protein Rab-6A	Rab6a	P35279	P35279;Q0PD54;D3YV69;Q3U4W5	Rab6a	Ras-related protein Rab-6A	RAB6A_MOUSE	17	380901	478707	462485	487739	390641	478898
P35282	Ras-related protein Rab-21	Rab21	P35282	P35282;Q0PD35;Q6A0C7;A0A1W2P6Z4	Rab21	Ras-related protein Rab-21	RAB21_MOUSE	14	160817	213765	217876	212687	191623	249346
P35283	Ras-related protein Rab-12	Rab12	P35283	P35283;A2CG35	Rab12	Ras-related protein Rab-12	RAB12_MOUSE	12	42136.4	60080.8	68175.9	59227.6	48730.5	65234.4
P35285	Ras-related protein Rab-22A	Rab22a	P35285	P35285;Q0PD34;Q9CXG2;A2ARZ7	Rab22a	Ras-related protein Rab-22A	RB22A_MOUSE	12	28878.2	30258.3	29507.3	32985.6	33878.6	36023.2
P35288	Ras-related protein Rab-23	Rab23	P35288	P35288;Q9D4I9;Q0PD32	Rab23	Ras-related protein Rab-23	RAB23_MOUSE	10	58442.8	61443.7	65762.6	75391.4	60719.7	62724.8
P35290	Ras-related protein Rab-24	Rab24	P35290	P35290;Q0PD31;Q8K133	Rab24	Ras-related protein Rab-24	RAB24_MOUSE	6	42746.9	37351.6	51553.6	39641.3	33859.3	38876.7
P35293	Ras-related protein Rab-18	Rab18	P35293	P35293;A0A3Q4EI12;A0A452J8C1;Q0PD38	Rab18	Ras-related protein Rab-18	RAB18_MOUSE	14	181897	186415	184850	191089	167346	165580
P35295	Ras-related protein Rab-20	Rab20	P35295	P35295;Q3TPA7;Q3ULD3;Q5FW79	Rab20	Ras-related protein Rab-20	RAB20_MOUSE	1						53133.4
P35428	Transcription factor HES-1	Hes1	P35428	P35428;Q3UZZ2;Q3V1C5	Hes1	Transcription factor HES-1	HES1_MOUSE	2	8554.77	8615.17	3331.16	7089.74	9337.53	10130.8
P35441	Thrombospondin-1	Thbs1	P35441	P35441;Q80YQ1;Q3TP59;Q3TPD3;Q3TR40;Q8CGB2	Thbs1	Thrombospondin-1	TSP1_MOUSE	76	414961	515770	553077	390802	377146	369894
P35456	Urokinase plasminogen activator surface receptor	Plaur	P35456	P35456;Q545X5;Q3U2D1	Plaur	Urokinase plasminogen activator surface receptor	UPAR_MOUSE	2	8311.55	10110.6	6508.34	12317.2	12247.1	15824.5
P35486	Pyruvate dehydrogenase E1 component subunit alpha, somatic form, mitochondrial	Pdha1	P35486	P35486;Q3UFJ3	Pdha1	Pyruvate dehydrogenase E1 component subunit alpha, somatic form, mitochondrial	ODPA_MOUSE	30	382086	458392	470251	433604	412633	455227
P35505	Fumarylacetoacetase	Fah	P35505	P35505	Fah	Fumarylacetoacetase	FAAA_MOUSE	23	214634	220198	230739	213681	226444	216511
P35550	rRNA 2'-O-methyltransferase fibrillarin	Fbl	P35550	P35550;Q3UJS2;A0A140LIR6	Fbl	rRNA 2'-O-methyltransferase fibrillarin	FBRL_MOUSE	29	405625	543990	568661	572908	495173	679927
P35561	Inward rectifier potassium channel 2	Kcnj2	P35561	P35561;Q543W5	Kcnj2	Inward rectifier potassium channel 2	KCNJ2_MOUSE	3	7480.11	10423.9		3466.83	6736.27	6843.02
P35564	Calnexin	Canx	P35564	P35564;Q3TXE5;Q5SUC3	Canx	Calnexin	CALX_MOUSE	58	969732	856813	805794	773596	947028	758993
P35569	Insulin receptor substrate 1	Irs1	P35569	P35569;Q543V3	Irs1	Insulin receptor substrate 1	IRS1_MOUSE	39	76889.5	62443.9	61841.3	61122.1	76251.1	57435.2
P35585	AP-1 complex subunit mu-1	Ap1m1	P35585	P35585;Q3UG16	Ap1m1	AP-1 complex subunit mu-1	AP1M1_MOUSE	25	130681	187187	192754	180778	148959	233650
P35601	Replication factor C subunit 1	Rfc1	P35601	P35601;G3UWX1;A0A0N5E9G7;G3X8Z6;Q3UYI2;Q5U4B1	Rfc1	Replication factor C subunit 1	RFC1_MOUSE	24	30077	38769.9	30499.3	29237	40742.5	30907.3
P35689	DNA excision repair protein ERCC-5	Ercc5	P35689	P35689;B2RUC3;E9QM61;Q3TPQ3;Q3TUN4;Q3TUT3;Q3UV64;Q6P9Q0	Ercc5	DNA excision repair protein ERCC-5	ERCC5_MOUSE	11	11909.7	13524.4	12778.5	15868	11706.9	11036.4
P35700	Peroxiredoxin-1	Prdx1	P35700	P35700;B1AXW5;B1AXW6;Q3U9J9	Prdx1	Peroxiredoxin-1	PRDX1_MOUSE	30	2762070	2862840	2781080	3026220	3005460	2812130
P35761	Dual specificity protein kinase TTK	Ttk	P35761	P35761;A0A087WPS8;Q3TPW2;Q6PD96;Q8BX21;Q8BY97	Ttk	Dual specificity protein kinase TTK	TTK_MOUSE	1	1699.15	2920.94	3223.98		4691.67
P35762	CD81 antigen	Cd81	P35762	P35762;Q3UWG5;A0A140LJL0	Cd81	CD81 antigen	CD81_MOUSE	5	132254	103573	153028	123342	121471	117483
P35821	Tyrosine-protein phosphatase non-receptor type 1	Ptpn1	P35821	P35821;Q3TZW9;Q3T9Y9;Q3TB93;Q3UCZ5	Ptpn1	Tyrosine-protein phosphatase non-receptor type 1	PTN1_MOUSE	24	64251.2	88908	94663.6	91672.6	62984.9	89376.7
P35822	Receptor-type tyrosine-protein phosphatase kappa	Ptprk	P35822	P35822;A0A1W2P7Y1;B2RRF0	Ptprk	Receptor-type tyrosine-protein phosphatase kappa	PTPRK_MOUSE	19	28571.5	29661	30967.7	30675.3	29471.4	35568.9
P35831	Tyrosine-protein phosphatase non-receptor type 12	Ptpn12	P35831	P35831	Ptpn12	Tyrosine-protein phosphatase non-receptor type 12	PTN12_MOUSE	40	90957.6	97166.6	89328.8	84099.6	92982.5	82786.9
P35917	Vascular endothelial growth factor receptor 3	Flt4	P35917	P35917;Q5SU94	Flt4	Vascular endothelial growth factor receptor 3	VGFR3_MOUSE	2	42088.1	41245.8	28551.4		52081	34739.3
P35922	Fragile X messenger ribonucleoprotein 1	Fmr1	P35922	E9QAS8;P35922;E9QAT0;Q547R0;Q6AXB7	Fmr1	Fragile X messenger ribonucleoprotein 1	FMR1_MOUSE	24	102648	111546	123319	123062	118066	113579
P35951	Low-density lipoprotein receptor	Ldlr	P35951	P35951;A0A1L1SRE8;Q3TDD1;Q3TVR4;Q3U8R7;Q8VCT0;Q91ZJ1	Ldlr	Low-density lipoprotein receptor	LDLR_MOUSE	25	69329.1	63275.5	53002.1	48667.9	78687.7	61825.3
P35979	Large ribosomal subunit protein uL11	Rpl12	P35979	P35979;Q3TIQ2;Q5BLK0;Q8C2K0;Q6DI58	Rpl12	Large ribosomal subunit protein uL11	RL12_MOUSE	14	1813610	2058200	2227630	2112830	2106450	2261790
P35980	Large ribosomal subunit protein eL18	Rpl18	P35980	P35980;A0A1B0GQU8;A0A1B0GSA8;A0A1B0GSS8;Q0QEW9;Q58EW0;Q642K1	Rpl18	Large ribosomal subunit protein eL18	RL18_MOUSE	10	845589	1226750	1262280	1211910	888655	1135720
P36536	Small COPII coat GTPase SAR1A	Sar1a	P36536	P36536;Q3TXJ4;Q99JZ4	Sar1a	Small COPII coat GTPase SAR1A	SAR1A_MOUSE	12	364105	385232	390241	319114	353361	329251
P36552	Oxygen-dependent coproporphyrinogen-III oxidase, mitochondrial	Cpox	P36552	P36552	Cpox	Oxygen-dependent coproporphyrinogen-III oxidase, mitochondrial	HEM6_MOUSE	32	61301	64338.1	60363.9	62627.2	58921	62154
P36895	Bone morphogenetic protein receptor type-1A	Bmpr1a	P36895	P36895;Q53Z43;Q60607	Bmpr1a	Bone morphogenetic protein receptor type-1A	BMR1A_MOUSE	2	5078.76	3268.83	5394.29	5656.33	9846.4	4014.08
P36916	Guanine nucleotide-binding protein-like 1	Gnl1	P36916	P36916;A2VDH5;Q52KE3	Gnl1	Guanine nucleotide-binding protein-like 1	GNL1_MOUSE	26	74543.2	91008.4	94500.1	77106.6	78092.9	89483.8
P36993	Protein phosphatase 1B	Ppm1b	P36993	P36993;Q546R1;Q5BKS2;Q99NF7;Q3V461	Ppm1b	Protein phosphatase 1B	PPM1B_MOUSE	23	126003	101445	87898.5	87256.3	107598	81660.1
P37040	NADPH--cytochrome P450 reductase	Por	P37040	P37040;Q05DV1	Por	NADPH--cytochrome P450 reductase	NCPR_MOUSE	43	178764	197469	188610	193815	177355	191909
P37172	Activin receptor type-1	Acvr1	P37172	P37172	Acvr1	Activin receptor type-1	ACVR1_MOUSE	3	33734.2	46049.1	63090.2	54092.7	39348.4	69952.5
P37804	Transgelin	Tagln	P37804	P37804;A0A1L1STN8	Tagln	Transgelin	TAGL_MOUSE	34	1359250	1003700	912539	680445	845791	613378
P37889	Fibulin-2	Fbln2	P37889	P37889;Q3TGL4;Q99K58	Fbln2	Fibulin-2	FBLN2_MOUSE	25	167514	141290	138949	111210	108574	88176.1
P37913	DNA ligase 1	Lig1	P37913	P37913;Q8R055;Q3TSU8;Q3U4X8	Lig1	DNA ligase 1	DNLI1_MOUSE	26	27476.5	33156	31410.3	36448.9	35689.9	33780.5
P38060	Hydroxymethylglutaryl-CoA lyase, mitochondrial	Hmgcl	P38060	P38060;Q3UMP2	Hmgcl	Hydroxymethylglutaryl-CoA lyase, mitochondrial	HMGCL_MOUSE	13	121846	101650	95145.6	97186.7	109305	108643
P38532	Heat shock factor protein 1	Hsf1	P38532	A0A075F5C6;P38532;A0A075F6C2;A0A075F882;A0A075F891;A0A2I3BQV9;A0A2I3BQX3;A0A2R8W6L8;Q52L52	Hsf1	Heat shock factor protein 1	HSF1_MOUSE	8	42246.4	35755.1	40393.8	35164.8	39287.4	37406.9
P38585	Tubulin--tyrosine ligase	Ttl	P38585	P38585;F6ZXS5	Ttl	Tubulin--tyrosine ligase	TTL_MOUSE	7	27839.9	43037.6	45345.5	36239.4	25466	47088.9
P38647	Stress-70 protein, mitochondrial	Hspa9	P38647	P38647	Hspa9	Stress-70 protein, mitochondrial	GRP75_MOUSE	89	1502170	1280760	1221730	1345210	1469270	1195490
P39053	Dynamin-1	Dnm1	P39053	P39053;A0A0J9YUE9;A0A0J9YUN4;F6W8Z8	Dnm1	Dynamin-1	DYN1_MOUSE	38	64266.8	78211.6	83544.3	74706.5	70962.9	76483
P39054	Dynamin-2	Dnm2	P39054	P39054;E9QLL2;G3X9G4;Q8BZ98;G3UZZ3;Q3T9X3;Q3TBU6;Q3TCR7;Q8BUT2;E0CXZ8;F2Z460;G3UXX2;Q91Z39	Dnm2	Dynamin-2	DYN2_MOUSE	55	154182	203142	202712	200778	174539	208209
P39061	Collagen alpha-1(XVIII) chain	Col18a1	P39061	P39061;E9QPX1;D3Z556	Col18a1	Collagen alpha-1(XVIII) chain	COIA1_MOUSE	26	317516	344776	335856	302319	335988	290939
P39098	Mannosyl-oligosaccharide 1,2-alpha-mannosidase IB	Man1a2	P39098	P39098;A2A723	Man1a2	Mannosyl-oligosaccharide 1,2-alpha-mannosidase IB	MA1A2_MOUSE	13	40189.5	55270.8	46803.4	54042.4	51067.6	63925.1
P39428	TNF receptor-associated factor 1	Traf1	P39428	P39428;Q3UM74;Q4VA12;Q8C245	Traf1	TNF receptor-associated factor 1	TRAF1_MOUSE	1			4984.46		754.465	5355.96
P39429	TNF receptor-associated factor 2	Traf2	P39429	P39429;Q3U8L1;Q8C6X9;Q3TWR1;Q8CAQ7	Traf2	TNF receptor-associated factor 2	TRAF2_MOUSE	18	25763.2	33299.7	36249.6	35908	31645.1	35186.5
P39447	Tight junction protein ZO-1	Tjp1	P39447	P39447;B9EHJ3;Q91YW2	Tjp1	Tight junction protein ZO-1	ZO1_MOUSE	107	209858	191455	186081	188218	200892	172205
P39688	Tyrosine-protein kinase Fyn	Fyn	P39688	P14234;P39688;D3YZ57;Q6GTF2	Fyn	Tyrosine-protein kinase Fyn	FYN_MOUSE	16	194877	274706	250415	243797	236967	283857
P39689	Cyclin-dependent kinase inhibitor 1	Cdkn1a	P39689	P39689;Q564P6;Q4FK34;Q7M0H2	Cdkn1a	Cyclin-dependent kinase inhibitor 1	CDN1A_MOUSE	5	29207.6	24119.4	23429.6	33318.3	35278.7	24636.4
P39749	Flap endonuclease 1	Fen1	P39749	P39749;Q91Z50;Q3TGH6;Q8C5X6;Q8C952;Q8R069;Q99M86	Fen1	Flap endonuclease 1	FEN1_MOUSE	19	119096	116252	97494.8	119563	139994	135528
P39876	Metalloproteinase inhibitor 3	Timp3	P39876	P39876;Q54AE5	Timp3	Metalloproteinase inhibitor 3	TIMP3_MOUSE	5	15109.7	20166.2	23954	19609.7	17424.6	20316.7
P40124	Adenylyl cyclase-associated protein 1	Cap1	P40124	P40124;Q3TC53;Q3U0U5;Q3UNQ0;Q3UVJ2	Cap1	Adenylyl cyclase-associated protein 1	CAP1_MOUSE	47	1036740	1179810	1187720	1240930	1082680	1158220
P40142	Transketolase	Tkt	P40142	P40142;A0A286YE28	Tkt	Transketolase	TKT_MOUSE	44	312492	336716	355225	336605	327862	370117
P40201	Chromodomain-helicase-DNA-binding protein 1	Chd1	P40201	P40201;Q8C7Q2;G3V014;Q9D5K6	Chd1	Chromodomain-helicase-DNA-binding protein 1	CHD1_MOUSE	19	19100.4	17749.6	22284.3	24536.1	22660.7	27442.6
P40237	CD82 antigen	Cd82	P40237	P40237;Q3UII2	Cd82	CD82 antigen	CD82_MOUSE	12	382581	385973	420412	412523	376592	422913
P40240	CD9 antigen	Cd9	P40240	P40240	Cd9	CD9 antigen	CD9_MOUSE	9	428240	400431	427065	388229	383928	452565
P40336	Vacuolar protein sorting-associated protein 26A	Vps26a	P40336	P40336;Q6PE78	Vps26a	Vacuolar protein sorting-associated protein 26A	VP26A_MOUSE	24	200272	254452	301556	304055	238150	318334
P40338	von Hippel-Lindau disease tumor suppressor	Vhl	P40338	P40338;Q3TTE7	Vhl	von Hippel-Lindau disease tumor suppressor	VHL_MOUSE	6	24993.6	24340.4	19039.6	23339	22686.8	21393.9
P40630	Transcription factor A, mitochondrial	Tfam	P40630	P40630;A0A0R4J1N9;D3Z0F3;Q3TSW9	Tfam	Transcription factor A, mitochondrial	TFAM_MOUSE	19	120469	101869	98104.1	110961	105301	97873.3
P40694	DNA-binding protein SMUBP-2	Ighmbp2	P40694	P40694;A0A0B4J1E3;D3Z5P5	Ighmbp2	DNA-binding protein SMUBP-2	SMBP2_MOUSE	9	22328.6	21220.8	21119.5	13559.4	25359.5	22184.6
P41105	Large ribosomal subunit protein eL28	Rpl28	P41105	P41105;Q5M9J8;Q5M9N5	Rpl28	Large ribosomal subunit protein eL28	RL28_MOUSE	13	487763	742742	877724	761128	580755	825730
P41216	Long-chain-fatty-acid--CoA ligase 1	Acsl1	P41216	P41216;D3Z041	Acsl1	Long-chain-fatty-acid--CoA ligase 1	ACSL1_MOUSE	5	44184.1	64949.9	55813.2	49873.4	50903.9	63053.5
P41230	Lysine-specific demethylase 5C	Kdm5c	P41230	P41230	Kdm5c	Lysine-specific demethylase 5C	KDM5C_MOUSE	12	20218.8	25581.1	28761.3	24430.5	27987.5	20230.6
P41241	Tyrosine-protein kinase CSK	Csk	P41241	P41241;Q3UVH2;A0A1L1SQQ5;A0A1L1SR46;A0A1L1STA1	Csk	Tyrosine-protein kinase CSK	CSK_MOUSE	28	74696.3	83143	86134.6	82604.9	78674.4	96197.1
P41251	Natural resistance-associated macrophage protein 1	Slc11a1	P41251	P41251;A0A087WNR0	Slc11a1	Natural resistance-associated macrophage protein 1	NRAM1_MOUSE	2	26173.5	17063.9	17019.2	15579.3	9956.8	17029.7
P41274	Tumor necrosis factor ligand superfamily member 9	Tnfsf9	P41274	P41274;Q3TEQ6;Q3U1Z9	Tnfsf9	Tumor necrosis factor ligand superfamily member 9	TNFL9_MOUSE	4	14783.4	19454.5	11367	11129.4	13667.4	15676.4
P41438	Reduced folate transporter	Slc19a1	P41438	P41438;Q542F3;Q9DCR3	Slc19a1	Reduced folate transporter	S19A1_MOUSE	1		50347.1	48506.9	61078.2	46670.8
P41731	CD63 antigen	Cd63	P41731	P41731;Q549D0;Q3UC80;Q8BT06;A0A1W2P8C6	Cd63	CD63 antigen	CD63_MOUSE	6	1620160	1621730	1646310	1456920	1591790	1659070
P41778	Pre-B-cell leukemia transcription factor 1	Pbx1	P41778	O35317;P41778;O35984;D9J2V6;Q3TWM8;Q3UR63;Q3UYU9;Q4FJL3;Q5PPM1;Q71VB4;Q99LS8;V9GXB8;G3UXL9;H3BK27	Pbx1	Pre-B-cell leukemia transcription factor 1	PBX1_MOUSE	12	40242.4	49131.8	40247.4	46698.9	38745.3	39537.8
P42125	Enoyl-CoA delta isomerase 1, mitochondrial	Eci1	P42125	P42125;A0A3Q4EC00;A0A452J8A5;Q9DBN7	Eci1	Enoyl-CoA delta isomerase 1, mitochondrial	ECI1_MOUSE	18	181879	195129	180737	184397	184927	190566
P42128	Forkhead box protein K1	Foxk1	P42128	P42128	Foxk1	Forkhead box protein K1	FOXK1_MOUSE	15	104421	91797.9	93798	103330	99813.2	86035.5
P42208	Septin-2	Septin2	P42208	P42208;D3YYB1;D3Z3C0;E9Q3V6;F6WYM0;D3Z1S1;F6UKN5	Septin2	Septin-2	SEPT2_MOUSE	43	462593	557294	548377	534730	496732	540874
P42225	Signal transducer and activator of transcription 1	Stat1	P42225	A0A087WSP5;P42225;Q3TW11;Q8C3V4;Q8C497;Q8C8M3;Q99K94;Q9D323;A0A087WRI1;Q8CFQ1;Q91Y52	Stat1	Signal transducer and activator of transcription 1	STAT1_MOUSE	24	46241.8	56352	51468.1	50388.7	47790.2	59166.2
P42227	Signal transducer and activator of transcription 3	Stat3	P42227	P42227;B7ZC18;Q3U5Q4;Q3U6S9;Q3ULI4;Q6GU23	Stat3	Signal transducer and activator of transcription 3	STAT3_MOUSE	40	189803	226206	241962	211562	193873	219895
P42230	Signal transducer and activator of transcription 5A	Stat5a	P42230	P42230;Q9JIA0;Q3UZ79	Stat5a	Signal transducer and activator of transcription 5A	STA5A_MOUSE	10	28009.1	36831.4	35557.7	30517.7	29542.4	36916.7
P42232	Signal transducer and activator of transcription 5B	Stat5b	P42232	P42232	Stat5b	Signal transducer and activator of transcription 5B	STA5B_MOUSE	30	33262.1	41962.8	47043.5	43410.5	35628.9	42613.7
P42337	Phosphatidylinositol 4,5-bisphosphate 3-kinase catalytic subunit alpha isoform	Pik3ca	P42337	P42337	Pik3ca	Phosphatidylinositol 4,5-bisphosphate 3-kinase catalytic subunit alpha isoform	PK3CA_MOUSE	18	27705.9	34667.6	37946.3	31841.9	36734.5	39578.3
P42567	Epidermal growth factor receptor substrate 15	Eps15	P42567	P42567;H3BK65;F6W2Q5;Q5JC28;Q80ZL3	Eps15	Epidermal growth factor receptor substrate 15	EPS15_MOUSE	34	50722.1	50533.5	48110.9	49964.4	54404	41018
P42669	Transcriptional activator protein Pur-alpha	Pura	P42669	P42669;Q8C6E9	Pura	Transcriptional activator protein Pur-alpha	PURA_MOUSE	12	151795	153036	151751	158499	147687	168807
P42703	Leukemia inhibitory factor receptor	Lifr	P42703	P42703;Q3U234;Q3UKU5	Lifr	Leukemia inhibitory factor receptor	LIFR_MOUSE	11	21415.6	23041.3	21710.5	21465.8	21611.9	18558.6
P42859	Huntingtin	Htt	P42859	G3X9H5;P42859	Htt	Huntingtin	HD_MOUSE	43	67453.8	79218.3	73502.5	69499.6	67433.2	75789.9
P42867	UDP-N-acetylglucosamine--dolichyl-phosphate N-acetylglucosaminephosphotransferase	Dpagt1	P42867	P42867;Q9CPT1	Dpagt1	UDP-N-acetylglucosamine--dolichyl-phosphate N-acetylglucosaminephosphotransferase	GPT_MOUSE	3	13952.5	37854.4	22933.4	15117.6	17722.9	24891.5
P42932	T-complex protein 1 subunit theta	Cct8	P42932	P42932;Q3UL22;H3BL49;Q3UKQ2;Q6A0F1;Q8BVY8;Q9CS06;Q9WVS5;H3BJB6;Q9CRW7	Cct8	T-complex protein 1 subunit theta	TCPQ_MOUSE	68	1101460	1522170	1582130	1629730	1284690	1594920
P43135	COUP transcription factor 2	Nr2f2	P43135	P43135;P43136;Q60632;Q3UST6;Q32NY6;Q3UIT0;B8JJI9;D3YYP4;F7CII1;Q3UF74	Nr2f2	COUP transcription factor 2	COT2_MOUSE	6	16776.9	20866.6	25450.9	24190.2	18174.7	29955.8
P43136	Nuclear receptor subfamily 2 group F member 6	Nr2f6	P43136	P43136;Q3UIT0;F6Q454;F7DC78	Nr2f6	Nuclear receptor subfamily 2 group F member 6	NR2F6_MOUSE	2	9624.12	15751.3	6493.88	26206	9773.93
P43247	DNA mismatch repair protein Msh2	Msh2	P43247	P43247;Q3TZI5;Q80V79	Msh2	DNA mismatch repair protein Msh2	MSH2_MOUSE	27	90715.6	119189	120047	108340	97688.2	143965
P43274	Histone H1.4	H1-4	P43274	P43274	H1-4	Histone H1.4	H14_MOUSE	17	5663510	5497590	5027630	5449820	4658900	4899000
P43275	Histone H1.1	H1-1	P43275	P43275	H1-1	Histone H1.1	H11_MOUSE	4	430626	426360	391536	466986	421371	447686
P43276	Histone H1.5	H1-5	P43276	P43276;Q1WWK3	H1-5	Histone H1.5	H15_MOUSE	12	2858340	2668210	2350260	2538360	2470170	2191460
P43277	Histone H1.3	H1-3	P43277	P43277;Q149Z9;Q3U292	H1-3	Histone H1.3	H13_MOUSE	1	220553	166423	159422	152277	113744	107761
P43346	Deoxycytidine kinase	Dck	P43346	P43346;Q545E8	Dck	Deoxycytidine kinase	DCK_MOUSE	6	13436.3	12068.3	11722.9	14329.3	19312.4	20641.4
P43406	Integrin alpha-V	Itgav	P43406	P43406;A0A0F7IQ06;A2AKI5	Itgav	Integrin alpha-V	ITAV_MOUSE	64	197427	220756	214292	216047	216593	212887
P43407	Syndecan-2	Sdc2	P43407	P43407;Q99L05	Sdc2	Syndecan-2	SDC2_MOUSE	6	216380	162906	118949	120843	199255	156462
P43432	Interleukin-12 subunit beta	Il12b	P43432	P43432;Q3ZAX5	Il12b	Interleukin-12 subunit beta	IL12B_MOUSE	1	11883.4	11241.5	19930.6	24934.3	12603.1
P43883	Perilipin-2	Plin2	P43883	P43883;Q3U711;Q541S0;Q8C5B5;Q9CY19	Plin2	Perilipin-2	PLIN2_MOUSE	6	23045.6	20841.6	19149.9	16096.2	20226.1	20991.9
P45376	Aldo-keto reductase family 1 member B1	Akr1b1	P45376	P45376;Q3UDY1;Q3TCL2;Q5U415	Akr1b1	Aldo-keto reductase family 1 member B1	ALDR_MOUSE	32	1207820	1072890	1138300	1230410	1332710	1235450
P45377	Aldose reductase-related protein 2	Akr1b8	P45377	P45377	Akr1b8	Aldose reductase-related protein 2	ALD2_MOUSE	21	674943	663904	633439	670425	705798	759486
P45481	Histone lysine acetyltransferase CREBBP	Crebbp	P45481	P45481;F8VPR5;A0A0U1RQB6;Q8QZV8	Crebbp	Histone lysine acetyltransferase CREBBP	CBP_MOUSE	17	16323.1	15443.2	12066.2	14955.6	12800	12321.2
P45591	Cofilin-2	Cfl2	P45591	P45591;Q3UHW9	Cfl2	Cofilin-2	COF2_MOUSE	11	456094	504603	498382	541290	502817	538843
P45878	Peptidyl-prolyl cis-trans isomerase FKBP2	Fkbp2	P45878	P45878;Q3TND1;Q3UND3	Fkbp2	Peptidyl-prolyl cis-trans isomerase FKBP2	FKBP2_MOUSE	10	121996	115828	118022	123464	137391	125497
P45952	Medium-chain specific acyl-CoA dehydrogenase, mitochondrial	Acadm	P45952	P45952;Q91WS8;Q8BJT5	Acadm	Medium-chain specific acyl-CoA dehydrogenase, mitochondrial	ACADM_MOUSE	26	252273	298459	304741	312673	293440	295995
P46061	Ran GTPase-activating protein 1	Rangap1	P46061	P46061;Q3ULJ9;Q3UZD8;Q6ZPH4;Q7TMW1;Q8C2E3;Q91YS2	Rangap1	Ran GTPase-activating protein 1	RAGP1_MOUSE	33	184181	162352	150429	168892	193222	157582
P46062	Signal-induced proliferation-associated protein 1	Sipa1	P46062	P46062;E9Q0Y4;Q3U146;Q3UE96;Q3UV58;Q3V403;Q5DTP8;Q7TMS2	Sipa1	Signal-induced proliferation-associated protein 1	SIPA1_MOUSE	19	50355.3	52023.7	39265.2	36402.4	47303.2	47011.5
P46414	Cyclin-dependent kinase inhibitor 1B	Cdkn1b	P46414	P46414;Q4FJM2	Cdkn1b	Cyclin-dependent kinase inhibitor 1B	CDN1B_MOUSE	9	197357	163881	135260	147381	143080	130961
P46460	Vesicle-fusing ATPase	Nsf	P46460	P46460	Nsf	Vesicle-fusing ATPase	NSF_MOUSE	48	119615	155558	147065	144126	129107	143550
P46467	Vacuolar protein sorting-associated protein 4B	Vps4b	P46467	P46467;Q3TN07;Q3U8P5	Vps4b	Vacuolar protein sorting-associated protein 4B	VPS4B_MOUSE	27	218706	199170	193414	188529	243989	187932
P46471	26S proteasome regulatory subunit 7	Psmc2	P46471	P46471;Q8BVQ9;Q3U5V3;Q3UIH5	Psmc2	26S proteasome regulatory subunit 7	PRS7_MOUSE	47	362842	462804	467046	460153	389217	429275
P46638	Ras-related protein Rab-11B	Rab11b	P46638	P46638;P62492;Q0PD45;Q78ZJ8;A0A068BFR3;E9Q3P9;F8WGS1;G3UY29	Rab11b	Ras-related protein Rab-11B	RB11B_MOUSE	22	615446	632745	595558	593337	630519	632103
P46656	Adrenodoxin, mitochondrial	Fdx1	P46656	P46656;Q4FZG2;Q545P3	Fdx1	Adrenodoxin, mitochondrial	ADX_MOUSE	3	34371.6	22499.1	19877.8	18204.1	26063.8	26908.9
P46662	Merlin	Nf2	P46662	P46662;F8WJ43;Q3TIW4;Q9D3K3	Nf2	Merlin	MERL_MOUSE	9	20727.4	28265.8	23183.1	19267.1	20113.7	24227.6
P46664	Adenylosuccinate synthetase isozyme 2	Adss2	P46664	P46664;B9EIE9	Adss2	Adenylosuccinate synthetase isozyme 2	PURA2_MOUSE	29	383894	385109	378907	413121	405288	403176
P46718	Programmed cell death protein 2	Pdcd2	P46718	P46718;A0A0R4J0N5;Q6RI66	Pdcd2	Programmed cell death protein 2	PDCD2_MOUSE	9	118993	118143	125127	116050	144037	119087
P46735	Unconventional myosin-Ib	Myo1b	P46735	P46735;Q7TQD7;D3YV80;E9Q580;E9QNH6;Q3TTZ3;Q3UEQ4;Q91ZI6	Myo1b	Unconventional myosin-Ib	MYO1B_MOUSE	31	54819.9	69849.4	72282.4	71391.3	61982.4	82747.7
P46737	Lys-63-specific deubiquitinase BRCC36	Brcc3	P46737	P46737;A3KGA8	Brcc3	Lys-63-specific deubiquitinase BRCC36	BRCC3_MOUSE	11	29188.8	44231.9	40501.4	32799.4	35096.2	36844.1
P46935	E3 ubiquitin-protein ligase NEDD4	Nedd4	P46935	P46935;B2RSC8;A0A571BEP7;Q3TUU1;Q3V335;V9GWV8;V9GXK3	Nedd4	E3 ubiquitin-protein ligase NEDD4	NEDD4_MOUSE	60	253563	307404	309716	317384	296912	304986
P46938	Transcriptional coactivator YAP1	Yap1	P46938	P46938;G3UY62;G3UYA6;G3UYV4;G3UYW7	Yap1	Transcriptional coactivator YAP1	YAP1_MOUSE	16	108451	77335.7	81224.6	74985.4	92654.2	70201.3
P46978	Dolichyl-diphosphooligosaccharide--protein glycosyltransferase subunit STT3A	Stt3a	P46978	P46978;Q3U573;A0A1S6GWK0;Q3TG02;Q3TUR1;Q3TVN9;Q3U547;Q3U9H4;Q3UA28;Q5U412;Q8BMP9	Stt3a	Dolichyl-diphosphooligosaccharide--protein glycosyltransferase subunit STT3A	STT3A_MOUSE	23	213028	297998	334403	294035	234209	358773
P47199	Quinone oxidoreductase	Cryz	P47199	P47199;A0A0A6YXR4;Q3UYY0;Q80XR3;A0A0A6YVS7	Cryz	Quinone oxidoreductase	QOR_MOUSE	24	182464	188370	185439	176480	180037	171899
P47226	Testin	Tes	P47226	P47226;Q3ULB1;Q921W7;Q99L61	Tes	Testin	TES_MOUSE	46	252575	272336	279847	269878	266248	264304
P47713	Cytosolic phospholipase A2	Pla2g4a	P47713	P47713;Q3UMQ1;Q9DBX5	Pla2g4a	Cytosolic phospholipase A2	PA24A_MOUSE	17	35935	39332.9	43332.2	42776.2	38942.2	44992.8
P47738	Aldehyde dehydrogenase, mitochondrial	Aldh2	P47738	P47738;Q62148;Q544B1;A0A0G2JEU1;Q3TVM2;Q3U6I3;Q3U9J7;Q3UJW1;A0A0G2JFQ0;D3YYF3	Aldh2	Aldehyde dehydrogenase, mitochondrial	ALDH2_MOUSE	41	1349040	1358940	1311340	1359000	1349780	1244120
P47739	Aldehyde dehydrogenase, dimeric NADP-preferring	Aldh3a1	P47739	P47739;B7ZN13;Q3UNF5	Aldh3a1	Aldehyde dehydrogenase, dimeric NADP-preferring	AL3A1_MOUSE	40	859081	747766	707908	852241	999347	836521
P47740	Aldehyde dehydrogenase family 3 member A2	Aldh3a2	P47740	B1ATI0;P47740;B1AV77;Q3U7B5;Q8BQ93;Q8C3C9;A0A140LJF9	Aldh3a2	Aldehyde dehydrogenase family 3 member A2	AL3A2_MOUSE	23	116009	127671	131662	132367	127598	144216
P47753	F-actin-capping protein subunit alpha-1	Capza1	P47753	P47753;A0A0G2JE27;Q3TLJ0;Q3UAS2;Q5RKN9	Capza1	F-actin-capping protein subunit alpha-1	CAZA1_MOUSE	15	330284	336508	346417	314511	291695	274217
P47754	F-actin-capping protein subunit alpha-2	Capza2	P47754	P47754;D6RCW7;Q3U7G3;Q3UBZ3;Q3UCD2;Q5DQJ3	Capza2	F-actin-capping protein subunit alpha-2	CAZA2_MOUSE	19	647529	803235	858303	837252	732142	756784
P47757	F-actin-capping protein subunit beta	Capzb	P47757	P47757;A0A0A0MQI9;A2AMW0;F6YHZ8;F7CAZ6;Q3TRH8;Q3TVK4;Q923G3	Capzb	F-actin-capping protein subunit beta	CAPZB_MOUSE	28	933487	1096800	1098420	1043110	948131	1006170
P47758	Signal recognition particle receptor subunit beta	Srprb	P47758	P47758	Srprb	Signal recognition particle receptor subunit beta	SRPRB_MOUSE	16	71449.9	86891.8	87364.3	88355.4	66693.4	74389.2
P47791	Glutathione reductase, mitochondrial	Gsr	P47791	P47791;Q3TWI5;Q3TXK9;Q3U9R7;Q3UAS7;Q3UB84;Q91Z57	Gsr	Glutathione reductase, mitochondrial	GSHR_MOUSE	16	164007	168980	192024	172873	161588	208604
P47801	Epithelial membrane protein 1	Emp1	P47801	P47801;Q05BR0;Q3UXM2;Q4FK43	Emp1	Epithelial membrane protein 1	EMP1_MOUSE	1		7709.93	4521.73	6840.65		4797.27
P47802	Metaxin-1	Mtx1	P47802	P47802;A0A6I8MWZ8;D3Z3F4;Q8R5C0;G3UXX9	Mtx1	Metaxin-1	MTX1_MOUSE	13	122173	139622	136955	133859	133974	126513
P47809	Dual specificity mitogen-activated protein kinase kinase 4	Map2k4	P47809	P47809;Q543X6;Q8K2U0	Map2k4	Dual specificity mitogen-activated protein kinase kinase 4	MP2K4_MOUSE	18	113483	155801	163514	152115	134148	137270
P47811	Mitogen-activated protein kinase 14	Mapk14	P47811	P47811;A0A3B2WB60	Mapk14	Mitogen-activated protein kinase 14	MK14_MOUSE	20	120998	123144	121269	119962	112787	129739
P47856	Glutamine--fructose-6-phosphate aminotransferase [isomerizing] 1	Gfpt1	P47856	P47856;D3YYD9	Gfpt1	Glutamine--fructose-6-phosphate aminotransferase [isomerizing] 1	GFPT1_MOUSE	43	100734	144529	148452	147646	123505	149944
P47857	ATP-dependent 6-phosphofructokinase, muscle type	Pfkm	P47857	P47857;Q99K08	Pfkm	ATP-dependent 6-phosphofructokinase, muscle type	PFKAM_MOUSE	35	60629.1	80931.2	88508.3	79889.8	69810.2	98087.4
P47877	Insulin-like growth factor-binding protein 2	Igfbp2	P47877	P47877;D3YU40;Q9D057	Igfbp2	Insulin-like growth factor-binding protein 2	IBP2_MOUSE	16	142456	108826	98484.6	113590	132353	116708
P47879	Insulin-like growth factor-binding protein 4	Igfbp4	P47879	P47879;Q8BSM9;H3BLB7	Igfbp4	Insulin-like growth factor-binding protein 4	IBP4_MOUSE	5	19157.9	15118.8	9867.47	15901	17201.6	9308
P47880	Insulin-like growth factor-binding protein 6	Igfbp6	P47880	P47880	Igfbp6	Insulin-like growth factor-binding protein 6	IBP6_MOUSE	5	31117.4	23868.2	22952.3	27548.8	25749.3	31839
P47911	Large ribosomal subunit protein eL6	Rpl6	P47911	P47911;Q3UCH0;Q3UFI4	Rpl6	Large ribosomal subunit protein eL6	RL6_MOUSE	25	586176	868385	964065	882353	722628	964727
P47915	Large ribosomal subunit protein eL29	Rpl29	P47915	P47915;A0A1L1SS27;Q5M8M8;W4VSN7;A0A1L1SUN1	Rpl29	Large ribosomal subunit protein eL29	RL29_MOUSE	7	1070650	1108340	1081620	1103590	1477430	1231280
P47930	Fos-related antigen 2	Fosl2	P47930	P47930	Fosl2	Fos-related antigen 2	FOSL2_MOUSE	5	47473.4	37535.3	26490	32145	29286.5	29286.6
P47931	Follistatin	Fst	P47931	P47931;Q8BNY0	Fst	Follistatin	FST_MOUSE	1	1335.52	1653.74	4736.46	1693.11
P47934	Carnitine O-acetyltransferase	Crat	P47934	P47934;H7BX88	Crat	Carnitine O-acetyltransferase	CACP_MOUSE	23	31356.5	40310.1	42231.7	34701.2	31007.7	42046.6
P47941	Crk-like protein	Crkl	P47941	P47941;A2RS58;A0A338P675	Crkl	Crk-like protein	CRKL_MOUSE	17	172843	144980	146424	152749	168400	132651
P47955	Large ribosomal subunit protein P1	Rplp1	P47955	P47955;Q58E35	Rplp1	Large ribosomal subunit protein P1	RLA1_MOUSE	2	215208	163589	130533	138417	132809	122944
P47962	Large ribosomal subunit protein uL18	Rpl5	P47962	P47962;Q3THE1;Q3TKR5;Q3U850;Q58EU6	Rpl5	Large ribosomal subunit protein uL18	RL5_MOUSE	37	1132270	1504110	1641380	1466150	1330890	1807270
P47963	Large ribosomal subunit protein eL13	Rpl13	P47963	P47963	Rpl13	Large ribosomal subunit protein eL13	RL13_MOUSE	13	1390220	1799790	1831360	1822700	1415650	1652890
[truncated: 6,848 more rows]
