# Supplementary material for: C2C12‐Derived ApoVs Promote Skeletal Muscle Development and Ameliorate Age‐Related Muscle Loss Through Igf1r/PI3K/AKT/mTOR Pathway
Source: J Cachexia Sarcopenia Muscle. 2025 Dec 4;16(6):e70159. doi: 10.1002/jcsm.70159 (PMC12678004; doi:10.1002/jcsm.70159)
Supplement: Supplementary file 5 — Table S4: Differentially expressed proteins between the Con group and the ZVAD group. [file JCSM-16-e70159-s006.xlsx]

## Sheet: DEPs between Con and ZVAD group
					Table S4 Differentially Expressed Proteins between the Con group and ZVAD group
Protein	Protein Description	Gene Name	PG.ProteinGroups	PG.ProteinAccessions	PG.Genes	PG.ProteinDescriptions	PG.ProteinNames	SequenceNumber	ZVAD-1	ZVAD-2	ZVAD-3	average ZVAD	Con-1	Con-2	Con-3	average Con	ZVAD/Con	t test p value
Q61782	Type I epidermal keratin mRNA, 3'end (Fragment)		Q61782	Q61782		Type I epidermal keratin mRNA, 3'end (Fragment)	Q61782_MOUSE	3		51581.2	67149.5	59365.3		4742.17	4058.75	4400.46	13.4907	0.0195089
B2RRD7	Peregrin	Brpf1	B2RRD7	B2RRD7;A0A0N4SUT9;A0A0N4SUS4;A0A0N4SVG7;B7ZNI3;E9PXP1;Q3U109;Q80XK2;Q8K2E3;Q99JV4;Q9CTY1	Brpf1	Peregrin	BRPF1_MOUSE	5	14102.5	9179.92	14451.4	12577.9	2320.48	7590.34	5580.52	5163.78	2.4358	0.0318417
Q3UTQ8	Cyclin-dependent kinase-like 5	Cdkl5	Q3UTQ8	Q3UTQ8;A0A0G2JGW6;A0A0G2JF79;A0A0G2JFE2	Cdkl5	Cyclin-dependent kinase-like 5	CDKL5_MOUSE	2	6820.87	8270.61	9725.68	8272.39	2502.58	5096.9	2935.33	3511.6	2.35573	0.01483
Q9QXJ4	ADP-ribosylation factor-like protein 10	Arl10	Q9QXJ4	Q9QXJ4;D3Z4X7	Arl10	ADP-ribosylation factor-like protein 10	ARL10_MOUSE	2		11829.3	16295.5	14062.4	6297.09	4879.76	7555.31	6244.05	2.25213	0.0274855
Q9D3G5	Syntaxin-11	Stx11	Q9D3G5	Q9D3G5;Q3TAS3;Q3U5V8	Stx11	Syntaxin-11	STX11_MOUSE	2	10043.7	10171.4	10094.7	10103.3	3814.35	5274.39	5067.2	4718.65	2.14114	0.000298421
Q9D0V8	Cyclin-dependent kinase 2-interacting protein	Cinp	Q9D0V8	Q9D0V8;A0A1Y7VJ59;A0A1Y7VJ98;A0A1Y7VLF5;A0A1Y7VMK7;A0A1Y7VN75;Q8VDH2	Cinp	Cyclin-dependent kinase 2-interacting protein	CINP_MOUSE	1	5152.25	9068.6	7607.8	7276.22	3858.42	2941.85	3641.18	3480.48	2.09058	0.0320154
Q61704	Inter-alpha-trypsin inhibitor heavy chain H3	Itih3	Q61704	Q61704;A0A2I3BRQ3	Itih3	Inter-alpha-trypsin inhibitor heavy chain H3	ITIH3_MOUSE	4		44664.3	41546.4	43105.3	20093.8	26211.6	15692.7	20666	2.08581	0.0120365
Q3TJM4	Centromere protein T	Cenpt	Q3TJM4	Q3TJM4	Cenpt	Centromere protein T	CENPT_MOUSE	1	18173.1	16514.8		17344	7290.77		9987.13	8638.95	2.00765	0.0315046
P00158	Cytochrome b	Mt-Cyb	P00158	P00158;Q7JCZ3;Q7JCZ6;A0A023J5X5;A0A023J5Y8;A0A023J601;A0A023J614;A0A023J650;A0A023J6C8;A0A023J6J2;A0A023NCR8;A0A023NCS0;A0A023ND59;A0A023NDP0;A0A023NDP5;A0A023NDQ1;A0A023NE65;A0A023NE78;A0A023UL25;A0A067XLA2;A0A075DCW5;A0A0A0VBS7;A0A0A0VBV0;A0A0A0VCP1;A0A0A0VF51;A0A0F6PXN8;A0A0F6PYR5;A0A0F6PZ78;A0A0K1W397;A0A0U2K7A0;A0A0U2L632;A0A0U2M169;A0A0U2M1A2;A0A0U2QFD1;A0A0U2REU1;A0A0U2UZH0;A0A0U3AJS9;A0A1…	Mt-Cyb	Cytochrome b	CYB_MOUSE	1	20976.7	20030.9	14276.9	18428.2	6922.93	9930.38	10694.8	9182.7	2.00683	0.0179975
Q3TQB2	FAD-dependent oxidoreductase domain-containing protein 1	Foxred1	Q3TQB2	Q3TQB2;D3Z5V7;D6RG85;Q8C6M7	Foxred1	FAD-dependent oxidoreductase domain-containing protein 1	FXRD1_MOUSE	3	26969.6	39450.3	36254.4	34224.8	12620.5	19294.3	20435.8	17450.2	1.96128	0.0198513
Q3U284	Transmembrane protein 231	Tmem231	Q3U284	Q3U284	Tmem231	Transmembrane protein 231	TM231_MOUSE	2	23904.2	15839.4	23334.9	21026.2	6393.54	12709.8	13252.5	10785.3	1.94952	0.0396692
P10648	Glutathione S-transferase A2	Gsta2	P10648;P13745	P10648;P13745;D3YZV3;D3Z6A6;E9Q6L7;Q6P8Q0;Q8K0V9;Q7M0B9	Gsta1;Gsta2	Glutathione S-transferase A2	GSTA1_MOUSE;GSTA2_MOUSE	5	91992	103025	104084	99700.3	50937.4	54187	48508.9	51211.1	1.94685	0.000321959
P15306	Thrombomodulin	Thbd	P15306	P15306;Q543W3;Q8BJB5	Thbd	Thrombomodulin	TRBM_MOUSE	8	33639	43908.9	34653.5	37400.5	23526.1	16604.7	17737.4	19289.4	1.93891	0.00977252
P33267	Cytochrome P450 2F2	Cyp2f2	P33267	P33267	Cyp2f2	Cytochrome P450 2F2	CP2F2_MOUSE	5	27040.6	20180	26223.4	24481.3	9534.96	13120.4	15326.2	12660.5	1.93368	0.0125649
P28665	Murinoglobulin-1	Mug1	P28665	P28665;P28666	Mug1	Murinoglobulin-1	MUG1_MOUSE	3	174479	187448	229699	197209	94077.1	112048	101968	102698	1.92028	0.00564706
Q9Z223	Molybdopterin synthase catalytic subunit	Mocs2	Q9Z223	Q9Z223;A0A0R4J206;E9PUX1;E9PVP5	Mocs2	Molybdopterin synthase catalytic subunit	MOC2B_MOUSE	4	44087.7	35865	36127.6	38693.4	23780.9	19431.1	17339.5	20183.8	1.91705	0.00495468
Q9D2L9	Serine protease FAM111A	Fam111a	Q9D2L9	Q9D2L9;D3YYD2;Q3UQF7	Fam111a	Serine protease FAM111A	F111A_MOUSE	2	9832.84	6836.65	9707.45	8792.31	4291.65	3379.64	6372.25	4681.18	1.87823	0.0356948
A2AJ88	Patatin-like phospholipase domain-containing protein 7	Pnpla7	A2AJ88	A2AJ88	Pnpla7	Patatin-like phospholipase domain-containing protein 7	PLPL7_MOUSE	4	14404.6	10981	16739.4	14041.7	8733.41	7004.82	6781.17	7506.47	1.87061	0.0214542
A0A0F6AIX6	Lipid droplet-associated hydrolase	Ldah	A0A0F6AIX6;A0A1W2P7T7;A0A1W2P820;A0AAR0Q0P9;A0AAR0SQ87	A0A0F6AIX6;A0A1W2P7T7;A0A1W2P820;A0AAR0Q0P9;A0AAR0SQ87	Ldah	Lipid droplet-associated hydrolase	A0A0F6AIX6_MOUSE;A0A1W2P7T7_MOUSE;A0A1W2P820_MOUSE;A0AAR0Q0P9_MOUSE;A0AAR0SQ87_MOUSE	3	9903.79	6901.54	9614.81	8806.71	3719.95	5401.6	5294.79	4805.45	1.83265	0.0220103
P32261	Antithrombin-III	Serpinc1	P32261	P32261;Q543J5;A0A0A6YWH7;A0A0A6YX49;A0A0A6YXS8	Serpinc1	Antithrombin-III	ANT3_MOUSE	6	86574.3	120423	107629	104875	52592.6	69764.5	54517.8	58958.3	1.77881	0.0151421
Q3UMR0	Ankyrin repeat domain-containing protein 27	Ankrd27	Q3UMR0	Q3UMR0;A0A0R4J2C4;A0A0U1RPT7;C4TGC3	Ankrd27	Ankyrin repeat domain-containing protein 27	ANR27_MOUSE	4	13354.8	15072.4	11655.5	13360.9	10891.6	7057.46	4790.36	7579.81	1.7627	0.0468611
Q3UJK0	High mobility group protein B1	Hmgb1	Q3UJK0	Q3UJK0	Hmgb1	High mobility group protein B1	Q3UJK0_MOUSE	1	28487.8		24979.4	26733.6	20450.3	12690	13901	15680.4	1.7049	0.0466131
A0A0R4J174	Evolutionarily conserved signaling intermediate in Toll pathway, mitochondrial	Ecsit	A0A0R4J174	A0A0R4J174	Ecsit	Evolutionarily conserved signaling intermediate in Toll pathway, mitochondrial	A0A0R4J174_MOUSE	2		29773.7	28078.3	28926	18570.5	15434.7		17002.6	1.70127	0.021624
Q52KF3	Protein spire homolog 1	Spire1	Q52KF3	Q52KF3;A0A5H1ZRL1;D3YTL8;Q6ZPX2;A0A286YDN9	Spire1	Protein spire homolog 1	SPIR1_MOUSE	3	13846.2	13382.5	8850.42	12026.4	6143.82	7020.26	8165.36	7109.81	1.69152	0.0442939
A0AA74KTB8	2-aminoethanethiol dioxygenase	Ado	A0AA74KTB8	A0AA74KTB8	Ado	2-aminoethanethiol dioxygenase	A0AA74KTB8_MOUSE	2	42420.4	36636.6	51128	43395	27963.4	27660	23076.7	26233.4	1.65419	0.0188593
Q68FG2	Spectrin beta chain	Sptbn2	Q68FG2;Q6A087	Q3UGZ4;Q68FG2;Q68FM2;Q6A087	Sptbn2	Spectrin beta chain	Q68FG2_MOUSE;Q6A087_MOUSE	1	58629.2	57698.2	64366.8	60231.4	31999	49632	28612.6	36747.9	1.63904	0.0264723
Q9CR70	EKC/KEOPS complex subunit Lage3	Lage3	Q9CR70	Q9CR70;A0A158SIT5	Lage3	EKC/KEOPS complex subunit Lage3	LAGE3_MOUSE	3	34435.4	26263	26706.7	29135	22493.1	13549.5	17372.2	17804.9	1.63635	0.037834
P35456	Urokinase plasminogen activator surface receptor	Plaur	P35456	P35456;Q545X5;Q3U2D1	Plaur	Urokinase plasminogen activator surface receptor	UPAR_MOUSE	2	12317.2	12247.1	15824.5	13462.9	8311.55	10110.6	6508.34	8310.16	1.62006	0.0306548
Q8BYI6	Lysophosphatidylcholine acyltransferase 2	Lpcat2	Q8BYI6	Q8BYI6;B2RWR2	Lpcat2	Lysophosphatidylcholine acyltransferase 2	PCAT2_MOUSE	2	14816.5	15351.1	18501.6	16223.1	10335.1	6997.09	12768.5	10033.6	1.61688	0.0380557
O70126	Aurora kinase B	Aurkb	O70126	O70126	Aurkb	Aurora kinase B	AURKB_MOUSE	5	14074.4	17300.8	13385.7	14920.3	9354.64	7090.96	11457.2	9300.93	1.60417	0.0322818
E9Q133	T-complex protein 1 subunit gamma	Cct3	E9Q133	E9Q133	Cct3	T-complex protein 1 subunit gamma	E9Q133_MOUSE	1	9436.71		9545.54	9491.12	4811.78	6410.54	6546.76	5923.03	1.60241	0.0157869
Q6P7W5	tRNA-splicing endonuclease subunit Sen2	Tsen2	Q6P7W5	Q6P7W5	Tsen2	tRNA-splicing endonuclease subunit Sen2	SEN2_MOUSE	2	16275.8	14365	16951.3	15864	8417.62	8049.79	13543.3	10003.6	1.58584	0.0388202
P50637	Translocator protein	Tspo	P50637	P50637;A0A140LIU9	Tspo	Translocator protein	TSPO_MOUSE	5	237009	187810	235044	219954	106466	152837	157466	138923	1.58328	0.0240006
Q3U2V3	8-oxo-dGDP phosphatase NUDT18	Nudt18	Q3U2V3	Q3U2V3;A0A2I3BQN8	Nudt18	8-oxo-dGDP phosphatase NUDT18	NUD18_MOUSE	3	4287.12	5315.2	4238.29	4613.54	2950.1		2996.41	2973.26	1.55168	0.0363492
P04184	Thymidine kinase, cytosolic	Tk1	P04184	P04184;A0A1S6GWJ3	Tk1	Thymidine kinase, cytosolic	KITH_MOUSE	3	16508.5	14546.4	11285.3	14113.4	10125.5	7849.66	9403.43	9126.2	1.54647	0.0401048
P54763	Ephrin type-B receptor 2	Ephb2	P54763	P54763	Ephb2	Ephrin type-B receptor 2	EPHB2_MOUSE	5	19063.9	23121.6	19312.9	20499.5	14910.3	13401	11759.8	13357	1.53473	0.0110637
Q9JI13	Something about silencing protein 10	Utp3	Q9JI13	Q9JI13	Utp3	Something about silencing protein 10	SAS10_MOUSE	7	19054.2	23023.7	15604.8	19227.6	24933.4	29978.6	31945.8	28952.6	0.664105	0.0313822
Q8VEJ1	GPN-loop GTPase 2	Gpn2	Q8VEJ1	Q8VEJ1;A2A9F7	Gpn2	GPN-loop GTPase 2	GPN2_MOUSE	2	133562	151955	103292	129603	210088	196940	178521	195183	0.664008	0.0177787
A0A0N4SW73	RAB11 family interacting protein 5 (class I)	Rab11fip5	A0A0N4SW73;Q6ZQ33	A0A0N4SW73;Q6ZQ33	Rab11fip5	RAB11 family interacting protein 5 (class I)	A0A0N4SW73_MOUSE;Q6ZQ33_MOUSE	10	21068.3	20128.2	15569	18921.8	32488.3	25463.5	27898.1	28616.6	0.661218	0.0221226
Q60714	Long-chain fatty acid transport protein 1	Slc27a1	Q60714	Q60714;Q544D7;Q3TN26;Q3TP13	Slc27a1	Long-chain fatty acid transport protein 1	S27A1_MOUSE	4	8908	8678.44	8916.7	8834.38	14094.5	14771.8	11235.1	13367.1	0.660903	0.0140143
Q9QX11	Cytohesin-1	Cyth1	Q9QX11	Q9QX11;A2A517;B1AQE4;Q3T9T9;Q3TZ02;Q570Y7;Q8K3E8;Q9ESS4	Cyth1	Cytohesin-1	CYH1_MOUSE	2		8565.51	8500.38	8532.94	11064.1	13031.1	14710.3	12935.2	0.65967	0.0480048
E9PVB5	Tetratricopeptide repeat protein 17	Ttc17	E9PVB5	E9PVB5;A2AFY7;A2AGG1;Q8C1H7	Ttc17	Tetratricopeptide repeat protein 17	TTC17_MOUSE	9	10354.3	12809.8	8684.35	10616.1	13795.1	16419.5	18359.9	16191.5	0.655662	0.0353858
A0A345IT93	Envelope polyprotein (Fragment)	env	A0A345IT93	P10404;A0A0A0U6W1;A0A0A0U847;A0A0A0UCD5;A0A0A0UEG7;A0A345IT91;A0A345IT93;B8YPG2;B8YPG3;G4V4Z0;Q505R5;Q5MNJ6;Q61524;Q61876;Q61877;Q64262;Q80SV2;Q80SV3;Q80SW4;Q811M8;Q811N2;Q811N3;Q811N5;Q811N6	env	Envelope polyprotein (Fragment)	A0A345IT93_MOUSE	16	91156	100070	94438.4	95221.5	151667	130963	155671	146100	0.651754	0.00326047
Q8CG19	Latent-transforming growth factor beta-binding protein 1	Ltbp1	Q8CG19	Q8CG19;A0A3Q4EGK3;B1B1E2	Ltbp1	Latent-transforming growth factor beta-binding protein 1	LTBP1_MOUSE	11	9998.35	9079.72	8371.55	9149.87	14520	15372.3	12354	14082.1	0.649752	0.00826437
Q3U1T9	DENN domain-containing protein 1B	Dennd1b	Q3U1T9	Q3U1T9;C6EQJ8	Dennd1b	DENN domain-containing protein 1B	DEN1B_MOUSE	5	9214.41	7347.78	8685.6	8415.93	13500.6	12831.7	12581.1	12971.1	0.64882	0.00182268
Q61581	Insulin-like growth factor-binding protein 7	Igfbp7	Q61581	Q61581;E9Q5D9;A0A5E1;F8WH23;Q3U131;Q3UFA6;Q811C8	Igfbp7	Insulin-like growth factor-binding protein 7	IBP7_MOUSE	14	178939	219760	176325	191675	333833	303597	249626	295685	0.648239	0.0214391
P70236	Dual specificity mitogen-activated protein kinase kinase 6	Map2k6	P70236	P70236;Q543Z5;A2AGS2;Q3UU57;Q8BP44;Q60521;Q8C371	Map2k6	Dual specificity mitogen-activated protein kinase kinase 6	MP2K6_MOUSE	6	10655.4	8897.13	9239.75	9597.43	12978.1	15451	16065.6	14831.6	0.647095	0.00853186
E9PUF7	Rho guanine nucleotide exchange factor 1	Arhgef1	E9PUF7;F6ZN61	E9PUF7;F6ZN61	Arhgef1	Rho guanine nucleotide exchange factor 1	E9PUF7_MOUSE;F6ZN61_MOUSE	3	21485.8	18202.4	15381.8	18356.7	32723.3	30093.7	22405	28407.3	0.646195	0.0477824
Q3TQ29	Pumilio RNA-binding family member 2	Pum2	Q3TQ29;Q3TTH9;Q3UR91	Q3TQ29;Q3TTH9;Q3UR91	Pum2	Pumilio RNA-binding family member 2	Q3TQ29_MOUSE;Q3TTH9_MOUSE;Q3UR91_MOUSE	2	6371.46	7206.2	4591.24	6056.3	9027.84	10254.2	8885.26	9389.1	0.645035	0.0196841
O35368	Interferon-activable protein 203	Ifi203	O35368	O35368;A0A1Z3MHZ5;A0A1Z3MI09;A0A1Z3MI20;A0A0R4J0H6;D0QMC7;E9PUG6;E9QAN9	Ifi203	Interferon-activable protein 203	IFI3_MOUSE	1	6800.33	11753.5	10753.8	9769.21	16783.9	13145.3	15513.2	15147.5	0.64494	0.0438222
Q5NBY9	POZ (BTB) and AT hook-containing zinc finger 1	Patz1	Q5NBY9	Q5NBY9;Q9JMG9;Q5NBZ1;Q5NBZ2;Q80XS2	Patz1	POZ (BTB) and AT hook-containing zinc finger 1	PATZ1_MOUSE	2	4347.85	8297.52	5714.56	6119.98	10313.1	9272.42	8995.06	9526.86	0.642392	0.0498275
Q66K08	Cartilage intermediate layer protein 1	Cilp	Q66K08	Q66K08;A0A0R4J0F8	Cilp	Cartilage intermediate layer protein 1	CILP1_MOUSE	36	55262.4	60401.1	57743.7	57802.4	89167.6	91438.8	89726.8	90111.1	0.641457	3.8542e-05
P50462	Cysteine and glycine-rich protein 3	Csrp3	P50462	P50462;Q545C7;A0A140LHC6	Csrp3	Cysteine and glycine-rich protein 3	CSRP3_MOUSE	12	282124	249878	284899	272300	459635	416070	407401	427702	0.636659	0.00139263
B9EIW1	Hrc protein	Hrc	B9EIW1;G5E8J6;Q9QZV4	B9EIW1;G5E8J6;Q9QZV4	Hrc	Hrc protein	B9EIW1_MOUSE;G5E8J6_MOUSE;Q9QZV4_MOUSE	14	16888.1	17591.5	14248.9	16242.8	30646.7	23505	22590.2	25580.6	0.634966	0.027155
Q8R5L1	Complement component 1 Q subcomponent-binding protein, mitochondrial	C1qbp	Q8R5L1	Q8R5L1	C1qbp	Complement component 1 Q subcomponent-binding protein, mitochondrial	Q8R5L1_MOUSE	1	16893.8	24591.5	17478.4	19654.6	31653.5	32973.5	28820.5	31149.2	0.630982	0.0141072
Q9Z2P8	Vesicle-associated membrane protein 5	Vamp5	Q9Z2P8	Q9Z2P8;A0A0U1RP87;Q3UM44;Q5M9K2;Q791P0	Vamp5	Vesicle-associated membrane protein 5	VAMP5_MOUSE	4	101988	112639	94416.9	103015	185918	144845	159224	163329	0.630719	0.0101129
O35427	DNA-directed RNA polymerase III subunit RPC9	Crcp	O35427	O35427	Crcp	DNA-directed RNA polymerase III subunit RPC9	RPC9_MOUSE	2	5260.56	7662.36		6461.46	11011.1	9836.49	9972.65	10273.4	0.62895	0.033001
Q80XB4	Nebulin-related-anchoring protein	Nrap	Q80XB4	Q80XB4;E9PZF4	Nrap	Nebulin-related-anchoring protein	NRAP_MOUSE	19	7188.32	8355.33	7967.41	7837.02	11025	14973.4	11585	12527.8	0.62557	0.0215068
A0A087WSK5	UBX domain protein 4 (Fragment)	Ubxn4	A0A087WSK5;A0A0R4J078;Q3ULE5;Q8C0Z0;Q9CRQ1;Q9CT42	A0A0R4J078;A0A087WSK5;Q3ULE5;Q8C0Z0;Q9CRQ1;Q9CT42	Ubxn4	UBX domain protein 4 (Fragment)	A0A087WSK5_MOUSE;A0A0R4J078_MOUSE;Q3ULE5_MOUSE;Q8C0Z0_MOUSE;Q9CRQ1_MOUSE;Q9CT42_MOUSE	1	61519.6	38038.9	46113.8	48557.4	85594.7	71981.5	76676.1	78084.1	0.621861	0.0206734
A0A571BDS0	Xin actin-binding repeat containing 1	Xirp1	A0A571BDS0	A0A571BDS0	Xirp1	Xin actin-binding repeat containing 1	A0A571BDS0_MOUSE	26	19171.6	21132.8	18765.4	19689.9	39886	29437.4	25744.3	31689.2	0.621345	0.0491999
O88346	Troponin T, slow skeletal muscle	Tnnt1	O88346	O88346;B7ZNV4;E9Q688;Q3TVB8;Q9CTJ8	Tnnt1	Troponin T, slow skeletal muscle	TNNT1_MOUSE	4	30496.1	30873.7	30556.2	30642	55473.3	54767.4	37795.9	49345.5	0.620968	0.0317903
O88207	Collagen alpha-1(V) chain	Col5a1	O88207	O88207;B1AWB9;A0A5F8MQ70;A3KGE7	Col5a1	Collagen alpha-1(V) chain	CO5A1_MOUSE	56	161809	193405	157521	170912	300921	270553	254948	275474	0.620428	0.00403599
A0A0G2JFH2	Microtubule-associated protein (Fragment)	Map4	A0A0G2JFH2	A0A0G2JFH2;Q60638	Map4	Microtubule-associated protein (Fragment)	A0A0G2JFH2_MOUSE	28	34046.2	37361.6	29921.8	33776.5	59964.4	50942.7	52918.5	54608.5	0.618521	0.00392548
Q9DCB1	High mobility group nucleosome-binding domain-containing protein 3	Hmgn3	Q9DCB1	Q9DCB1;A0A087WSB8	Hmgn3	High mobility group nucleosome-binding domain-containing protein 3	HMGN3_MOUSE	3	122942	120106	78554.3	107201	191967	164768	164894	173876	0.616535	0.017084
Q9CYU6	Diphthine methyltransferase	Dph7	Q9CYU6	Q9CYU6;Q3U5K4	Dph7	Diphthine methyltransferase	DPH7_MOUSE	5	18546.4	13673.9	18662.5	16960.9	24481.4	24404.3	33695.9	27527.2	0.616152	0.0390428
Q80TA9	Ectopic P granules protein 5 homolog	Epg5	Q80TA9	Q80TA9	Epg5	Ectopic P granules protein 5 homolog	EPG5_MOUSE	7	10211.1	11119.3	7217.12	9515.84	12715.6	16155	17487.1	15452.6	0.61581	0.0324424
Q9WVH4	Forkhead box protein O3	Foxo3	Q9WVH4	Q9WVH4;H3BKE2	Foxo3	Forkhead box protein O3	FOXO3_MOUSE	2	9418.03	9508.16	11767.5	10231.2	18925.3	15108.6	15882.8	16638.9	0.614898	0.0100954
Q9WV89	Syntaxin-binding protein 4	Stxbp4	Q9WV89	Q9WV89	Stxbp4	Syntaxin-binding protein 4	STXB4_MOUSE	4	7866.99	7633.67	7530.51	7677.06	13193.2	10307.9	14077.8	12526.3	0.612875	0.0132192
E9Q1W0	calcium/calmodulin-dependent protein kinase	Camk2d	E9Q1W0	E9Q1V9;E9Q1W0;Q8C8X9;E9PXV3;F6RWZ9;Q3V1X9	Camk2d	calcium/calmodulin-dependent protein kinase	E9Q1W0_MOUSE	2	7059.45	8726.27	5215.1	7000.27	12857	10304.5	11146.1	11435.9	0.612133	0.0245549
Q8VCR8	Myosin light chain kinase 2, skeletal/cardiac muscle	Mylk2	Q8VCR8	Q8VCR8;B2RXZ9	Mylk2	Myosin light chain kinase 2, skeletal/cardiac muscle	MYLK2_MOUSE	1	3896.37	3279.83	4348.99	3841.73	5347.13	6481.43	7071.61	6300.06	0.609793	0.0143389
E9PYJ9	LIM domain binding 3	Ldb3	E9PYJ9	E9PYJ9	Ldb3	LIM domain binding 3	E9PYJ9_MOUSE	2	24341.7	27015.2	23597.7	24984.9	45119	43813.5	34107.8	41013.4	0.609187	0.011496
Q9WUZ5	Troponin I, slow skeletal muscle	Tnni1	Q9WUZ5	Q9WUZ5;D3YUN3;F6QC77	Tnni1	Troponin I, slow skeletal muscle	TNNI1_MOUSE	15	243839	263011	229839	245563	414088	426006	370078	403391	0.608747	0.00127578
A2APV2	Formin-like protein 2	Fmnl2	A2APV2	A2APV2;A2AQW2;F8VPR2	Fmnl2	Formin-like protein 2	FMNL2_MOUSE	2	6116.59	4374.96	5586.22	5359.26	7184.08	8923.78	10360.8	8822.89	0.607427	0.0302502
P70670	Nascent polypeptide-associated complex subunit alpha, muscle-specific form	Naca	P70670	P70670	Naca	Nascent polypeptide-associated complex subunit alpha, muscle-specific form	NACAM_MOUSE	71	267315	279688	241089	262697	486926	419252	406442	437540	0.600396	0.003111
Q8BX07	Carboxy-terminal domain RNA polymerase II polypeptide A small phosphatase 2	Ctdsp2	Q8BX07	Q8BX07;Q5EBQ9;Q8R3B3	Ctdsp2	Carboxy-terminal domain RNA polymerase II polypeptide A small phosphatase 2	CTDS2_MOUSE	4		6879.95	7859.9	7369.93	11782.5	12205.4	13523.9	12503.9	0.589409	0.00685819
Q9D2I5	LisH domain-containing protein ARMC9	Armc9	Q9D2I5	Q9D2I5	Armc9	LisH domain-containing protein ARMC9	ARMC9_MOUSE	3	6388.15	11185.8	10219.5	9264.48	15671.9	16367.7	15313	15784.2	0.586947	0.0121167
O54967	Activated CDC42 kinase 1	Tnk2	O54967	O54967;A0A5F8MPC4;D3Z3U5;D3Z3U6;G3X9X7;A0A0R4J1L0;A0A5F8MPM0;A0A5F8MQ87;D3Z3U7	Tnk2	Activated CDC42 kinase 1	ACK1_MOUSE	4	16371.5	15987.9	10173.8	14177.7	26468.6	21572.8	24433.6	24158.3	0.586867	0.0153205
F8VPM7	ELKS/RAB6-interacting/CAST family member 1	Erc1	F8VPM7;V9GXF0;V9GXP8	F8VPM7;V9GXF0;V9GXP8	Erc1	ELKS/RAB6-interacting/CAST family member 1	F8VPM7_MOUSE;V9GXF0_MOUSE;V9GXP8_MOUSE	1	8654.96	9468.18	6551.96	8225.03	16610.8	14522	11121.1	14084.6	0.583972	0.0323198
Q4FJM2	Cyclin-dependent kinase inhibitor 1B	Cdkn1b	Q4FJM2	Q4FJM2	Cdkn1b	Cyclin-dependent kinase inhibitor 1B	Q4FJM2_MOUSE	3	18208.1	20837.2	13447.2	17497.5	35736.9	26862.3	27650.4	30083.2	0.581637	0.0242558
Q1XH17	Tripartite motif-containing protein 72	Trim72	Q1XH17	Q1XH17	Trim72	Tripartite motif-containing protein 72	TRI72_MOUSE	25	48225.4	57281.3	50531.3	52012.7	86340	96217.7	86135.6	89564.4	0.580729	0.000943585
Q8CGE9	Regulator of G-protein signaling 12	Rgs12	Q8CGE9	Q8CGE9;E9Q652;Q9D677;D3Z0G5;D3Z0G6;D3Z0G7;E9Q1K7;F7B2U5;Q3TTW9	Rgs12	Regulator of G-protein signaling 12	RGS12_MOUSE	3	5737.01	3477.11	3035.47	4083.2	6458.6	7093.3	7593.67	7048.52	0.579298	0.0299588
Q3U276	Succinate dehydrogenase assembly factor 1, mitochondrial	Sdhaf1	Q3U276	Q3U276	Sdhaf1	Succinate dehydrogenase assembly factor 1, mitochondrial	SDHF1_MOUSE	1	4344.07	6042.8	3860.31	4749.06	7929.23	9768.54	6934.58	8210.78	0.578393	0.0310576
Q3U2S4	OTU domain-containing protein 5	Otud5	Q3U2S4	Q3U2S4;A2AES4;A2AES3;A2AES5;Q3TDY8	Otud5	OTU domain-containing protein 5	OTUD5_MOUSE	2	5494.62	3051	5753.59	4766.4	7903.1	9423.67	7483.51	8270.09	0.576342	0.0283551
Q3U962	Collagen alpha-2(V) chain	Col5a2	Q3U962	Q3U962	Col5a2	Collagen alpha-2(V) chain	CO5A2_MOUSE	55	151809	179955	134625	155463	318528	261037	230177	269914	0.575972	0.0169914
Q8VE09	Tetratricopeptide repeat protein 39C	Ttc39c	Q8VE09	A0A3Q4EGC9;A0A3Q4EGM1;G3X8X1;Q8VE09	Ttc39c	Tetratricopeptide repeat protein 39C	TT39C_MOUSE	3	5738.74	4674.96	5029.08	5147.59	9367.57	10398.4	7352.11	9039.36	0.569464	0.014772
P18762	Beta-2 adrenergic receptor	Adrb2	P18762	P18762;Q8K0V0	Adrb2	Beta-2 adrenergic receptor	ADRB2_MOUSE	3	22463.8	28342.6	16660.8	22489.1	41183.2	31589.3	46088.9	39620.5	0.567612	0.0343813
A0A5F8MPI8	Pleckstrin homology domain containing, family G (with RhoGef domain) member 5	Plekhg5	A0A5F8MPI8;B1AS67	A0A5F8MPI8;B1AS67	Plekhg5	Pleckstrin homology domain containing, family G (with RhoGef domain) member 5	A0A5F8MPI8_MOUSE;B1AS67_MOUSE	1	8322.33	8460.77	11238.9	9340.67	16324.5	14708.7	18348.8	16460.7	0.567454	0.00738275
P52795	Ephrin-B1	Efnb1	P52795	P52795;Q544L9	Efnb1	Ephrin-B1	EFNB1_MOUSE	3	13350.3	12073.2	11104.3	12175.9	25619.9	21569.3	17807.3	21665.5	0.561996	0.0155775
Q3UX43	Ankyrin repeat domain-containing protein 13C	Ankrd13c	Q3UX43	Q3UX43;A0A0G2JG55	Ankrd13c	Ankyrin repeat domain-containing protein 13C	AN13C_MOUSE	2	6312.73	4028.86	5549.33	5296.97	10719.3	7975.64	9701.69	9465.54	0.559606	0.0162731
Q32MD9	Cell adhesion molecule-related/down-regulated by oncogenes	Cdon	Q32MD9	Q32MD9;Q8CE17	Cdon	Cell adhesion molecule-related/down-regulated by oncogenes	CDON_MOUSE	6	18961.6	32089.1	32758.9	27936.5	50494.2	57502.4	43186.6	50394.4	0.554358	0.0212159
A0A0G2JFT8	RUN and FYVE domain containing 3	Rufy3	A0A0G2JFT8	A0A0G2JFT8	Rufy3	RUN and FYVE domain containing 3	A0A0G2JFT8_MOUSE	1	6015.85		4287	5151.43	8565.26	9235.62	10165.4	9322.09	0.552604	0.0177961
Q01237	3-hydroxy-3-methylglutaryl-coenzyme A reductase	Hmgcr	Q01237	Q01237;F2Z470;F6X166;Q6PB59;Q8BV96	Hmgcr	3-hydroxy-3-methylglutaryl-coenzyme A reductase	HMDH_MOUSE	3	2668.16	2773.51	3281.49	2907.72	3717.58	5716.87	6357.09	5263.85	0.552395	0.0448627
Q91ZV8	Adhesion G protein-coupled receptor A2	Adgra2	Q91ZV8	Q91ZV8;J3QMG7;A0A172Q382	Adgra2	Adhesion G protein-coupled receptor A2	AGRA2_MOUSE	4	10086.6	17938.9	11062.7	13029.4	21287.3	27177.4	22344.8	23603.2	0.552019	0.0260493
P09541	Myosin light chain 4	Myl4	P09541	P09541;Q9CZ19;A2A6Q8	Myl4	Myosin light chain 4	MYL4_MOUSE	14	233209	234864	193272	220448	494714	389741	329710	404722	0.544691	0.0212367
Q9WV06	Ankyrin repeat domain-containing protein 2	Ankrd2	Q9WV06	Q9WV06;A0A494B9J0	Ankrd2	Ankyrin repeat domain-containing protein 2	ANKR2_MOUSE	14	14527.9	22288.8	16240.5	17685.7	34592.9	34073.5	29582	32749.5	0.540031	0.00607906
O88822	Lathosterol oxidase	Sc5d	O88822	O88822;Q8R1S3	Sc5d	Lathosterol oxidase	SC5D_MOUSE	1	3157.83	2959.77	2629.57	2915.72	5715.31	5195.88	5379.29	5430.16	0.53695	0.000314071
Q6P7W2	SH3KBP1-binding protein 1	Shkbp1	Q6P7W2	Q6P7W2	Shkbp1	SH3KBP1-binding protein 1	SHKB1_MOUSE	3	2683.93		3509.71	3096.82	6557.47	5112.3	5715.22	5795	0.534395	0.0226482
B0QZL1	phosphopyruvate hydratase (Fragment)	Eno1	B0QZL1	B0QZL1	Eno1	phosphopyruvate hydratase (Fragment)	B0QZL1_MOUSE	1	23360.9	25084.4	25631.7	24692.3	55489.2	45235	39112.8	46612.3	0.529738	0.0104814
Q64267	DNA repair protein complementing XP-A cells homolog	Xpa	Q64267	Q64267;Q8K2X7	Xpa	DNA repair protein complementing XP-A cells homolog	XPA_MOUSE	4	7513.37	8259.66	8589.02	8120.68	16655.7	10588	18821.4	15355	0.528861	0.0436051
Q8BYR1	tRNA wybutosine-synthesizing protein 4	Lcmt2	Q8BYR1	Q8BYR1;A2ARU0	Lcmt2	tRNA wybutosine-synthesizing protein 4	TYW4_MOUSE	2	1137.77	1341.11	2246.78	1575.22	2627.78	3550.21	2763.9	2980.63	0.528486	0.034457
Q8BK62	Olfactomedin-like protein 3	Olfml3	Q8BK62	Q8BK62;A0A0R4J086	Olfml3	Olfactomedin-like protein 3	OLFL3_MOUSE	2	5182.57	7973.54	9162.2	7439.44	14136.9	11700.6	16472.6	14103.4	0.527494	0.0213072
P04247	Myoglobin	Mb	P04247	P04247;Q3UVB1;A0A2R8VK58	Mb	Myoglobin	MYG_MOUSE	10	35566.8	47305.2	42523.9	41798.6	103636	78962	58417	80338.3	0.520283	0.0462572
Q8C3S2	Transport and Golgi organization protein 6 homolog	Tango6	Q8C3S2	Q8C3S2	Tango6	Transport and Golgi organization protein 6 homolog	TNG6_MOUSE	6	4995.53	7631.17	4599.12	5741.94	10653.8	12277.1	10565.1	11165.3	0.514265	0.00792887
F6W8R9	Spectrin repeat containing, nuclear envelope 2 (Fragment)	Syne2	F6W8R9;Q6DFZ2;Q76KB5;Q7TPP1	F6W8R9;Q6DFZ2;Q76KB5;Q7TPP1	Syne2	Spectrin repeat containing, nuclear envelope 2 (Fragment)	F6W8R9_MOUSE;Q6DFZ2_MOUSE;Q76KB5_MOUSE;Q7TPP1_MOUSE	1		2161.24	1778.08	1969.66	3797.73	3865.41		3831.57	0.514061	0.010742
Q8BWR8	Rhophilin-2	Rhpn2	Q8BWR8	Q8BWR8;Q497Z4	Rhpn2	Rhophilin-2	RHPN2_MOUSE	3	5589.86	6008.15	4506.4	5368.14		11810.9	9076.77	10443.8	0.514001	0.0226689
Q8BLU0	Leucine-rich repeat transmembrane protein FLRT2	Flrt2	Q8BLU0	Q8BLU0	Flrt2	Leucine-rich repeat transmembrane protein FLRT2	FLRT2_MOUSE	2	7391.32	6565.48	2672.23	5543.01	9084.82	12134.5	11349.6	10856.3	0.51058	0.0365063
Q9R1B9	Slit homolog 2 protein	Slit2	Q9R1B9	G3UYX7;Q9R1B9;A0A140T8T2;B2RX05;B7ZNW9;G3UY21;Q5DTL5	Slit2	Slit homolog 2 protein	SLIT2_MOUSE	5	5189.98	2684	5358.41	4410.8	8118.24	8999.17	9139.16	8752.19	0.503965	0.00924582
Q8K2X8	General transcription factor IIH subunit 5	Gtf2h5	Q8K2X8	Q8K2X8	Gtf2h5	General transcription factor IIH subunit 5	TF2H5_MOUSE	2		4185.84	3797.81	3991.82	7638.55	8215.51	8036.58	7963.55	0.501262	0.000633057
Q9CYB0	E3 ubiquitin-protein ligase TRIM13	Trim13	Q9CYB0	Q9CYB0	Trim13	E3 ubiquitin-protein ligase TRIM13	TRI13_MOUSE	2	115768		101287	108528	189961	259258	205091	218103	0.497597	0.0288013
P11087	Collagen alpha-1(I) chain	Col1a1	P11087	P11087;Q60785;Q99LL6	Col1a1	Collagen alpha-1(I) chain	CO1A1_MOUSE	72	194963	236455	180846	204088	477308	390746	377343	415132	0.491622	0.00401411
Q80XC6	Nuclear exosome regulator NRDE2	Nrde2	Q80XC6	Q80XC6	Nrde2	Nuclear exosome regulator NRDE2	NRDE2_MOUSE	2	6005.64	3384.62	3262.22	4217.49	6452.15	9731.17	9796.1	8659.81	0.487019	0.0353192
Q9D4H4	Angiomotin-like protein 1	Amotl1	Q9D4H4	Q9D4H4;A0A1Y7VM69	Amotl1	Angiomotin-like protein 1	AMOL1_MOUSE	5	2538.81	7875.78	4015.67	4810.09	10706.4	9917.18	9031.92	9885.17	0.486596	0.0379571
Q9CUS9	Signal peptide peptidase-like 3	Sppl3	Q9CUS9	Q9CUS9;Q5RJH9;Q66L48	Sppl3	Signal peptide peptidase-like 3	SPPL3_MOUSE	1	3481.48		3073.31	3277.39		7109.93	6430.22	6770.07	0.4841	0.0126389
A2AM05	Centlein	Cntln	A2AM05	A2AM05	Cntln	Centlein	CNTLN_MOUSE	3	10241.6	13750.6	8381.08	10791.1	22690.8	24920.6	20020.5	22544	0.478669	0.00515691
Q66JX5	Centrosomal protein 43	Cep43	Q66JX5	Q66JX5	Cep43	Centrosomal protein 43	CEP43_MOUSE	3	14327.3	10628.9	6615.91	10524	25260.8	23474	17298.3	22011	0.478126	0.0249153
Q9DB30	Phosphorylase b kinase gamma catalytic chain, liver/testis isoform	Phkg2	Q9DB30	Q9DB30;A0A0U1RP54	Phkg2	Phosphorylase b kinase gamma catalytic chain, liver/testis isoform	PHKG2_MOUSE	2	9335.12		13471	11403.1	25868.2		22732.1	24300.2	0.469259	0.0381872
Q7TT00	Transcription factor SPT20 homolog	Supt20h	Q7TT00	Q7TT00;A0A0G2JEY3;A0A0G2JGY6	Supt20h	Transcription factor SPT20 homolog	SP20H_MOUSE	2	2222.57	4036.12	1783.24	2680.64	6208.58	5465.97		5837.27	0.459229	0.0428913
Q8C5B6	RING-type E3 ubiquitin transferase	Mkrn1	Q8C5B6	Q8C5B6	Mkrn1	RING-type E3 ubiquitin transferase	Q8C5B6_MOUSE	1	2196.43	2275.4	290.695	1587.51	3800.91	3448.26	3525.97	3591.71	0.441992	0.0381061
Q5XFZ0	UPF0711 protein C18orf21 homolog		Q5XFZ0	Q5XFZ0		UPF0711 protein C18orf21 homolog	CR021_MOUSE	1	1194.43		884.889	1039.66	2260.37		2469.91	2365.14	0.439576	0.019308
Q8R3G9	Tetraspanin-8	Tspan8	Q8R3G9	Q8R3G9	Tspan8	Tetraspanin-8	TSN8_MOUSE	2	29144.8	35416.3	33596.6	32719.2	78378.7	54102.9	99533.1	77338.2	0.423067	0.028152
Q6W3F0	Prolyl 4-hydroxylase subunit alpha-3	P4ha3	Q6W3F0	Q6W3F0;H7BX23;F6R2A2	P4ha3	Prolyl 4-hydroxylase subunit alpha-3	P4HA3_MOUSE	2	3859.18	1958.71		2908.95	6322.34	9177.41	6519.57	7339.77	0.396326	0.0492334
A0A1B0GSX6	PDZ and LIM domain protein 3	Pdlim3	A0A1B0GSX6	A0A1B0GSX6	Pdlim3	PDZ and LIM domain protein 3	A0A1B0GSX6_MOUSE	2		6435.48	3914.18	5174.83	14306.5	13794.3	12301.2	13467.3	0.384251	0.00649576
Q8BVA4	Leiomodin-1	Lmod1	Q8BVA4	Q8BVA4;F8VPR1;Q3V0B5;Q99PM8	Lmod1	Leiomodin-1	LMOD1_MOUSE	3	11830.3		10922.9	11376.6	26731	34415.1	27748.8	29631.6	0.383934	0.0100348
Q9DC77	Small muscular protein	Smpx	Q9DC77	Q9DC77	Smpx	Small muscular protein	SMPX_MOUSE	1	1481.73	5365.39	1835.15	2894.09	12009.9	7910.39	7373.35	9097.88	0.318106	0.0318725
Q1EG27	Myosin-IIIb	Myo3b	Q1EG27	Q1EG27;F8VQ79	Myo3b	Myosin-IIIb	MYO3B_MOUSE	1	565.305	778.408		671.856	2100.4	1996.5	2248.1	2115	0.317663	0.00133818
Q8BKN6	Heparan sulfate glucosamine 3-O-sulfotransferase 3A1	Hs3st3a1	Q8BKN6;Q9QZS6	Q8BKN6;Q9QZS6;Q3TA92;Q52KJ0	Hs3st3a1;Hs3st3b1	Heparan sulfate glucosamine 3-O-sulfotransferase 3A1	HS3SA_MOUSE;HS3SB_MOUSE	1	11519.1	2966.43		7242.77	29910.1	34275.1		32092.6	0.225683	0.0353597
