# Supplementary material for: C2C12‐Derived ApoVs Promote Skeletal Muscle Development and Ameliorate Age‐Related Muscle Loss Through Igf1r/PI3K/AKT/mTOR Pathway
Source: J Cachexia Sarcopenia Muscle. 2025 Dec 4;16(6):e70159. doi: 10.1002/jcsm.70159 (PMC12678004; doi:10.1002/jcsm.70159)
Supplement: Supplementary file 6 — Table S5: Downregulated pathways of KEGG enrichment for DEPs between the ZVAD group and the Con group. [file JCSM-16-e70159-s002.xlsx]

## Sheet: Enrichment
Table S5 Downregulated pathways of KEGG enrichment for DEPs between ZVAD group and Con group
Level1	Level2	Map_ID	Map_Name	Test	TestAll	Ref	RefAll	Test_per	Ref_per	Test_Seq	Ref_Seq	Over_Under	P value	FDR	richFactor
		mmu04820	Cytoskeleton in muscle cells	10	147	154	8846	0.068027	0.017409	A2APV2 O88207 O88346 P11087 P50462 Q3U962 Q80XB4 Q8BVA4 Q9WUZ5 Q9WV06	A2APV2 A6H584 B1AR69 E9PXZ3 E9PZ16 E9Q557 E9QA62 G3UW82 G3X8Y1 G5E8K5 O08579 O08739 O08808 O35988 O54890 O70209 O70258 O70309 O70400 O70433 O88207 O88322 O88346 O88990 P02463 P05977 P07310 P08121 P08122 P09055 P09542 P10493 P11087 P11276 P11688 P13412 P13541 P13542 P14094 P14733 P17182 P17183 P18828 P19123 P20152 P20801 P21107 P21550 P21619 P26011 P26039 P28653 P28654 P31001 P37889 P43406 P43407 …	over	0.000235524	0.0310892	0.0649351
Environmental Information Processing	Signal transduction	mmu04022	cGMP-PKG signaling pathway	5	147	80	8846	0.034014	0.009044	P0C605 P18762 Q02789 Q8K1L0 Q8VCR8	G5E829 O55143 P08752 P0C605 P0DP28 P11881 P14094 P15208 P16951 P18762 P21278 P21279 P27600 P27601 P31750 P31938 P35569 P48453 P48455 P48962 P51432 P51829 P51830 P51881 P62137 P62141 P63085 P63087 P63328 P70227 P70335 P70336 P70460 P81122 P97370 P97490 Q01147 Q02566 Q02789 Q08369 Q3V132 Q543V3 Q60823 Q60929 Q60930 Q60931 Q60932 Q61337 Q61409 Q61614 Q63810 Q63844 Q63932 Q63943 Q6PIC6 Q6Q477 Q6VVW5 …	over	0.0104903	0.601601	0.0625
Metabolism	Glycan biosynthesis and metabolism	mmu00515	Mannose type O-glycan biosynthesis	2	147	11	8846	0.013605	0.001243	Q8VDX6 Q9Z2Y2	P15535 Q5RJG7 Q8BGQ4 Q8BW41 Q8BWP8 Q8CG64 Q8VDX6 Q91X88 Q91YY2 Q9Z1M7 Q9Z2Y2	over	0.0136728	0.601601	0.181818
Organismal Systems	Digestive system	mmu04974	Protein digestion and absorption	3	147	34	8846	0.020408	0.003844	O88207 P11087 Q3U962	A6H584 O88207 P02463 P08121 P08122 P10852 P11087 P14094 P25318 P39061 P97370 Q00780 Q01149 Q02788 Q04857 Q3U962 Q3UFR4 Q60847 Q63ZW6 Q64739 Q6PIC6 Q792Z1 Q7TMR0 Q8BLX7 Q8CFE6 Q8CH36 Q8K4D3 Q8K596 Q8VDN2 Q9CR35 Q9JLI2 Q9QZS0 Q9WV27 Q9Z1K8	over	0.0184669	0.609408	0.0882353
Genetic Information Processing	Replication and repair	mmu03460	Fanconi anemia pathway	2	147	20	8846	0.013605	0.002261	P54279 Q9CQ37	A2ACJ2 O70157 P07903 P35428 P48754 P54279 Q5SXJ3 Q62193 Q6P1D7 Q8BH57 Q8BMG1 Q8VEE4 Q9CQ37 Q9CQ71 Q9DC40 Q9JK91 Q9JL70 Q9QUG2 Q9QZD4 Q9Z321	over	0.0428578	0.855337	0.1
Environmental Information Processing	Signal transduction	mmu04020	Calcium signaling pathway	4	147	81	8846	0.027211	0.009157	P18762 Q02789 Q8VCR8 Q9DB30	E9PZQ0 G5E829 O09161 O09165 O55143 P05132 P05622 P0DP28 P11798 P11881 P15655 P16092 P18762 P18826 P19123 P20444 P20801 P21278 P21279 P30558 P30677 P35917 P48453 P48455 P48962 P51432 P51829 P51830 P51881 P63094 P63328 P68181 P70227 P70302 P70424 P70658 P83093 P97490 Q01279 Q02789 Q3UMR5 Q3UVX5 Q3V132 Q4VA93 Q60930 Q60931 Q60932 Q61614 Q62077 Q63810 Q6PHZ2 Q6Q477 Q7TS72 Q7TSH2 Q8BSY0 Q8BWG9 Q8BWJ3 …	over	0.0455622	0.855337	0.0493827
Organismal Systems	Circulatory system	mmu04270	Vascular smooth muscle contraction	3	147	49	8846	0.020408	0.005539	P0C605 Q02789 Q8VCR8	P04627 P05132 P0C605 P0DP28 P11881 P20444 P21278 P21279 P27600 P27601 P28028 P28867 P31938 P47713 P51432 P51829 P51830 P62137 P62141 P62737 P63085 P63087 P63094 P68181 P70227 P70335 P70336 P97490 P97819 Q02789 Q3UMT1 Q4VA93 Q60605 Q61210 Q61614 Q61879 Q63844 Q63932 Q6URW6 Q6VVW5 Q8CI43 Q8VCR8 Q8VDD5 Q99N57 Q9CQ19 Q9DBR7 Q9EPR2 Q9QUI0 Q9Z329	over	0.0475481	0.855337	0.0612245
Organismal Systems	Endocrine system	mmu04924	Renin secretion	2	147	24	8846	0.013605	0.002713	P18762 Q02789	P05132 P08752 P0DP28 P10605 P11881 P18762 P21279 P35561 P48453 P48455 P51432 P63094 P63328 P68181 P70227 Q01147 Q02013 Q02789 Q61409 Q61614 Q63810 Q8BWG9 Q9DC51 Q9Z329	over	0.0596473	0.855337	0.0833333
Organismal Systems	Endocrine system	mmu04927	Cortisol synthesis and secretion	2	147	24	8846	0.013605	0.002713	Q02789 Q8K1L0	O88502 O89090 P05132 P11881 P16951 P21278 P21279 P35951 P41778 P51432 P51829 P51830 P63094 P68181 P70227 P97490 Q01147 Q02789 Q61009 Q8BLF1 Q8BWG9 Q8K1L0 Q9Z125 Q9Z329	over	0.0596473	0.855337	0.0833333
Organismal Systems	Endocrine system	mmu04923	Regulation of lipolysis in adipocytes	2	147	28	8846	0.013605	0.003165	P0C605 P18762	O08908 O35678 P05132 P08752 P0C605 P15208 P18762 P22437 P26450 P31750 P35569 P42337 P51829 P51830 P54310 P63094 P68181 P81122 P97490 Q05769 Q543V3 Q60823 Q61409 Q8BTI9 Q8R3U1 Q9DBL9 Q9DC51 Q9WUA6	over	0.078286	0.855337	0.0714286
Metabolism	Glycan biosynthesis and metabolism	mmu00601	Glycosphingolipid biosynthesis - lacto and neolacto series	1	147	5	8846	0.006803	0.000565	Q9Z2Y2	P15535 Q91Y74 Q91YY2 Q9JJ04 Q9Z2Y2	over	0.08039	0.855337	0.2
Organismal Systems	Endocrine system	mmu04911	Insulin secretion	2	147	30	8846	0.013605	0.003391	Q02789 Q8K1L0	P05132 P11798 P14094 P16951 P17809 P20444 P21278 P21279 P51432 P51829 P51830 P63011 P63044 P63094 P68181 P70227 P97370 P97490 Q01147 Q02789 Q4VA93 Q6PHZ2 Q6PIC6 Q7TN37 Q8K1L0 Q8VDN2 Q923T9 Q9QYX7 Q9WV27 Q9Z125	over	0.0882016	0.855337	0.0666667
Organismal Systems	Digestive system	mmu04970	Salivary secretion	2	147	32	8846	0.013605	0.003617	P0C605 P18762	G5E829 P05132 P0C605 P0DP28 P11881 P13808 P14094 P17897 P18762 P20444 P21279 P21460 P51432 P51829 P51830 P55012 P63044 P63094 P68181 P70227 P97370 P97490 Q4VA93 Q61165 Q6PIC6 Q6Q477 Q8VDN2 Q9R0K7 Q9WTY4 Q9WV27 Q9Z0J4 Q9Z329	over	0.098467	0.855337	0.0625
Organismal Systems	Endocrine system	mmu04935	Growth hormone synthesis, secretion and action	3	147	67	8846	0.020408	0.007574	P70236 Q02789 Q8K1L0	B2RWS6 O08908 O08911 O09110 O35717 P01101 P05132 P08752 P09450 P11881 P16882 P16951 P20444 P21278 P21279 P26450 P31750 P31938 P32883 P34152 P35569 P42227 P42230 P42232 P42337 P47809 P47811 P47941 P51432 P51829 P51830 P63085 P63094 P68181 P70227 P70236 P81122 P97490 P98083 Q01147 Q02789 Q4VA93 Q543V3 Q60631 Q60823 Q61140 Q61411 Q61831 Q62077 Q62120 Q62245 Q63844 Q63932 Q64010 Q8BTI9 Q8CIH5 Q8K1L0 …	over	0.100071	0.855337	0.0447761
Organismal Systems	Immune system	mmu04611	Platelet activation	3	147	68	8846	0.020408	0.007687	P0C605 P11087 Q8VCR8	O08908 O08911 O09044 O54890 O70404 P05132 P05480 P08121 P08752 P09055 P0C605 P11087 P11881 P19221 P21279 P22437 P25911 P26039 P26450 P27601 P30558 P31750 P39688 P42337 P47713 P47811 P48025 P51432 P51829 P51830 P62137 P62141 P62835 P63085 P63087 P63094 P63260 P68181 P70227 P70302 P70335 P70336 P70460 P97490 Q01149 Q3THE2 Q60823 Q61210 Q62074 Q63844 Q68FD6 Q71LX4 Q8BTI9 Q8BWG9 Q8CIH5 Q8K0E8 Q8R5A3 …	over	0.103478	0.855337	0.0441176
Metabolism	Glycan biosynthesis and metabolism	mmu00533	Glycosaminoglycan biosynthesis - keratan sulfate	1	147	7	8846	0.006803	0.000791	Q9Z2Y2	P15535 P54751 Q11204 Q91YY2 Q9JJ04 Q9WTS2 Q9Z2Y2	over	0.110718	0.855337	0.142857
Organismal Systems	Circulatory system	mmu04261	Adrenergic signaling in cardiomyocytes	3	147	76	8846	0.020408	0.008591	P18762 Q02789 Q8K1L0	B2RXC8 G5E829 O08532 O08911 O55143 O70578 P05132 P08752 P09542 P0DP28 P10417 P11798 P14094 P16951 P18762 P19123 P20444 P21107 P21279 P31750 P47811 P50752 P51432 P51829 P51830 P54285 P58771 P58774 P62137 P62141 P62715 P63085 P63087 P63094 P63330 P68181 P97370 P97490 Q01147 Q02566 Q02789 Q4VA93 Q60823 Q60996 Q61151 Q61165 Q63844 Q6IRU2 Q6P1F6 Q6PD03 Q6PD28 Q6PHZ2 Q6PIC6 Q6Q477 Q76MZ3 Q7TNP2 Q8BG02 …	over	0.132298	0.855337	0.0394737
Environmental Information Processing	Signal transduction	mmu04152	AMPK signaling pathway	3	147	77	8846	0.020408	0.008704	Q01237 Q8K1L0 Q9WVH4	B2RXC8 E9Q4Z2 O08796 O08908 O54950 O70405 P12382 P13516 P15208 P19096 P26450 P31750 P35569 P42337 P46638 P47857 P51943 P53994 P54310 P55258 P58252 P61027 P62715 P63330 P70265 P70372 P81122 P97742 Q01147 Q01237 Q06138 Q3U182 Q3UUJ4 Q543V3 Q5EG47 Q5SWU9 Q60751 Q60823 Q60876 Q60994 Q60996 Q61151 Q62073 Q6DTY7 Q6NSQ9 Q6P1F6 Q6PAM0 Q6PD03 Q6PD28 Q76MZ3 Q7TNP2 Q8BG02 Q8BGD5 Q8BH04 Q8BSK8 Q8BTI9 Q8C078 …	over	0.136082	0.855337	0.038961
Organismal Systems	Endocrine system	mmu04925	Aldosterone synthesis and secretion	2	147	42	8846	0.013605	0.004748	Q02789 Q8K1L0	G5E829 P05132 P0DP28 P11798 P11881 P14094 P16951 P20444 P21278 P21279 P35951 P51432 P51829 P51830 P54310 P63094 P68181 P70227 P81269 P97370 P97490 Q01147 Q02789 Q4VA93 Q61009 Q6PHZ2 Q6PIC6 Q6Q477 Q6WQJ1 Q8BWG9 Q8BZ03 Q8K1L0 Q8K1Y2 Q8VDN2 Q91WC9 Q91YS8 Q922S4 Q923T9 Q9R0K7 Q9WV27 Q9Z125 Q9Z329	over	0.15393	0.855337	0.047619
Environmental Information Processing	Signal transduction	mmu04024	cAMP signaling pathway	3	147	82	8846	0.020408	0.00927	P18762 Q02789 Q8K1L0	B2RWS6 E9Q236 G5E829 O08908 O55143 P01101 P05132 P05627 P08752 P0DP28 P10833 P11798 P14094 P18762 P25799 P26450 P28028 P30558 P31750 P31938 P42337 P51829 P51830 P54310 P62071 P62137 P62141 P62835 P63001 P63085 P63087 P63094 P68181 P70335 P70336 P97370 P97490 P97813 Q01063 Q01147 Q02789 Q04207 Q04887 Q60823 Q60992 Q61165 Q61337 Q61409 Q61602 Q61614 Q61831 Q63844 Q63932 Q6PHZ2 Q6PIC6 Q6Q477 Q8BTI9 …	over	0.155539	0.855337	0.0365854
Metabolism	Glycan biosynthesis and metabolism	mmu00534	Glycosaminoglycan biosynthesis - heparan sulfate / heparin	1	147	11	8846	0.006803	0.001243	Q8BKN6	P58158 P70428 P97464 Q3UHN9 Q8BKN6 Q8R087 Q8R3H7 Q91Z92 Q9EPL0 Q9EPS3 Q9ES89	over	0.168426	0.855337	0.0909091
Human Diseases	Cancer: overview	mmu05207	Chemical carcinogenesis - receptor activation	3	147	90	8846	0.020408	0.010174	P18762 Q02789 Q8K1L0	O08908 O08915 O09131 O35343 O35344 O35345 O35516 O35660 O70201 P01101 P05132 P05480 P05627 P07901 P08113 P08752 P10417 P10648 P10649 P11499 P13405 P15626 P15655 P16951 P18654 P18762 P20444 P24472 P25799 P26450 P28700 P28704 P30282 P30561 P31750 P31938 P32883 P42227 P42230 P42232 P42337 P48281 P48774 P51829 P51830 P52293 P53762 P63085 P63094 P68181 P70168 P97490 Q01147 Q01279 Q02789 Q04207 Q4VA93 …	over	0.188301	0.855337	0.0333333
Organismal Systems	Nervous system	mmu04725	Cholinergic synapse	2	147	49	8846	0.013605	0.005539	Q02789 Q8K1L0	O08908 P01101 P05132 P08752 P10417 P11798 P11881 P18872 P20444 P21278 P21279 P26450 P29387 P31750 P31938 P32883 P35561 P39688 P42337 P51432 P51829 P51830 P61953 P62874 P62880 P63085 P63213 P68181 P70227 P97490 Q01147 Q02789 Q4VA93 Q60823 Q61411 Q62120 Q63844 Q6PHZ2 Q80SZ7 Q8BTI9 Q8K1L0 Q923T9 Q9CXP8 Q9DAS9 Q9DC51 Q9JHG7 Q9WUA6 Q9Z125 Q9Z329	over	0.195566	0.855337	0.0408163
Organismal Systems	Sensory system	mmu04740	Olfactory transduction	1	147	14	8846	0.006803	0.001583	P0C605	P05132 P0C605 P0DP28 P11798 P62874 P68181 Q6PHZ2 Q8BWG8 Q8K596 Q8VEZ7 Q91YI4 Q922S4 Q923T9 Q99MK8	over	0.209252	0.855337	0.0714286
Genetic Information Processing	Replication and repair	mmu03420	Nucleotide excision repair	2	147	52	8846	0.013605	0.005878	Q64267 Q8K2X8	A2A432 F8VPZ5 O08811 O35654 O54956 O70422 P07903 P08775 P17918 P35601 P37913 P49135 P51612 P51949 P52431 P54726 P54728 P60898 P61219 P62488 P62876 P62878 P97760 Q03147 Q3TCH7 Q3U1J4 Q61458 Q62193 Q63871 Q64267 Q6P6I6 Q80UW8 Q8CFI7 Q8K2X8 Q8R323 Q8VD76 Q8VEE4 Q923G2 Q99J62 Q99J79 Q9CQ36 Q9CQ71 Q9CWP8 Q9D0F6 Q9D7M8 Q9DBA9 Q9JIB4 Q9JKP7 Q9QZD4 Q9R1K9 Q9WUK4 Q9WVF7	over	0.213826	0.855337	0.0384615
Organismal Systems	Endocrine system	mmu04912	GnRH signaling pathway	2	147	52	8846	0.013605	0.005878	P70236 Q02789	O08648 O08911 O09110 P05132 P05480 P05627 P08046 P0DP28 P11798 P11881 P20444 P21278 P21279 P28867 P31938 P32883 P33434 P47713 P47809 P47811 P51432 P51829 P51830 P53690 P60766 P63085 P63094 P68181 P70227 P70236 P97490 P97813 Q01279 Q02789 Q4VA93 Q60631 Q61084 Q61411 Q61831 Q62245 Q63844 Q63932 Q6PHZ2 Q8CE90 Q91Y86 Q923T9 Q99N57 Q9QVP9 Q9WTU6 Q9WUI1 Q9WVS8 Q9Z329	over	0.213826	0.855337	0.0384615
Metabolism	Lipid metabolism	mmu00100	Steroid biosynthesis	1	147	15	8846	0.006803	0.001696	O88822	O88455 O88736 O88822 P52019 P53798 P70245 Q3U9G9 Q61263 Q71KT5 Q8BLN5 Q8K0C4 Q8VCH6 Q9CRA4 Q9R1J0 Q9Z0M5	over	0.222413	0.855337	0.0666667
Metabolism	Amino acid metabolism	mmu00220	Arginine biosynthesis	1	147	15	8846	0.006803	0.001696	Q8QZR5	B2RQC6 D3Z7P3 O08691 P05201 P05202 P15105 P16460 P26443 Q571F8 Q8BGT5 Q8C196 Q8QZR5 Q91YI0 Q99JW2 Q9Z0J4	over	0.222413	0.855337	0.0666667
Organismal Systems	Aging	mmu04211	Longevity regulating pathway	2	147	57	8846	0.013605	0.006444	Q8K1L0 Q9WVH4	O08908 O54950 O70405 P02340 P05132 P09671 P15208 P16951 P24270 P25799 P26450 P31750 P32883 P35569 P42337 P51829 P51830 P58006 P63073 P68181 P81122 P97490 Q01147 Q04207 Q07813 Q543V3 Q5DW34 Q5EG47 Q60751 Q60823 Q60876 Q60994 Q61411 Q6PAM0 Q8BMB3 Q8BSK8 Q8BTI9 Q8C078 Q8K1L0 Q8K3H0 Q91YI1 Q921J2 Q923E4 Q99J83 Q9CYP7 Q9D1F4 Q9D8Z6 Q9EP53 Q9ESK9 Q9JLN9 Q9R078 Q9WTK7 Q9WUA6 Q9WVH4 Q9Z125 Q9Z148 Q9Z1M4	over	0.244572	0.855337	0.0350877
Organismal Systems	Endocrine system	mmu04928	Parathyroid hormone synthesis, secretion and action	2	147	57	8846	0.013605	0.006444	P70670 Q8K1L0	E9Q394 O88572 O89090 P01101 P04627 P05132 P08046 P08752 P10417 P11881 P15066 P16092 P16951 P20444 P21278 P21279 P27600 P27601 P28028 P28700 P28704 P31938 P39689 P48281 P51432 P51829 P51830 P53690 P59158 P63085 P63094 P68181 P70227 P70441 P70670 P83741 P97490 P97813 Q01063 Q01147 Q01279 Q08775 Q4VA93 Q60929 Q61210 Q63844 Q63943 Q6P9R2 Q8BWG8 Q8K1L0 Q91YI4 Q99N57 Q9DC51 Q9QUI0 Q9Z125 Q9Z1W9 Q9Z329	over	0.244572	0.855337	0.0350877
Metabolism	Metabolism of terpenoids and polyketides	mmu00900	Terpenoid backbone biosynthesis	1	147	17	8846	0.006803	0.001922	Q01237	G3XA48 P57791 P58044 Q01237 Q61239 Q80W54 Q8CAY6 Q8JZK9 Q8K2I1 Q8QZT1 Q920E5 Q99JF5 Q9CQF9 Q9D1G2 Q9EQK7 Q9R008 Q9WTN0	over	0.248087	0.855337	0.0588235
Organismal Systems	Digestive system	mmu04975	Fat digestion and absorption	1	147	17	8846	0.006803	0.001922	Q60714	E9Q414 O08601 O35083 P05202 Q00623 Q60714 Q61009 Q61469 Q80W94 Q8CAY6 Q8K3K7 Q8QZT1 Q91VE0 Q99JY8 Q9DAX2 Q9EPR2 Q9Z2A7	over	0.248087	0.855337	0.0588235
Human Diseases	Substance dependence	mmu05030	Cocaine addiction	1	147	17	8846	0.006803	0.001922	Q8K1L0	P05132 P05627 P08752 P16951 P25799 P49615 P63094 P68181 Q01147 Q04207 Q62108 Q64133 Q6IR34 Q8BW75 Q8K1L0 Q9DC51 Q9Z125	over	0.248087	0.855337	0.0588235
Metabolism	Carbohydrate metabolism	mmu00052	Galactose metabolism	1	147	18	8846	0.006803	0.002035	Q9Z2Y2	G5E895 O08528 P12382 P15535 P23780 P45376 P45377 P47857 P70699 Q6NSQ9 Q7TSV4 Q8BVW0 Q8K157 Q91ZJ5 Q9D0F9 Q9R0N0 Q9WUA3 Q9Z2Y2	over	0.260606	0.855337	0.0555556
		mmu04814	Motor proteins	3	147	107	8846	0.020408	0.012096	O88346 Q1EG27 Q9WUZ5	A0A087WR13 B1AR69 B1AVY7 E9Q5G3 E9Q634 F8VQB6 G3UW82 L0N7N1 O08788 O35066 O35071 O35231 O88346 O88485 O88487 P05214 P05977 P09542 P13412 P13541 P13542 P19123 P20801 P21107 P28740 P28741 P33174 P46735 P47754 P47757 P50752 P51807 P56387 P58771 P58774 P61164 P62627 P62737 P63168 P63260 P68134 P68368 P68372 P68373 P70188 P83887 P97329 P97457 P99024 Q02566 Q05A62 Q1EG27 Q3THE2 Q3V300 Q45VK7 Q5SV80 Q5S…	over	0.262619	0.855337	0.0280374
Organismal Systems	Endocrine system	mmu04922	Glucagon signaling pathway	2	147	61	8846	0.013605	0.006896	Q8K1L0 Q9DB30	B2RWS6 E9Q4Z2 O54950 O70250 P05132 P06151 P0DP28 P11798 P11881 P12382 P16125 P16951 P17809 P18826 P21279 P31750 P35486 P47857 P48453 P48455 P51432 P52480 P63094 P63328 P68181 P70227 P97470 P97742 Q01147 Q3U182 Q5EG47 Q5SWU9 Q60670 Q60823 Q61409 Q63810 Q6NSQ9 Q6P2K6 Q6PAM0 Q6PHZ2 Q7TSH2 Q8BGD5 Q8BH04 Q8BWJ3 Q8CFH6 Q8CI94 Q8K1L0 Q923E4 Q923T9 Q9D051 Q9DB30 Q9DBJ1 Q9ET01 Q9JIF0 Q9R078 Q9WUA3 Q9WUA6 …	over	0.269302	0.855337	0.0327869
Genetic Information Processing	Replication and repair	mmu03430	Mismatch repair	1	147	19	8846	0.006803	0.002148	P54279	O35654 P17918 P35601 P37913 P43247 P52431 P54276 P54279 Q62193 Q8R323 Q8VEE4 Q99J62 Q9CQ71 Q9CWP8 Q9CYR0 Q9D0F6 Q9JK91 Q9QZ11 Q9WUK4	over	0.272918	0.855337	0.0526316
Human Diseases	Endocrine and metabolic disease	mmu04931	Insulin resistance	2	147	62	8846	0.013605	0.007009	Q60714 Q8K1L0	E9Q4Z2 O08586 O08609 O08908 O54950 O88351 O88561 P15208 P17809 P18654 P25118 P25799 P26450 P28867 P31750 P35235 P35569 P35821 P42227 P42337 P47856 P58389 P62137 P62141 P63087 P81122 P97742 Q01147 Q04207 Q2VPU4 Q3U182 Q543V3 Q5EG47 Q60644 Q60714 Q60823 Q61831 Q6NSQ9 Q6PAM0 Q8BH04 Q8BSK8 Q8BTI9 Q8BYJ6 Q8CGY8 Q8CI94 Q8K1L0 Q91VE0 Q91Y86 Q9EQQ9 Q9ET01 Q9JLN9 Q9R078 Q9WTN3 Q9WTU6 Q9WUA6 Q9WUB3 Q9WV60 …	over	0.275487	0.855337	0.0322581
Human Diseases	Endocrine and metabolic disease	mmu04934	Cushing syndrome	2	147	64	8846	0.013605	0.007235	Q02789 Q8K1L0	O08915 O35625 O70421 O88502 O88559 O88566 O89090 P05132 P08752 P11798 P11881 P13405 P16951 P21278 P21279 P28028 P30285 P30561 P31938 P35951 P39689 P41778 P46414 P51141 P51432 P51829 P51830 P53762 P61965 P62835 P63085 P63094 P68181 P70227 P97377 P97490 P97807 Q00417 Q01147 Q01279 Q02248 Q02789 Q5EBP3 Q60772 Q60838 Q61009 Q61090 Q63844 Q63932 Q64261 Q6PHZ2 Q80U87 Q8BLF1 Q8BWG9 Q8K1L0 Q91X20 Q923T9 …	over	0.287848	0.855337	0.03125
Metabolism	Glycan biosynthesis and metabolism	mmu00514	Other types of O-glycan biosynthesis	1	147	22	8846	0.006803	0.002487	Q9Z2Y2	O08832 O08912 P15535 Q3U4G3 Q6P9S7 Q6PB93 Q80VA0 Q810K9 Q8BGQ4 Q8BHT6 Q8BYB9 Q8BYW9 Q8CGY8 Q8K297 Q8VHI3 Q91YY2 Q91ZW2 Q921L8 Q9JJ06 Q9JMG2 Q9R0E1 Q9Z2Y2	over	0.308646	0.855337	0.0454545
Organismal Systems	Digestive system	mmu04979	Cholesterol metabolism	1	147	22	8846	0.006803	0.002487	Q61542	E9Q414 O35604 P08226 P34928 P35951 P50637 P55065 P55302 Q00623 Q60930 Q60931 Q60932 Q61009 Q61263 Q61542 Q8BLF1 Q8C142 Q91ZX7 Q9ER64 Q9WV55 Q9Z0J0 Q9Z0M5	over	0.308646	0.855337	0.0454545
Metabolism	Amino acid metabolism	mmu00250	Alanine, aspartate and glutamate metabolism	1	147	23	8846	0.006803	0.0026	Q8QZR5	B2RQC6 D3Z7P3 P05201 P05202 P15105 P16460 P26443 P28650 P46664 P47856 P54822 Q571F8 Q61024 Q8BGT5 Q8BWF0 Q8C0M9 Q8C196 Q8CHT0 Q8CIH9 Q8QZR5 Q8R3P0 Q91YI0 Q9JHW2	over	0.320163	0.855337	0.0434783
Environmental Information Processing	Signaling molecules and interaction	mmu04080	Neuroactive ligand-receptor interaction	1	147	23	8846	0.006803	0.0026	P18762	O35257 O55022 P01027 P04756 P06537 P09690 P0DP60 P16882 P18762 P19221 P20782 P20918 P30558 P50637 P52592 P61793 Q3UVX5 Q5QD08 Q61614 Q792Z1 Q80UU9 Q8VD00 Q9Z1M0	over	0.320163	0.855337	0.0434783
Environmental Information Processing	Signal transduction	mmu04668	TNF signaling pathway	2	147	70	8846	0.013605	0.007913	P70236 Q8K1L0	O08908 O08911 O09110 O88351 O88522 O89110 P01101 P05627 P07141 P09450 P16951 P25118 P25119 P25446 P25799 P26450 P28033 P31750 P31938 P39428 P39429 P42337 P47809 P47811 P53690 P63085 P70191 P70236 P70677 P97864 Q01147 Q04207 Q05769 Q3U0V2 Q3UFK8 Q3UHC7 Q571K4 Q60769 Q60803 Q60823 Q60855 Q60989 Q61160 Q61831 Q62073 Q62210 Q63844 Q6PIX5 Q80TQ2 Q80WQ6 Q8BTI9 Q8BX10 Q8C050 Q8C863 Q8CE90 Q8CF89 Q8CI61 …	over	0.324751	0.855337	0.0285714
Organismal Systems	Endocrine system	mmu04921	Oxytocin signaling pathway	2	147	71	8846	0.013605	0.008026	Q02789 Q8VCR8	E9PZQ0 O08532 O08796 O54950 O70578 P01101 P05132 P05480 P05627 P08752 P0DP28 P11798 P11881 P18872 P20444 P21279 P31938 P32883 P35561 P39689 P47713 P48453 P48455 P51432 P51829 P51830 P54285 P58252 P62137 P62141 P63085 P63087 P63094 P63260 P63328 P68181 P70227 P70335 P70336 P97490 Q01279 Q02789 Q05769 Q3UMT1 Q4VA93 Q5EG47 Q60605 Q61411 Q63810 Q63844 Q63932 Q6PAM0 Q6PHZ2 Q6VVW5 Q8C078 Q8CI43 Q8K120 …	over	0.330861	0.855337	0.028169
Organismal Systems	Endocrine system	mmu04926	Relaxin signaling pathway	2	147	72	8846	0.013605	0.008139	P11087 Q8K1L0	O08908 O08911 P01101 P02463 P04202 P05132 P05480 P05627 P08121 P08122 P08752 P11087 P16951 P18872 P20444 P25799 P26450 P29387 P31750 P31938 P32883 P33434 P42337 P47809 P47811 P51432 P51829 P51830 P61953 P62737 P62874 P62880 P63085 P63094 P63213 P68181 P97490 P98083 Q01147 Q01149 Q01279 Q04207 Q4VA93 Q60631 Q60823 Q61411 Q61831 Q62245 Q62312 Q62432 Q63844 Q63932 Q63ZW6 Q64729 Q80SZ7 Q8BTI9 Q8BWG8 …	over	0.336955	0.855337	0.0277778
Genetic Information Processing	Folding, sorting and degradation	mmu04130	SNARE interactions in vesicular transport	1	147	25	8846	0.006803	0.002826	Q9Z2P8	O08547 O09044 O35153 O35166 O35623 O70404 O70480 O88630 O88983 O89116 P63024 P63044 P70280 P70452 Q6QD59 Q8BVI5 Q8K1E0 Q8VDS8 Q9CQ56 Q9CQW1 Q9D0I4 Q9D3G5 Q9ERB0 Q9JKK1 Q9Z2P8	over	0.342629	0.855337	0.04
Environmental Information Processing	Signal transduction	mmu04340	Hedgehog signaling pathway	1	147	25	8846	0.006803	0.002826	Q32MD9	A2A5Z6 P05132 P10417 P28741 P60882 P68181 Q01721 Q32MD9 Q5SRY7 Q61602 Q6PCQ0 Q8BTH8 Q8BVP5 Q8BWG8 Q8VDY4 Q91YI4 Q99MK8 Q9CUN6 Q9D074 Q9DC28 Q9JLV5 Q9JMK2 Q9WTX6 Q9WV60 Q9Z0P7	over	0.342629	0.855337	0.04
Organismal Systems	Endocrine system	mmu04929	GnRH secretion	1	147	26	8846	0.006803	0.002939	Q02789	O08908 P10923 P11881 P20444 P21278 P21279 P26450 P31750 P31938 P32883 P42337 P51432 P63085 P70227 Q02789 Q4VA93 Q60823 Q61411 Q63844 Q63932 Q8BTI9 Q8BWG8 Q91YI4 Q99N57 Q9WUA6 Q9Z329	over	0.353584	0.855337	0.0384615
Human Diseases	Substance dependence	mmu05031	Amphetamine addiction	1	147	27	8846	0.006803	0.003052	Q8K1L0	O09106 P01101 P05132 P05627 P0DP28 P11798 P16951 P20444 P48453 P48455 P62137 P62141 P63087 P63094 P63328 P68181 P70288 Q01147 Q4VA93 Q63810 Q64133 Q6PHZ2 Q8BW75 Q8K1L0 Q923E4 Q923T9 Q9Z125	over	0.364358	0.855337	0.037037
		mmu04936	Alcoholic liver disease	2	147	80	8846	0.013605	0.009044	P70236 Q9WVH4	A0A0N4SVC2 E9Q4Z2 O08911 O09110 O54950 O88351 O88522 O89110 P00329 P01027 P01029 P10810 P13516 P19096 P22366 P25118 P25446 P25799 P28474 P31750 P43432 P45952 P47738 P47740 P47809 P47811 P50544 P62996 P70196 P70236 P70671 P70677 P97742 P98086 Q00417 Q02248 Q04207 Q3U0V2 Q571K4 Q5EG47 Q5SWU9 Q60803 Q60823 Q60855 Q60994 Q61160 Q61831 Q62073 Q62406 Q64437 Q6PAM0 Q8BGD5 Q8C078 Q8CE90 Q8CF89 Q8R4K2 Q91…	over	0.385034	0.855337	0.025
Genetic Information Processing	Transcription	mmu03020	RNA polymerase	1	147	29	8846	0.006803	0.003278	O35427	B2RXC6 O35134 O35427 P08775 P52432 P59470 P60898 P61219 P62488 P62876 P70700 P97304 P97760 Q63871 Q6P6I6 Q76KJ5 Q78WZ7 Q791N7 Q80UW8 Q8CFI7 Q8K202 Q91WD1 Q921X6 Q923G2 Q9CQZ7 Q9CZT4 Q9D2C6 Q9D483 Q9D7M8	over	0.385373	0.855337	0.0344828
Organismal Systems	Nervous system	mmu04727	GABAergic synapse	1	147	30	8846	0.006803	0.003391	Q02789	D3Z7P3 P05132 P05480 P08752 P15105 P18872 P20444 P29387 P46460 P51829 P51830 P60521 P61953 P62874 P62880 P63213 P68181 P97490 Q02789 Q3USB7 Q4VA93 Q571F8 Q80SZ7 Q8BUV3 Q8CFE6 Q8R3R8 Q9CXP8 Q9DAS9 Q9DC51 Q9DCD6	over	0.39562	0.855337	0.0333333
Organismal Systems	Digestive system	mmu04976	Bile secretion	1	147	30	8846	0.006803	0.003391	Q01237	E9Q236 O88343 P00920 P05132 P06795 P13808 P14094 P17809 P28700 P35951 P51829 P51830 P63094 P68181 P97370 P97490 Q01237 Q02013 Q61009 Q61165 Q63886 Q64435 Q6PIC6 Q6ZQM8 Q7TMS5 Q8BLF1 Q8R084 Q8VDN2 Q9D379 Q9WV27	over	0.39562	0.855337	0.0333333
Metabolism	Glycan biosynthesis and metabolism	mmu00513	Various types of N-glycan biosynthesis	1	147	31	8846	0.006803	0.003504	Q9Z2Y2	A2AJ15 O54734 P15535 P20060 P27046 P27808 P29416 P39098 P46978 P61166 P61804 Q3TDQ1 Q3TZM9 Q3U4H6 Q78XF5 Q812F8 Q8BRK9 Q8BTV1 Q8K2A8 Q8VDI9 Q91YQ5 Q91YY2 Q921Q3 Q921V5 Q9CQY5 Q9D081 Q9D8C3 Q9DBE8 Q9DBG6 Q9WTS2 Q9Z2Y2	over	0.405697	0.855337	0.0322581
Organismal Systems	Excretory system	mmu04962	Vasopressin-regulated water reabsorption	1	147	31	8846	0.006803	0.003504	Q8K1L0	O08788 O88485 O88487 P05132 P35278 P46460 P46638 P51830 P61021 P62492 P63044 P63094 P63168 P68181 P70452 Q01147 Q45VK7 Q61599 Q6PDL0 Q8CBY8 Q8K0T2 Q8K1L0 Q8R1Q8 Q99KJ8 Q99PT1 Q9CQD1 Q9D0M5 Q9JHU4 Q9QZB9 Q9WUB4 Q9Z125	over	0.405697	0.855337	0.0322581
Organismal Systems	Digestive system	mmu04971	Gastric acid secretion	1	147	31	8846	0.006803	0.003504	Q8VCR8	P00920 P05132 P08752 P0DP28 P11798 P11881 P13808 P14094 P20444 P21279 P26040 P35561 P51432 P51829 P51830 P63094 P63260 P68181 P70227 P97370 P97490 Q4VA93 Q61165 Q6PHZ2 Q6PIC6 Q8VCR8 Q8VDN2 Q923T9 Q9DC51 Q9WV27 Q9Z329	over	0.405697	0.855337	0.0322581
Organismal Systems	Endocrine system	mmu04918	Thyroid hormone synthesis	1	147	32	8846	0.006803	0.003617	Q8K1L0	P05132 P07724 P08003 P08113 P11352 P11881 P14094 P16951 P20029 P20444 P21279 P35564 P47791 P51432 P51829 P51830 P63094 P68181 P70227 P97370 P97490 Q01147 Q4VA93 Q5NC05 Q62187 Q6PIC6 Q8K1L0 Q8VDN2 Q9D7B7 Q9WV27 Q9Z125 Q9Z329	over	0.415608	0.855337	0.03125
Organismal Systems	Nervous system	mmu04730	Long-term depression	1	147	33	8846	0.006803	0.00373	P0C605	E9PZQ0 P04627 P08752 P0C605 P11881 P18872 P20444 P21278 P21279 P25911 P27600 P27601 P28028 P31938 P32883 P47713 P51432 P62715 P63085 P63094 P63330 P70227 Q4VA93 Q60751 Q61411 Q63844 Q63932 Q76MZ3 Q7TNP2 Q99N57 Q9DC51 Q9Z0J4 Q9Z329	over	0.425355	0.855337	0.030303
Environmental Information Processing	Signaling molecules and interaction	mmu04514	Cell adhesion molecules	1	147	34	8846	0.006803	0.003844	Q9D659	B0V2N1 O35988 O88792 P06339 P09055 P13595 P15116 P15702 P18828 P26011 P27512 P28828 P32507 P33146 P43406 P43407 P97798 Q00609 Q0VBD0 Q61490 Q61543 Q61739 Q64314 Q64487 Q810B7 Q8BIF0 Q8R5M8 Q8VCN6 Q8VE98 Q9D659 Q9D8B7 Q9JI59 Q9JKF6 Q9JLB9	over	0.43494	0.855337	0.0294118
Organismal Systems	Development and regeneration	mmu04360	Axon guidance	2	147	89	8846	0.013605	0.010061	P52795 P70275	B2RXS4 O08553 O08644 O08665 O08747 O08908 O09118 O35464 O35607 O55033 O55222 O89026 P00520 P05480 P08752 P09055 P10833 P11798 P18760 P20444 P26450 P32883 P34152 P35235 P39688 P42337 P45591 P48453 P48455 P49615 P52795 P52800 P53668 P54754 P54763 P60766 P63001 P63085 P63328 P70206 P70207 P70208 P70275 P70335 P70336 P70658 P97333 P97348 P97798 Q03145 Q03173 Q3THE2 Q4VA93 Q52KR2 Q5SW75 Q60750 Q61036 …	over	0.437259	0.855337	0.0224719
Cellular Processes	Cell growth and death	mmu04218	Cellular senescence	2	147	90	8846	0.013605	0.010174	P70236 Q9WVH4	O08529 O08586 O08908 O08911 O08989 O09110 O35280 O35350 P02340 P04202 P06339 P0DP28 P10833 P11440 P11881 P13405 P23949 P23950 P24860 P25799 P26450 P27090 P30282 P30285 P31750 P31938 P32883 P39689 P42337 P47811 P48453 P48455 P48962 P49138 P51881 P51943 P62071 P62137 P62141 P63085 P63087 P63328 P70227 P70236 P97377 Q04207 Q08369 Q3UMR5 Q3V132 Q571G4 Q5SRY7 Q60823 Q60876 Q60930 Q60931 Q60932 Q60972 …	over	0.442917	0.855337	0.0222222
Genetic Information Processing	Transcription	mmu03022	Basal transcription factors	1	147	35	8846	0.006803	0.003957	Q8K2X8	F8VPY2 O08811 O70422 P29037 P49135 P51949 P62340 P62915 Q03147 Q3THK3 Q5HZG4 Q61458 Q62311 Q6NZA9 Q80UV9 Q80ZM7 Q8BQ46 Q8C092 Q8K0H5 Q8K2X8 Q8R0A0 Q8R2K4 Q8VD76 Q8VE65 Q8VI33 Q91WQ5 Q99JX1 Q99PM3 Q9D0D5 Q9D902 Q9DBA9 Q9EQH4 Q9ESZ8 Q9JIB4 Q9R1C0	over	0.444366	0.855337	0.0285714
Organismal Systems	Environmental adaptation	mmu04713	Circadian entrainment	1	147	35	8846	0.006803	0.003957	P0C605	E9PZQ0 P01101 P05132 P08752 P0C605 P0DP28 P11798 P11881 P18872 P20444 P21279 P29387 P51432 P51829 P51830 P61953 P62874 P62880 P63085 P63094 P63213 P68181 P70227 P97490 Q01147 Q4VA93 Q63844 Q6PHZ2 Q80SZ7 Q8C050 Q923T9 Q9CXP8 Q9DAS9 Q9DC51 Q9Z0J4	over	0.444366	0.855337	0.0285714
Organismal Systems	Endocrine system	mmu03320	PPAR signaling pathway	1	147	36	8846	0.006803	0.00407	Q60714	O55222 O88492 P06801 P11404 P13516 P28700 P28704 P31786 P32020 P41216 P43883 P45952 P51174 P52825 P55065 P97742 Q00623 Q05816 Q60714 Q60994 Q62417 Q64516 Q8BGD5 Q8BH04 Q8BVZ1 Q8JZK9 Q8JZR0 Q91VE0 Q91WC3 Q921H8 Q9CZW4 Q9EPL9 Q9QUJ7 Q9R0H0 Q9Z0R9 Q9Z2A0	over	0.453636	0.855337	0.0277778
Organismal Systems	Endocrine system	mmu04917	Prolactin signaling pathway	1	147	36	8846	0.006803	0.00407	Q9WVH4	O08908 O08911 O35257 O35717 P01101 P05480 P25799 P26450 P31750 P31938 P32883 P42227 P42230 P42232 P42337 P47811 P63085 P98083 Q04207 Q60631 Q60823 Q61411 Q61831 Q62120 Q62245 Q63844 Q63932 Q8BTI9 Q91Y86 Q99N57 Q9JLY0 Q9WTU6 Q9WUA6 Q9WUI1 Q9WV60 Q9WVH4	over	0.453636	0.855337	0.0277778
Environmental Information Processing	Signal transduction	mmu04151	PI3K-Akt signaling pathway	3	147	153	8846	0.020408	0.017296	P11087 Q8K1L0 Q9WVH4	A6H584 B2RXC8 E9PXZ3 F8VQJ3 O08538 O08586 O08908 O35257 O54890 O54918 O70309 O70458 O88351 O88522 P02340 P02463 P05622 P07141 P07901 P08113 P08122 P09055 P10417 P10923 P11087 P11276 P11499 P11688 P15208 P15655 P16092 P16882 P16951 P20444 P25799 P26011 P26450 P26952 P28700 P29387 P29788 P30282 P30285 P30558 P31750 P31938 P32883 P34152 P35569 P35917 P39689 P42337 P43406 P46414 P48025 P48754 P61793 …	over	0.469374	0.855337	0.0196078
Organismal Systems	Nervous system	mmu04726	Serotonergic synapse	1	147	38	8846	0.006803	0.004296	Q02789	P04627 P05132 P08752 P11881 P12023 P18872 P20444 P21279 P22437 P28028 P29387 P31938 P32883 P47713 P48999 P51432 P61953 P62874 P62880 P63085 P63094 P63213 P68181 P70227 P70677 Q02789 Q05769 Q4VA93 Q61411 Q63844 Q64133 Q80SZ7 Q8BW75 Q99N57 Q9CXP8 Q9DAS9 Q9DC51 Q9Z329	over	0.471718	0.855337	0.0263158
Environmental Information Processing	Signaling molecules and interaction	mmu04512	ECM-receptor interaction	1	147	39	8846	0.006803	0.004409	P11087	A6H584 E9PXZ3 E9PZ16 F8VQJ3 O35988 O54890 O70309 P02463 P08122 P09055 P10923 P11087 P11276 P11688 P15379 P18828 P26011 P29788 P43406 Q00547 Q01149 Q02788 Q03350 Q04857 Q05793 Q0VBD0 Q3TZS3 Q60675 Q61001 Q61292 Q61735 Q61739 Q62165 Q62470 Q63ZW6 Q80YX1 Q91V88 Q9QZS0 Q9R0G6	over	0.480534	0.855337	0.025641
Organismal Systems	Immune system	mmu04664	Fc epsilon RI signaling pathway	1	147	39	8846	0.006803	0.004409	P70236	O08908 O08911 O09110 P20444 P25911 P26450 P31750 P31938 P32883 P39688 P42337 P47713 P47809 P47811 P48025 P48999 P63001 P63085 P70236 Q4VA93 Q60631 Q60823 Q60992 Q61411 Q61831 Q62077 Q62245 Q63844 Q63932 Q8BTI9 Q8CE90 Q8CIH5 Q91Y86 Q99N57 Q9R0C8 Q9WTU6 Q9WUA6 Q9WUI1 Q9Z2A0	over	0.480534	0.855337	0.025641
Organismal Systems	Sensory system	mmu04750	Inflammatory mediator regulation of TRP channels	1	147	39	8846	0.006803	0.004409	P70236	O08908 O08911 O09110 P05132 P05480 P0DP28 P11798 P11881 P20444 P21279 P26450 P28867 P42337 P47713 P47811 P51432 P51829 P51830 P62137 P62141 P63087 P63094 P68181 P70227 P70236 P97490 P97819 Q4VA93 Q61730 Q61831 Q62077 Q6PHZ2 Q8BTI9 Q8CIH5 Q91Y86 Q923T9 Q9WTU6 Q9WUI1 Q9Z329	over	0.480534	0.855337	0.025641
Metabolism	Glycan biosynthesis and metabolism	mmu00510	N-Glycan biosynthesis	1	147	40	8846	0.006803	0.004522	Q9Z2Y2	A2AJ15 O54734 O70152 P15535 P27046 P27808 P39098 P42867 P46978 P61166 P61804 Q3TAE8 Q3TDQ1 Q3TZM9 Q3UGP8 Q6P8H8 Q78XF5 Q80UM7 Q812F8 Q8BHN3 Q8BRK9 Q8BTV1 Q8K2A8 Q8R4G6 Q8VDI9 Q91YQ5 Q91YY2 Q921Q3 Q921V5 Q9CQY5 Q9D081 Q9D1Q4 Q9D8C3 Q9DB25 Q9DBE8 Q9DBG6 Q9JMF7 Q9WTS2 Q9WUP4 Q9Z2Y2	over	0.489205	0.855337	0.025
Human Diseases	Cancer: specific types	mmu05213	Endometrial cancer	1	147	40	8846	0.006803	0.004522	Q9WVH4	O08586 O08734 O08908 O35625 O55222 O88566 P02340 P04627 P26231 P26450 P28028 P31750 P31938 P32883 P39689 P42337 P63085 P70424 Q00417 Q01279 Q02248 Q07813 Q60631 Q60823 Q61337 Q61411 Q62245 Q63844 Q63932 Q8BTI9 Q8C3Q9 Q99J79 Q99N57 Q9JK91 Q9QUG2 Q9WUA6 Q9WV60 Q9WVH4 Q9Z1J1 Q9Z2A0	over	0.489205	0.855337	0.025
Human Diseases	Infectious disease: viral	mmu05161	Hepatitis B	2	147	99	8846	0.013605	0.011191	P70236 Q8K1L0	B2RWS6 E9PZ16 O08736 O08908 O08911 O09110 O70201 O88351 O88522 O88879 O89110 P01101 P02340 P04202 P04627 P05480 P05627 P10417 P13405 P16951 P17918 P20444 P22366 P25446 P25799 P26450 P27090 P28028 P31750 P31938 P32883 P39689 P42227 P42230 P42232 P42337 P47809 P47811 P51943 P62897 P63085 P63101 P68254 P70196 P70236 P70444 P70671 P70677 P97377 P97471 Q01147 Q04207 Q05793 Q07813 Q3U1J4 Q4VA93 Q60631 …	over	0.492379	0.855337	0.020202
Organismal Systems	Aging	mmu04213	Longevity regulating pathway - multiple species	1	147	41	8846	0.006803	0.004635	Q9WVH4	O08908 O09106 O54950 P05132 P08228 P09671 P15208 P16627 P17879 P23927 P24270 P26450 P31750 P32883 P35569 P42337 P51829 P51830 P63017 P68181 P70288 P70445 P81122 P97490 Q543V3 Q5EG47 Q60649 Q60751 Q60823 Q61411 Q6PAM0 Q8BSK8 Q8BTI9 Q923E4 Q99J83 Q9D1F4 Q9JLN9 Q9R078 Q9WUA6 Q9WVH4 Q9Z1M4	over	0.497732	0.855337	0.0243902
Organismal Systems	Immune system	mmu04622	RIG-I-like receptor signaling pathway	1	147	41	8846	0.006803	0.004635	Q3U2S4	O08911 O88351 O88522 O89110 P25799 P39429 P43432 P47811 P70196 P70347 P70671 Q04207 Q3TBT3 Q3TL44 Q3U0V2 Q3U2S4 Q60778 Q60803 Q60855 Q61160 Q61510 Q61831 Q62073 Q62167 Q64339 Q6Q899 Q80TQ2 Q8R151 Q8VC30 Q8VCF0 Q91Y86 Q99J83 Q99MU3 Q9CPR7 Q9CQY1 Q9QUR7 Q9QYP6 Q9WTU6 Q9WUI1 Q9WUN2 Q9Z1E3	over	0.497732	0.855337	0.0243902
		mmu03250	Viral life cycle - HIV-1	1	147	43	8846	0.006803	0.004861	Q8BR07	A2AM29 B2RWS6 E9Q3G8 O08856 O55201 P0C0A3 P14873 P17742 P19426 P23188 P46467 P62827 P63271 P70658 Q3UDA4 Q60710 Q6NVF9 Q6P2B1 Q6P5F9 Q7TQK0 Q8BG30 Q8BHJ6 Q8BR07 Q8BTV2 Q8BX65 Q8C052 Q8C4Y3 Q8VEJ9 Q921C5 Q922L6 Q99J95 Q99JF8 Q99LI8 Q9D8B3 Q9ERU9 Q9ESC8 Q9JHD1 Q9QUR7 Q9QWV9 Q9QYR6 Q9QZI9 Q9WU78 Q9Z0H3	over	0.514363	0.855337	0.0232558
Organismal Systems	Circulatory system	mmu04260	Cardiac muscle contraction	1	147	45	8846	0.006803	0.005087	Q02789	A1L3P4 O08532 O09161 O55143 O70578 P00158 P00397 P00405 P00416 P09542 P12787 P14094 P17665 P19123 P19783 P21107 P48771 P50752 P54285 P56391 P56393 P58771 P58774 P97370 P99028 Q02566 Q02789 Q61165 Q6IRU2 Q6PIC6 Q8BSY0 Q8K596 Q8R1I1 Q8R3Z5 Q8R429 Q8VDN2 Q91Z83 Q9CPQ1 Q9CPX8 Q9CQ69 Q9CR68 Q9CZ13 Q9D0M3 Q9DB77 Q9WV27	over	0.530448	0.855337	0.0222222
Human Diseases	Cancer: specific types	mmu05223	Non-small cell lung cancer	1	147	46	8846	0.006803	0.0052	Q9WVH4	O08734 O08908 P02340 P04627 P13405 P20444 P26450 P28028 P28700 P28704 P30285 P31750 P31938 P32883 P39689 P42227 P42230 P42232 P42337 P63085 P70424 Q01279 Q07813 Q3UMY5 Q4VA93 Q60631 Q60823 Q61337 Q61411 Q61768 Q62077 Q62245 Q63844 Q63932 Q64261 Q8BTI9 Q8C3Q9 Q8CIH5 Q99J79 Q99MK9 Q99N57 Q9JI11 Q9QUG2 Q9WUA6 Q9WVH4 Q9Z2A0	over	0.538291	0.855337	0.0217391
Human Diseases	Cardiovascular disease	mmu05412	Arrhythmogenic right ventricular cardiomyopathy	1	147	46	8846	0.006803	0.0052	Q02789	E9PXZ3 E9Q557 O08532 O08579 O54890 O55143 O70258 O70309 O70578 O88990 P09055 P11688 P15116 P23242 P26011 P26231 P31001 P43406 P48678 P54285 P63260 P82347 P82348 P82349 P82350 Q00417 Q02248 Q02257 Q02789 Q0VBD0 Q3TZS3 Q60675 Q61235 Q61739 Q62147 Q62165 Q62470 Q8K596 Q8R3Z5 Q8R429 Q99L88 Q9CQ73 Q9D2N4 Q9JI91 Q9Z0J4 Q9Z1J1	over	0.538291	0.855337	0.0217391
Cellular Processes	Cellular community - eukaryotes	mmu04540	Gap junction	1	147	48	8846	0.006803	0.005426	P0C605	P05132 P05214 P05480 P05622 P08752 P0C605 P11440 P11881 P20444 P21278 P21279 P23242 P31938 P32883 P39447 P51432 P51829 P51830 P61793 P63085 P63094 P68181 P68368 P68372 P68373 P70227 P97490 P99024 Q01279 Q3UVX5 Q4VA93 Q60631 Q61411 Q62245 Q63844 Q63932 Q7TMM9 Q8CI19 Q922F4 Q99N57 Q9CWF2 Q9D6F9 Q9DC28 Q9DC51 Q9ERD7 Q9WVS7 Q9WVS8 Q9Z329	over	0.553588	0.855337	0.0208333
		mmu03083	Polycomb repressive complex	1	147	49	8846	0.006803	0.005539	B1AYB6	A2AWL7 B1AYB6 B2RWS6 O09106 O35730 O55187 O70126 P23798 P25916 P28574 P30658 P42128 P59997 P61079 P61080 P61963 P61965 P67871 P70288 Q00899 Q02395 Q08639 Q3UCQ1 Q3URQ0 Q60972 Q60973 Q61188 Q61191 Q64028 Q6A4J8 Q80U70 Q8BLB7 Q8BZ32 Q8CCI5 Q8CGN4 Q8CGY8 Q8CHP6 Q8K214 Q8K387 Q921E6 Q99LG0 Q99LW6 Q99NA9 Q99PU7 Q9DBY5 Q9QWH1 Q9QXV1 Q9WTX5 Q9Z1B8	over	0.561047	0.855337	0.0204082
Human Diseases	Infectious disease: parasitic	mmu05146	Amoebiasis	1	147	49	8846	0.006803	0.005539	P11087	F8VQJ3 O08691 O08797 O08908 P02463 P04202 P05132 P08121 P08122 P10810 P11087 P11276 P11609 P14602 P20444 P21278 P21279 P25799 P26450 P27090 P30677 P34152 P35278 P35700 P42337 P43432 P51150 P51432 P57780 P61021 P63094 P68181 P70677 Q01149 Q04207 Q4VA93 Q60675 Q60854 Q61001 Q61292 Q63ZW6 Q64727 Q7TPR4 Q8BMT0 Q8BTI9 Q8VEA8 Q9CQD1 Q9QUK6 Q9QZS0	over	0.561047	0.855337	0.0204082
Human Diseases	Drug resistance: antineoplastic	mmu01521	EGFR tyrosine kinase inhibitor resistance	1	147	50	8846	0.006803	0.005652	Q9WVH4	O08586 O08908 O54918 P04627 P05480 P05622 P10417 P15655 P20444 P26450 P28028 P31750 P31938 P32883 P42227 P42337 P62754 P63073 P63085 P70424 P98083 Q00993 Q01279 Q04690 Q07813 Q4VA93 Q60631 Q60751 Q60823 Q60876 Q61337 Q61411 Q62077 Q62120 Q62245 Q63844 Q63932 Q64373 Q8BMB3 Q8BSK8 Q8BTI9 Q8CI19 Q8CIH5 Q99N57 Q9JLN9 Q9QYY0 Q9WUA6 Q9WV60 Q9WVH4 Q9Z1M4	over	0.568382	0.855337	0.02
Human Diseases	Drug resistance: antineoplastic	mmu01524	Platinum drug resistance	1	147	50	8846	0.006803	0.005652	Q64267	O08734 O08908 O09131 O35660 O70201 O88879 O89110 P02340 P07903 P10417 P10648 P10649 P15626 P19157 P24472 P25446 P26450 P31750 P39689 P42337 P43247 P48754 P48774 P54276 P62897 P63085 P70424 P70444 P70677 Q01320 Q07813 Q60823 Q60989 Q61160 Q61337 Q62210 Q62388 Q63844 Q64267 Q64373 Q64430 Q64511 Q8BTI9 Q8C3Q9 Q8K211 Q91VS7 Q9CPU4 Q9JK91 Q9WUA6 Q9Z2A0	over	0.568382	0.855337	0.02
Human Diseases	Cardiovascular disease	mmu05410	Hypertrophic cardiomyopathy	1	147	50	8846	0.006803	0.005652	Q02789	E9PXZ3 O08532 O08579 O54890 O54950 O55143 O70258 O70309 O70578 P04202 P09055 P09542 P11688 P19123 P21107 P26011 P27090 P31001 P43406 P48678 P50752 P54285 P58771 P58774 P63260 P82347 P82348 P82349 P82350 Q02566 Q02789 Q0VBD0 Q3TZS3 Q5EG47 Q60675 Q61235 Q61739 Q62147 Q62165 Q62470 Q6IRU2 Q6PAM0 Q8K596 Q8R3Z5 Q8R429 Q91Z83 Q99L88 Q9D2N4 Q9R078 Q9Z0J4	over	0.568382	0.855337	0.02
Environmental Information Processing	Signal transduction	mmu04350	TGF-beta signaling pathway	1	147	51	8846	0.006803	0.005765	Q8CG19	A2A5Z6 A2A8R0 B2RWS6 O09106 O35607 O35912 O70326 O89090 P04202 P27090 P28654 P36895 P37172 P47931 P50608 P62715 P62878 P63085 P63330 P70284 P70288 P70335 P70340 P97454 P97471 P97474 P97798 Q04999 Q08639 Q60520 Q60665 Q61554 Q62312 Q62351 Q62432 Q63844 Q64701 Q64729 Q76MZ3 Q7TNP2 Q80U44 Q8BSK8 Q8BUN5 Q8CG19 Q8R0K9 Q921I1 Q9CUN6 Q9QUI0 Q9WTX5 Q9WTX6 Q9Z1M4	over	0.575595	0.855337	0.0196078
Human Diseases	Cancer: overview	mmu05235	PD-L1 expression and PD-1 checkpoint pathway in cancer	1	147	52	8846	0.006803	0.005878	P70236	O08586 O08908 O08911 O09110 O54833 O54910 O88351 O88522 P01101 P05627 P15261 P22366 P25799 P26450 P29351 P31750 P31938 P32883 P35235 P42227 P42337 P47811 P48453 P48455 P63085 P63328 P67871 P70196 P70236 Q01279 Q04207 Q3UMY5 Q60737 Q60778 Q60823 Q61084 Q61411 Q62077 Q62120 Q63810 Q63844 Q63932 Q8BSK8 Q8BTI9 Q99JY1 Q99N57 Q9JLN9 Q9QUK6 Q9WUA6 Q9WUI1 Q9Z1E3 Q9Z1M4	over	0.582689	0.855337	0.0192308
Human Diseases	Cardiovascular disease	mmu05414	Dilated cardiomyopathy	1	147	52	8846	0.006803	0.005878	Q02789	E9PXZ3 O08532 O08579 O54890 O55143 O70258 O70309 O70578 P04202 P05132 P09055 P09542 P11688 P19123 P21107 P26011 P27090 P31001 P43406 P48678 P50752 P51829 P51830 P54285 P58771 P58774 P63094 P63260 P68181 P82347 P82348 P82349 P82350 P97490 Q02566 Q02789 Q0VBD0 Q3TZS3 Q60675 Q61235 Q61739 Q62147 Q62165 Q62470 Q6IRU2 Q8K596 Q8R3Z5 Q8R429 Q91Z83 Q99L88 Q9D2N4 Q9Z0J4	over	0.582689	0.855337	0.0192308
Human Diseases	Infectious disease: viral	mmu05163	Human cytomegalovirus infection	2	147	118	8846	0.013605	0.013339	P70236 Q8K1L0	E9Q394 O08734 O08908 O08911 O54890 O88351 O88522 O89090 O89110 P01887 P02340 P05132 P05480 P06339 P08752 P0DP28 P11881 P13405 P14211 P16951 P18872 P20444 P21278 P21279 P25118 P25446 P25799 P26450 P27600 P27601 P27773 P29387 P30285 P31750 P31938 P32883 P34152 P39429 P39689 P42227 P42337 P43406 P47811 P47941 P48453 P48455 P51432 P51829 P51830 P61953 P62874 P62880 P62897 P63001 P63085 P63094 P63213 …	over	0.58729	0.855337	0.0169492
Organismal Systems	Immune system	mmu04620	Toll-like receptor signaling pathway	1	147	53	8846	0.006803	0.005991	P70236	O08908 O08911 O09110 O88351 O88522 O89110 P01101 P05627 P10810 P10923 P22366 P25799 P26450 P27512 P31750 P31938 P42337 P43432 P47809 P47811 P63001 P63085 P70196 P70236 P70671 Q00609 Q04207 Q60803 Q60823 Q60855 Q61160 Q61179 Q61831 Q62073 Q62406 Q63844 Q63932 Q8BTI9 Q8CE90 Q8CF89 Q8R4K2 Q91Y86 Q99JY1 Q99K90 Q9JHF9 Q9QUK6 Q9QZ06 Q9R117 Q9WTU6 Q9WUA6 Q9WUI1 Q9WUN2 Q9Z1E3	over	0.589664	0.855337	0.0188679
Human Diseases	Cancer: specific types	mmu05215	Prostate cancer	1	147	55	8846	0.006803	0.006217	Q8K1L0	B2RWS6 O08586 O08908 O88351 O88522 P02340 P04627 P05622 P06869 P07901 P08113 P10417 P11214 P11499 P13405 P16092 P19157 P25799 P26450 P28028 P31750 P31938 P32883 P39689 P42337 P46414 P63085 P70424 P97377 Q00417 Q01147 Q01279 Q02248 Q04207 Q60631 Q60751 Q60823 Q61337 Q61411 Q62245 Q63844 Q63932 Q64318 Q8BTI9 Q8C3Q9 Q8CI19 Q8K1L0 Q99N57 Q9JLN9 Q9WUA6 Q9WV60 Q9Z125 Q9Z1E3 Q9Z1J1 Q9Z2A0	over	0.60327	0.856255	0.0181818
Human Diseases	Substance dependence	mmu05034	Alcoholism	1	147	58	8846	0.006803	0.006557	Q8K1L0	C0HKE1 O09106 O88895 P04627 P05132 P08752 P0C0S6 P0DP28 P10854 P16951 P18872 P27661 P28028 P29387 P31938 P32883 P61953 P62137 P62141 P62806 P62874 P62880 P63085 P63087 P63094 P63213 P63248 P68181 P68433 P70288 P98083 Q01147 Q60631 Q61411 Q62245 Q63844 Q64133 Q64522 Q6NZM9 Q6P3E7 Q80SZ7 Q8BW75 Q8BY71 Q8C078 Q8C2B3 Q8CCK0 Q8K1L0 Q8VBY2 Q99N13 Q99N57 Q99P65 Q9CXP8 Q9DAS9 Q9DC51 Q9JIM1 Q9QZQ8 Q9Z125 …	over	0.622844	0.874191	0.0172414
Human Diseases	Endocrine and metabolic disease	mmu04933	AGE-RAGE signaling pathway in diabetic complications	1	147	59	8846	0.006803	0.00667	P11087	O08808 O08908 O08911 P02463 P04202 P05627 P08046 P08121 P08122 P10417 P11087 P11276 P15306 P20352 P20444 P25799 P26450 P27090 P28867 P30285 P31750 P32883 P33434 P42227 P42230 P42232 P42337 P46414 P47811 P51432 P60766 P63001 P63085 P70677 P97471 Q01149 Q04207 Q07813 Q4VA93 Q60823 Q61411 Q61831 Q62077 Q62120 Q62312 Q62432 Q63844 Q63ZW6 Q64729 Q8BTI9 Q8BUN5 Q8CIH5 Q8K2J0 Q8R3B1 Q91Y86 Q9QZS0 Q9WTU6 …	over	0.629152	0.874191	0.0169492
Cellular Processes	Cellular community - eukaryotes	mmu04510	Focal adhesion	2	147	121	8846	0.013605	0.013678	P11087 Q8VCR8	A6H584 E9PXZ3 F8VQJ3 O08529 O08586 O08808 O08908 O54890 O55222 O70161 O70309 O88662 P02463 P05480 P05622 P05627 P08122 P09055 P10417 P10923 P11087 P11276 P11688 P20444 P26011 P26039 P26450 P27671 P28028 P29788 P30282 P31750 P31938 P34152 P35917 P39688 P42337 P43406 P47801 P47941 P49817 P57780 P60766 P62137 P62141 P62835 P63001 P63085 P63087 P63260 P70182 P70335 P70336 P70424 P70460 P97393 P97457 …	under	0.601031	0.856255	0.0165289
Cellular Processes	Transport and catabolism	mmu04140	Autophagy - animal	2	147	129	8846	0.013605	0.014583	Q7TT00 Q80TA9	A2AH22 O08586 O08908 O08989 O35963 O54784 O55003 O70404 O70405 O88597 O88738 P05132 P06797 P10417 P10605 P10833 P11438 P11881 P17047 P18242 P26450 P28867 P31750 P31938 P32883 P35569 P42337 P51150 P55258 P60521 P62071 P62715 P62821 P62983 P62984 P63085 P63158 P63330 P68181 P70196 P70347 P81122 P97432 Q3UDP0 Q3UKC1 Q3UMB5 Q543V3 Q570Y9 Q5EG47 Q5KU39 Q60751 Q60823 Q61249 Q61337 Q61411 Q61831 Q62073 …	under	0.635993	0.87449	0.0155039
Organismal Systems	Endocrine system	mmu04915	Estrogen signaling pathway	1	147	64	8846	0.006803	0.007235	Q8K1L0	O08908 O89090 P01101 P02535 P05132 P05480 P05627 P07901 P08113 P08730 P08752 P0DP28 P10417 P11499 P11881 P16627 P16951 P17879 P18242 P18872 P21279 P26450 P28867 P30416 P31750 P31938 P32883 P33434 P42337 P51432 P51829 P51830 P63017 P63085 P63094 P68181 P70227 P70365 P97490 P98083 Q01147 Q01279 Q60631 Q60823 Q61026 Q61411 Q61414 Q61765 Q61781 Q62245 Q63844 Q63932 Q64378 Q6IFX2 Q8BTI9 Q8K1L0 Q99N57 …	under	0.659158	0.880827	0.015625
Human Diseases	Infectious disease: parasitic	mmu05145	Toxoplasmosis	1	147	64	8846	0.006803	0.007235	P70236	F8VQJ3 O08911 O09110 O88351 O88522 O89110 P04202 P08752 P09055 P10417 P15261 P16627 P17879 P18872 P22366 P25118 P25799 P27090 P27512 P31750 P35951 P42227 P43432 P47811 P48999 P62897 P63017 P63085 P70196 P70236 P70677 Q04207 Q60675 Q60766 Q60778 Q60823 Q60989 Q61001 Q61292 Q61337 Q61739 Q61831 Q62073 Q62120 Q62210 Q62406 Q63844 Q64373 Q8C3Q9 Q8CF89 Q8R4K2 Q91Y86 Q99K90 Q99KR7 Q9DC51 Q9JHF9 Q9JHG7 …	under	0.659158	0.880827	0.015625
Environmental Information Processing	Signal transduction	mmu04010	MAPK signaling pathway	2	147	135	8846	0.013605	0.015261	P70236 Q02789	A0A0R4J174 O08532 O08538 O08605 O08648 O08911 O08989 O09110 O35613 O54992 O70578 O88351 O88522 O88653 P01101 P02340 P04202 P04627 P05132 P05622 P05627 P07141 P10637 P10810 P10833 P14602 P15066 P15208 P15655 P16092 P16627 P16951 P17879 P18654 P20444 P22366 P25118 P25446 P25799 P27090 P27600 P27671 P28028 P28574 P31750 P31938 P32883 P35917 P36993 P39429 P47713 P47809 P47811 P47941 P48453 P48455 P49…	under	0.66062	0.880827	0.0148148
Organismal Systems	Nervous system	mmu04728	Dopaminergic synapse	1	147	67	8846	0.006803	0.007574	Q8K1L0	B2RXC8 O08785 O08911 O88587 P01101 P05132 P08752 P0DP28 P11798 P11881 P16951 P18872 P20444 P21279 P29387 P31750 P47811 P48453 P48455 P51432 P61953 P62137 P62141 P62715 P62874 P62880 P63087 P63094 P63213 P63328 P63330 P68181 P70227 Q01147 Q2NL51 Q4VA93 Q60823 Q60996 Q61151 Q61768 Q61831 Q64133 Q6P1F6 Q6PD03 Q6PD28 Q6PHZ2 Q76MZ3 Q7TNP2 Q80SZ7 Q8BG02 Q8BW75 Q8BWG8 Q8K1L0 Q91Y86 Q91YI4 Q923T9 Q925E7 …	under	0.675991	0.890564	0.0149254
Organismal Systems	Development and regeneration	mmu04380	Osteoclast differentiation	1	147	68	8846	0.006803	0.007687	P70236	O08908 O08911 O54890 O55143 O70433 O88351 O88522 P01101 P04202 P05627 P07141 P09450 P11881 P15066 P15261 P25118 P25799 P26450 P27090 P31750 P31938 P39429 P39688 P42337 P47811 P47930 P48025 P48453 P48455 P48755 P63001 P63085 P63328 P70196 P70227 P70236 P97369 P97797 Q01147 Q04207 Q04863 Q08874 Q60631 Q60823 Q61179 Q61831 Q62073 Q62312 Q63810 Q63844 Q64337 Q64729 Q80TQ2 Q8BTI9 Q8CE90 Q8CF89 Q8CIH5 …	under	0.681417	0.890564	0.0147059
Environmental Information Processing	Signal transduction	mmu04068	FoxO signaling pathway	1	147	73	8846	0.006803	0.008252	Q9WVH4	B2RWS6 O08586 O08908 O08911 O54918 O54950 O55003 O88351 P04202 P04627 P09671 P15208 P24270 P24860 P26450 P27090 P28028 P31750 P31938 P32883 P35569 P39689 P42227 P42337 P46414 P47811 P60521 P63085 P81122 P97377 P97471 Q01279 Q07832 Q543V3 Q5EG47 Q60631 Q60751 Q60823 Q60987 Q61411 Q61831 Q62245 Q62312 Q62388 Q63844 Q63932 Q64700 Q64729 Q6A4J8 Q6NSQ9 Q6PAM0 Q8BH04 Q8BTI9 Q8BUN5 Q8R3R8 Q8VHL1 Q91Y86 …	under	0.707219	0.893377	0.0136986
Environmental Information Processing	Signal transduction	mmu04371	Apelin signaling pathway	1	147	74	8846	0.006803	0.008365	Q8VCR8	E9PZQ0 O08989 O54950 O88597 P05132 P08046 P08752 P09542 P0DP28 P10833 P10923 P11214 P11881 P21279 P27601 P29268 P29387 P31750 P31938 P32883 P40630 P51432 P51829 P51830 P54310 P61953 P62071 P62737 P62754 P62874 P62880 P63085 P63213 P68181 P70227 P97471 P97490 Q5EG47 Q60823 Q60929 Q61165 Q61409 Q61411 Q61982 Q62432 Q63844 Q63932 Q63943 Q64729 Q6NZM9 Q6PAM0 Q6PF93 Q80SZ7 Q8BSK8 Q8BUN5 Q8CI15 Q8K596 …	under	0.712125	0.893377	0.0135135
Organismal Systems	Nervous system	mmu04722	Neurotrophin signaling pathway	1	147	75	8846	0.006803	0.008478	Q9WVH4	O08908 O08911 O09039 O54910 O88351 P00520 P02340 P05627 P0DP28 P10417 P11798 P18654 P25799 P26450 P28028 P28867 P31750 P31938 P32883 P35235 P35569 P42337 P47811 P47941 P49138 P58801 P60766 P62259 P62835 P63001 P63085 P70196 P98083 Q04207 Q07813 Q543V3 Q60631 Q60778 Q60823 Q61084 Q61337 Q61411 Q61599 Q61831 Q62077 Q62245 Q62406 Q63844 Q63932 Q64010 Q6PHZ2 Q8BTI9 Q8C050 Q8C180 Q8CE90 Q8CIH5 Q8R4K2 …	under	0.716949	0.893377	0.0133333
Organismal Systems	Immune system	mmu04062	Chemokine signaling pathway	1	147	76	8846	0.006803	0.008591	Q9WVH4	O08908 O70293 O88351 O88522 P05132 P05480 P08752 P21279 P25799 P25911 P26450 P28028 P28867 P29387 P31750 P31938 P32883 P34152 P42227 P42232 P42337 P47941 P51432 P51829 P51830 P60766 P61953 P62835 P62874 P62880 P63001 P63085 P63213 P68181 P70335 P70336 P70658 P97490 P98083 Q04207 Q2NL51 Q60631 Q60778 Q60823 Q60992 Q61140 Q61337 Q61411 Q62077 Q62120 Q62245 Q63844 Q64010 Q69ZK0 Q80SZ7 Q8BPU7 Q8BTI9 …	under	0.721693	0.893377	0.0131579
Environmental Information Processing	Signal transduction	mmu04072	Phospholipase D signaling pathway	1	147	76	8846	0.006803	0.008591	Q9QX11	E9PUQ8 O08908 O08967 O08989 O35083 O70161 O88673 P05622 P10833 P15208 P19221 P20444 P26450 P27600 P27601 P30558 P31750 P31938 P32883 P35235 P39053 P39054 P39688 P42337 P47713 P48025 P51432 P51829 P51830 P61793 P62071 P62331 P63034 P63085 P63094 P63321 P70182 P97490 P97813 P98083 Q01279 Q3UVX5 Q4VA93 Q60631 Q60823 Q61411 Q61469 Q62077 Q62245 Q63844 Q63932 Q6P5E8 Q8BSL7 Q8BTI9 Q8BZ98 Q8CI15 Q8CI19 …	under	0.721693	0.893377	0.0131579
Human Diseases	Cardiovascular disease	mmu05418	Fluid shear stress and atherosclerosis	1	147	77	8846	0.006803	0.008704	P70236	O08908 O08911 O09131 O35607 O35660 O35988 O54890 O88351 O88522 P01101 P02340 P05480 P05627 P06797 P07901 P08113 P0DP28 P10417 P10639 P10648 P10649 P11214 P11499 P14901 P15306 P15626 P16460 P18828 P19157 P24472 P25118 P25799 P26450 P31750 P33434 P34152 P36895 P37172 P42337 P43406 P43407 P47809 P47811 P48774 P49817 P61957 P63001 P63166 P63260 P70236 P97493 Q02248 Q04207 Q5EG47 Q60823 Q60875 Q60929 …	under	0.726358	0.893377	0.012987
Organismal Systems	Nervous system	mmu04723	Retrograde endocannabinoid signaling	1	147	78	8846	0.006803	0.008818	Q02789	O08911 O09111 O35678 O35683 P03888 P03893 P03899 P03911 P03921 P05132 P08752 P11881 P18872 P20444 P21279 P29387 P47811 P51432 P51829 P51830 P52503 P61953 P62874 P62880 P63085 P63213 P68181 P70227 P97490 Q02789 Q05769 Q3UIU2 Q3UVX5 Q4VA93 Q61831 Q62425 Q63844 Q6WQJ1 Q7TMF3 Q80SZ7 Q8BK30 Q8K3J1 Q8R2Y0 Q91VD9 Q91WC9 Q91WD5 Q91Y86 Q91YT0 Q99LC3 Q99LY9 Q9CPP6 Q9CPU2 Q9CQ54 Q9CQ75 Q9CQ91 Q9CQC7 Q9CQH3 …	under	0.730945	0.893377	0.0128205
Cellular Processes	Transport and catabolism	mmu04137	Mitophagy - animal	1	147	84	8846	0.006803	0.009496	Q9WVH4	A2A5Z6 A2AH22 D3YTP3 O08989 O35129 O35465 O54833 O55003 O70405 O88441 O88597 O89090 P02340 P05480 P05627 P10833 P32883 P35278 P39429 P51150 P58281 P59017 P60521 P61021 P61092 P62071 P62983 P62984 P67871 P97432 Q01853 Q04207 Q08874 Q3KNM2 Q3TL44 Q3UKC1 Q3UN04 Q60737 Q61411 Q61831 Q64092 Q64337 Q64373 Q68FE2 Q6PDG8 Q6ZWX6 Q7TMY8 Q80U63 Q80U87 Q811U4 Q8BG51 Q8BGH2 Q8BMQ8 Q8BX10 Q8BYH7 Q8C1Y8 Q8JZN7 …	under	0.756908	0.893754	0.0119048
Organismal Systems	Endocrine system	mmu04910	Insulin signaling pathway	1	147	84	8846	0.006803	0.009496	Q9DB30	E9Q4Z2 O08528 O08605 O08908 O08917 O35250 O35717 O54950 O88351 P04627 P05132 P0DP28 P15208 P18826 P19096 P22682 P26450 P28028 P31324 P31750 P31938 P32883 P35569 P35821 P42337 P47941 P54310 P62137 P62141 P62754 P63073 P63085 P63087 P68181 P81122 P98083 Q3TTA7 Q543V3 Q5EG47 Q5SWU9 Q60631 Q60634 Q60823 Q60876 Q61337 Q61409 Q61411 Q61831 Q62074 Q62245 Q62417 Q63844 Q63932 Q64010 Q6NSQ9 Q6P549 Q6PAM0 …	under	0.756908	0.893754	0.0119048
Organismal Systems	Environmental adaptation	mmu04714	Thermogenesis	2	147	163	8846	0.013605	0.018426	P0C605 Q8K1L0	A2AIL4 A2AMZ4 A2APY7 A2BH40 O08911 O09110 O09111 O35678 O35683 O54941 O54950 P00158 P00397 P00405 P00416 P03888 P03893 P03899 P03911 P03921 P03930 P05132 P0C605 P12787 P16092 P16951 P17665 P18654 P19783 P32883 P41216 P47811 P48771 P51829 P51830 P52503 P52825 P54310 P56135 P56382 P56383 P56391 P56393 P56394 P56480 P59941 P62754 P63094 P63260 P68181 P97450 P97490 P97496 P97742 P99028 Q01147 Q03265 …	under	0.758337	0.893754	0.0122699
Human Diseases	Infectious disease: viral	mmu05165	Human papillomavirus infection	2	147	163	8846	0.013605	0.018426	P11087 Q8K1L0	A2AN08 A6H584 B1AY10 B2RWS6 B2RXC8 E9PXZ3 F8VQJ3 O08586 O08734 O08759 O08908 O09106 O35516 O35625 O54890 O70309 O70421 O88351 O88522 O88566 O89110 P02340 P02463 P05132 P05622 P06339 P08122 P09055 P10923 P11087 P11276 P11688 P13405 P15920 P25118 P25446 P25799 P26011 P26450 P29037 P29788 P30282 P30285 P31266 P31750 P31938 P32883 P34152 P35428 P39689 P42337 P43406 P46414 P50516 P50518 P51141 P51863 …	under	0.758337	0.893754	0.0122699
Human Diseases	Infectious disease: bacterial	mmu05135	Yersinia infection	1	147	90	8846	0.006803	0.010174	P70236	O08908 O08911 O09110 O70161 O88351 O88522 P01101 P05480 P05627 P09055 P11276 P11688 P18654 P21279 P22366 P25799 P26450 P29452 P31750 P31938 P34152 P39429 P42337 P47809 P47811 P47941 P53668 P59999 P60766 P61161 P62331 P63001 P63085 P63260 P70182 P70196 P70236 P70268 P70335 P70336 P70380 P70671 P84096 Q04207 Q60823 Q60992 Q61140 Q61210 Q61831 Q62073 Q62077 Q62406 Q63844 Q63932 Q64010 Q6PEV3 Q8BH43 …	under	0.780381	0.907868	0.0111111
Environmental Information Processing	Signal transduction	mmu04015	Rap1 signaling pathway	1	147	91	8846	0.006803	0.010287	P70236	B2RUJ6 E9Q0Y4 G3X9J0 O08538 O08908 O08911 O08989 O09110 O54890 P05480 P05622 P07141 P08752 P09055 P0DP28 P10833 P15208 P15655 P16092 P18872 P20444 P21279 P26039 P26450 P28028 P30558 P30999 P31750 P31938 P32883 P35917 P42337 P47811 P47941 P51432 P51829 P51830 P59764 P60766 P61793 P62835 P62962 P63001 P63085 P63094 P63260 P63321 P70236 P70429 P70460 P97490 Q01279 Q02248 Q03145 Q03173 Q4VA93 Q60751 …	under	0.784068	0.907868	0.010989
Cellular Processes	Cellular community - eukaryotes	mmu04530	Tight junction	1	147	96	8846	0.006803	0.010852	Q9D4H4	B2RUJ6 O54950 O88792 P05132 P05214 P05480 P05627 P09055 P11609 P17918 P26040 P26041 P26043 P30285 P39447 P46662 P46935 P55258 P57780 P59999 P60766 P61028 P61161 P62715 P62835 P63001 P63260 P63330 P68181 P68368 P68373 P70175 P70335 P70336 P70424 P70441 P70460 Q08369 Q3THE2 Q3TN34 Q3U2G2 Q3UIA2 Q5EG47 Q60598 Q60605 Q60875 Q61831 Q61879 Q62074 Q63ZW7 Q6AW69 Q6P1F6 Q6P9R4 Q6PAM0 Q6RHR9 Q6URW6 Q76MZ3 …	under	0.801601	0.918165	0.0104167
Human Diseases	Neurodegenerative disease	mmu05020	Prion disease	2	147	184	8846	0.013605	0.0208	Q02789 Q8K1L0	E9PZQ0 F8VQJ3 O08736 O08908 O08911 O09061 O09111 O35226 O35593 O35683 O54833 O55234 O70435 O88685 O88879 P00158 P00397 P00405 P00416 P03888 P03893 P03899 P03911 P03921 P03930 P04925 P05132 P05214 P08046 P08228 P11881 P12787 P13595 P14685 P16627 P16951 P17665 P17879 P19783 P20029 P26450 P26516 P28867 P39688 P42337 P46471 P47811 P48453 P48455 P48771 P48962 P49722 P49817 P51881 P52503 P54775 P56382 …	under	0.814847	0.918165	0.0108696
Human Diseases	Infectious disease: bacterial	mmu05132	Salmonella infection	2	147	185	8846	0.013605	0.020913	P70236 Q9QX11	O08734 O08788 O08911 O08967 O09110 O35250 O35343 O35344 O35382 O88351 O88485 O88487 O88522 O89110 P01101 P05214 P05627 P07356 P07901 P08113 P08207 P10417 P10639 P10810 P10833 P11499 P16858 P22366 P24668 P25118 P25799 P28660 P29452 P31750 P31938 P35278 P39054 P39429 P42337 P47809 P47811 P51150 P51807 P56387 P58801 P59999 P60766 P61021 P61161 P61164 P62331 P62627 P62746 P62897 P62908 P62962 P63001 …	under	0.817221	0.918165	0.0108108
Human Diseases	Infectious disease: viral	mmu05167	Kaposi sarcoma-associated herpesvirus infection	1	147	102	8846	0.006803	0.011531	P70236	B2RWS6 O08734 O08908 O08911 O88351 O88522 O88597 O89110 P01027 P01101 P02340 P05480 P05627 P06339 P0DP28 P11881 P13405 P15261 P15655 P25118 P25446 P25799 P25911 P26450 P29387 P30285 P31750 P31938 P32883 P39429 P39689 P42227 P42337 P47809 P47811 P48025 P48453 P48455 P49138 P61953 P62874 P62880 P62897 P62983 P62984 P63001 P63085 P63213 P63328 P70227 P70236 P70444 P70671 P70677 Q00417 Q00560 Q01147 …	under	0.820784	0.918165	0.00980392
Human Diseases	Cardiovascular disease	mmu05417	Lipid and atherosclerosis	1	147	114	8846	0.006803	0.012887	P70236	E9Q414 F6VAN0 O08738 O08908 O08911 O09110 O88351 O88522 O88879 O89110 P01101 P02340 P05480 P05627 P07901 P08113 P09671 P0DP28 P10417 P10810 P11499 P11798 P11881 P16627 P17156 P17879 P20029 P20444 P22366 P25118 P25425 P25446 P25799 P25911 P26450 P27512 P28700 P28704 P29452 P31750 P32883 P34152 P35951 P39429 P42227 P42337 P43432 P47809 P47811 P48453 P48455 P51432 P60766 P62835 P62897 P63001 P63017 …	under	0.853795	0.937582	0.00877193
Human Diseases	Infectious disease: viral	mmu05169	Epstein-Barr virus infection	1	147	117	8846	0.006803	0.013226	P70236	A0A0B4J1E2 O08734 O08908 O08911 O09106 O09110 O35226 O35593 O54910 O54918 O88351 O88522 O88574 O88685 O88879 O89110 P01887 P02340 P05627 P06339 P10417 P13405 P14211 P14685 P15379 P20152 P22366 P25446 P25799 P25911 P26450 P26516 P27512 P27773 P30282 P30285 P31266 P31750 P35428 P39429 P39689 P42227 P42337 P46414 P46471 P46935 P47809 P47811 P48025 P51943 P54775 P55772 P62192 P62196 P62334 P62897 P63…	under	0.861056	0.937582	0.00854701
Human Diseases	Cancer: overview	mmu05203	Viral carcinogenesis	1	147	121	8846	0.006803	0.013678	Q8K1L0	A0A0B4J1E2 A2AN08 B2RWS6 O08734 O08759 O08908 O09106 O35280 O35453 O35892 O70422 O88522 O88895 O89110 P01027 P02340 P05132 P05480 P05627 P06339 P10854 P11440 P13020 P13405 P16951 P25799 P25911 P26450 P29037 P30282 P30285 P31266 P32883 P34022 P39428 P39429 P39689 P42227 P42230 P42232 P42337 P46414 P48025 P49138 P50284 P51863 P51943 P52480 P57780 P58069 P60766 P61979 P61982 P62192 P62259 P62340 P62…	under	0.870183	0.937582	0.00826446
Human Diseases	Cancer: overview	mmu05205	Proteoglycans in cancer	1	147	122	8846	0.006803	0.013792	P11087	E9PZ16 G5E8K5 O08908 O08911 O08989 O35988 O54890 O70309 O70421 P02340 P04202 P04627 P05132 P05480 P06797 P06869 P09055 P10833 P11087 P11276 P11688 P11798 P11881 P15379 P15655 P16092 P18828 P20444 P22682 P25446 P26040 P26041 P26043 P26450 P26687 P27090 P28028 P28654 P29351 P29788 P31750 P31938 P32883 P33434 P34152 P35235 P35456 P39689 P39876 P41731 P42227 P42337 P43406 P43407 P43432 P47811 P49817 …	under	0.87237	0.937582	0.00819672
Human Diseases	Infectious disease: viral	mmu05166	Human T-cell leukemia virus 1 infection	1	147	124	8846	0.006803	0.014018	Q8K1L0	A2A6Q5 B2RWS6 O08586 O08908 O35280 O88351 O88522 P01101 P01887 P02340 P04202 P05132 P05627 P06339 P08046 P13405 P14211 P15806 P16951 P17809 P25118 P25799 P26039 P26450 P27090 P27512 P29037 P30282 P30285 P31750 P31938 P32883 P34022 P35564 P39689 P42230 P42232 P42337 P47809 P48453 P48455 P48755 P48962 P50284 P50637 P51829 P51830 P51881 P51943 P53995 P60330 P62340 P62827 P63085 P63139 P63328 P68181 …	under	0.876635	0.937582	0.00806452
Cellular Processes	Cell motility	mmu04810	Regulation of actin cytoskeleton	1	147	126	8846	0.006803	0.014244	Q8VCR8	E9PXZ3 F8VQ29 O08808 O08908 O08989 O54890 O70161 O70172 O70309 P04627 P05480 P05622 P09055 P10833 P11276 P11688 P13020 P15655 P16092 P18760 P19221 P20065 P26011 P26040 P26041 P26043 P26450 P27600 P27601 P28028 P28660 P30558 P31750 P31938 P32883 P34152 P42337 P43406 P45591 P47941 P52734 P53668 P57780 P59999 P60766 P61161 P61793 P62071 P62137 P62141 P62484 P62962 P63001 P63085 P63087 P63260 P70182 …	under	0.880759	0.937582	0.00793651
Human Diseases	Infectious disease: viral	mmu05170	Human immunodeficiency virus 1 infection	1	147	130	8846	0.006803	0.014696	P70236	A2A432 O08734 O08908 O08911 O09110 O35280 O35643 O88351 O88512 O88522 O89110 P01101 P01887 P05627 P06339 P08752 P0DP28 P10417 P11440 P11881 P14211 P18760 P18872 P20444 P21278 P21279 P22366 P22892 P24860 P25118 P25119 P25446 P25799 P26450 P27773 P29387 P31750 P31938 P32883 P34152 P35585 P39429 P42337 P45591 P47811 P47941 P48453 P48455 P53668 P61953 P61967 P62869 P62874 P62878 P62880 P62897 P63001 …	under	0.8886	0.938361	0.00769231
Human Diseases	Cardiovascular disease	mmu05415	Diabetic cardiomyopathy	1	147	143	8846	0.006803	0.016165	P11087	O08586 O08908 O08911 O09111 O35683 O55143 O89090 P00158 P00397 P00405 P00416 P03888 P03893 P03899 P03911 P03921 P03930 P04202 P08121 P11087 P11798 P12787 P15208 P16858 P17665 P17809 P18242 P19783 P20444 P25799 P26450 P27090 P28867 P31750 P33434 P35486 P35569 P42337 P47791 P47811 P47856 P48771 P48962 P51432 P51881 P52503 P52825 P56382 P56383 P56391 P56393 P56480 P58389 P62137 P62141 P63001 P63030 …	under	0.910713	0.954081	0.00699301
Human Diseases	Cancer: overview	mmu05208	Chemical carcinogenesis - reactive oxygen species	1	147	154	8846	0.006803	0.017409	Q9WVH4	O08586 O08908 O08911 O09111 O09131 O35660 O35683 O88351 O88522 P00158 P00397 P00405 P00416 P00520 P01101 P03888 P03893 P03899 P03911 P03921 P03930 P04627 P05480 P05627 P08228 P09671 P10648 P10649 P12787 P14901 P15626 P17665 P19783 P24270 P24472 P25799 P26450 P28028 P28867 P30561 P31750 P31938 P32883 P33267 P34152 P35235 P35821 P42337 P47809 P47811 P48758 P48771 P48774 P48962 P51881 P52503 P53762 …	under	0.925978	0.962434	0.00649351
Cellular Processes	Transport and catabolism	mmu04144	Endocytosis	1	147	175	8846	0.006803	0.019783	Q9QX11	A0A0R4J0T8 A2A5R2 A2A5Z6 A2A8R0 G3X9K3 O08539 O08967 O35551 O70161 O70293 O70493 O88811 P05480 P06339 P0C0A3 P16627 P17426 P17427 P17879 P22682 P35278 P35285 P35951 P39053 P39054 P40336 P42567 P46467 P46638 P46935 P47754 P47757 P49817 P51150 P55258 P56371 P59999 P60766 P61021 P61027 P61161 P61205 P61750 P62331 P62492 P62743 P63017 P63034 P70182 P70196 P70297 P70658 P84084 P84091 P97390 P97813 P98…	under	0.948285	0.977919	0.00571429
Human Diseases	Neurodegenerative disease	mmu05022	Pathways of neurodegeneration - multiple diseases	2	147	305	8846	0.013605	0.034479	P70236 Q02789	A0A087WR13 A2AH22 E9PZQ0 F6VAN0 O08529 O08734 O08736 O08788 O08911 O09061 O09110 O09111 O35226 O35350 O35593 O35613 O35625 O35683 O54833 O55143 O55234 O55242 O70305 O70405 O70421 O70435 O88566 O88572 O88597 O88685 O88879 O89110 P00158 P00397 P00405 P00416 P03888 P03893 P03899 P03911 P03921 P03930 P04627 P04925 P05214 P07141 P08228 P08551 P08553 P0C7T6 P0DP28 P10417 P10637 P11352 P11798 P11881 P12…	under	0.965079	0.987522	0.00655738
Human Diseases	Neurodegenerative disease	mmu05016	Huntington disease	1	147	214	8846	0.006803	0.024192	Q8K1L0	A0A087WR13 A2AH22 B2RWS6 O08788 O09061 O09106 O09111 O35226 O35593 O35683 O55234 O70405 O70435 O88597 O88685 O88879 O89090 O89110 P00158 P00397 P00405 P00416 P02340 P03888 P03893 P03899 P03911 P03921 P03930 P05214 P08228 P08775 P09671 P11352 P11881 P12787 P14685 P17426 P17427 P17665 P19783 P21279 P21981 P26516 P29037 P39429 P40630 P46471 P48771 P48962 P49722 P51432 P51881 P52503 P54775 P56382 P56…	under	0.973492	0.988469	0.0046729
Human Diseases	Neurodegenerative disease	mmu05010	Alzheimer disease	1	147	246	8846	0.006803	0.027809	Q02789	A2AH22 F6VAN0 O08529 O08736 O08908 O09061 O09111 O35226 O35350 O35593 O35598 O35625 O35683 O54833 O55143 O55234 O70405 O70421 O70435 O88351 O88522 O88566 O88572 O88597 O88685 O88879 O89110 P00158 P00397 P00405 P00416 P03888 P03893 P03899 P03911 P03921 P03930 P04627 P05214 P07141 P08226 P0DP28 P10637 P11881 P12023 P12787 P14685 P15208 P16858 P17665 P19783 P21279 P25118 P25446 P25799 P26450 P26516 …	under	0.984716	0.989363	0.00406504
Human Diseases	Neurodegenerative disease	mmu05014	Amyotrophic lateral sclerosis	1	147	267	8846	0.006803	0.030183	P70236	A0A087WR13 A0A1B0GSX7 A2AH22 A2AKX3 B9EJ54 E9Q3G8 F6VAN0 F6ZDS4 O08583 O08736 O08788 O08911 O09061 O09110 O09111 O35226 O35593 O35613 O35683 O55234 O55242 O70305 O70405 O70435 O88569 O88597 O88685 O88879 P00158 P00397 P00405 P00416 P02340 P03888 P03893 P03899 P03911 P03921 P03930 P05214 P08228 P08551 P08553 P10417 P11352 P12787 P14685 P17665 P19246 P19783 P20029 P24270 P25118 P25119 P26516 P29452…	under	0.989363	0.989363	0.00374532
