# Supplementary material for: C2C12‐Derived ApoVs Promote Skeletal Muscle Development and Ameliorate Age‐Related Muscle Loss Through Igf1r/PI3K/AKT/mTOR Pathway
Source: J Cachexia Sarcopenia Muscle. 2025 Dec 4;16(6):e70159. doi: 10.1002/jcsm.70159 (PMC12678004; doi:10.1002/jcsm.70159)
Supplement: Supplementary file 7 — Table S6: GO enrichment of DEPs between the Con group and the ZVAD group. [file JCSM-16-e70159-s010.xlsx]

## Sheet: Enrichment
Table S6 GO enrichment of DEPs between the Con group and ZVAD group
GO_id	Term	Category	Test	Ref	TestAll	RefAll	Test_per	Ref_per	Over_Under	TestSeqs	RefSeqs	p.value	FDR	richFactor
GO:0050818	regulation of coagulation	P	9	33	231	8846	0.038961	0.0037305	over	P32261,P54763,Q8R3G9,P97290,Q8K0E8,Q8VCM7,P15306,P35456,P0C605	Q6P9J9,P08226,Q9QXP7,P30558,P32261,P49817,P54763,Q9CRC0,P19221,P22777,P35441,Q61171,Q8BTJ4,Q91Y74,Q99K41,P48036,Q8R3G9,P06869,P07356,P20918,P97290,Q8K0E8,Q8VCM7,P15306,P49769,P35456,P11214,P29788,O09039,P0C605,P28867,P40240,Q8BGG7	1.07959e-07	0.000511295	0.272727
GO:0030193	regulation of blood coagulation	P	8	31	231	8846	0.034632	0.00350441	over	Q8R3G9,P97290,Q8K0E8,Q8VCM7,P35456,P0C605,P32261,P54763	Q6P9J9,P08226,Q9QXP7,P19221,P22777,P30558,P35441,Q61171,Q8BTJ4,Q91Y74,Q99K41,P48036,Q8R3G9,P06869,P07356,P20918,P97290,Q8K0E8,Q8VCM7,P35456,P11214,P29788,O09039,P0C605,P28867,P40240,Q8BGG7,P32261,P49817,P54763,Q9CRC0	8.9947e-07	0.00138826	0.258065
GO:0050819	negative regulation of coagulation	P	7	22	231	8846	0.030303	0.002487	over	Q8R3G9,P97290,Q8K0E8,Q8VCM7,P35456,P0C605,P15306	P08226,Q9QXP7,P48036,Q8R3G9,P06869,P07356,P19221,P20918,P97290,Q8K0E8,Q8VCM7,P35456,P11214,P22777,P29788,P35441,O09039,P0C605,P28867,P40240,Q8BGG7,P15306	9.23129e-07	0.00138826	0.318182
GO:1900046	regulation of hemostasis	P	8	32	231	8846	0.034632	0.00361745	over	P32261,P54763,Q8R3G9,P97290,Q8K0E8,Q8VCM7,P35456,P0C605	Q6P9J9,P08226,Q9QXP7,P30558,P32261,P49817,P54763,Q9CRC0,P19221,P22777,P35441,Q61171,Q8BTJ4,Q91Y74,Q99K41,P48036,Q8R3G9,P06869,P07356,P20918,P97290,Q8K0E8,Q8VCM7,P35456,P11214,P29788,O09039,P0C605,P28867,P40240,Q8BGG7,Q9R0G6	1.17252e-06	0.00138826	0.25
GO:0045095	keratin filament	C	6	20	231	8846	0.025974	0.00226091	over	P08730,Q4L0E7,Q6IFZ6,Q6IME9,Q6NXH9,Q8BGZ7	A1L0X5,P02535,P04104,P08730,P50446,Q0VBK2,Q3TTY5,Q3UV17,Q4L0E7,Q61781,Q6IFX2,Q6IFZ6,Q6IME9,Q6NXH9,Q8BGZ7,Q8R0W0,Q8VED5,Q922U2,Q9QWL7,Q9Z2K1	8.4742e-06	0.00802676	0.3
GO:0030195	negative regulation of blood coagulation	P	6	21	231	8846	0.025974	0.00237395	over	P97290,Q8K0E8,Q8VCM7,P35456,P0C605,Q8R3G9	P08226,Q9QXP7,P06869,P07356,P19221,P20918,P97290,Q8K0E8,Q8VCM7,P35456,P11214,P22777,P29788,P35441,O09039,P0C605,P28867,P40240,Q8BGG7,P48036,Q8R3G9	1.16064e-05	0.00916134	0.285714
GO:1900047	negative regulation of hemostasis	P	6	22	231	8846	0.025974	0.002487	over	Q8R3G9,P97290,Q8K0E8,Q8VCM7,P35456,P0C605	P08226,Q9QXP7,P48036,Q8R3G9,P06869,P07356,P19221,P20918,P97290,Q8K0E8,Q8VCM7,P35456,P11214,P22777,P29788,P35441,O09039,P0C605,P28867,P40240,Q8BGG7,Q9R0G6	1.56127e-05	0.00999671	0.272727
GO:0005576	extracellular region	C	35	633	231	8846	0.151515	0.0715578	over	Q8K0E8,Q8VCM7,P01029,P04186,O88207,P11087,P15306,P17897,P19467,P28665,P32261,P50608,P70275,P97290,Q3U962,Q61581,Q61646,Q66K08,Q6PGN1,Q8BK62,Q8BLU0,Q8QZR5,Q99J85,Q9R1B9,P34928,Q64267,P08730,Q8K3J9,P35456,Q2VLH6,Q61704,Q8CG19,Q8R4G6,Q8VHI5,Q91V51	P11276,P35441,Q8K0E8,Q8VCM7,P01029,P04186,P98086,A0A075B5N3,A0A0R4J0F8,A2AAJ9,A6X935,C0HKG5,D3YXK1,E1U8D0,E9PWE8,E9PWQ3,E9Q414,E9Q6K3,E9Q912,F7B9A0,O08538,O08573,O08665,O08746,O08797,O08800,O08807,O09159,O09164,O35074,O35103,O35215,O35257,O35309,O35658,O54775,O55186,O55237,O70326,O88207,O88322,O88531,O88668,O88783,O88839,O89001,O89051,P00920,P01027,P01887,P02463,P02469,P02535,P03958,P04202,P04223…	1.68863e-05	0.00999671	0.0552923
GO:0005615	extracellular space	C	27	430	231	8846	0.116883	0.0486095	over	Q8K0E8,Q8VCM7,P01029,P04186,P34928,Q61646,P08730,Q8K3J9,O88207,P11087,P15306,P17897,P19467,P28665,P32261,P50608,P70275,P97290,Q3U962,Q61581,Q66K08,Q6PGN1,Q8BK62,Q8BLU0,Q8QZR5,Q99J85,Q9R1B9	P11276,P35441,Q8K0E8,Q8VCM7,P01029,P04186,P98086,Q07079,E9Q414,P08226,P12023,P34928,Q00623,Q8VDU3,Q9BCZ4,Q9CQF9,P35951,P55065,Q8VDJ3,Q61646,P47880,P43432,E9Q616,O08852,O08992,O54752,O88569,O88839,P05064,P07356,P07724,P08730,P10107,P17047,P22777,P27612,P35762,P40240,P41731,P56371,P59158,P61021,P61226,P62492,P62960,P63017,P63038,P63260,P97449,Q02013,Q1HFZ0,Q3U2G2,Q61187,Q61316,Q61735,Q62351,Q64442,…	1.92321e-05	0.0101204	0.0627907
GO:0007596	blood coagulation	P	10	82	231	8846	0.04329	0.00926973	over	Q9QUK6,P32261,P54763,Q8R3G9,P97290,Q8K0E8,Q8VCM7,P35456,P0C605,P15306	Q6P9J9,Q8BTM8,P21279,P48025,Q9D6K8,P08226,Q9QXP7,P47713,Q62011,Q62120,Q9QUK6,O54890,P17742,P19221,P27601,P30558,P55772,P61226,P70429,Q00993,Q5U5M8,Q8BGG7,Q8BTI9,Q922R8,Q9JM73,Q9JMG2,P32261,P49817,P54763,Q9CRC0,P22777,P35441,Q61171,Q8BTJ4,Q91Y74,Q99K41,P48036,Q8R3G9,P06869,P07356,P20918,P97290,Q8K0E8,Q8VCM7,P35456,P11214,P29788,O08599,O70161,P06909,P08003,P27773,P29351,P63094,Q60770,Q8BJU2,Q8VED2,…	4.99974e-05	0.0236787	0.121951
GO:0050817	coagulation	P	10	83	231	8846	0.04329	0.00938277	over	P15306,P32261,P97290,Q9QUK6,P54763,Q8R3G9,Q8K0E8,Q8VCM7,P35456,P0C605	Q6P9J9,O08983,O35640,O88783,P15306,P20352,P20918,P32261,P48036,P59438,P97290,P97412,Q07968,Q5U5M8,Q6ZQA0,Q7TQ95,Q8BLY7,Q8BTJ4,Q91WZ8,Q9CRC0,Q9R0C0,Q9R0G6,Q9Z1T1,Q8BTM8,P21279,P48025,Q9D6K8,P08226,Q9QXP7,P47713,Q62011,Q62120,Q9QUK6,O54890,P17742,P19221,P27601,P30558,P55772,P61226,P70429,Q00993,Q8BGG7,Q8BTI9,Q922R8,Q9JM73,Q9JMG2,P49817,P54763,P22777,P35441,Q61171,Q91Y74,Q99K41,Q8R3G9,P06869,P07356,…	5.55648e-05	0.0239232	0.120482
GO:0007599	hemostasis	P	10	84	231	8846	0.04329	0.00949582	over	P15306,P32261,P97290,Q9QUK6,P54763,Q8R3G9,Q8K0E8,Q8VCM7,P35456,P0C605	Q6P9J9,O08983,O35640,O88783,P15306,P20352,P20918,P32261,P48036,P59438,P97290,P97412,Q07968,Q5U5M8,Q6ZQA0,Q7TQ95,Q8BLY7,Q8BTJ4,Q91WZ8,Q9CRC0,Q9R0C0,Q9R0G6,Q9Z1T1,Q8BTM8,P21279,P48025,Q9D6K8,P08226,Q9QXP7,P47713,Q62011,Q62120,Q9QUK6,O54890,P17742,P19221,P27601,P30558,P55772,P61226,P70429,Q00993,Q8BGG7,Q8BTI9,Q922R8,Q9JM73,Q9JMG2,P49817,P54763,P22777,P35441,Q61171,Q91Y74,Q99K41,Q8R3G9,P06869,P07356,…	6.16519e-05	0.0243319	0.119048
GO:0062023	collagen-containing extracellular matrix	C	15	181	231	8846	0.0649351	0.0204612	over	P11087,O88207,Q3U962,Q8VHI5,P32261,P50608,P97290,Q08189,Q61581,Q61704,Q66K08,Q8CG19,Q8K0E8,Q8VCM7,Q9R1B9	P51885,P11087,Q01149,P08121,P02463,P08122,Q63ZW6,Q9QZS0,O88207,Q3U962,Q9JLI2,Q64739,Q60847,D3YXG0,E9PZ16,O08746,O09118,O09131,O35566,O70589,O88271,O88322,P02468,P02469,P07214,P07356,P07724,P09055,P10493,P11276,P12032,P14206,P15702,P21460,P25318,P25785,P27090,P29788,P39061,P39876,P55772,P58022,P62737,P97298,P97873,Q00780,Q03347,Q03350,Q05793,Q08879,Q3UQ28,Q3V1T4,Q60675,Q61001,Q61292,Q61554,Q61739,…	7.48378e-05	0.027264	0.0828729
GO:0007519	skeletal muscle tissue development	P	11	105	231	8846	0.047619	0.0118698	over	Q02789,D3Z2R5,Q32MD9,Q8VCR8,P10085,Q7M6Y2,Q9WV06,P18762,Q01237,O09165,Q9Z2P8	P97474,Q02789,D3Z2R5,P70257,Q32MD9,Q6DIB5,Q8VCR8,Q9Z0Z7,A2AUC9,O08579,O54791,O88574,P01101,P08046,P10085,P13405,P32883,P61202,P97443,Q08369,Q63943,Q67FY2,Q6DVA0,Q7M6Y2,Q8R2T8,Q9CR42,Q9CSN1,Q9R0X0,Q9WU40,Q9WV06,Q9Z104,P04756,Q5SPW0,Q9Z2C5,O88990,P18762,Q8BSK8,P04202,P08556,P26687,Q3UJD6,Q9JKB3,O08917,Q01237,Q02248,Q5EG47,E9PZQ0,E9QA62,P10417,P11352,P48453,P63328,P68134,P97305,Q3UHA3,Q60698,Q62231,…	8.71971e-05	0.0294975	0.104762
GO:0060538	skeletal muscle organ development	P	11	109	231	8846	0.047619	0.012322	over	Q02789,O09165,P10085,Q32MD9,Q9Z2P8,D3Z2R5,Q8VCR8,Q7M6Y2,Q9WV06,P18762,Q01237	P97474,Q02789,A2AUU0,B2RWS6,O09165,P04202,P10085,P43135,P45591,P47811,P49615,P49817,P58462,P63017,P70257,P97457,Q04690,Q32MD9,Q5SPW0,Q60605,Q60665,Q61321,Q62141,Q62231,Q6URW6,Q7TQK0,Q80X90,Q8BGW8,Q8CG64,Q8CI43,Q8K3G5,Q8K4L3,Q9ES81,Q9ES83,Q9JKP5,Q9QUI0,Q9QUM9,Q9QXS1,Q9Z2P8,D3Z2R5,Q6DIB5,Q8VCR8,Q9Z0Z7,Q62165,A2AUC9,O08579,O54791,O88574,P01101,P08046,P13405,P32883,P61202,P97443,Q08369,Q63943,Q67FY2,…	0.000122542	0.0386906	0.100917
GO:0031424	keratinization	P	5	20	231	8846	0.021645	0.00226091	over	Q08189,Q6IFZ6,Q6IME9,Q6NXH9,Q8BGZ7	A1L0X5,P04104,P50446,Q08189,Q0VBK2,Q3TTY5,Q3UV17,Q62266,Q6IFZ6,Q6IME9,Q6NXH9,Q8BGZ7,Q8K2H1,Q8VED5,Q91WA6,Q922U2,Q9JLF6,Q9QWL7,Q9R269,Q9Z2K1	0.000130797	0.038716	0.25
GO:0072562	blood microparticle	C	3	5	231	8846	0.012987	0.000565227	over	Q61646,Q8K0E8,Q8VCM7	P48036,P04202,Q61646,Q8K0E8,Q8VCM7	0.000169095	0.042886	0.6
GO:0061041	regulation of wound healing	P	8	61	231	8846	0.034632	0.00689577	over	P32261,P54763,Q8R3G9,P97290,Q8K0E8,Q8VCM7,P35456,P0C605	Q6P9J9,P08226,Q9QXP7,P30558,P32261,P49817,P54763,Q9CRC0,P19221,P22777,P35441,Q61171,Q8BTJ4,Q91Y74,Q99K41,P48036,Q8R3G9,P70658,P06869,P07356,P20918,P97290,Q8K0E8,Q8VCM7,P35456,P11214,P29788,P48999,P55012,O70589,P15655,Q64010,Q8BUN5,Q8R0W0,Q8R422,E9Q238,G3X9K3,O54775,P09055,P10107,P34152,P63158,P63260,Q61411,Q62371,Q6PDN3,O09039,P0C605,P28867,P40240,Q8BGG7,O08586,Q80TV8,Q8BRT1,Q8K1N2,Q3UH06,Q8CIB5,…	0.00017094	0.042886	0.131148
GO:0061045	negative regulation of wound healing	P	6	33	231	8846	0.025974	0.0037305	over	Q8R3G9,P97290,Q8K0E8,Q8VCM7,P35456,P0C605	P08226,Q9QXP7,P48036,Q8R3G9,P06869,P07356,P19221,P20918,P97290,Q8K0E8,Q8VCM7,P35456,P11214,P22777,P29788,P35441,P48999,P55012,O09039,P0C605,P28867,P40240,Q8BGG7,O08586,Q80TV8,Q8BRT1,Q8K1N2,O70589,P15655,Q64010,Q8BUN5,Q8R0W0,Q8R422	0.000182191	0.042886	0.181818
GO:0048643	positive regulation of skeletal muscle tissue development	P	4	12	231	8846	0.017316	0.00135655	over	P18762,P10085,Q01237,Q32MD9	O88990,P18762,Q8BSK8,Q9Z2C5,E9QA62,P10085,P10417,O08917,Q01237,Q02248,Q32MD9,Q5EG47	0.000190162	0.042886	0.333333
GO:0042730	fibrinolysis	P	4	12	231	8846	0.017316	0.00135655	over	P35456,P97290,Q8K0E8,Q8VCM7	P06869,P35456,P11214,P20918,P22777,P29788,P35441,P07356,P19221,P97290,Q8K0E8,Q8VCM7	0.000190162	0.042886	0.333333
GO:0006941	striated muscle contraction	P	10	99	231	8846	0.04329	0.0111915	over	P18762,O88346,Q9WUZ5,B9EIW1,O09165,Q8VCR8,P09541,P50462,P70236,Q02789	P18762,P19123,P70699,O88346,P04756,P04760,P07901,P09690,P13412,P13541,P13542,P20782,P20801,Q3MI48,Q6URW6,Q8BSK8,Q8R1B0,Q91Z83,Q9QZ47,Q9WUZ5,Q9Z2Y3,P09542,Q8R429,B9EIW1,O09161,Q8C8R3,Q9DAV9,O55143,P14094,Q61165,Q6NZM9,O35929,P54265,O88990,O09165,O35127,P35561,Q70IV5,Q8VCR8,O08691,Q99MK8,Q8VDN2,P0DP28,Q9JJX6,Q9QXY6,Q5D1E7,Q6P069,Q8CG03,A2ASS6,O09110,O70468,P05977,P09541,P50462,P50752,P58771,P70236,…	0.000247227	0.0502322	0.10101
GO:0030016	myofibril	C	14	180	231	8846	0.0606061	0.0203482	over	O88346,Q9WUZ5,Q8BVA4,Q9WV06,A0A1B0GSX6,B9EIW1,E9PYJ9,O09165,P50462,Q80XB4,Q9DC77,P09541,Q02789,P10085	O88346,P13412,P19123,P20801,P50752,Q9QZ47,Q9WUZ5,P58771,P58774,A2AAJ9,O70468,Q8CH72,A0A571BF46,A2ASS6,E9QA62,O88990,P49813,P68134,Q3UHZ5,Q76LL6,Q8BVA4,Q9JHJ0,Q9JI91,Q9JKK7,A0A1L1STC6,A2AMW0,O55222,P0DP28,P33434,Q148W8,Q3TMV7,Q64337,Q6NZM9,Q6ZWR6,Q7TPR4,Q80TA6,Q8CBY8,Q91Z83,Q9CWR0,Q9D0F3,Q9JKS5,Q9QUM9,Q9R0Y5,Q9WV06,A0A1B0GSX6,A0A7N9VR94,A2AMM0,B9EIW1,E9PYJ9,E9PZQ0,G5E8K5,O08539,O09161,O09165,O5494…	0.000253726	0.0502322	0.0777778
GO:0031012	extracellular matrix	C	15	202	231	8846	0.0649351	0.0228352	over	Q8CG19,P11087,O88207,Q3U962,Q8VHI5,P32261,P50608,P97290,Q08189,Q61581,Q61704,Q66K08,Q8K0E8,Q8VCM7,Q9R1B9	C0HKD8,Q61554,Q8CG19,Q8K4G1,Q9WVJ9,P51885,P11087,Q01149,P08121,P02463,P08122,Q63ZW6,Q9QZS0,O88207,Q3U962,Q9JLI2,Q64739,Q60847,D3YXG0,E9PZ16,O08746,O09118,O09131,O35566,O70589,O88271,O88322,P02468,P02469,P07214,P07356,P07724,P09055,P10493,P11276,P12032,P14206,P15702,P21460,P25318,P25785,P27090,P29788,P39061,P39876,P55772,P58022,P62737,P97298,P97873,Q00780,Q03347,Q03350,Q05793,Q08879,Q3UQ28,Q3V1T4,…	0.000254555	0.0502322	0.0742574
GO:0030312	external encapsulating structure	C	15	203	231	8846	0.0649351	0.0229482	over	Q8CG19,P11087,O88207,Q3U962,Q8VHI5,P32261,P50608,P97290,Q08189,Q61581,Q61704,Q66K08,Q8K0E8,Q8VCM7,Q9R1B9	C0HKD8,Q61554,Q8CG19,Q8K4G1,Q9WVJ9,P51885,P11087,Q01149,P08121,P02463,P08122,Q63ZW6,Q9QZS0,O88207,Q3U962,Q9JLI2,Q64739,Q60847,D3YXG0,E9PZ16,O08746,O09118,O09131,O35566,O70589,O88271,O88322,P02468,P02469,P07214,P07356,P07724,P09055,P10493,P11276,P12032,P14206,P15702,P21460,P25318,P25785,P27090,P29788,P39061,P39876,P55772,P58022,P62737,P97298,P97873,Q00780,Q03347,Q03350,Q05793,Q08879,Q3UQ28,Q3V1T4,…	0.000268582	0.0508801	0.0738916
GO:0003012	muscle system process	P	16	227	231	8846	0.0692641	0.0256613	over	P18762,O88346,Q9WUZ5,P50462,Q02789,Q8BVA4,O09165,Q8VCR8,B9EIW1,Q9WVH4,D3Z2R5,P10085,P0C605,P09541,P70236,Q1XH17	P18762,P19123,P70699,O88346,P04756,P04760,P07901,P09690,P13412,P13541,P13542,P20782,P20801,Q3MI48,Q6URW6,Q8BSK8,Q8R1B0,Q91Z83,Q9QZ47,Q9WUZ5,Q9Z2Y3,G5E829,P31938,Q9D270,A2ASS6,E9Q912,P50462,Q8CIN4,B1AR69,E9PZQ0,E9QA15,E9QA62,G3UW82,O55124,O70468,O88990,P05977,P21107,P26883,P49813,P50752,P52503,P58774,P62737,P97457,Q02566,Q02789,Q3UHZ5,Q5SX39,Q5SX40,Q60605,Q6IRU2,Q8BVA4,Q8CI43,Q8VCQ8,Q9CQZ1,Q9EQG9,…	0.000288233	0.0512839	0.0704846
GO:0030017	sarcomere	C	13	161	231	8846	0.0562771	0.0182003	over	O88346,Q9WUZ5,Q8BVA4,A0A1B0GSX6,B9EIW1,E9PYJ9,O09165,P50462,Q80XB4,Q9DC77,P09541,Q02789,Q9WV06	O88346,P13412,P19123,P20801,P50752,Q9QZ47,Q9WUZ5,P58771,P58774,A2AAJ9,O70468,Q8CH72,A0A571BF46,A2ASS6,E9QA62,O88990,P49813,P68134,Q3UHZ5,Q76LL6,Q8BVA4,Q9JHJ0,Q9JI91,Q9JKK7,A0A1B0GSX6,A0A7N9VR94,A2AMM0,B9EIW1,E9PYJ9,E9PZQ0,G5E8K5,O08539,O09161,O09165,O54946,O70209,O70400,O70433,O70622,O88643,P05064,P14602,P16546,P17809,P23927,P26883,P31001,P45591,P47757,P48036,P48453,P49769,P50462,P56565,P57780,P6…	0.00029237	0.0512839	0.0807453
GO:0007517	muscle organ development	P	14	185	231	8846	0.0606061	0.0209134	over	Q02789,O09165,P10085,Q32MD9,Q9Z2P8,D3Z2R5,Q8VCR8,Q7M6Y2,Q9WV06,P18762,Q01237,Q9WUZ5,P50462,Q1XH17	P97474,Q02789,O70421,Q9JIP6,O54752,P97471,Q61614,E9Q7X6,P27090,P31266,P36895,Q64729,Q925J9,Q9ES00,E9Q557,Q02248,P59941,A2AUU0,B2RWS6,O09165,P04202,P10085,P43135,P45591,P47811,P49615,P49817,P58462,P63017,P70257,P97457,Q04690,Q32MD9,Q5SPW0,Q60605,Q60665,Q61321,Q62141,Q62231,Q6URW6,Q7TQK0,Q80X90,Q8BGW8,Q8CG64,Q8CI43,Q8K3G5,Q8K4L3,Q9ES81,Q9ES83,Q9JKP5,Q9QUI0,Q9QUM9,Q9QXS1,Q9Z2P8,Q02566,D3Z2R5,Q6DIB5,…	0.000336583	0.0550075	0.0756757
GO:0043292	contractile fiber	C	14	186	231	8846	0.0606061	0.0210265	over	O88346,Q9WUZ5,Q8BVA4,O09165,P10085,Q80XB4,Q9WV06,A0A1B0GSX6,B9EIW1,E9PYJ9,P50462,Q9DC77,P09541,Q02789	A2ASS6,G3UW82,Q02566,Q5SX40,Q91Z83,O88346,P13412,P19123,P20801,P50752,Q9QZ47,Q9WUZ5,P58771,P58774,A2AAJ9,O70468,Q8CH72,A0A571BF46,E9QA62,O88990,P49813,P68134,Q3UHZ5,Q76LL6,Q8BVA4,Q9JHJ0,Q9JI91,Q9JKK7,B1AR69,O09165,P05977,P10085,P13541,P13542,P63260,Q01063,Q3THE2,Q5SUC9,Q5SX39,Q6ZWQ0,Q80XB4,Q80YT7,Q8VCL2,Q91YR1,Q9CQ19,Q9CR42,Q9CWR0,Q9QUM9,Q9QXS1,Q9WV06,Q9Z0P5,A0A1L1STC6,A2AMW0,O55222,P0DP28,P33434…	0.000355678	0.0550075	0.0752688
GO:0099512	supramolecular fiber	C	30	595	231	8846	0.12987	0.067262	over	Q8CG19,P11087,O88207,Q3U962,O88346,Q9WUZ5,Q8BVA4,A0A0G2JFH2,Q3V300,Q8CHB8,Q91V51,O70126,Q61782,Q8BGZ7,O09165,P10085,Q80XB4,Q9WV06,A0A1B0GSX6,B9EIW1,E9PYJ9,P50462,Q9DC77,P09541,Q02789,P08730,Q4L0E7,Q6IFZ6,Q6IME9,Q6NXH9	P63005,A3KGV1,P26645,P49935,P54823,Q9R0Y5,C0HKD8,Q61554,Q8CG19,Q8K4G1,Q9WVJ9,P51885,P11087,Q01149,P08121,O88207,Q3U962,Q9JLI2,P28654,Q64739,O55135,P14733,P21619,P48678,Q9CYQ7,P58854,P83887,Q3U410,Q99JN2,Q9JLV5,O54692,P0C0A3,P62492,Q6RT24,Q8BJF9,Q8C3Y4,Q8R1T1,Q921W0,Q99LU0,Q9CQ10,Q9CQD4,Q9D7F7,Q9D7S9,Q9D8B3,Q9DB34,A2ASS6,G3UW82,Q02566,Q5SX40,Q91Z83,O88346,P13412,P19123,P20801,P50752,Q9QZ47,Q9WUZ5,…	0.000366706	0.0550075	0.0504202
GO:0030280	structural constituent of skin epidermis	F	4	14	231	8846	0.017316	0.00158264	over	Q6IFZ6,Q6IME9,Q6NXH9,Q8BGZ7	A1L0X5,P02535,P04104,P50446,Q0VBK2,Q3TTY5,Q3UV17,Q62266,Q6IFZ6,Q6IME9,Q6NXH9,Q8BGZ7,Q8VED5,Q922U2	0.00036902	0.0550075	0.285714
GO:0005882	intermediate filament	C	7	52	231	8846	0.030303	0.00587836	over	P08730,Q4L0E7,Q6IFZ6,Q6IME9,Q6NXH9,Q8BGZ7,Q61782	O55135,P14733,P21619,P48678,Q9CYQ7,P08551,P08553,P19246,P97333,Q8C142,A1L0X5,P02535,P04104,P08730,P50446,Q0VBK2,Q3TTY5,Q3UV17,Q4L0E7,Q61781,Q6IFX2,Q6IFZ6,Q6IME9,Q6NXH9,Q8BGZ7,Q8R0W0,Q8VED5,Q922U2,Q9QWL7,Q9Z2K1,P20152,P31001,Q91ZU6,P13020,B1ASU9,O35874,O55047,O70622,P03995,P23242,P63017,Q02257,Q61414,Q61765,Q61782,Q6P5H2,Q70IV5,Q8BXL9,Q8R2V2,Q99104,Q9CQ73,Q9EPM5	0.000371672	0.0550075	0.134615
GO:0099081	supramolecular polymer	C	30	599	231	8846	0.12987	0.0677142	over	Q8CG19,P11087,O88207,Q3U962,O88346,Q9WUZ5,Q8BVA4,A0A0G2JFH2,Q3V300,Q8CHB8,Q91V51,O70126,Q61782,Q8BGZ7,O09165,P10085,Q80XB4,Q9WV06,A0A1B0GSX6,B9EIW1,E9PYJ9,P50462,Q9DC77,P09541,Q02789,P08730,Q4L0E7,Q6IFZ6,Q6IME9,Q6NXH9	P63005,A3KGV1,P26645,P49935,P54823,Q9R0Y5,C0HKD8,Q61554,Q8CG19,Q8K4G1,Q9WVJ9,P51885,P11087,Q01149,P08121,P02463,P08122,Q63ZW6,Q9QZS0,O88207,Q3U962,Q9JLI2,P28654,Q64739,O55135,P14733,P21619,P48678,Q9CYQ7,P58854,P83887,Q3U410,Q99JN2,Q9JLV5,O54692,P0C0A3,P62492,Q6RT24,Q8BJF9,Q8C3Y4,Q8R1T1,Q921W0,Q99LU0,Q9CQ10,Q9CQD4,Q9D7F7,Q9D7S9,Q9D8B3,Q9DB34,A2ASS6,G3UW82,Q02566,Q5SX40,Q91Z83,O88346,P13412,P19123,…	0.00041064	0.0589331	0.0500835
GO:1901863	positive regulation of muscle tissue development	P	4	15	231	8846	0.017316	0.00169568	over	P18762,Q01237,Q32MD9,P10085	P23242,P59759,O88990,P18762,Q8BSK8,Q9Z2C5,O08917,Q01237,Q02248,Q32MD9,Q5EG47,E9QA62,P10085,P10417,Q01147	0.000492957	0.0667041	0.266667
GO:0043501	skeletal muscle adaptation	P	4	15	231	8846	0.017316	0.00169568	over	O88346,Q9WUZ5,P10085,Q02789	O88990,Q8BSK8,O55143,O88346,O88942,P19123,P30051,P63328,Q91Z83,Q9WUZ5,P10085,P68134,Q07079,Q9JLN9,Q02789	0.000492957	0.0667041	0.266667
GO:0014902	myotube differentiation	P	8	72	231	8846	0.034632	0.00813927	over	P10085,Q02789,Q32MD9,Q9JIY0,P50462,Q1XH17,Q9WV06,D3Z2R5	B2RY04,O08529,P09055,P10085,P29452,P97798,Q02789,Q0VGY8,Q32MD9,Q8BUR4,Q8VDD5,Q9JI59,Q9JIY0,Q9R001,Q9R1A3,Q9WV60,Q9Z188,D3Z4I3,P54265,Q60670,Q78JE5,Q9Z2V6,E2JF22,P47811,P50462,P53690,P97443,P98197,Q6T264,Q9JLN9,O35613,Q1XH17,Q64299,Q6NZM9,Q8R138,Q99PV5,Q9WV06,P97305,Q9CWR2,P35762,P40240,Q9WV91,Q9Z0Z7,D3Z2R5,E9PZQ0,E9QA62,P10417,P11352,P48453,P63328,P68134,Q3UHA3,Q60698,Q62231,Q69ZQ1,Q9D783,Q9JI08,…	0.000543112	0.0714494	0.111111
GO:0014816	skeletal muscle satellite cell differentiation	P	3	7	231	8846	0.012987	0.000791318	over	D3Z2R5,Q32MD9,Q8VCR8	Q61321,D3Z2R5,P70257,Q32MD9,Q6DIB5,Q8VCR8,Q9Z0Z7	0.000569235	0.0728621	0.428571
GO:1903225	negative regulation of endodermal cell differentiation	P	2	2	231	8846	0.00865801	0.000226091	over	O88207,Q3U962	O88207,Q3U962	0.00067904	0.0824598	1
GO:0005601	classical-complement-pathway C3/C5 convertase complex	C	2	2	231	8846	0.00865801	0.000226091	over	P01029,P04186	P01029,P04186	0.00067904	0.0824598	1
GO:0051146	striated muscle cell differentiation	P	14	200	231	8846	0.0606061	0.0226091	over	P10085,Q02789,Q32MD9,Q9JIY0,P50462,Q1XH17,Q9WV06,Q8BVA4,O09165,O88346,D3Z2R5,Q8VCR8,P0C605,Q80XB4	B2RY04,O08529,P09055,P10085,P29452,P97798,Q02789,Q0VGY8,Q32MD9,Q8BUR4,Q8VDD5,Q9JI59,Q9JIY0,Q9R001,Q9R1A3,Q9WV60,Q9Z188,D3Z4I3,P54265,Q60670,Q78JE5,Q9Z2V6,E2JF22,P47811,P50462,P53690,P97443,P98197,Q6T264,Q9JLN9,O35613,Q1XH17,Q64299,Q6NZM9,Q8R138,Q99PV5,Q9WV06,Q9QXS1,O35405,P11352,P70302,P97305,Q60698,Q9QY80,Q9Z1M7,Q9CWR2,P35762,P40240,Q9WV91,Q9Z0Z7,A2AUC9,E9QA62,P49813,Q02566,Q3UHZ5,Q61879,Q8BVA4,…	0.000737424	0.087311	0.07
GO:0006956	complement activation	P	4	17	231	8846	0.017316	0.00192177	over	P97290,P04186,P01029,Q8R5L1	P04104,P98064,P97290,Q6GQT1,P06909,P01027,O55186,P04186,O35658,P01029,P98086,Q61475,Q64735,Q8R5L1,P67778,Q8R0I8,Q9DBX1	0.00082489	0.0952848	0.235294
GO:0005583	fibrillar collagen trimer	C	3	8	231	8846	0.012987	0.000904364	over	P11087,O88207,Q3U962	P11087,Q01149,P08121,O88207,Q3U962,Q9JLI2,Q64739,P51885	0.000893251	0.0961817	0.375
GO:0098643	banded collagen fibril	C	3	8	231	8846	0.012987	0.000904364	over	P11087,O88207,Q3U962	P51885,P11087,Q01149,P08121,O88207,Q3U962,Q9JLI2,Q64739	0.000893251	0.0961817	0.375
GO:0006936	muscle contraction	P	12	159	231	8846	0.0519481	0.0179742	over	P18762,O88346,Q9WUZ5,O09165,Q02789,Q8VCR8,B9EIW1,P0C605,P09541,P50462,P70236,Q8BVA4	P18762,P19123,P70699,O88346,P04756,P04760,P07901,P09690,P13412,P13541,P13542,P20782,P20801,Q3MI48,Q6URW6,Q8BSK8,Q8R1B0,Q91Z83,Q9QZ47,Q9WUZ5,Q9Z2Y3,G5E829,P31938,Q9D270,E9PZQ0,O09161,O09165,O55143,P14824,P20444,Q8R429,P03958,P70336,Q01063,Q6PDN3,Q9DBR4,Q9QXJ1,E9QA15,P49817,P98083,Q8VCQ8,E9QA62,O08691,O70250,P05064,Q02566,Q02789,Q5SPW0,Q8VCR8,Q9Z0J4,Q9Z1M7,P09542,B9EIW1,Q8C8R3,Q9DAV9,P14094,Q61165,…	0.000911536	0.0961817	0.0754717
GO:0035914	skeletal muscle cell differentiation	P	6	44	231	8846	0.025974	0.004974	over	D3Z2R5,Q32MD9,Q8VCR8,P10085,Q7M6Y2,Q9WV06	D3Z2R5,P70257,Q32MD9,Q6DIB5,Q8VCR8,Q9Z0Z7,Q61321,Q8CG64,Q9D783,Q9Z1M7,Q6NZM9,Q91YP2,Q99N13,Q9Z2V6,D3Z4I3,A2AUC9,Q501J6,Q61656,Q62231,Q9CQY6,Q9QZF2,Q9WTL8,O08579,O54791,O88574,P01101,P08046,P10085,P13405,P32883,P61202,P97443,Q08369,Q63943,Q67FY2,Q6DVA0,Q7M6Y2,Q8R2T8,Q9CR42,Q9CSN1,Q9R0X0,Q9WU40,Q9WV06,Q9Z104	0.000913889	0.0961817	0.136364
GO:0003009	skeletal muscle contraction	P	5	30	231	8846	0.021645	0.00339136	over	P18762,O09165,O88346,Q8VCR8,Q9WUZ5	P18762,P19123,P70699,O35929,P54265,O88990,Q91Z83,O09165,O35127,P35561,Q70IV5,O88346,Q8R429,Q8VCR8,P04756,P04760,P07901,P09690,P13412,P13541,P13542,P20782,P20801,Q3MI48,Q6URW6,Q8BSK8,Q8R1B0,Q9QZ47,Q9WUZ5,Q9Z2Y3	0.00097162	0.100035	0.166667
GO:0044057	regulation of system process	P	16	255	231	8846	0.0692641	0.0288266	over	P09541,P50462,B9EIW1,P18762,O09165,Q9WVH4,D3Z2R5,O88346,Q9WUZ5,Q8VCR8,Q01237,Q8K0E8,Q8VCM7,Q02789,P0C605,P50637	O55143,P09541,P09542,P20444,P49817,P50462,P70296,P70699,Q02566,Q61165,Q8CG03,Q8VDN2,Q91Z83,Q99MK8,Q9CQM9,B9EIW1,O08665,O09161,O70468,P0DP28,Q01063,Q3ULJ0,Q61234,Q61614,Q8C8R3,Q9ES83,Q9JJV9,D3Z7P3,O35317,Q8CGV9,Q9Z2D6,G5E829,P31938,Q9D270,P18762,Q9WTN3,P58771,O88662,Q8BH44,P23242,P30558,E9PZQ0,O09165,P14824,P19123,P20801,Q8R429,E9QA15,P98083,Q8VCQ8,Q9QZ47,P18872,P50752,P54265,P56565,Q80W54,Q8R1H0,…	0.0010301	0.100424	0.0627451
GO:1903035	negative regulation of response to wounding	P	6	45	231	8846	0.025974	0.00508704	over	Q8R3G9,P97290,Q8K0E8,Q8VCM7,P35456,P0C605	P08226,Q9QXP7,P48036,Q8R3G9,P06869,P07356,P19221,P20918,P97290,Q8K0E8,Q8VCM7,B0V2N1,O08586,P97798,Q52KR2,Q8CDA1,Q924Z4,Q99N43,P35456,P11214,P22777,P29788,P35441,P48999,P55012,O70589,P15655,Q64010,Q8BUN5,Q8R0W0,Q8R422,O09039,P0C605,P28867,P40240,Q8BGG7,P29351,P42227,Q68FF6,Q8BVZ5,Q9WVL6,Q80TV8,Q8BRT1,Q8K1N2,Q9D7H3	0.00103184	0.100424	0.133333
GO:0048641	regulation of skeletal muscle tissue development	P	4	18	231	8846	0.017316	0.00203482	over	P18762,Q01237,Q32MD9,P10085	O88990,P18762,Q8BSK8,Q9Z2C5,P04202,P08556,P26687,Q3UJD6,Q9JKB3,O08917,Q01237,Q02248,Q32MD9,Q5EG47,E9QA62,P10085,P10417,Q6DIB5	0.00103902	0.100424	0.222222
GO:0140253	cell-cell fusion	P	5	31	231	8846	0.021645	0.00350441	over	P10085,Q02789,Q32MD9,Q9JIY0,Q7TNB8	B2RY04,O08529,P09055,P10085,P29452,P97798,Q02789,Q0VGY8,Q32MD9,Q8BUR4,Q8VDD5,Q9JI59,Q9JIY0,Q9R001,Q9R1A3,Q9WV60,Q9Z188,P35762,P40240,Q9WV91,P15379,P42225,Q61072,Q91YS8,O89032,Q7TNB8,Q8R422,O08917,P47811,Q8BH64,Q9WVK4	0.00113414	0.105319	0.16129
GO:0000768	syncytium formation by plasma membrane fusion	P	5	31	231	8846	0.021645	0.00350441	over	P10085,Q02789,Q32MD9,Q9JIY0,Q7TNB8	B2RY04,O08529,P09055,P10085,P29452,P97798,Q02789,Q0VGY8,Q32MD9,Q8BUR4,Q8VDD5,Q9JI59,Q9JIY0,Q9R001,Q9R1A3,Q9WV60,Q9Z188,P35762,P40240,Q9WV91,P15379,P42225,Q61072,Q91YS8,O89032,Q7TNB8,Q8R422,O08917,P47811,Q8BH64,Q9WVK4	0.00113414	0.105319	0.16129
GO:0032700	negative regulation of interleukin-17 production	P	3	9	231	8846	0.012987	0.00101741	over	Q3U2S4,Q9D659,Q9QUK6	O08691,P04202,P04925,P11103,P43432,Q3U2S4,Q80TP3,Q9D659,Q9QUK6	0.00131413	0.117591	0.333333
GO:0006949	syncytium formation	P	5	32	231	8846	0.021645	0.00361745	over	P10085,Q02789,Q32MD9,Q9JIY0,Q7TNB8	B2RY04,O08529,P09055,P10085,P29452,P97798,Q02789,Q0VGY8,Q32MD9,Q8BUR4,Q8VDD5,Q9JI59,Q9JIY0,Q9R001,Q9R1A3,Q9WV60,Q9Z188,P35762,P40240,Q9WV91,P15379,P42225,Q61072,Q91YS8,O89032,Q7TNB8,Q8R422,O08917,P47811,Q8BH64,Q9WVK4,P07903	0.00131595	0.117591	0.15625
GO:0045109	intermediate filament organization	P	5	34	231	8846	0.021645	0.00384355	over	P08730,Q6IFZ6,Q6IME9,Q6NXH9,Q8BGZ7	P08551,P08553,P19246,P97350,Q61781,Q8R0W0,Q9CQ73,A1L0X5,E9Q557,O54946,P02535,P03995,P04104,P08730,P20152,P31001,P50446,Q0VBK2,Q3TTY5,Q3UV17,Q61414,Q61765,Q6IFX2,Q6IFZ6,Q6IME9,Q6NXH9,Q8BGZ7,Q8K2K6,Q8VED5,Q922U2,Q9QWL7,Q9QXS1,Q9Z2C5,Q9Z2K1	0.00174288	0.152833	0.147059
GO:0051239	regulation of multicellular organismal process	P	52	1343	231	8846	0.225108	0.15182	over	Q3V3E1,Q5NBY9,Q9WV06,P09541,P50462,B9EIW1,Q32MD9,Q9D659,Q9QUK6,P18762,O09165,P70284,Q91ZV8,Q9R1B9,P11087,P34928,Q9WVH4,D3Z2R5,O88346,Q9WUZ5,P70275,P32261,P54763,Q8R3G9,Q8VCR8,Q60714,Q8R5L1,Q3U2S4,P50637,B1AYB6,P97290,Q8K0E8,Q8VCM7,P10085,Q9D4H4,Q9Z0F4,Q6PGN1,Q3UTQ8,Q7M6Y2,Q01237,Q02789,P0C605,P54279,Q3UMR0,P15306,P35456,Q8BLU0,P70236,Q8CG19,Q8C8M1,Q8BRB7,Q3U1T9	P15655,P16092,P31313,Q62231,Q8C180,O09110,O54775,O88792,O89110,P25911,Q3V3E1,Q52KG4,Q5NBY9,Q60775,Q60803,Q61586,Q8BN78,Q8K0L9,Q8K3J5,Q8VE98,Q91VL9,Q9ERU3,Q9JKF1,Q9JLJ0,Q9WV06,G5E829,P25799,P41251,P52912,P70677,P97300,Q00993,Q03145,Q6A037,Q8K1L5,Q91Z40,Q99N13,Q9DBX1,Q9EP52,Q9QYG0,B9EKI3,O08573,O08917,O35083,P05480,P08228,P10810,P16858,P29452,P34884,P48025,P70671,P97352,Q03963,Q8BVZ5,Q8BZM1,Q8K3K7,…	0.00179056	0.152833	0.0387193
GO:0003008	system process	P	32	716	231	8846	0.138528	0.0809405	over	P18762,P09541,P50462,B9EIW1,O88346,Q9WUZ5,Q1XH17,D3Z2R5,Q8BWR8,Q02789,Q8BVA4,O09165,Q8VCR8,P11087,Q1EG27,Q8K3J9,P54763,Q9Z2Y2,Q01237,Q9WVH4,P19467,Q9R1B9,P10085,Q8K0E8,Q8VCM7,P0C605,Q9QUK6,Q8CD54,P70236,Q91V51,Q60714,P50637	Q7M717,P01101,Q5U431,P26040,Q3V0K9,Q09XV5,Q6VVW5,Q8K0D7,Q9Z2D6,P18762,Q00612,Q9QUI0,Q9CYN9,Q9CXI5,O55143,P09541,P09542,P20444,P49817,P50462,P70296,P70699,Q02566,Q61165,Q8CG03,Q8VDN2,Q91Z83,Q99MK8,Q9CQM9,B9EIW1,O08665,O09161,O70468,P0DP28,Q01063,Q3ULJ0,Q61234,Q61614,Q8C8R3,Q9ES83,Q9JJV9,P19123,D3Z7P3,O35317,Q8CGV9,Q9JJN6,O88346,P04756,P04760,P07901,P09690,P13412,P13541,P13542,P20782,P20801,Q3MI48,…	0.00180715	0.152833	0.0446927
GO:1903034	regulation of response to wounding	P	8	87	231	8846	0.034632	0.00983495	over	P32261,P54763,Q8R3G9,P97290,Q8K0E8,Q8VCM7,P35456,P0C605	Q6P9J9,P08226,Q9QXP7,P30558,P32261,P49817,P54763,Q9CRC0,P19221,P22777,P35441,Q61171,Q8BTJ4,Q91Y74,Q99K41,P48036,Q8R3G9,P70658,P06869,P07356,P20918,P97290,Q8K0E8,Q8VCM7,O08586,P28028,P31938,P97798,Q52KR2,Q60793,Q63932,Q99KH8,Q9Z0F8,P28798,P51642,Q60751,Q8BTM8,Q9ERR1,B0V2N1,Q8CDA1,Q924Z4,Q99N43,Q80U58,Q91ZX7,P35456,P11214,P29788,Q3TWW8,Q8R464,Q9CR75,P48999,P55012,O70589,P15655,Q64010,Q8BUN5,Q8R0W0,…	0.00189748	0.152923	0.091954
GO:1903726	negative regulation of phospholipid metabolic process	P	2	3	231	8846	0.00865801	0.000339136	over	P34928,Q60714	P34928,Q60714,Q3TFD2	0.00200195	0.152923	0.666667
GO:0070739	protein-glutamic acid ligase activity	F	2	3	231	8846	0.00865801	0.000339136	over	Q8CHB8,Q91V51	Q8CHB8,Q91V51,Q99MS8	0.00200195	0.152923	0.666667
GO:0070740	tubulin-glutamic acid ligase activity	F	2	3	231	8846	0.00865801	0.000339136	over	Q8CHB8,Q91V51	Q8CHB8,Q91V51,Q99MS8	0.00200195	0.152923	0.666667
GO:0005588	collagen type V trimer	C	2	3	231	8846	0.00865801	0.000339136	over	O88207,Q3U962	O88207,Q3U962,Q9JLI2	0.00200195	0.152923	0.666667
GO:0005592	collagen type XI trimer	C	2	3	231	8846	0.00865801	0.000339136	over	O88207,Q3U962	O88207,Q3U962,Q64739	0.00200195	0.152923	0.666667
GO:0045499	chemorepellent activity	F	3	11	231	8846	0.012987	0.0012435	over	P70275,Q8BLU0,Q9R1B9	O08665,O35464,P70275,Q00623,Q62177,Q62179,Q62181,Q64151,Q8BLU0,Q9QUR8,Q9R1B9	0.00248324	0.186677	0.272727
GO:0048513	animal organ development	P	63	1735	231	8846	0.272727	0.196134	over	Q9WVH4,P29594,Q8K2G4,Q9QX96,Q9R1B9,Q8BKN6,P52795,P70275,Q7M6Y2,Q7TNH6,Q61646,P11087,Q02789,Q32MD9,Q8BGZ7,O88207,Q8BLU0,Q8CG19,Q9JI13,Q9Z2Y2,P04247,P50462,P10085,Q1XH17,O09165,Q9Z2P8,Q5NBY9,P54763,Q9QUK6,Q3U2S4,D3Z2R5,Q8VCR8,Q8VHI5,P0C605,Q68FG2,Q91V51,Q08189,Q9Z0F4,Q7TNB8,P50637,P18762,P00158,Q6IFZ6,Q6IME9,Q6NXH9,Q8VE09,P70284,Q9WV06,Q3U284,P08730,Q3U962,Q9D659,Q6PGN1,Q01237,P35456,Q61581,Q9WUZ5,…	O08852,P27090,P29268,P47811,Q04887,Q8K007,Q9Z138,A0A2I3BPN6,B2RXS3,O08538,O08550,O08759,P08228,P10417,P17012,P26231,P28033,P30561,P33434,P53690,P61979,P97471,Q07813,Q3UVK0,Q61749,Q62388,Q64373,Q6VVW5,Q8CHW4,Q8R1N0,Q99LD9,Q9JKV1,P47713,Q01063,Q923E4,Q9WVH4,P11862,P05480,P19246,P42230,P42232,Q6GQT1,Q8BUL6,Q8R0X7,P29594,P70677,A0A0G2JG52,A0A338P6N4,A2AAY5,F6VAN0,G3X9J0,O35317,O35984,P35293,P41778,P6…	0.00265641	0.194753	0.0363112
GO:0050878	regulation of body fluid levels	P	11	157	231	8846	0.047619	0.0177481	over	P15306,P32261,P97290,Q9QUK6,P54763,Q8R3G9,P18762,Q8K0E8,Q8VCM7,P35456,P0C605	Q6P9J9,E9Q777,P45376,P56695,Q01341,Q9WV30,O88662,Q8BH44,Q02013,P23242,P30558,P07356,Q91V41,A0A6I8MWZ8,A2CG49,B1AVZ0,B2RQC6,O08528,O35717,P00405,P08030,P13439,P14869,P15532,P42230,P42232,P48281,P49817,P70365,Q00519,Q01147,Q03146,Q60680,Q64321,Q64705,Q8K2C8,Q925J9,Q9JIM1,Q9R0K7,O08983,O35640,O88783,P15306,P20352,P20918,P32261,P48036,P59438,P97290,P97412,Q07968,Q5U5M8,Q6ZQA0,Q7TQ95,Q8BLY7,Q8BTJ4,Q91…	0.00267292	0.194753	0.0700637
GO:0007423	sensory organ development	P	16	281	231	8846	0.0692641	0.0317658	over	Q8K2G4,Q9QX96,Q02789,Q32MD9,Q7M6Y2,P29594,Q8VE09,P70284,P54763,Q3U284,P08730,O88207,Q3U962,Q61581,Q8CHB8,Q1EG27	A0A0G2JG52,A0A338P6N4,A2AAY5,F6VAN0,G3X9J0,O35317,O35984,P27090,P35293,P41778,P63158,P97367,Q04999,Q3UQ28,Q4VC42,Q5U5M8,Q61371,Q8CG64,Q8K2G4,Q8VCL2,Q920C1,Q9DB90,Q9QX96,B2RXC8,Q641K1,P97474,Q02789,A0A087WRT4,B2RXX7,P23242,P23927,P24622,Q32MD9,Q3URV1,Q4VA53,Q62312,Q64729,Q6A026,Q80V76,Q811D0,Q8C180,Q8CGY6,Q925J9,Q9D9I4,Q02248,Q60698,Q7M6Y2,Q8K1H1,Q9JKF6,Q9JLB9,Q9QZK2,P63001,Q80U72,Q80ZX0,Q8C456,Q6…	0.00279437	0.200517	0.0569395
GO:0051241	negative regulation of multicellular organismal process	P	24	501	231	8846	0.103896	0.0566358	over	Q9D659,Q5NBY9,Q9R1B9,P34928,P18762,P70275,Q8R3G9,Q8R5L1,Q9QUK6,Q3U2S4,P50637,P97290,Q8K0E8,Q8VCM7,Q6PGN1,O88346,P0C605,P54763,P15306,P35456,Q7M6Y2,P70236,Q01237,Q8C8M1	G5E829,P25799,P41251,P52912,P70677,P97300,Q00993,Q03145,Q6A037,Q8K1L5,Q91Z40,Q99N13,Q9DBX1,Q9EP52,Q9QYG0,O08538,Q00623,Q9D659,P15532,P25911,Q01768,P30558,Q99MK8,P02340,P04202,P26231,P70188,Q04690,P26450,Q6P069,P08226,Q9QXP7,O35892,P28654,P28828,P35441,P43135,P97298,Q3UHC7,Q5NBY9,Q6S5J6,Q8C1W1,Q99LQ4,Q9D6K5,Q9JMC3,Q9R1B9,O08715,P25118,P25119,P97471,Q9CQM9,Q9JJX6,Q9WV60,Q9EQQ9,P25446,P46662,Q3UIW5,…	0.00286537	0.202543	0.0479042
GO:0007520	myoblast fusion	P	4	24	231	8846	0.017316	0.00271309	over	Q9JIY0,P10085,Q02789,Q32MD9	P35762,P40240,Q9WV91,Q9JIY0,O08529,O08917,P10085,P47811,Q8BH64,Q9WVK4,B2RY04,P09055,P29452,P97798,Q02789,Q0VGY8,Q32MD9,Q8BUR4,Q8VDD5,Q9JI59,Q9R001,Q9R1A3,Q9WV60,Q9Z188	0.00319103	0.216629	0.166667
GO:0120316	sperm flagellum assembly	P	3	12	231	8846	0.012987	0.00135655	over	Q8CHB8,Q91V51,Q8BI22	P63147,Q61371,Q62036,Q8CHB8,Q91V51,Q99MS8,Q60931,Q91W40,D3Z2X2,O35594,Q8BI22,Q9CX30	0.00324761	0.216629	0.25
GO:0032689	negative regulation of interferon-gamma production	P	3	12	231	8846	0.012987	0.00135655	over	Q8R5L1,Q9D659,Q9QUK6	O08573,O35658,P04925,P63158,Q00993,Q5D1E7,Q60766,Q8BVZ5,Q8R5L1,Q8VE98,Q9D659,Q9QUK6	0.00324761	0.216629	0.25
GO:0098644	complex of collagen trimers	C	3	12	231	8846	0.012987	0.00135655	over	P11087,O88207,Q3U962	P51885,P11087,Q01149,P08121,P02463,P08122,Q63ZW6,Q9QZS0,O88207,Q3U962,Q9JLI2,Q64739	0.00324761	0.216629	0.25
GO:0090257	regulation of muscle system process	P	10	140	231	8846	0.04329	0.0158264	over	O09165,B9EIW1,Q9WVH4,D3Z2R5,O88346,Q9WUZ5,Q8VCR8,Q02789,P0C605,P18762	G5E829,P31938,Q9D270,E9PZQ0,O09161,O09165,O55143,P14824,P19123,P20444,P20801,Q8R429,E9QA15,P49817,P98083,Q8VCQ8,P09542,Q9QZ47,Q8VEE1,O88597,P11103,P13020,P34152,P55264,P62774,P63328,P70335,P70336,Q4PZA2,Q60929,Q61165,Q6PHZ2,Q8CG03,Q91YR1,Q99J95,O08715,P25118,P25119,P97471,Q9CQM9,Q9JJX6,Q9WV60,Q9EQQ9,B9EIW1,Q8C8R3,Q9DAV9,P14094,Q6NZM9,O35929,P54265,O88990,Q91Z83,Q9D1X0,Q9JLN9,B2RWS6,Q9WVH4,Q60793,…	0.00359602	0.230072	0.0714286
GO:0060537	muscle tissue development	P	15	263	231	8846	0.0649351	0.029731	over	Q02789,O09165,P10085,Q32MD9,Q9Z2P8,D3Z2R5,Q8VCR8,Q7M6Y2,Q9WV06,P18762,Q01237,P50462,Q9WUZ5,P0C605,Q80XB4	P97474,Q02789,P36895,P60766,O54752,P97471,Q61614,E9Q7X6,P27090,P31266,Q64729,Q925J9,Q9ES00,E9Q557,Q02248,Q91XB0,Q08369,Q5I1X5,Q80W54,P59941,Q62181,A2AUU0,B2RWS6,O09165,P04202,P10085,P43135,P45591,P47811,P49615,P49817,P58462,P63017,P70257,P97457,Q04690,Q32MD9,Q5SPW0,Q60605,Q60665,Q61321,Q62141,Q62231,Q6URW6,Q7TQK0,Q80X90,Q8BGW8,Q8CG64,Q8CI43,Q8K3G5,Q8K4L3,Q9ES81,Q9ES83,Q9JKP5,Q9QUI0,Q9QUM9,Q9QXS1,…	0.00369961	0.230072	0.0570342
GO:0031638	zymogen activation	P	4	25	231	8846	0.017316	0.00282614	over	P35456,Q8K0E8,Q8VCM7,Q9D659	P06869,P35456,O35453,P07356,P08207,P17182,Q9D3P8,P11214,P22777,P35441,Q9WUU7,P09411,Q8K0E8,Q8VCH6,Q8VCM7,O08762,O88783,P06797,P19221,P23188,P49935,P53690,P98064,Q9D659,Q9D8H7	0.0037221	0.230072	0.16
GO:1904646	cellular response to amyloid-beta	P	4	25	231	8846	0.017316	0.00282614	over	P18762,P54763,Q9QUK6,Q9WVH4	O08532,O35379,O89017,P04925,P11103,P12023,P18762,P23242,P29533,P39688,P49615,P49769,P54763,P56818,P70345,Q3UVX5,Q60751,Q6P8X1,Q6PIC6,Q8R3Z5,Q91ZX7,Q923E4,Q9QUK6,Q9WV60,Q9WVH4	0.0037221	0.230072	0.16
GO:1903224	regulation of endodermal cell differentiation	P	2	4	231	8846	0.00865801	0.000452182	over	O88207,Q3U962	O88207,Q3U962,P31938,Q9QZQ8	0.00393494	0.230072	0.5
GO:0031649	heat generation	P	2	4	231	8846	0.00865801	0.000452182	over	Q60714,P18762	P25085,Q05769,Q60714,P18762	0.00393494	0.230072	0.5
GO:0034116	positive regulation of heterotypic cell-cell adhesion	P	2	4	231	8846	0.00865801	0.000452182	over	Q8K0E8,Q8VCM7	O08917,P15379,Q8K0E8,Q8VCM7	0.00393494	0.230072	0.5
GO:0060314	regulation of ryanodine-sensitive calcium-release channel activity	P	2	4	231	8846	0.00865801	0.000452182	over	B9EIW1,D3Z2R5	B9EIW1,D3Z2R5,P26883,Q01063	0.00393494	0.230072	0.5
GO:0005577	fibrinogen complex	C	2	4	231	8846	0.00865801	0.000452182	over	Q8K0E8,Q8VCM7	P11276,P35441,Q8K0E8,Q8VCM7	0.00393494	0.230072	0.5
GO:0005927	muscle tendon junction	C	2	4	231	8846	0.00865801	0.000452182	over	Q80XB4,Q9DC77	D3YXG0,Q61738,Q80XB4,Q9DC77	0.00393494	0.230072	0.5
GO:1904645	response to amyloid-beta	P	4	26	231	8846	0.017316	0.00293918	over	P18762,P54763,Q9QUK6,Q9WVH4	O08532,O35379,O89017,P04925,P11103,P12023,P18762,P23242,P29533,P39688,P49615,P49769,P54763,P56818,P70345,Q3UVX5,Q60751,Q6P8X1,Q6PIC6,Q8R3Z5,Q91ZX7,Q923E4,Q9QUK6,Q9WV60,Q9WVH4,P33434	0.00431006	0.245933	0.153846
GO:0010830	regulation of myotube differentiation	P	4	26	231	8846	0.017316	0.00293918	over	P50462,Q1XH17,Q9WV06,P10085	D3Z4I3,E2JF22,P47811,P50462,P53690,P97443,P98197,Q6T264,Q9JLN9,O35613,Q1XH17,Q64299,Q6NZM9,Q8R138,Q99PV5,Q9WV06,Q9Z2V6,Q78JE5,Q99N13,E9QA62,O88990,P10085,P10417,Q91YP2,P54265,Q60670	0.00431006	0.245933	0.153846
GO:0045111	intermediate filament cytoskeleton	C	7	79	231	8846	0.030303	0.00893059	over	Q61782,Q8BGZ7,P08730,Q4L0E7,Q6IFZ6,Q6IME9,Q6NXH9	O55135,P14733,P21619,P48678,Q9CYQ7,B1ASU9,O35874,O55047,O70622,P03995,P08551,P08553,P19246,P20152,P23242,P63017,Q02257,Q0VBK2,Q61414,Q61765,Q61781,Q61782,Q6P5H2,Q70IV5,Q8BGZ7,Q8BXL9,Q8R2V2,Q91ZU6,Q922U2,Q99104,Q9CQ73,Q9EPM5,Q9Z2K1,P97333,Q8C142,A1L0X5,P02535,P04104,P08730,P50446,Q3TTY5,Q3UV17,Q4L0E7,Q6IFX2,Q6IFZ6,Q6IME9,Q6NXH9,Q8R0W0,Q8VED5,Q9QWL7,P31001,Q9ERR1,P13020,A2AI05,A2ANY6,O35492,P42932,…	0.00444422	0.250569	0.0886076
GO:0002250	adaptive immune response	P	10	145	231	8846	0.04329	0.0163916	over	Q9D3G5,Q9D659,P01029,P97290,P54279,Q3U2S4,P54763,Q3U1T9,Q8K0E8,Q8VCM7	P01027,O08644,P15702,P04223,P06339,P14426,O08797,O88662,P00493,P01887,P23591,P48453,P49935,Q6P217,Q9CZQ6,Q9D0V7,Q9D3G5,Q9Z1M0,Q9QZL0,O70439,P11609,P23492,P43432,P63017,Q61160,Q921M7,P43247,Q9JK91,Q9JLN9,P35762,Q9QZ11,O09118,O55237,P97412,Q64735,Q6A0D4,Q91XB0,P04202,P03958,Q9WTK5,Q9Z0F8,P70268,Q4VGL6,Q60769,Q00609,Q99N11,Q91VL9,P25119,Q7TN37,Q9D659,P39429,P70196,Q2TBA3,Q61475,Q62073,P30561,P51829,…	0.00461635	0.257212	0.0689655
GO:0006937	regulation of muscle contraction	P	7	80	231	8846	0.030303	0.00904364	over	B9EIW1,O09165,Q8VCR8,O88346,Q02789,P0C605,P18762	G5E829,P31938,Q9D270,E9QA15,P49817,P98083,Q8VCQ8,P09542,Q8R429,Q9QZ47,B9EIW1,O09161,Q8C8R3,Q9DAV9,O55143,P14094,Q61165,Q6NZM9,O35929,P54265,O88990,Q91Z83,O09165,O35127,P35561,Q8VCR8,P19123,P50752,O88346,O70578,P17182,Q02789,Q8R3Z5,P0C605,P18762,Q05769,P03958,P22437,P30558,Q60598,Q8CI15,Q91V88,Q9JM73,Q9QUI0,O08691,Q99MK8,Q8VDN2,P0DP28,Q9JJX6,Q9QXY6,Q5D1E7,Q6P069,Q8CG03,P08228,P07901,P29268,Q921U8,…	0.00476488	0.262401	0.0875
GO:0050879	multicellular organismal movement	P	5	43	231	8846	0.021645	0.00486095	over	P18762,O88346,Q9WUZ5,O09165,Q8VCR8	P18762,P19123,P70699,O88346,P04756,P04760,P07901,P09690,P13412,P13541,P13542,P20782,P20801,Q3MI48,Q6URW6,Q8BSK8,Q8R1B0,Q91Z83,Q9QZ47,Q9WUZ5,Q9Z2Y3,O35929,P54265,O88990,O09165,O35127,P35561,Q70IV5,Q8R429,Q8VCR8,Q5SPW0,Q6Y7W8,Q8CGV9,Q9QUK3,Q9R0G6,O89116,P11103,P11881,Q60596,Q64105,Q9EQH3,Q9JLN9,Q9QYR6	0.00498564	0.268318	0.116279
GO:0050881	musculoskeletal movement	P	5	43	231	8846	0.021645	0.00486095	over	P18762,O88346,Q9WUZ5,O09165,Q8VCR8	P18762,P19123,P70699,O88346,P04756,P04760,P07901,P09690,P13412,P13541,P13542,P20782,P20801,Q3MI48,Q6URW6,Q8BSK8,Q8R1B0,Q91Z83,Q9QZ47,Q9WUZ5,Q9Z2Y3,O35929,P54265,O88990,O09165,O35127,P35561,Q70IV5,Q8R429,Q8VCR8,O89116,P11103,P11881,Q60596,Q64105,Q9EQH3,Q9JLN9,Q9QYR6,Q5SPW0,Q6Y7W8,Q8CGV9,Q9QUK3,Q9R0G6	0.00498564	0.268318	0.116279
GO:0001654	eye development	P	12	198	231	8846	0.0519481	0.022383	over	Q02789,Q32MD9,Q7M6Y2,P29594,P70284,Q3U284,O88207,Q3U962,P54763,Q8CHB8,Q8K2G4,Q9QX96	B2RXC8,Q641K1,P97474,Q02789,A0A087WRT4,B2RXX7,P23242,P23927,P24622,Q32MD9,Q3URV1,Q4VA53,Q62312,Q64729,Q6A026,Q80V76,Q811D0,Q8C180,Q8CGY6,Q925J9,Q9D9I4,Q02248,Q60698,Q7M6Y2,Q8K1H1,Q9JKF6,Q9JLB9,Q9QZK2,Q64429,P06909,P18572,P27090,P29594,P49769,Q6P9Z1,Q6Q477,Q8K387,Q9Z2N8,A2BH40,O88848,P28828,Q8CEE7,Q8K3E5,Q9Z1M7,E9PY46,O88413,P18911,Q149C2,Q3UGF1,Q5I1X5,Q6P5H2,Q60793,P35428,P70284,Q62074,Q6A078,Q9R…	0.00566881	0.301657	0.0606061
GO:0007204	positive regulation of cytosolic calcium ion concentration	P	8	104	231	8846	0.034632	0.0117567	over	B9EIW1,O09165,A2AP18,Q02789,D3Z2R5,P18762,P0C605,Q9CUS9	Q60953,P10417,Q9D2C7,O08734,P49817,Q07813,Q8BSY0,Q9EQQ9,Q9JJX6,Q9Z1M0,B9EIW1,O09131,O09161,O09165,P0DP28,Q01063,Q6PHZ2,Q9D1X0,Q8C8R3,Q9DAV9,E9PZQ0,A2AP18,A2AT93,O35245,P11881,P15655,P26883,P30558,P43406,P51432,P70227,Q02789,Q5U431,Q62077,Q6ZPR6,Q8BTM8,Q8CGZ0,Q8CIH5,Q8R180,Q8R3B1,Q91UZ1,Q99J21,Q9Z329,O08808,O54890,O89053,P25911,P29351,Q8BGG7,Q99J83,Q9QVP9,P04202,P27090,E9Q9K8,P00520,P19221,P31786,…	0.00573499	0.301788	0.0769231
GO:0043500	muscle adaptation	P	7	83	231	8846	0.030303	0.00938277	over	Q9WVH4,D3Z2R5,O88346,Q9WUZ5,O09165,Q02789,P10085	Q8VEE1,O88597,P11103,P13020,P20444,P34152,P55264,P62774,P63328,P70335,P70336,Q4PZA2,Q60929,Q61165,Q6PHZ2,Q8CG03,Q91YR1,Q99J95,O08715,P25118,P25119,P97471,Q9CQM9,Q9JJX6,Q9WV60,Q9EQQ9,O88990,Q8BSK8,Q9D1X0,Q9JLN9,B2RWS6,Q9WVH4,Q60793,D3Z2R5,Q7TQ48,Q9CXZ1,O55143,O88346,O88942,P19123,P30051,Q91Z83,Q9WUZ5,Q8CIV8,Q9D964,O09165,P82350,Q62165,Q6NZM9,Q9JJV9,P70340,P97305,Q02566,Q08369,Q61188,Q8BW72,Q8CDA1,…	0.00583195	0.303518	0.0843373
GO:0048880	sensory system development	P	12	200	231	8846	0.0519481	0.0226091	over	Q8K2G4,Q9QX96,Q02789,Q32MD9,Q7M6Y2,P29594,P70284,Q3U284,O88207,Q3U962,P54763,Q8CHB8	A0A0G2JG52,A0A338P6N4,A2AAY5,F6VAN0,G3X9J0,O35317,O35984,P27090,P35293,P41778,P63158,P97367,Q04999,Q3UQ28,Q4VC42,Q5U5M8,Q61371,Q8CG64,Q8K2G4,Q8VCL2,Q920C1,Q9DB90,Q9QX96,B2RXC8,Q641K1,P97474,Q02789,A0A087WRT4,B2RXX7,P23242,P23927,P24622,Q32MD9,Q3URV1,Q4VA53,Q62312,Q64729,Q6A026,Q80V76,Q811D0,Q8C180,Q8CGY6,Q925J9,Q9D9I4,Q02248,Q60698,Q7M6Y2,Q8K1H1,Q9JKF6,Q9JLB9,Q9QZK2,Q64429,P06909,P18572,P29594,P4…	0.00613213	0.305259	0.06
GO:0150063	visual system development	P	12	200	231	8846	0.0519481	0.0226091	over	Q8K2G4,Q9QX96,Q02789,Q32MD9,Q7M6Y2,P29594,P70284,Q3U284,O88207,Q3U962,P54763,Q8CHB8	A0A0G2JG52,A0A338P6N4,A2AAY5,F6VAN0,G3X9J0,O35317,O35984,P27090,P35293,P41778,P63158,P97367,Q04999,Q3UQ28,Q4VC42,Q5U5M8,Q61371,Q8CG64,Q8K2G4,Q8VCL2,Q920C1,Q9DB90,Q9QX96,B2RXC8,Q641K1,P97474,Q02789,A0A087WRT4,B2RXX7,P23242,P23927,P24622,Q32MD9,Q3URV1,Q4VA53,Q62312,Q64729,Q6A026,Q80V76,Q811D0,Q8C180,Q8CGY6,Q925J9,Q9D9I4,Q02248,Q60698,Q7M6Y2,Q8K1H1,Q9JKF6,Q9JLB9,Q9QZK2,Q64429,P06909,P18572,P29594,P4…	0.00613213	0.305259	0.06
GO:0031639	plasminogen activation	P	3	15	231	8846	0.012987	0.00169568	over	P35456,Q8K0E8,Q8VCM7	P06869,P35456,O35453,P07356,P08207,P17182,Q9D3P8,P11214,P22777,P35441,Q9WUU7,P09411,Q8K0E8,Q8VCH6,Q8VCM7	0.00633918	0.305259	0.2
GO:0030020	extracellular matrix structural constituent conferring tensile strength	F	3	15	231	8846	0.012987	0.00169568	over	O88207,P11087,Q3U962	O88207,P02463,P08121,P08122,P11087,P25318,P39061,Q00780,Q01149,Q3U962,Q63ZW6,Q64739,Q8BLX7,Q9JLI2,Q9QZS0	0.00633918	0.305259	0.2
GO:0042060	wound healing	P	12	201	231	8846	0.0519481	0.0227221	over	Q1XH17,Q9QUK6,P15306,P32261,P97290,P54763,Q8R3G9,O88207,Q8K0E8,Q8VCM7,P35456,P0C605	G3UW82,P0C0A3,P14824,P46467,P63011,Q04519,Q1XH17,Q61879,Q69ZN7,Q8BJF9,Q8R1T1,Q8VDD5,Q8VEJ9,Q921W0,Q99LU0,Q9CQ10,Q9CQD4,Q9CQW2,Q9D7F7,Q9D7S9,Q9D8B3,Q9DB34,Q9ESD7,P14901,P15379,Q9QUK6,P12032,P30558,Q6P9J9,O08983,O35640,O88783,P15306,P20352,P20918,P32261,P48036,P59438,P97290,P97412,Q07968,Q5U5M8,Q6ZQA0,Q7TQ95,Q8BLY7,Q8BTJ4,Q91WZ8,Q9CRC0,Q9R0C0,Q9R0G6,Q9Z1T1,Q8BTM8,P21279,P48025,Q9D6K8,P08226,Q9QXP7,…	0.00637479	0.305259	0.0597015
GO:0014888	striated muscle adaptation	P	4	29	231	8846	0.017316	0.00327832	over	O88346,Q9WUZ5,Q02789,P10085	Q9EQQ9,O88990,Q8BSK8,O55143,O88346,O88942,P19123,P30051,P63328,Q91Z83,Q9WUZ5,P13020,P70340,P97305,P97471,Q02566,Q08369,Q61188,Q8BW72,Q8CDA1,Q02789,P10085,P68134,P48678,Q6Q477,Q8BUN5,Q99JZ7,Q07079,Q9JLN9	0.0064418	0.305259	0.137931
GO:1990173	protein localization to nucleoplasm	P	2	5	231	8846	0.00865801	0.000565227	over	Q8VC51,Q3UB74	Q8VC51,Q05CL8,Q8K3A9,Q3UB74,Q8BK35	0.0064455	0.305259	0.4
GO:0001849	complement component C1q complex binding	F	2	5	231	8846	0.00865801	0.000565227	over	P01029,Q8R5L1	O35658,P01029,P14211,Q6DIB5,Q8R5L1	0.0064455	0.305259	0.4
GO:0070776	MOZ/MORF histone acetyltransferase complex	C	2	5	231	8846	0.00865801	0.000565227	over	B2RRD7,Q8BRB7	B2RRD7,G5E8P1,Q2VPQ9,Q8BRB7,Q8BZ21	0.0064455	0.305259	0.4
GO:0097553	calcium ion transmembrane import into cytosol	P	6	65	231	8846	0.025974	0.00734795	over	B9EIW1,O09165,A2AP18,Q02789,D3Z2R5,P18762	B9EIW1,O09131,O09161,O09165,P0DP28,Q01063,Q6PHZ2,Q9D1X0,Q8C8R3,Q9DAV9,E9PZQ0,A2AP18,A2AT93,O35245,P11881,P15655,P26883,P30558,P43406,P51432,P70227,Q02789,Q07813,Q5U431,Q62077,Q6ZPR6,Q8BTM8,Q8CGZ0,Q8CIH5,Q8R180,Q8R3B1,Q91UZ1,Q99J21,Q9Z1M0,Q9Z329,O08808,O54890,O89053,P25911,P29351,Q8BGG7,Q99J83,Q9QVP9,P04202,P27090,E9Q9K8,P00520,P19221,P31786,Q61614,Q6P069,Q9Z2A0,D3Z2R5,Q8K596,Q91VC9,Q9Z2I0,P04925,…	0.00679291	0.318527	0.0923077
GO:0046470	phosphatidylcholine metabolic process	P	4	30	231	8846	0.017316	0.00339136	over	Q60714,P34928,A2AJ88,Q8BYI6	O54804,O55229,P49586,Q00623,Q05816,Q3TFD2,Q60714,Q8BGS7,Q8C025,Q8K2C8,Q91V01,Q99J47,P35951,Q61009,P34928,A2AJ88,P47713,P97819,Q8K1N1,Q8VEB4,P31786,Q60644,Q8BYI6,Q8CHK3,Q91YX5,P11404,O08529,Q9CZW4,Q3TRM4,Q9Z2D6	0.00728336	0.338177	0.133333
GO:0045932	negative regulation of muscle contraction	P	3	16	231	8846	0.012987	0.00180873	over	P0C605,P18762,O88346	P0C605,P18762,Q05769,O08691,Q8R429,Q99MK8,Q5D1E7,Q6P069,Q8CG03,P08228,O08539,Q9QXS6,B2RQE8,B2RY04,P59764,O88346	0.00765347	0.351223	0.1875
GO:0009605	response to external stimulus	P	45	1207	231	8846	0.194805	0.136446	over	P97290,P18762,O35368,Q9QUK6,Q9R1B9,P04186,P52795,P54763,P70275,Q8BLU0,P32261,P10085,P11087,Q8CD54,P10648,Q61646,P50637,Q8R3G9,P15306,Q3U2S4,P00158,Q9WUE4,Q3UMR0,Q9WV06,P50462,Q8R5L1,Q9D3G5,Q8QZR5,Q9WVH4,Q8K0E8,Q8VCM7,P17897,Q9CYB0,A0A0R4J174,O35427,P01029,Q3UJK0,Q3UWA4,O70126,Q7TNB8,Q91ZV8,P35456,P29594,Q9WV89,P0C605	O08609,Q61069,Q64705,Q8CGY8,Q9JHD1,P70365,Q91YU8,P15702,P01027,P04223,P06339,P14426,P04104,P98064,P97290,Q6GQT1,P12023,Q64010,Q8CIH5,Q09XV5,Q6VVW5,Q8K0D7,Q9Z2D6,B2RWS6,D3YUS5,P06802,P06909,P08226,P47811,P59158,Q8BHJ5,Q9Z0M5,Q9Z1W9,P18762,Q5U431,Q8K3G9,Q9D8H7,A0A1Z3MHX1,O08738,O35368,P07901,P0DOV2,P23475,P27641,P63158,P97313,Q01514,Q3TBT3,Q60520,Q8C2Q3,Q8C6L5,Q8K310,Q8R151,Q8R326,Q8R409,Q8VCF0,Q8V…	0.0077323	0.351223	0.0372825
GO:0004857	enzyme inhibitor activity	F	11	181	231	8846	0.047619	0.0204612	over	P34928,Q4FJM2,Q8R4G6,P01029,P28665,P32261,P97290,Q61704,Q9R1B9,Q9Z0F4,Q66JX5	Q6ZPE2,P34928,E9Q5C9,P39689,P46414,P61022,Q3TNL8,Q3UMB5,Q570Y9,Q61937,Q8BGR8,Q8BML9,Q8K4T5,Q8R409,Q91YW3,Q99LH9,Q99M51,Q9CQV8,Q9CWV6,Q9D7B1,Q9EPC1,P70677,Q3TVI4,Q4FJM2,Q60772,Q9JHD1,O70139,P12367,P31324,P63248,Q9DBC7,B9EKC5,P56212,P60840,Q3TLD5,Q3TYD6,Q501J7,Q5SQY2,Q6R891,Q80W00,Q8BKR5,Q8K1L5,Q8R4G6,Q9D8C8,Q9DCL8,Q62084,Q8R3G1,Q9DB52,P01027,P01029,P21460,P22599,P28665,P29699,P35441,Q01514,Q61838,…	0.00778682	0.351223	0.0607735
GO:0007286	spermatid development	P	6	67	231	8846	0.025974	0.00757404	over	Q8CHB8,Q91V51,Q8BI22,O54967,P0C605,Q9Z0F4	B9EKI3,P32507,P62340,P62821,P63005,Q6NZC7,Q8K135,Q8K2K6,Q9D9I4,P63147,Q61371,Q62036,Q8CHB8,Q91V51,Q99MS8,P30681,Q80V76,Q8BH60,Q6PCM1,Q5SSW2,Q8C9X6,Q8CHK4,Q9ERR7,O08749,P05132,P28661,P70296,Q9QXM0,D3Z2X2,O35594,Q8BI22,Q9CX30,Q60931,Q91W40,Q8BS45,B2RR83,O54967,P05531,P0C605,P17156,P28659,P62827,P97473,Q1HFZ0,Q3UA06,Q5QNQ6,Q5SXJ3,Q61584,Q6ZPE2,Q7M753,Q80XI3,Q8BWR2,Q8BX90,Q8C1Z7,Q8K4E0,Q9D8B7,Q9D8T7,…	0.00786203	0.35127	0.0895522
GO:0006959	humoral immune response	P	5	48	231	8846	0.021645	0.00542618	over	P97290,P01029,P04186,Q8R5L1,Q8K0E8	P04104,P98064,P97290,Q6GQT1,P06909,P01027,O55186,P35762,Q9QZ11,Q9R269,P29351,P01029,P04186,Q64735,Q8R0I8,Q9DBX1,O35658,P98086,Q61475,P01887,P04223,P06339,P12023,P14426,P62862,P62892,P97819,Q921I1,Q9JJH1,Q9D8T0,Q8R5L1,Q8BMS2,Q8K0E8,P67778,P09602,P16110,P16858,P19221,P50446,P60603,P62889,Q9CZX8,O35516,P25916,P31266,P48999,Q64092,Q9R210	0.00798379	0.353376	0.104167
GO:1901861	regulation of muscle tissue development	P	4	32	231	8846	0.017316	0.00361745	over	Q32MD9,P18762,Q01237,P10085	E9Q3P4,P04202,P28301,Q32MD9,Q8BUN5,P26687,Q8C2B3,Q8VDQ8,Q99N13,Q9CYI4,Q9Z2V6,P23242,P59759,O88990,P18762,Q8BSK8,Q9Z2C5,Q6DIB5,P08556,Q3UJD6,Q9JKB3,O08917,Q01237,Q02248,Q5EG47,E9QA62,P10085,P10417,Q9ET78,Q01147,Q07079,Q8QZS3	0.00917699	0.368881	0.125
GO:2001257	regulation of cation channel activity	P	4	32	231	8846	0.017316	0.00361745	over	B9EIW1,D3Z2R5,O09165,P54763	P70302,P83093,B9EIW1,D3Z2R5,P26883,Q01063,Q8R317,O09165,P84075,P35922,Q8R1B0,Q9QXY6,P54116,P0DP28,O08532,O55126,P54285,P09055,P63044,G5E8K5,P63166,Q8C7D2,Q811D0,P28571,P54763,Q9D1Z3,Q62108,Q9QVP9,Q9JM52,Q8C8R3,Q9JI91,Q9Z2Y3	0.00917699	0.368881	0.125
GO:0004930	G protein-coupled receptor activity	F	4	32	231	8846	0.017316	0.00361745	over	O35427,P18762,Q8K3J9,Q91ZV8	Q5QD08,O35427,Q3UVX5,P18762,Q61614,O55242,P52592,P30558,P56485,P70658,B2RWV3,Q8CI15,Q9JIA7,P61793,A0A140LHS7,O70421,P97468,Q5U431,Q61090,Q6F3F9,Q7M717,Q7TT36,Q80TR1,Q80TS3,Q8BHL4,Q8K3J9,Q8VEZ7,Q91ZI0,Q91ZV8,Q923Z0,Q9JIP6,Q9Z0M6	0.00917699	0.368881	0.125
GO:0031674	I band	C	8	113	231	8846	0.034632	0.0127741	over	A0A1B0GSX6,B9EIW1,E9PYJ9,O09165,P50462,Q80XB4,Q02789,Q9WV06	A0A1B0GSX6,A0A571BF46,A0A7N9VR94,A2AAJ9,A2AMM0,A2ASS6,B9EIW1,E9PYJ9,E9PZQ0,G5E8K5,O08539,O09161,O09165,O54946,O70209,O70400,O70433,O70622,O88643,O88990,P05064,P14602,P16546,P17809,P23927,P26883,P31001,P45591,P47757,P48036,P48453,P49769,P50462,P56565,P57780,P63328,P70271,P97314,P97315,P97376,P97801,Q02248,Q02257,Q02566,Q06138,Q3THE2,Q3TJD7,Q3URD3,Q3UTJ2,Q4U4S6,Q64727,Q6NZM9,Q6P069,Q6PD03,Q6Q477,Q6…	0.00933831	0.368881	0.0707965
GO:0030239	myofibril assembly	P	5	50	231	8846	0.021645	0.00565227	over	O09165,O88346,P50462,Q80XB4,Q8BVA4	Q9QXS1,A2ASS6,E9QA62,P68134,A0A571BF46,O09161,O09165,O55124,O70373,O70468,O88342,O88346,P09055,P45591,P50462,P50752,P58771,P63260,P97314,P97315,Q02566,Q3UHZ5,Q61321,Q76LL6,Q8BWB1,Q8VHX6,Q91Z83,Q9DBC7,Q9JI91,Q9JKS4,Q9JM73,Q9QZ47,A2AMM0,P05622,Q61879,Q60929,E9Q394,P70288,B2RWS6,Q80U63,Q80XB4,P97471,A2AUC9,P49813,Q8BVA4,Q8BZF8,Q9CQ19,Q9JHJ0,Q9JJ28,Q9JKK7	0.00947314	0.368881	0.1
GO:0007288	sperm axoneme assembly	P	2	6	231	8846	0.00865801	0.000678273	over	Q8CHB8,Q91V51	P63147,Q61371,Q62036,Q8CHB8,Q91V51,Q99MS8	0.00950241	0.368881	0.333333
GO:0043569	negative regulation of insulin-like growth factor receptor signaling pathway	P	2	6	231	8846	0.00865801	0.000678273	over	Q1XH17,Q66K08	A0A0R4J0F8,P54254,Q07079,Q1XH17,Q66K08,Q6P549	0.00950241	0.368881	0.333333
GO:0036089	cleavage furrow formation	P	2	6	231	8846	0.00865801	0.000678273	over	O70126,Q52KF3	Q9QUI0,O70126,Q4VAA7,Q52KF3,Q91VH2,Q91ZR2	0.00950241	0.368881	0.333333
GO:0061430	bone trabecula morphogenesis	P	2	6	231	8846	0.00865801	0.000678273	over	P11087,Q7TNB8	P06802,P11087,P33434,O70326,P48281,Q7TNB8	0.00950241	0.368881	0.333333
GO:0003010	voluntary skeletal muscle contraction	P	2	6	231	8846	0.00865801	0.000678273	over	O88346,Q8VCR8	Q70IV5,O88346,O88990,Q8R429,Q8VCR8,Q91Z83	0.00950241	0.368881	0.333333
GO:0071415	cellular response to purine-containing compound	P	2	6	231	8846	0.00865801	0.000678273	over	D3Z2R5,Q02789	D3Z2R5,E9PZQ0,O09161,O35280,Q02789,Q9DAV9	0.00950241	0.368881	0.333333
GO:0014721	twitch skeletal muscle contraction	P	2	6	231	8846	0.00865801	0.000678273	over	O88346,Q8VCR8	Q70IV5,O88346,O88990,Q8R429,Q8VCR8,Q91Z83	0.00950241	0.368881	0.333333
GO:0071313	cellular response to caffeine	P	2	6	231	8846	0.00865801	0.000678273	over	D3Z2R5,Q02789	D3Z2R5,E9PZQ0,O09161,O35280,Q02789,Q9DAV9	0.00950241	0.368881	0.333333
GO:0008385	IkappaB kinase complex	C	2	6	231	8846	0.00865801	0.000678273	over	F8VPM7,Q3UWA4	F8VPM7,O88351,O88522,Q3UWA4,Q60680,Q99MI1	0.00950241	0.368881	0.333333
GO:0070775	H3 histone acetyltransferase complex	C	2	6	231	8846	0.00865801	0.000678273	over	B2RRD7,Q8BRB7	G5E8P1,Q5SVQ0,B2RRD7,Q2VPQ9,Q8BRB7,Q8BZ21	0.00950241	0.368881	0.333333
GO:0002460	adaptive immune response based on somatic recombination of immune receptors built from immunoglobulin superfamily domains	P	8	114	231	8846	0.034632	0.0128872	over	Q9D3G5,Q9D659,P01029,P97290,P54279,Q3U2S4,P54763,Q3U1T9	P01027,O08644,P15702,P04223,P06339,P14426,O08797,O88662,P00493,P01887,P23591,P48453,P49935,Q6P217,Q9CZQ6,Q9D0V7,Q9D3G5,Q9Z1M0,Q9QZL0,O70439,P11609,P23492,P43432,P63017,Q61160,Q921M7,P43247,Q9JK91,Q9JLN9,P35762,Q9QZ11,O09118,O55237,P97412,Q64735,Q6A0D4,Q91XB0,P03958,Q9WTK5,Q9Z0F8,P70268,Q4VGL6,Q60769,Q00609,Q99N11,Q91VL9,P25119,Q7TN37,Q9D659,P39429,P70196,Q2TBA3,Q61475,Q62073,Q8BVZ5,P41251,P47713,…	0.00982392	0.37621	0.0701754
GO:0003018	vascular process in circulatory system	P	7	92	231	8846	0.030303	0.0104002	over	P18762,Q9R1B9,Q01237,Q8K0E8,Q8VCM7,P0C605,Q60714	Q00612,Q9QUI0,Q9CXI5,P18762,Q9JJN6,G5E829,P31938,Q9D270,P09671,Q61234,P23242,Q61614,E9Q912,P62737,Q9R0G6,P49817,P08226,P11352,P28828,P34152,P70428,P97464,P97819,Q01279,Q8C196,Q923E4,Q99J83,Q99MK8,Q9JHD1,Q9JJX6,Q9R0E1,Q9Z0J4,Q5SSL4,Q6PAJ1,Q9QXS1,O08538,P06537,P39447,Q8CIB5,Q8VHG2,Q91YM2,Q922S4,Q9CWS0,Q9R1B9,Q9WTQ5,O35350,P04202,P70380,O35607,P30561,P33434,O35678,P00520,P22437,P30558,P31750,P48999,…	0.0101108	0.37621	0.076087
GO:0033555	multicellular organismal response to stress	P	4	33	231	8846	0.017316	0.0037305	over	Q52KF3,P50637,P54763,D3Z2R5	P10417,P31786,P62069,P63073,Q52KF3,Q60931,Q60932,Q6NZJ6,Q8BSK8,Q920R0,Q9CZV8,Q9Z1M7,Q9Z2D6,P97464,O88587,Q8K341,O08529,P31750,P35441,P50637,Q03347,Q9JJX6,Q9JLN9,Q9JLQ2,P08226,P54763,P23242,D3Z2R5,O08586,P13595,P63328,Q9Z0J4,Q9Z2V6	0.0102333	0.37621	0.121212
GO:0004867	serine-type endopeptidase inhibitor activity	F	4	33	231	8846	0.017316	0.0037305	over	P28665,P32261,P97290,Q61704	A0A1L1SS44,A6X935,E9PWQ3,F7B9A0,O08797,O08800,P07356,P12023,P12388,P19324,P22599,P22777,P23188,P28665,P32261,P70296,P97290,P97298,Q06335,Q60854,Q61703,Q61704,Q61838,Q6GQT1,Q6P217,Q7TQN3,Q8BMT0,Q8R0S6,Q8R422,Q91WP6,Q9D154,Q9D7D2,Q9DCQ7	0.0102333	0.37621	0.121212
GO:0048515	spermatid differentiation	P	6	71	231	8846	0.025974	0.00802623	over	O54967,P0C605,Q9Z0F4,Q8CHB8,Q91V51,Q8BI22	B9EKI3,P32507,P62340,P62821,P63005,Q6NZC7,Q8K135,Q8K2K6,Q9D9I4,B2RR83,O54967,P05531,P0C605,P17156,P28659,P28661,P62827,P97473,Q1HFZ0,Q3UA06,Q5QNQ6,Q5SXJ3,Q61584,Q62036,Q6ZPE2,Q7M753,Q80V76,Q80XI3,Q8BS45,Q8BWR2,Q8BX90,Q8C1Z7,Q8C9X6,Q8CHK4,Q8K4E0,Q91W40,Q9D8B7,Q9D8T7,Q9ESC8,Q9JI59,Q9JJZ4,Q9JKV1,Q9QYS9,Q9WTK2,Q9WTK7,Q9Z0F4,Q9Z0P7,Q9Z148,P63147,Q61371,Q8CHB8,Q91V51,Q99MS8,P30681,Q8BH60,Q6PCM1,Q5SSW2,…	0.0103554	0.37621	0.084507
GO:0002253	activation of immune response	P	9	139	231	8846	0.038961	0.0157133	over	P97290,O35368,Q9QUK6,P01029,P04186,Q8R5L1,Q3U1T9,Q9CUS9,Q3V3E1	P04104,P98064,P97290,Q6GQT1,P06909,P01027,O55186,A0A1Z3MHX1,O08738,O35368,P07901,P0DOV2,P23475,P27641,P63158,P97313,Q01514,Q3TBT3,Q60520,Q8C2Q3,Q8C6L5,Q8K310,Q8R151,Q8R326,Q8R409,Q8VCF0,Q8VIJ6,Q91VJ1,Q91VJ5,Q91Z40,Q99K48,Q9CZW5,Q9QUK6,Q9WUN2,Q9Z0E6,P48025,Q8CIH5,Q9Z1R2,P97468,P25911,P10810,Q5D1E7,P01029,P04186,Q64735,Q8R0I8,Q9DBX1,O35658,P98086,Q61475,Q8R5L1,P67778,Q61140,B1AUN2,P00520,P03958,P08…	0.010501	0.37621	0.0647482
GO:0002026	regulation of the force of heart contraction	P	3	18	231	8846	0.012987	0.00203482	over	P18762,P09541,P50462	P49817,P18762,Q99MK8,Q61165,Q9Z0J4,Q6Q477,O55143,P09541,P09542,P20444,P50462,P70296,P70699,Q02566,Q8CG03,Q8VDN2,Q91Z83,Q9CQM9	0.0107323	0.37621	0.166667
GO:0050982	detection of mechanical stimulus	P	3	18	231	8846	0.012987	0.00203482	over	P50462,Q9QUK6,Q8CD54	A2ASS6,P50462,O35453,P55012,Q8VIG1,Q9R0K7,P39688,P54285,P56818,P70380,P70658,Q8C1E7,Q9QUK6,Q8CD54,E2JF22,O08852,O35245,Q02257	0.0107323	0.37621	0.166667
GO:0004888	transmembrane signaling receptor activity	F	8	116	231	8846	0.034632	0.0131133	over	O35427,Q8K3J9,Q91ZV8,P18762,P54763,Q99J85,P15306,Q9QUK6	Q5QD08,Q9JJX6,Q9Z1M0,O35427,Q3UVX5,Q64735,Q61730,Q62312,A0A0U1RPZ9,P35917,P54761,P70424,Q00993,Q01279,Q03145,Q60750,Q61006,Q62371,Q9Z138,Q9Z139,P97468,O70458,P15261,P20352,P42703,P43432,Q00560,Q9JM58,P16882,Q9Z2B1,P26952,A0A140LHS7,O70421,P30558,P52592,Q5U431,Q61090,Q61614,Q6F3F9,Q7M717,Q7TT36,Q80TR1,Q80TS3,Q8BHL4,Q8K3J9,Q8VEZ7,Q91ZI0,Q91ZV8,Q923Z0,Q9JIP6,Q9Z0M6,P18762,Q9QVP9,A0A0U1RNW4,O55242,P2…	0.0108512	0.37621	0.0689655
GO:0055002	striated muscle cell development	P	5	52	231	8846	0.021645	0.00587836	over	Q8BVA4,O09165,O88346,P50462,Q80XB4	Q9QXS1,A2AUC9,E9QA62,P49813,Q02566,Q3UHZ5,Q61879,Q8BVA4,Q8BZF8,Q9CQ19,Q9JHJ0,Q9JJ28,Q9JKK7,A2ASS6,P68134,A0A571BF46,O09161,O09165,O55124,O70373,O70468,O88342,O88346,P09055,P45591,P50462,P50752,P58771,P63260,P97314,P97315,Q61321,Q76LL6,Q8BWB1,Q8VHX6,Q91Z83,Q9DBC7,Q9JI91,Q9JKS4,Q9JM73,Q9QZ47,A2AMM0,P05622,Q60929,E9Q394,P70288,B2RWS6,Q80U63,Q80XB4,P97471,P18828,Q9Z1M7	0.0111435	0.37621	0.0961538
GO:0042692	muscle cell differentiation	P	14	272	231	8846	0.0606061	0.0307484	over	P10085,Q02789,Q32MD9,Q9JIY0,P50462,Q1XH17,Q9WV06,Q8BVA4,O09165,O88346,D3Z2R5,Q8VCR8,P0C605,Q80XB4	B2RY04,O08529,P09055,P10085,P29452,P97798,Q02789,Q0VGY8,Q32MD9,Q8BUR4,Q8VDD5,Q9JI59,Q9JIY0,Q9R001,Q9R1A3,Q9WV60,Q9Z188,D3Z4I3,P54265,Q60670,Q78JE5,Q9Z2V6,E2JF22,P47811,P50462,P53690,P97443,P98197,Q6T264,Q9JLN9,O35613,Q1XH17,Q64299,Q6NZM9,Q8R138,Q99PV5,Q9WV06,Q9QXS1,O35405,P11352,P70302,P97305,Q60698,Q9QY80,Q9Z1M7,Q9CWR2,P35762,P40240,Q9WV91,Q9Z0Z7,A2AUC9,E9QA62,P49813,Q02566,Q3UHZ5,Q61879,Q8BVA4,…	0.0118521	0.37621	0.0514706
GO:0055001	muscle cell development	P	9	142	231	8846	0.038961	0.0160525	over	P10085,Q8BVA4,P50462,O09165,O88346,D3Z2R5,Q02789,P0C605,Q80XB4	Q9QXS1,P10085,P97305,Q9CWR2,A2AUC9,E9QA62,P49813,Q02566,Q3UHZ5,Q61879,Q8BVA4,Q8BZF8,Q9CQ19,Q9JHJ0,Q9JJ28,Q9JKK7,A2ASS6,P68134,O08539,O55143,P50462,Q69ZN7,Q8C8R3,Q9ESD7,A0A571BF46,O09161,O09165,O55124,O70373,O70468,O88342,O88346,P09055,P45591,P50752,P58771,P63260,P97314,P97315,Q61321,Q76LL6,Q8BWB1,Q8VHX6,Q91Z83,Q9DBC7,Q9JI91,Q9JKS4,Q9JM73,Q9QZ47,D3Z2R5,E9PZQ0,P10417,P11352,P48453,P63328,Q02789,Q3U…	0.0119723	0.37621	0.0633803
GO:0061061	muscle structure development	P	19	415	231	8846	0.0822511	0.0469139	over	Q02789,P10085,P50462,Q1XH17,O09165,Q32MD9,Q9Z2P8,Q9JIY0,Q9WV06,D3Z2R5,Q8VCR8,Q8BVA4,Q7M6Y2,O88346,P18762,Q01237,Q9WUZ5,P0C605,Q80XB4	P97474,Q02789,O70421,Q9JIP6,O54752,P97471,Q61614,E9Q7X6,P27090,P31266,P36895,Q64729,Q925J9,Q9ES00,E9Q557,Q02248,P59941,A2AEX7,A2AMM0,E9PZM4,O55229,P09055,P10085,P23927,P26687,P31001,P42128,P43276,P48678,P50462,P58501,P59759,P82349,P97376,P97447,Q1XH17,Q3U8K7,Q3UMU9,Q61001,Q61329,Q61584,Q7TPN9,Q8BZ47,Q8CGY6,Q8R1S4,Q91WZ8,Q923E4,Q99KD5,Q9CQ13,Q9ET80,Q9Z1M7,A2AUU0,B2RWS6,O09165,P04202,P43135,P45591,…	0.0122014	0.37621	0.0457831
GO:0032620	interleukin-17 production	P	3	19	231	8846	0.012987	0.00214786	over	Q3U2S4,Q9D659,Q9QUK6	O08691,P04202,P04925,P11103,P43432,Q3U2S4,Q80TP3,Q9D659,Q9QUK6,P18406,P22366,P67778,P70380,Q62120,Q64321,Q6A0D4,Q8CI15,Q9R117,Q9Z127	0.0125028	0.37621	0.157895
GO:0032660	regulation of interleukin-17 production	P	3	19	231	8846	0.012987	0.00214786	over	Q3U2S4,Q9D659,Q9QUK6	O08691,P04202,P04925,P11103,P43432,Q3U2S4,Q80TP3,Q9D659,Q9QUK6,P18406,P22366,P67778,P70380,Q62120,Q64321,Q6A0D4,Q8CI15,Q9R117,Q9Z127	0.0125028	0.37621	0.157895
GO:0060402	calcium ion transport into cytosol	P	6	74	231	8846	0.025974	0.00836536	over	B9EIW1,O09165,A2AP18,Q02789,D3Z2R5,P18762	Q60953,P10417,Q9D2C7,O08734,P49817,Q07813,Q8BSY0,Q9EQQ9,Q9JJX6,Q9Z1M0,B9EIW1,O09131,O09161,O09165,P0DP28,Q01063,Q6PHZ2,Q9D1X0,Q8C8R3,Q9DAV9,E9PZQ0,A2AP18,A2AT93,O35245,P11881,P15655,P26883,P30558,P43406,P51432,P70227,Q02789,Q5U431,Q62077,Q6ZPR6,Q8BTM8,Q8CGZ0,Q8CIH5,Q8R180,Q8R3B1,Q91UZ1,Q99J21,Q9Z329,O08808,O54890,O89053,P25911,P29351,Q8BGG7,Q99J83,Q9QVP9,P04202,P27090,E9Q9K8,P00520,P19221,P31786,…	0.0125613	0.37621	0.0810811
GO:0061135	endopeptidase regulator activity	F	6	74	231	8846	0.025974	0.00836536	over	P01029,P28665,P32261,P97290,Q61704,Q9D659	P01027,P01029,P21460,P22599,P28665,P29699,P35441,Q01514,Q61838,Q62426,Q6GQT1,Q8BHL8,Q9JMA1,Q9WUP7,Q9Z0E6,A0A1L1SS44,A6X935,E9PWQ3,F7B9A0,O08797,O08800,P07356,P12023,P12388,P19324,P22777,P23188,P32261,P70296,P97290,P97298,Q06335,Q60854,Q61703,Q61704,Q6P217,Q7TQN3,Q8BMT0,Q8R0S6,Q8R422,Q91WP6,Q9D154,Q9D7D2,Q9DCQ7,A0A1Y7VJN8,O70201,O88738,Q3UE37,P12032,P25785,P39876,P70202,P51125,O08539,P04925,P16858…	0.0125613	0.37621	0.0810811
GO:1902884	positive regulation of response to oxidative stress	P	2	7	231	8846	0.00865801	0.000791318	over	Q9WVH4,D3Z2R5	Q9Z2V5,B2RWS6,O08600,P58462,Q9WVH4,D3Z2R5,Q9QZQ8	0.0130757	0.37621	0.285714
GO:0006958	complement activation, classical pathway	P	2	7	231	8846	0.00865801	0.000791318	over	P01029,P97290	Q61475,Q64735,O35658,P01027,P01029,P97290,P98086	0.0130757	0.37621	0.285714
GO:0030277	maintenance of gastrointestinal epithelium	P	2	7	231	8846	0.00865801	0.000791318	over	Q9QUK6,P19467	Q04887,Q7TN12,Q8R1N0,Q9QUK6,P19467,Q5PR69,Q9Z1Z2	0.0130757	0.37621	0.285714
GO:0045986	negative regulation of smooth muscle contraction	P	2	7	231	8846	0.00865801	0.000791318	over	P0C605,P18762	P08228,P0C605,B2RQE8,B2RY04,P59764,P18762,Q05769	0.0130757	0.37621	0.285714
GO:1901739	regulation of myoblast fusion	P	2	7	231	8846	0.00865801	0.000791318	over	P10085,Q9JIY0	O08529,O08917,P10085,P47811,Q8BH64,Q9WVK4,Q9JIY0	0.0130757	0.37621	0.285714
GO:0031290	retinal ganglion cell axon guidance	P	2	7	231	8846	0.00865801	0.000791318	over	Q9R1B9,P54763	P97333,Q9R1B9,P28828,P54754,P54763,Q61490,Q8BP67	0.0130757	0.37621	0.285714
GO:0045591	positive regulation of regulatory T cell differentiation	P	2	7	231	8846	0.00865801	0.000791318	over	Q9D659,Q9WVH4	A2AH22,O08573,P04202,Q8CHK4,Q9D659,Q9ESS0,Q9WVH4	0.0130757	0.37621	0.285714
GO:0005861	troponin complex	C	2	7	231	8846	0.00865801	0.000791318	over	O88346,Q9WUZ5	P19123,P50752,O88346,P13412,P20801,Q9QZ47,Q9WUZ5	0.0130757	0.37621	0.285714
GO:0009888	tissue development	P	38	1013	231	8846	0.164502	0.114515	over	P70275,Q9R1B9,Q8BKN6,P52795,B2RRD7,P70284,Q7TNH6,Q02789,O09165,P10085,Q32MD9,Q9Z2P8,Q08189,P11087,Q3U2S4,D3Z2R5,Q8VCR8,Q9QX96,Q7TNB8,P18762,P08730,Q6IFZ6,Q6IME9,Q6NXH9,Q8BGZ7,O88207,Q7M6Y2,Q9WV06,Q01237,P50462,P35456,Q9WUZ5,Q1EG27,Q3U284,Q8K1L0,P0C605,Q80XB4,Q3U962	O08852,P27090,P29268,P47811,Q04887,Q8K007,Q9Z138,Q6VVW5,O08538,P02463,P27601,P30561,P37172,P70275,P70658,P97305,P97333,P97474,Q02248,Q0VBL3,Q61614,Q62312,Q63810,Q8K120,Q9JI11,Q9JM73,O08691,O35988,P04202,P10417,P16092,P18828,P24270,P70340,P97454,Q62059,Q62231,Q62432,Q811D0,Q8BUN5,Q8CGV9,Q8CJ69,Q91V88,Q9JM58,Q9R1B9,O35245,O55222,P15379,P15655,P41778,P97471,Q61001,Q61602,Q8BKN6,Q9JJN6,Q9R1X4,Q08369,…	0.0131937	0.37621	0.0375123
GO:0003013	circulatory system process	P	12	222	231	8846	0.0519481	0.0250961	over	P18762,P09541,P50462,B9EIW1,Q9R1B9,Q01237,Q8K0E8,Q8VCM7,P70236,Q9WUZ5,P0C605,Q60714	Q9Z2D6,P18762,Q00612,Q9QUI0,Q9CYN9,Q9CXI5,O55143,P09541,P09542,P20444,P49817,P50462,P70296,P70699,Q02566,Q61165,Q8CG03,Q8VDN2,Q91Z83,Q99MK8,Q9CQM9,B9EIW1,O08665,O09161,O70468,P0DP28,Q01063,Q3ULJ0,Q61234,Q61614,Q8C8R3,Q9ES83,Q9JJV9,Q9JJN6,P39688,P46938,P82347,Q8R331,Q8VDG5,Q91XB0,Q9EPK5,E9Q7X6,G5E829,P31938,Q9D270,Q9WTN3,P58771,P09671,P51432,Q2NL51,Q9CWS0,P43135,P83741,B2RQE8,O35607,P30561,Q7TMR0,…	0.0134672	0.37621	0.0540541
GO:0051209	release of sequestered calcium ion into cytosol	P	5	55	231	8846	0.021645	0.0062175	over	B9EIW1,O09165,D3Z2R5,A2AP18,Q02789	B9EIW1,O09131,O09161,O09165,P0DP28,Q01063,Q6PHZ2,Q9D1X0,Q8C8R3,Q9DAV9,E9PZQ0,O08808,O54890,O89053,P25911,P29351,Q8BGG7,Q99J83,Q9QVP9,P04202,P27090,E9Q9K8,P00520,P19221,P30558,P31786,Q07813,Q5U431,Q61614,Q62077,Q6P069,Q9Z2A0,D3Z2R5,P26883,Q91VC9,Q9Z2I0,A2AP18,A2AT93,O35245,P11881,P15655,P43406,P51432,P70227,Q02789,Q6ZPR6,Q8BTM8,Q8CGZ0,Q8CIH5,Q8R180,Q8R3B1,Q91UZ1,Q99J21,Q9Z1M0,Q9Z329	0.0140091	0.37621	0.0909091
GO:0044458	motile cilium assembly	P	3	20	231	8846	0.012987	0.00226091	over	Q8CHB8,Q91V51,Q8BI22	P63147,Q61371,Q62036,Q8CHB8,Q91V51,Q99MS8,D3Z2X2,O35594,Q8BI22,Q9CX30,Q60931,Q91W40,P42859,P28741,P63168,Q5SW45,Q8BXG3,Q8CFW7,Q8K3E5,Q8R0K9	0.0144306	0.37621	0.15
GO:0048583	regulation of response to stimulus	P	64	1907	231	8846	0.277056	0.215578	over	P97290,P18762,O35368,Q9QUK6,Q9R1B9,Q9D659,Q7TT00,P01029,P04186,Q8CGE9,Q61581,Q9WVH4,D3Z2R5,O88346,Q9WUZ5,O09165,Q7M6Y2,P32261,P54763,Q8R3G9,Q8R5L1,Q66K08,Q8C8M1,Q9WUE4,Q9QX11,Q01237,A0A0R4J174,Q80TA9,Q8CG19,Q8K0E8,Q8VCM7,Q9CYB0,Q8VCR8,P70236,Q32MD9,P10085,Q1XH17,Q8VC51,P35456,Q6P7W2,O70126,Q9D2I5,Q6PGN1,P54279,P70284,P70275,Q7TNB8,Q3U1T9,Q9CUS9,Q3V3E1,Q91ZV8,Q9Z0F4,B1AYB6,Q9Z0F7,Q3U2S4,Q7TNH6,Q8C…	P01027,P15702,P04223,P06339,P14426,P04104,P98064,P97290,Q6GQT1,P06909,Q9QZL0,P48453,O70439,P01887,P11609,P23492,P43432,P63017,Q61160,Q921M7,Q9CZQ6,Q9Z1M0,Q62406,P49817,Q61508,P58801,P63005,Q00993,O55186,O70293,Q3UVX5,Q99MK8,P39053,P39054,P97813,Q8BWG8,Q91YI4,P18762,P70365,Q60974,Q7TMR0,P28700,A0A1Z3MHX1,O08738,O35368,P07901,P0DOV2,P23475,P27641,P63158,P97313,Q01514,Q3TBT3,Q60520,Q8C2Q3,Q8C6L5,Q8K…	0.0149461	0.37621	0.0335606
GO:0051283	negative regulation of sequestering of calcium ion	P	5	56	231	8846	0.021645	0.00633054	over	B9EIW1,O09165,A2AP18,Q02789,D3Z2R5	B9EIW1,O09131,O09161,O09165,P0DP28,Q01063,Q6PHZ2,Q9D1X0,Q8C8R3,Q9DAV9,E9PZQ0,A2AP18,A2AT93,O35245,P11881,P15655,P26883,P30558,P43406,P51432,P70227,Q02789,Q07813,Q5U431,Q62077,Q6ZPR6,Q8BTM8,Q8CGZ0,Q8CIH5,Q8R180,Q8R3B1,Q91UZ1,Q99J21,Q9Z1M0,Q9Z329,O08808,O54890,O89053,P25911,P29351,Q8BGG7,Q99J83,Q9QVP9,P04202,P27090,E9Q9K8,P00520,P19221,P31786,Q61614,Q6P069,Q9Z2A0,D3Z2R5,Q91VC9,Q9Z2I0,P14824	0.0150647	0.37621	0.0892857
GO:0051282	regulation of sequestering of calcium ion	P	5	56	231	8846	0.021645	0.00633054	over	B9EIW1,O09165,A2AP18,Q02789,D3Z2R5	B9EIW1,O09131,O09161,O09165,P0DP28,Q01063,Q6PHZ2,Q9D1X0,Q8C8R3,Q9DAV9,E9PZQ0,A2AP18,A2AT93,O35245,P11881,P15655,P26883,P30558,P43406,P51432,P70227,Q02789,Q07813,Q5U431,Q62077,Q6ZPR6,Q8BTM8,Q8CGZ0,Q8CIH5,Q8R180,Q8R3B1,Q91UZ1,Q99J21,Q9Z1M0,Q9Z329,O08808,O54890,O89053,P25911,P29351,Q8BGG7,Q99J83,Q9QVP9,P04202,P27090,E9Q9K8,P00520,P19221,P31786,Q61614,Q6P069,Q9Z2A0,P14824,D3Z2R5,Q91VC9,Q9Z2I0	0.0150647	0.37621	0.0892857
GO:0061178	regulation of insulin secretion involved in cellular response to glucose stimulus	P	4	37	231	8846	0.017316	0.00418268	over	Q01237,Q04735,Q9DCB1,Q9WV89	P48453,P58058,P63001,P63168,P70452,P97490,P97819,Q3B7Z2,Q5U431,Q61191,Q61337,Q61768,Q6P069,Q7TN37,Q80X80,Q8BWG8,Q8VDD5,Q91ZX7,Q923E4,Q9D023,Q9D0K2,Q9D906,Q9JL19,P58750,P97820,Q01237,Q59J78,Q5XKN4,Q60949,Q61409,Q66GT5,Q9JIX0,O70201,Q04735,Q8CIF6,Q9DCB1,Q9WV89	0.0152339	0.37621	0.108108
GO:0090596	sensory organ morphogenesis	P	8	124	231	8846	0.034632	0.0140176	over	Q7M6Y2,Q8VE09,P54763,P08730,O88207,Q3U962,Q32MD9,Q1EG27	B2RXC8,Q641K1,P24622,Q02248,Q60698,Q7M6Y2,Q8K1H1,Q9JKF6,Q9JLB9,Q9QZK2,P63001,Q80U72,Q80ZX0,Q8C456,A2BH40,A0A087WRT4,O88848,P28828,Q8CEE7,Q8K3E5,Q9Z1M7,Q04887,Q6A078,P70193,Q8R015,Q8VE09,Q62074,Q9R0X5,Q3UGF1,Q6KCD5,O09118,P16092,P54763,P63013,P70338,Q06348,Q5SSL4,Q60987,Q61321,Q62231,Q64331,Q6PAJ1,Q99PF4,Q9ES64,Q9QXV8,Q9R0K7,Q9Z138,P63085,Q01721,Q63844,Q9WTX2,O54752,P06802,Q61614,Q9JJI8,Q9Z191,P08…	0.0157677	0.37621	0.0645161
GO:0051480	regulation of cytosolic calcium ion concentration	P	8	124	231	8846	0.034632	0.0140176	over	P0C605,Q9CUS9,B9EIW1,O09165,A2AP18,Q02789,D3Z2R5,P18762	O08852,O35245,O88572,P00520,P0C605,P11881,P23242,P27601,P30558,P43406,P56485,P62342,P62874,P63158,P63242,P70227,P70658,P97300,P97468,P97490,P97819,Q4JIM5,Q61335,Q61475,Q61614,Q62108,Q62120,Q6A028,Q7TN37,Q8CIH5,Q91ZX7,Q9CQ92,Q9CUS9,Q9ET78,Q9JHG7,Q9JIP6,Q9QVP9,Q9QXP7,Q60953,P10417,Q9D2C7,O08734,P49817,Q07813,Q8BSY0,Q9EQQ9,Q9JJX6,Q9Z1M0,B9EIW1,O09131,O09161,O09165,P0DP28,Q01063,Q6PHZ2,Q9D1X0,Q8C8R3,…	0.0157677	0.37621	0.0645161
GO:0006955	immune response	P	26	640	231	8846	0.112554	0.0723491	over	P97290,Q9D3G5,O35368,Q9QUK6,Q8K0E8,Q8VCM7,Q7TNB8,Q91V51,Q9D659,P01029,P04186,Q8R5L1,A0A0R4J174,Q80TA9,O35427,Q3UJK0,Q3UWA4,Q9CYB0,O70126,P54279,Q3U1T9,Q9CUS9,Q3V3E1,Q9WV89,Q3U2S4,P54763	P01027,O08644,P15702,P04223,P06339,P14426,P04104,P98064,P97290,Q6GQT1,P06909,O08797,O88662,P00493,P01887,P23591,P48453,P49935,Q6P217,Q9CZQ6,Q9D0V7,Q9D3G5,Q9Z1M0,Q9QZL0,O70439,P11609,P23492,P43432,P63017,Q61160,Q921M7,O55186,P43247,Q9JK91,A0A1Z3MHX1,O08738,O35368,P07901,P0DOV2,P23475,P27641,P63158,P97313,Q01514,Q3TBT3,Q60520,Q8C2Q3,Q8C6L5,Q8K310,Q8R151,Q8R326,Q8R409,Q8VCF0,Q8VIJ6,Q91VJ1,Q91VJ5,Q91…	0.0159062	0.37621	0.040625
GO:0051208	sequestering of calcium ion	P	5	57	231	8846	0.021645	0.00644359	over	B9EIW1,O09165,A2AP18,Q02789,D3Z2R5	B9EIW1,O09131,O09161,O09165,P0DP28,Q01063,Q6PHZ2,Q9D1X0,Q8C8R3,Q9DAV9,E9PZQ0,A2AP18,A2AT93,O35245,P11881,P15655,P26883,P30558,P43406,P51432,P70227,Q02789,Q07813,Q5U431,Q62077,Q6ZPR6,Q8BTM8,Q8CGZ0,Q8CIH5,Q8R180,Q8R3B1,Q91UZ1,Q99J21,Q9Z1M0,Q9Z329,O08808,O54890,O89053,P25911,P29351,Q8BGG7,Q99J83,Q9QVP9,P04202,P27090,E9Q9K8,P00520,P19221,P31786,Q61614,Q6P069,Q9Z2A0,P14824,D3Z2R5,Q91VC9,Q9Z2I0,P49769	0.0161723	0.37621	0.0877193
GO:0045907	positive regulation of vasoconstriction	P	3	21	231	8846	0.012987	0.00237395	over	Q01237,Q8K0E8,Q8VCM7	Q9QUI0,O35678,P00520,P22437,P23242,P30558,P31750,P48999,P49817,P98083,Q01237,Q01279,Q05769,Q7TN37,Q8BND3,Q8BP71,Q8CG03,Q8K0E8,Q8VCM7,Q99MK8,Q9QYB5	0.0165172	0.37621	0.142857
GO:0005865	striated muscle thin filament	C	3	21	231	8846	0.012987	0.00237395	over	O88346,Q9WUZ5,Q8BVA4	O88346,P13412,P19123,P20801,P50752,Q9QZ47,Q9WUZ5,P58771,P58774,A0A571BF46,A2ASS6,E9QA62,O88990,P49813,P68134,Q3UHZ5,Q76LL6,Q8BVA4,Q9JHJ0,Q9JI91,Q9JKK7	0.0165172	0.37621	0.142857
GO:0008015	blood circulation	P	11	202	231	8846	0.047619	0.0228352	over	P18762,P09541,P50462,B9EIW1,Q9R1B9,Q01237,Q8K0E8,Q8VCM7,P70236,Q9WUZ5,P0C605	Q9Z2D6,P18762,Q00612,Q9QUI0,Q9CYN9,Q9CXI5,O55143,P09541,P09542,P20444,P49817,P50462,P70296,P70699,Q02566,Q61165,Q8CG03,Q8VDN2,Q91Z83,Q99MK8,Q9CQM9,B9EIW1,O08665,O09161,O70468,P0DP28,Q01063,Q3ULJ0,Q61234,Q61614,Q8C8R3,Q9ES83,Q9JJV9,Q9JJN6,G5E829,P31938,Q9D270,Q9WTN3,P58771,P09671,P51432,Q2NL51,Q9CWS0,P43135,P83741,B2RQE8,O35607,P30561,Q7TMR0,Q8C1Z7,Q8CFI0,Q921U8,O88662,Q8BH44,P23242,P30558,P18872,…	0.0167585	0.37621	0.0544554
GO:0006694	steroid biosynthetic process	P	6	79	231	8846	0.025974	0.00893059	over	Q01237,Q61542,O88822,P50637,Q61581,P0C605	E9PYP1,G3XA48,O88455,O88736,P53798,P58044,P70245,Q00612,Q00623,Q01237,Q3U9G9,Q5EG47,Q71KT5,Q8BLN5,Q8JZK9,Q8K0C4,Q8VCC2,Q8VCH6,Q920E5,Q99JF5,Q9CRA4,Q9D1G2,Q9DCN2,Q9R008,Q9R1J0,Q9WTN3,Q9Z0M5,A2AFQ2,O08756,O09174,P55096,Q9JKJ9,P32020,Q61542,Q61009,Q925J9,O70503,P50171,P50172,P52019,Q9DB73,Q9ERY9,P06537,Q8VDN2,Q8VIG1,P98078,O88822,E9Q414,Q6GQT6,Q8BFZ9,Q91V01,Q91X78,P08226,P08228,P37040,Q3U1N2,Q99J08,…	0.0169386	0.37621	0.0759494
GO:0009986	cell surface	C	15	313	231	8846	0.0649351	0.0353832	over	P15306,P35456,Q2VLH6,Q8K0E8,Q8VCM7,Q9D659,Q9QUK6,P52795,P54763,Q32MD9,Q8R3G9,Q8R5L1,Q91ZV8,Q9R1B9,Q9Z2P8	A0A0A6YY91,E9PXZ3,E9Q7X6,O08529,O08917,O54890,O55186,O70458,P01887,P03958,P04223,P05533,P06339,P06797,P06869,P06909,P09055,P09103,P0CW02,P10605,P10810,P11438,P11609,P11627,P11688,P13595,P14211,P14426,P15208,P15306,P15379,P15535,P15702,P16110,P16882,P18828,P19221,P20918,P21956,P25446,P27512,P29533,P35441,P35456,P35951,P36895,P40240,P42703,P43406,P43432,P47791,P48036,P51791,P55772,P56485,P61622,P70…	0.0170641	0.37621	0.0479233
GO:0072378	blood coagulation, fibrin clot formation	P	2	8	231	8846	0.00865801	0.000904364	over	Q8K0E8,Q8VCM7	Q8BTM8,P19221,O54890,P08003,Q07968,Q08879,Q8K0E8,Q8VCM7	0.0171365	0.37621	0.25
GO:0045662	negative regulation of myoblast differentiation	P	2	8	231	8846	0.00865801	0.000904364	over	P50462,Q9WV06	Q3U5C7,P04202,P50462,P70380,Q04887,Q61329,Q80VJ2,Q9WV06	0.0171365	0.37621	0.25
GO:0034638	phosphatidylcholine catabolic process	P	2	8	231	8846	0.00865801	0.000904364	over	P34928,A2AJ88	P35951,Q61009,P34928,A2AJ88,P47713,P97819,Q8K1N1,Q8VEB4	0.0171365	0.37621	0.25
GO:0010832	negative regulation of myotube differentiation	P	2	8	231	8846	0.00865801	0.000904364	over	Q1XH17,Q9WV06	O35613,Q1XH17,Q64299,Q6NZM9,Q8R138,Q99PV5,Q9WV06,Q9Z2V6	0.0171365	0.37621	0.25
GO:0048407	platelet-derived growth factor binding	F	2	8	231	8846	0.00865801	0.000904364	over	O88207,P11087	O88207,P02463,P05622,P08121,P11087,Q01149,Q04857,Q3UHX2	0.0171365	0.37621	0.25
GO:0010369	chromocenter	C	2	8	231	8846	0.00865801	0.000904364	over	B1AYB6,O70126	B1AYB6,O70126,P23198,P35922,P83917,Q61686,Q8K214,Q9WU62	0.0171365	0.37621	0.25
GO:1903522	regulation of blood circulation	P	7	102	231	8846	0.030303	0.0115306	over	P09541,P50462,B9EIW1,P18762,Q01237,Q8K0E8,Q8VCM7	O55143,P09541,P09542,P20444,P49817,P50462,P70296,P70699,Q02566,Q61165,Q8CG03,Q8VDN2,Q91Z83,Q99MK8,Q9CQM9,B9EIW1,O08665,O09161,O70468,P0DP28,Q01063,Q3ULJ0,Q61234,Q61614,Q8C8R3,Q9ES83,Q9JJV9,G5E829,P31938,Q9D270,P18762,Q9WTN3,P58771,P18872,P23242,P50752,P54265,P56565,Q80W54,Q8R1H0,P26450,Q6P069,P03958,P97450,Q7TN37,Q923E4,Q9DAV9,P14094,Q6NZM9,Q62120,P27090,Q2NL51,O35607,P30561,P33434,Q9Z0J4,O35678,…	0.0171495	0.37621	0.0686275
GO:0045661	regulation of myoblast differentiation	P	4	39	231	8846	0.017316	0.00440877	over	P50462,Q9WV06,P10085,Q32MD9	P04202,P50462,P70380,Q04887,Q61329,Q80VJ2,Q9WV06,A2BH40,D3Z4I3,E9Q7E2,O54941,O55222,O88665,P10085,P26450,P47811,P49117,P97443,P97496,Q32MD9,Q3TKT4,Q61466,Q6DIC0,Q6P9Z1,Q6PDG5,Q6PDH4,Q80WG5,Q8BLR9,Q8BSQ9,Q8CHK4,Q99JR8,Q9D8M7,Q9Z0H3,Q9Z2N8,Q3U5C7,A2AUC9,P23950,Q60634,Q9QXN3	0.0182224	0.37621	0.102564
GO:0045104	intermediate filament cytoskeleton organization	P	5	59	231	8846	0.021645	0.00666968	over	P08730,Q6IFZ6,Q6IME9,Q6NXH9,Q8BGZ7	Q6P5H2,P08551,P08553,P19246,Q922U2,A1L0X5,E9Q557,O54946,P02535,P03995,P04104,P08730,P20152,P31001,P50446,Q0VBK2,Q3TTY5,Q3UV17,Q61414,Q61765,Q61781,Q6IFX2,Q6IFZ6,Q6IME9,Q6NXH9,Q8BGZ7,Q8K2K6,Q8R0W0,Q8VED5,Q9QWL7,Q9QXS1,Q9Z2C5,Q9Z2K1,P97350,Q9CQ73,P08228,P16951,Q5SPW0,Q9ERR1,Q9QUK3,A0A087WPR7,A0A0R4J221,A0A571BF93,A0A571BGG5,F6Q750,F6XCT0,Q05CR3,Q148V8,Q69ZZ9,Q6S385,Q70IV5,Q8BK63,Q91ZU6,Q99N57,Q9CVD…	0.0185474	0.37621	0.0847458
GO:1901019	regulation of calcium ion transmembrane transporter activity	P	3	22	231	8846	0.012987	0.002487	over	B9EIW1,D3Z2R5,O09165	P70302,P83093,B9EIW1,D3Z2R5,P26883,Q01063,Q8C8R3,Q8R317,O09165,P84075,P35922,Q8R1B0,Q9QXY6,P0DP28,O08532,O55126,P54285,P17156,P63166,Q8R429,Q99KU0,P14094	0.0187638	0.37621	0.136364
GO:0046883	regulation of hormone secretion	P	8	129	231	8846	0.034632	0.0145829	over	Q7M6Y2,Q04735,Q9DCB1,Q9WV89,Q01237,Q8K0E8,Q8VCM7,P50637	O70589,P05132,P11881,P15105,P17225,P19221,P21278,P21279,P23242,P26443,P47857,P59941,P63094,P70265,P70302,P81122,P97490,Q07076,Q3UMR5,Q5U431,Q61337,Q62120,Q80WG5,Q8BH04,Q8BWG9,Q8R104,Q921F2,Q9CR00,Q9CRG1,Q9D2R0,Q9DBC7,Q9EQQ9,Q9QUJ7,P97471,P48453,P58058,P63001,P63168,P70452,P97819,Q3B7Z2,Q61191,Q61768,Q6P069,Q7TN37,Q80X80,Q8BWG8,Q8VDD5,Q91ZX7,Q923E4,Q9D023,Q9D0K2,Q9D906,Q9JL19,P12382,P18872,P35235,…	0.0195609	0.37621	0.0620155
GO:0045103	intermediate filament-based process	P	5	60	231	8846	0.021645	0.00678273	over	P08730,Q6IFZ6,Q6IME9,Q6NXH9,Q8BGZ7	Q6P5H2,P08551,P08553,P19246,A0A087WPR7,A0A0R4J221,A0A571BF93,A0A571BGG5,E9Q557,F6Q750,F6XCT0,Q05CR3,Q148V8,Q69ZZ9,Q6S385,Q70IV5,Q8BK63,Q91ZU6,Q99N57,Q9CVD2,Q9ER39,Q9QXS1,Q9QXZ0,Q9R269,Q9Z2K1,S4R1P5,Q922U2,A1L0X5,O54946,P02535,P03995,P04104,P08730,P20152,P31001,P50446,Q0VBK2,Q3TTY5,Q3UV17,Q61414,Q61765,Q61781,Q6IFX2,Q6IFZ6,Q6IME9,Q6NXH9,Q8BGZ7,Q8K2K6,Q8R0W0,Q8VED5,Q9QWL7,Q9Z2C5,P97350,Q9CQ73,P0822…	0.0198167	0.37621	0.0833333
GO:0045596	negative regulation of cell differentiation	P	15	321	231	8846	0.0649351	0.0362876	over	Q1XH17,Q9WV06,Q9R1B9,Q9Z0F4,P50462,Q9WVH4,Q6PGN1,Q7TNH6,P70275,P54763,P50637,Q7M6Y2,O88207,Q3U962,Q8C8M1	P35428,P15532,P25911,Q01768,P42225,Q02248,P02340,P04202,P26231,P70188,Q04690,P70338,P25446,P46662,Q3UIW5,Q60698,Q8R418,Q924Z4,O08586,O35453,P63330,Q3UHC7,Q61037,Q8C6I2,Q924S7,Q9CZT5,Q9QXV8,O54890,P43406,Q60994,Q8K448,Q8R316,Q9Z1E3,O88196,O35613,Q1XH17,Q64299,Q6NZM9,Q8R138,Q99PV5,Q9WV06,Q9Z2V6,Q9WV60,B0V2N1,O08665,O09118,P19182,P20357,P49615,P97333,Q3UH60,Q7TNM2,Q99JY9,Q99P72,Q9DBU5,Q9R1B9,Q03347,…	0.0209289	0.37621	0.046729
GO:0003016	respiratory system process	P	3	23	231	8846	0.012987	0.00260005	over	P18762,Q91V51,D3Z2R5	P18762,P19123,P70699,D3Z7P3,O35317,Q8CGV9,Q9Z2D6,A2AFK4,Q8BGW1,Q8R2R6,Q91V51,D3Z2R5,O08983,O70546,O88878,P17095,P28474,P35917,P63011,P63101,Q3MI99,Q9CXZ1,Q9Z1T1	0.0211713	0.37621	0.130435
GO:0099068	postsynapse assembly	P	3	23	231	8846	0.012987	0.00260005	over	P54763,Q68FG2,Q99J85	B0F2B4,P54763,Q8VI56,O08586,P15116,P47941,Q64010,Q8R1A4,P06837,Q68FG2,Q99J85,A0A338P6S8,B0V2N1,O70333,Q61730,Q64487,Q8C0T5,Q9QVP9,A2AHG0,O08919,P60853,Q9EQH3,Q9QZS3	0.0211713	0.37621	0.130435
GO:0014819	regulation of skeletal muscle contraction	P	2	9	231	8846	0.00865801	0.00101741	over	O09165,Q8VCR8	O35929,P54265,O88990,Q91Z83,O09165,P35561,Q8R429,Q8VCR8,O35127	0.0216572	0.37621	0.222222
GO:0051451	myoblast migration	P	2	9	231	8846	0.00865801	0.00101741	over	P70670,Q9JIY0	P10107,Q9JI08,O35671,P70335,P70670,Q61321,Q62231,Q6DIB5,Q9JIY0	0.0216572	0.37621	0.222222
GO:0014883	transition between fast and slow fiber	P	2	9	231	8846	0.00865801	0.00101741	over	O88346,Q9WUZ5	O55143,O88346,O88942,O88990,P19123,P30051,P63328,Q91Z83,Q9WUZ5	0.0216572	0.37621	0.222222
GO:0001846	opsonin binding	F	2	9	231	8846	0.00865801	0.00101741	over	P01029,Q8R5L1	O35658,P01029,P14211,Q6DIB5,Q8R5L1,P06909,P67778,Q64735,Q8R0I8	0.0216572	0.37621	0.222222
GO:1905286	serine-type peptidase complex	C	2	9	231	8846	0.00865801	0.00101741	over	P15306,P35456	P01027,P06869,P06909,P15306,P19221,P20352,P35456,P98064,Q9JIY5	0.0216572	0.37621	0.222222
GO:0034364	high-density lipoprotein particle	C	2	9	231	8846	0.00865801	0.00101741	over	Q61646,P34928	P08226,Q00623,Q61646,E9Q414,P12023,P34928,P55065,Q8VDJ3,Q8VDU3	0.0216572	0.37621	0.222222
GO:1905370	serine-type endopeptidase complex	C	2	9	231	8846	0.00865801	0.00101741	over	P15306,P35456	P01027,P06869,P06909,P15306,P19221,P20352,P35456,P98064,Q9JIY5	0.0216572	0.37621	0.222222
GO:0036064	ciliary basal body	C	7	107	231	8846	0.030303	0.0120959	over	F8VPM7,Q3UTQ8,Q8BI22,Q8CHB8,Q8K2G4,Q91V51,Q9D2I5	Q61025,A0A0G2JGW6,A3KGV1,B7ZNG0,E9PV87,E9PY46,E9Q3P4,E9Q9D5,E9Q9R9,F8VPM7,O08788,O35177,O35245,O35594,O35648,P05214,P20444,P26040,P31750,P33215,P34152,P35569,P48725,P55258,P70188,P83887,P97477,P99026,Q149C2,Q3UK10,Q3UTQ8,Q3UVR3,Q3V3N7,Q499E4,Q4VA93,Q4VBD2,Q5SNZ0,Q5SW45,Q5U4F6,Q60952,Q61166,Q61371,Q62036,Q62559,Q6A070,Q6A078,Q6NS45,Q6NWV3,Q6PB44,Q6VH22,Q6ZPI0,Q70FJ1,Q80TQ2,Q80UF4,Q80Y86,Q80Z25,Q8B…	0.02173	0.37621	0.0654206
GO:0023061	signal release	P	12	238	231	8846	0.0519481	0.0269048	over	Q9Z0F7,Q68FG2,Q04735,Q9D3G5,P70236,Q7M6Y2,Q9DCB1,Q9WV89,Q01237,Q8K0E8,Q8VCM7,P50637	P48025,Q8CI15,Q91WZ8,O09044,P25911,P63101,O08599,O88531,O88935,O88952,P51141,P60469,Q04690,Q60770,Q64324,Q9CZG9,P22437,Q8R3B1,P63011,Q80UJ7,Q8K400,Q9DB05,O35343,P21981,Q99MQ3,Q9EQT6,Q9Z0F7,Q8BW75,P16110,P28028,P62835,P63044,P70452,P84086,Q68FG2,Q9Z1M0,Q9Z266,P49769,Q80U72,Q9QYX7,P56546,Q9DBS2,Q9DBZ9,Q6PH08,Q8CHC4,Q8R570,Q99MI1,Q9ERB0,P42859,Q00493,P10107,P17095,P25085,Q07076,Q3TDX8,Q5U431,Q62432,…	0.0220663	0.37621	0.0504202
GO:0071322	cellular response to carbohydrate stimulus	P	6	84	231	8846	0.025974	0.00949582	over	Q04735,Q9DCB1,Q9WV89,Q01237,Q9WVH4,P70236	P97490,P46638,P62342,Q5U431,Q8C7Q4,Q8C9S4,Q8R361,Q99N57,Q9D906,P48453,P58058,P63001,P63168,P70452,P97819,Q3B7Z2,Q61191,Q61337,Q61768,Q6P069,Q7TN37,Q80X80,Q8BWG8,Q8VDD5,Q91ZX7,Q923E4,Q9D023,Q9D0K2,Q9JL19,O70201,Q04735,Q8CIF6,Q9DCB1,Q9WV89,P58750,P97820,Q01237,Q59J78,Q5XKN4,Q60949,Q61409,Q66GT5,Q9JIX0,O09172,P05132,P11352,P29533,P39447,P42337,P62996,P63328,P68040,P81122,P97298,P97471,P97494,Q5EG47,…	0.0222681	0.37621	0.0714286
GO:0021680	cerebellar Purkinje cell layer development	P	3	24	231	8846	0.012987	0.00271309	over	Q68FG2,Q91V51,Q9Z2Y2	Q5XJY5,Q80TZ9,Q566J8,Q68FG2,Q9R0K7,L0N7N1,P17439,E9PZP8,O70305,P70662,Q0HA38,Q61207,Q641K1,Q64430,Q91V51,Q9CQS4,O54752,P20029,P70257,Q61879,Q8BGQ7,Q9CQ69,Q9D906,Q9Z2Y2	0.0237399	0.37621	0.125
GO:0045744	negative regulation of G protein-coupled receptor signaling pathway	P	3	24	231	8846	0.012987	0.00271309	over	P18762,Q8CGE9,Q8BR07	O70293,Q3UVX5,Q99MK8,P39053,P39054,P97813,Q8BWG8,Q91YI4,P18762,Q8CGE9,P03958,P54227,Q91X84,P63328,P08752,Q6Q477,Q7TNC9,Q8BR07,Q9QZM0,P12023,P97784,Q8CG73,Q9CQV8,Q9D074	0.0237399	0.37621	0.125
GO:0036379	myofilament	C	3	24	231	8846	0.012987	0.00271309	over	O88346,Q9WUZ5,Q8BVA4	O88346,P13412,P19123,P20801,P50752,Q9QZ47,Q9WUZ5,P58771,P58774,A2AAJ9,O70468,Q8CH72,A0A571BF46,A2ASS6,E9QA62,O88990,P49813,P68134,Q3UHZ5,Q76LL6,Q8BVA4,Q9JHJ0,Q9JI91,Q9JKK7	0.0237399	0.37621	0.125
GO:0001533	cornified envelope	C	3	24	231	8846	0.012987	0.00271309	over	Q08189,Q6IFZ6,Q8BGZ7	A1L0X5,E9Q557,O35350,P02535,P04104,P07356,P09405,P10107,P12388,P14602,P16110,P97350,Q02257,Q08189,Q3TTY5,Q61781,Q62266,Q6IFZ6,Q8BG67,Q8BGZ7,Q922U2,Q9QWL7,Q9R269,Q9Z2K1	0.0237399	0.37621	0.125
GO:0005509	calcium ion binding	F	13	269	231	8846	0.0562771	0.0304092	over	A2AP18,B9EIW1,D3Z2R5,O09165,P09541,P15306,P32848,Q08189,Q8BYI6,Q8CG19,Q91XY4,Q9R1B9,Q9Z0F4	Q9D4J1,A0A087WR13,A0A087WRT4,A0A0A6YY83,A0A140LJ04,A0A1L1SV25,A0A1W2P6G5,A0A494BA04,A0A571BF93,A1BN54,A2AJ15,A2AP18,A2ASS6,A3KGB4,B2RR82,B2RXC8,B9EIW1,D3YXG0,D3Z2R5,E9PWI3,E9PXQ7,E9PZ16,E9PZQ0,E9Q447,E9Q7X6,F6Q750,F7BJK1,F8VPZ3,H3BK65,O08529,O08746,O08795,O08796,O08999,O09161,O09165,O35245,O35350,O35474,O35516,O35639,O35640,O35648,O35887,O35954,O54916,O54998,O55143,O88322,O88456,O88673,O88990,P05…	0.0239637	0.37621	0.0483271
GO:0007416	synapse assembly	P	6	86	231	8846	0.025974	0.00972191	over	P54763,Q8BLU0,Q9R1B9,P52795,Q68FG2,Q99J85	Q61006,Q61321,Q62231,Q7TPH6,Q9WV60,P12023,Q8VI56,Q9Z1M7,O09118,P54763,Q02248,Q6PDQ2,Q80ZJ1,Q8CGY8,Q8CI51,Q9JKF6,O89026,P34152,Q9QUI0,E9Q9R9,O08796,P20444,P26450,P54754,Q03350,Q61730,Q62108,Q64487,Q80TR1,Q80TS3,Q810B7,Q8BLU0,Q8CJ67,Q8R054,Q99JY9,Q9D2M8,Q9EPL2,Q9R1B9,Q9Z0L0,Q9Z0M6,Q9Z103,Q8K3B1,B0F2B4,O08586,P15116,P47941,Q64010,Q8R1A4,B0V2N1,O08992,P51141,P52795,P52800,Q8R5M8,P06837,Q68FG2,Q99J85,…	0.0246843	0.37621	0.0697674
GO:0035773	insulin secretion involved in cellular response to glucose stimulus	P	4	43	231	8846	0.017316	0.00486095	over	Q04735,Q9DCB1,Q9WV89,Q01237	P48453,P58058,P63001,P63168,P70452,P97490,P97819,Q3B7Z2,Q5U431,Q61191,Q61337,Q61768,Q6P069,Q7TN37,Q80X80,Q8BWG8,Q8VDD5,Q91ZX7,Q923E4,Q9D023,Q9D0K2,Q9D906,Q9JL19,O70201,Q04735,Q8CIF6,Q9DCB1,Q9WV89,P58750,P97820,Q01237,Q59J78,Q5XKN4,Q60949,Q61409,Q66GT5,Q9JIX0,P46638,P62342,Q8C7Q4,Q8C9S4,Q8R361,Q99N57	0.0252294	0.37621	0.0930233
GO:0035150	regulation of tube size	P	5	64	231	8846	0.021645	0.00723491	over	P18762,Q01237,Q8K0E8,Q8VCM7,P0C605	Q00612,Q9QUI0,Q9CXI5,P18762,G5E829,P31938,Q9D270,P09671,Q61234,Q61614,E9Q912,P62737,Q9R0G6,P49817,P08226,P11352,P23242,P28828,P34152,P70428,P97464,P97819,Q01279,Q8C196,Q923E4,Q99J83,Q99MK8,Q9JHD1,Q9JJX6,Q9R0E1,Q9Z0J4,O35607,P30561,P33434,O35678,P00520,P22437,P30558,P31750,P48999,P98083,Q01237,Q05769,Q7TN37,Q8BND3,Q8BP71,Q8CG03,Q8K0E8,Q8VCM7,Q9QYB5,P08228,P0C605,O09164,O09172,O35671,P70335,P70336,…	0.0254587	0.37621	0.078125
GO:0097746	blood vessel diameter maintenance	P	5	64	231	8846	0.021645	0.00723491	over	P18762,Q01237,Q8K0E8,Q8VCM7,P0C605	Q00612,Q9QUI0,Q9CXI5,P18762,G5E829,P31938,Q9D270,P09671,Q61234,Q61614,E9Q912,P62737,Q9R0G6,P49817,P08226,P11352,P23242,P28828,P34152,P70428,P97464,P97819,Q01279,Q8C196,Q923E4,Q99J83,Q99MK8,Q9JHD1,Q9JJX6,Q9R0E1,Q9Z0J4,O35607,P30561,P33434,O35678,P00520,P22437,P30558,P31750,P48999,P98083,Q01237,Q05769,Q7TN37,Q8BND3,Q8BP71,Q8CG03,Q8K0E8,Q8VCM7,Q9QYB5,P08228,P0C605,B2RQE8,B2RY04,P59764,O09164,O09172,…	0.0254587	0.37621	0.078125
GO:0035296	regulation of tube diameter	P	5	64	231	8846	0.021645	0.00723491	over	P18762,Q01237,Q8K0E8,Q8VCM7,P0C605	Q00612,Q9QUI0,Q9CXI5,P18762,G5E829,P31938,Q9D270,P09671,Q61234,Q61614,E9Q912,P62737,Q9R0G6,P49817,P08226,P11352,P23242,P28828,P34152,P70428,P97464,P97819,Q01279,Q8C196,Q923E4,Q99J83,Q99MK8,Q9JHD1,Q9JJX6,Q9R0E1,Q9Z0J4,O35607,P30561,P33434,O35678,P00520,P22437,P30558,P31750,P48999,P98083,Q01237,Q05769,Q7TN37,Q8BND3,Q8BP71,Q8CG03,Q8K0E8,Q8VCM7,Q9QYB5,P08228,P0C605,O09164,O09172,O35671,P70335,P70336,…	0.0254587	0.37621	0.078125
GO:0034337	RNA folding	P	1	1	231	8846	0.004329	0.000113045	over	Q8VC51	Q8VC51	0.0261135	0.37621	1
GO:0002387	immune response in gut-associated lymphoid tissue	P	1	1	231	8846	0.004329	0.000113045	over	Q91V51	Q91V51	0.0261135	0.37621	1
GO:0120252	hydrocarbon metabolic process	P	1	1	231	8846	0.004329	0.000113045	over	P33267	P33267	0.0261135	0.37621	1
GO:0071588	hydrogen peroxide mediated signaling pathway	P	1	1	231	8846	0.004329	0.000113045	over	P04247	P04247	0.0261135	0.37621	1
GO:1903920	positive regulation of actin filament severing	P	1	1	231	8846	0.004329	0.000113045	over	P50462	P50462	0.0261135	0.37621	1
GO:1903974	positive regulation of cellular response to macrophage colony-stimulating factor stimulus	P	1	1	231	8846	0.004329	0.000113045	over	Q9QUK6	Q9QUK6	0.0261135	0.37621	1
GO:0002537	nitric oxide production involved in inflammatory response	P	1	1	231	8846	0.004329	0.000113045	over	Q9QUK6	Q9QUK6	0.0261135	0.37621	1
GO:1901079	positive regulation of relaxation of muscle	P	1	1	231	8846	0.004329	0.000113045	over	B9EIW1	B9EIW1	0.0261135	0.37621	1
GO:0043316	cytotoxic T cell degranulation	P	1	1	231	8846	0.004329	0.000113045	over	Q9D3G5	Q9D3G5	0.0261135	0.37621	1
GO:1902623	negative regulation of neutrophil migration	P	1	1	231	8846	0.004329	0.000113045	over	Q9R1B9	Q9R1B9	0.0261135	0.37621	1
GO:0002395	immune response in nasopharyngeal-associated lymphoid tissue	P	1	1	231	8846	0.004329	0.000113045	over	Q91V51	Q91V51	0.0261135	0.37621	1
GO:0120158	positive regulation of collagen catabolic process	P	1	1	231	8846	0.004329	0.000113045	over	Q9D659	Q9D659	0.0261135	0.37621	1
GO:0120253	hydrocarbon catabolic process	P	1	1	231	8846	0.004329	0.000113045	over	P33267	P33267	0.0261135	0.37621	1
GO:1902668	negative regulation of axon guidance	P	1	1	231	8846	0.004329	0.000113045	over	Q9R1B9	Q9R1B9	0.0261135	0.37621	1
GO:2000818	negative regulation of myoblast proliferation	P	1	1	231	8846	0.004329	0.000113045	over	P10085	P10085	0.0261135	0.37621	1
GO:0097166	lens epithelial cell proliferation	P	1	1	231	8846	0.004329	0.000113045	over	Q7M6Y2	Q7M6Y2	0.0261135	0.37621	1
GO:1904860	DNA synthesis involved in mitotic DNA replication	P	1	1	231	8846	0.004329	0.000113045	over	P04184	P04184	0.0261135	0.37621	1
GO:1902081	negative regulation of calcium ion import into sarcoplasmic reticulum	P	1	1	231	8846	0.004329	0.000113045	over	B9EIW1	B9EIW1	0.0261135	0.37621	1
GO:0007518	myoblast fate determination	P	1	1	231	8846	0.004329	0.000113045	over	P10085	P10085	0.0261135	0.37621	1
GO:1902618	cellular response to fluoride	P	1	1	231	8846	0.004329	0.000113045	over	P11087	P11087	0.0261135	0.37621	1
GO:1905135	biotin import across plasma membrane	P	1	1	231	8846	0.004329	0.000113045	over	Q60714	Q60714	0.0261135	0.37621	1
GO:0120197	mucociliary clearance	P	1	1	231	8846	0.004329	0.000113045	over	Q91V51	Q91V51	0.0261135	0.37621	1
GO:1901899	positive regulation of relaxation of cardiac muscle	P	1	1	231	8846	0.004329	0.000113045	over	B9EIW1	B9EIW1	0.0261135	0.37621	1
GO:0050924	positive regulation of negative chemotaxis	P	1	1	231	8846	0.004329	0.000113045	over	Q9R1B9	Q9R1B9	0.0261135	0.37621	1
GO:1903971	positive regulation of response to macrophage colony-stimulating factor	P	1	1	231	8846	0.004329	0.000113045	over	Q9QUK6	Q9QUK6	0.0261135	0.37621	1
GO:0035544	negative regulation of SNARE complex assembly	P	1	1	231	8846	0.004329	0.000113045	over	Q3UMR0	Q3UMR0	0.0261135	0.37621	1
GO:0032372	negative regulation of sterol transport	P	1	1	231	8846	0.004329	0.000113045	over	P34928	P34928	0.0261135	0.37621	1
GO:1990785	response to water-immersion restraint stress	P	1	1	231	8846	0.004329	0.000113045	over	Q9WVH4	Q9WVH4	0.0261135	0.37621	1
GO:1900276	regulation of proteinase activated receptor activity	P	1	1	231	8846	0.004329	0.000113045	over	Q8BR07	Q8BR07	0.0261135	0.37621	1
GO:0002725	negative regulation of T cell cytokine production	P	1	1	231	8846	0.004329	0.000113045	over	Q9D659	Q9D659	0.0261135	0.37621	1
GO:0071623	negative regulation of granulocyte chemotaxis	P	1	1	231	8846	0.004329	0.000113045	over	Q9R1B9	Q9R1B9	0.0261135	0.37621	1
GO:0090024	negative regulation of neutrophil chemotaxis	P	1	1	231	8846	0.004329	0.000113045	over	Q9R1B9	Q9R1B9	0.0261135	0.37621	1
GO:0010900	negative regulation of phosphatidylcholine catabolic process	P	1	1	231	8846	0.004329	0.000113045	over	P34928	P34928	0.0261135	0.37621	1
GO:1901170	naphthalene catabolic process	P	1	1	231	8846	0.004329	0.000113045	over	P33267	P33267	0.0261135	0.37621	1
GO:0010920	negative regulation of inositol phosphate biosynthetic process	P	1	1	231	8846	0.004329	0.000113045	over	P0C605	P0C605	0.0261135	0.37621	1
GO:0018979	trichloroethylene metabolic process	P	1	1	231	8846	0.004329	0.000113045	over	P33267	P33267	0.0261135	0.37621	1
GO:0019373	epoxygenase P450 pathway	P	1	1	231	8846	0.004329	0.000113045	over	P33267	P33267	0.0261135	0.37621	1
GO:0090260	negative regulation of retinal ganglion cell axon guidance	P	1	1	231	8846	0.004329	0.000113045	over	Q9R1B9	Q9R1B9	0.0261135	0.37621	1
GO:0021966	corticospinal neuron axon guidance	P	1	1	231	8846	0.004329	0.000113045	over	Q9R1B9	Q9R1B9	0.0261135	0.37621	1
GO:0021972	corticospinal neuron axon guidance through spinal cord	P	1	1	231	8846	0.004329	0.000113045	over	Q9R1B9	Q9R1B9	0.0261135	0.37621	1
GO:0033563	dorsal/ventral axon guidance	P	1	1	231	8846	0.004329	0.000113045	over	Q9R1B9	Q9R1B9	0.0261135	0.37621	1
GO:0038032	termination of G protein-coupled receptor signaling pathway	P	1	1	231	8846	0.004329	0.000113045	over	Q8CGE9	Q8CGE9	0.0261135	0.37621	1
GO:2001111	positive regulation of lens epithelial cell proliferation	P	1	1	231	8846	0.004329	0.000113045	over	Q7M6Y2	Q7M6Y2	0.0261135	0.37621	1
GO:2001109	regulation of lens epithelial cell proliferation	P	1	1	231	8846	0.004329	0.000113045	over	Q7M6Y2	Q7M6Y2	0.0261135	0.37621	1
GO:1902871	positive regulation of amacrine cell differentiation	P	1	1	231	8846	0.004329	0.000113045	over	P70284	P70284	0.0261135	0.37621	1
GO:0090210	regulation of establishment of blood-brain barrier	P	1	1	231	8846	0.004329	0.000113045	over	Q91ZV8	Q91ZV8	0.0261135	0.37621	1
GO:0071306	cellular response to vitamin E	P	1	1	231	8846	0.004329	0.000113045	over	P11087	P11087	0.0261135	0.37621	1
GO:0043163	cell envelope organization	P	1	1	231	8846	0.004329	0.000113045	over	Q08189	Q08189	0.0261135	0.37621	1
GO:0003099	positive regulation of the force of heart contraction by chemical signal	P	1	1	231	8846	0.004329	0.000113045	over	P18762	P18762	0.0261135	0.37621	1
GO:0035469	determination of pancreatic left/right asymmetry	P	1	1	231	8846	0.004329	0.000113045	over	Q7TNH6	Q7TNH6	0.0261135	0.37621	1
GO:0071909	determination of stomach left/right asymmetry	P	1	1	231	8846	0.004329	0.000113045	over	Q7TNH6	Q7TNH6	0.0261135	0.37621	1
GO:0050929	induction of negative chemotaxis	P	1	1	231	8846	0.004329	0.000113045	over	Q9R1B9	Q9R1B9	0.0261135	0.37621	1
GO:0032375	negative regulation of cholesterol transport	P	1	1	231	8846	0.004329	0.000113045	over	P34928	P34928	0.0261135	0.37621	1
GO:0071105	response to interleukin-11	P	1	1	231	8846	0.004329	0.000113045	over	Q7TNB8	Q7TNB8	0.0261135	0.37621	1
GO:1904783	positive regulation of NMDA glutamate receptor activity	P	1	1	231	8846	0.004329	0.000113045	over	P54763	P54763	0.0261135	0.37621	1
GO:0090592	DNA synthesis involved in DNA replication	P	1	1	231	8846	0.004329	0.000113045	over	P04184	P04184	0.0261135	0.37621	1
GO:1905116	positive regulation of lateral attachment of mitotic spindle microtubules to kinetochore	P	1	1	231	8846	0.004329	0.000113045	over	O70126	O70126	0.0261135	0.37621	1
GO:0002032	desensitization of G protein-coupled receptor signaling pathway by arrestin	P	1	1	231	8846	0.004329	0.000113045	over	P18762	P18762	0.0261135	0.37621	1
GO:1905115	regulation of lateral attachment of mitotic spindle microtubules to kinetochore	P	1	1	231	8846	0.004329	0.000113045	over	O70126	O70126	0.0261135	0.37621	1
GO:0110009	formin-nucleated actin cable organization	P	1	1	231	8846	0.004329	0.000113045	over	Q52KF3	Q52KF3	0.0261135	0.37621	1
GO:0014809	regulation of skeletal muscle contraction by regulation of release of sequestered calcium ion	P	1	1	231	8846	0.004329	0.000113045	over	O09165	O09165	0.0261135	0.37621	1
GO:0071348	cellular response to interleukin-11	P	1	1	231	8846	0.004329	0.000113045	over	Q7TNB8	Q7TNB8	0.0261135	0.37621	1
GO:0071386	cellular response to corticosterone stimulus	P	1	1	231	8846	0.004329	0.000113045	over	Q9WVH4	Q9WVH4	0.0261135	0.37621	1
GO:0000715	nucleotide-excision repair, DNA damage recognition	P	1	1	231	8846	0.004329	0.000113045	over	Q64267	Q64267	0.0261135	0.37621	1
GO:0032203	telomere formation via telomerase	P	1	1	231	8846	0.004329	0.000113045	over	Q8VC51	Q8VC51	0.0261135	0.37621	1
GO:0071908	determination of intestine left/right asymmetry	P	1	1	231	8846	0.004329	0.000113045	over	Q7TNH6	Q7TNH6	0.0261135	0.37621	1
GO:0001997	positive regulation of the force of heart contraction by epinephrine-norepinephrine	P	1	1	231	8846	0.004329	0.000113045	over	P18762	P18762	0.0261135	0.37621	1
GO:0003059	positive regulation of the force of heart contraction by epinephrine	P	1	1	231	8846	0.004329	0.000113045	over	P18762	P18762	0.0261135	0.37621	1
GO:2000853	negative regulation of corticosterone secretion	P	1	1	231	8846	0.004329	0.000113045	over	P50637	P50637	0.0261135	0.37621	1
GO:0035934	corticosterone secretion	P	1	1	231	8846	0.004329	0.000113045	over	P50637	P50637	0.0261135	0.37621	1
GO:0002025	norepinephrine-epinephrine-mediated vasodilation involved in regulation of systemic arterial blood pressure	P	1	1	231	8846	0.004329	0.000113045	over	P18762	P18762	0.0261135	0.37621	1
GO:0046056	dADP metabolic process	P	1	1	231	8846	0.004329	0.000113045	over	Q3U2V3	Q3U2V3	0.0261135	0.37621	1
GO:0046057	dADP catabolic process	P	1	1	231	8846	0.004329	0.000113045	over	Q3U2V3	Q3U2V3	0.0261135	0.37621	1
GO:0046067	dGDP catabolic process	P	1	1	231	8846	0.004329	0.000113045	over	Q3U2V3	Q3U2V3	0.0261135	0.37621	1
GO:0009192	deoxyribonucleoside diphosphate catabolic process	P	1	1	231	8846	0.004329	0.000113045	over	Q3U2V3	Q3U2V3	0.0261135	0.37621	1
GO:0046712	GDP catabolic process	P	1	1	231	8846	0.004329	0.000113045	over	Q3U2V3	Q3U2V3	0.0261135	0.37621	1
GO:0033490	cholesterol biosynthetic process via lathosterol	P	1	1	231	8846	0.004329	0.000113045	over	O88822	O88822	0.0261135	0.37621	1
GO:0006294	nucleotide-excision repair, preincision complex assembly	P	1	1	231	8846	0.004329	0.000113045	over	Q8K2X8	Q8K2X8	0.0261135	0.37621	1
GO:0070649	formin-nucleated actin cable assembly	P	1	1	231	8846	0.004329	0.000113045	over	Q52KF3	Q52KF3	0.0261135	0.37621	1
GO:0106028	neuron projection retraction	P	1	1	231	8846	0.004329	0.000113045	over	P54763	P54763	0.0261135	0.37621	1
GO:2000852	regulation of corticosterone secretion	P	1	1	231	8846	0.004329	0.000113045	over	P50637	P50637	0.0261135	0.37621	1
GO:0010519	negative regulation of phospholipase activity	P	1	1	231	8846	0.004329	0.000113045	over	Q8BR07	Q8BR07	0.0261135	0.37621	1
GO:0007190	activation of adenylate cyclase activity	P	1	1	231	8846	0.004329	0.000113045	over	P18762	P18762	0.0261135	0.37621	1
GO:0009184	purine deoxyribonucleoside diphosphate catabolic process	P	1	1	231	8846	0.004329	0.000113045	over	Q3U2V3	Q3U2V3	0.0261135	0.37621	1
GO:1900275	negative regulation of phospholipase C activity	P	1	1	231	8846	0.004329	0.000113045	over	Q8BR07	Q8BR07	0.0261135	0.37621	1
GO:0061783	peptidoglycan muralytic activity	F	1	1	231	8846	0.004329	0.000113045	over	P17897	P17897	0.0261135	0.37621	1
GO:0003796	lysozyme activity	F	1	1	231	8846	0.004329	0.000113045	over	P17897	P17897	0.0261135	0.37621	1
GO:0005497	androgen binding	F	1	1	231	8846	0.004329	0.000113045	over	P50637	P50637	0.0261135	0.37621	1
GO:1901338	catecholamine binding	F	1	1	231	8846	0.004329	0.000113045	over	P18762	P18762	0.0261135	0.37621	1
GO:0070704	sterol desaturase activity	F	1	1	231	8846	0.004329	0.000113045	over	O88822	O88822	0.0261135	0.37621	1
GO:0000225	N-acetylglucosaminylphosphatidylinositol deacetylase activity	F	1	1	231	8846	0.004329	0.000113045	over	Q5SX19	Q5SX19	0.0261135	0.37621	1
GO:0030144	alpha-1,6-mannosylglycoprotein 6-beta-N-acetylglucosaminyltransferase activity	F	1	1	231	8846	0.004329	0.000113045	over	Q8R4G6	Q8R4G6	0.0261135	0.37621	1
GO:0005118	sevenless binding	F	1	1	231	8846	0.004329	0.000113045	over	Q8K3J9	Q8K3J9	0.0261135	0.37621	1
GO:0051380	norepinephrine binding	F	1	1	231	8846	0.004329	0.000113045	over	P18762	P18762	0.0261135	0.37621	1
GO:0008503	benzodiazepine receptor activity	F	1	1	231	8846	0.004329	0.000113045	over	P50637	P50637	0.0261135	0.37621	1
GO:0008392	arachidonic acid epoxygenase activity	F	1	1	231	8846	0.004329	0.000113045	over	P33267	P33267	0.0261135	0.37621	1
GO:0004420	hydroxymethylglutaryl-CoA reductase (NADPH) activity	F	1	1	231	8846	0.004329	0.000113045	over	Q01237	Q01237	0.0261135	0.37621	1
GO:0000248	C-5 sterol desaturase activity	F	1	1	231	8846	0.004329	0.000113045	over	O88822	O88822	0.0261135	0.37621	1
GO:0050046	delta7-sterol 5(6)-desaturase activity	F	1	1	231	8846	0.004329	0.000113045	over	O88822	O88822	0.0261135	0.37621	1
GO:0061685	diphthine methylesterase activity	F	1	1	231	8846	0.004329	0.000113045	over	Q9CYU6	Q9CYU6	0.0261135	0.37621	1
GO:0015928	fucosidase activity	F	1	1	231	8846	0.004329	0.000113045	over	Q99LJ1	Q99LJ1	0.0261135	0.37621	1
GO:0031711	bradykinin receptor binding	F	1	1	231	8846	0.004329	0.000113045	over	P18762	P18762	0.0261135	0.37621	1
GO:0097642	calcitonin family receptor activity	F	1	1	231	8846	0.004329	0.000113045	over	O35427	O35427	0.0261135	0.37621	1
GO:0008029	pentraxin receptor activity	F	1	1	231	8846	0.004329	0.000113045	over	Q99J85	Q99J85	0.0261135	0.37621	1
GO:0120053	ribitol beta-1,4-xylosyltransferase activity	F	1	1	231	8846	0.004329	0.000113045	over	Q8VDX6	Q8VDX6	0.0261135	0.37621	1
GO:0008467	[heparan sulfate]-glucosamine 3-sulfotransferase 1 activity	F	1	1	231	8846	0.004329	0.000113045	over	Q8BKN6	Q8BKN6	0.0261135	0.37621	1
GO:0004560	alpha-L-fucosidase activity	F	1	1	231	8846	0.004329	0.000113045	over	Q99LJ1	Q99LJ1	0.0261135	0.37621	1
GO:0052751	GDP-mannose hydrolase activity	F	1	1	231	8846	0.004329	0.000113045	over	Q9DD16	Q9DD16	0.0261135	0.37621	1
GO:0004689	phosphorylase kinase activity	F	1	1	231	8846	0.004329	0.000113045	over	Q9DB30	Q9DB30	0.0261135	0.37621	1
GO:0004692	cGMP-dependent protein kinase activity	F	1	1	231	8846	0.004329	0.000113045	over	P0C605	P0C605	0.0261135	0.37621	1
GO:0031713	B2 bradykinin receptor binding	F	1	1	231	8846	0.004329	0.000113045	over	P18762	P18762	0.0261135	0.37621	1
GO:0001635	calcitonin gene-related peptide receptor activity	F	1	1	231	8846	0.004329	0.000113045	over	O35427	O35427	0.0261135	0.37621	1
GO:0004935	adrenergic receptor activity	F	1	1	231	8846	0.004329	0.000113045	over	P18762	P18762	0.0261135	0.37621	1
GO:0008427	calcium-dependent protein kinase inhibitor activity	F	1	1	231	8846	0.004329	0.000113045	over	Q9Z0F4	Q9Z0F4	0.0261135	0.37621	1
GO:0044717	8-hydroxy-dADP phosphatase activity	F	1	1	231	8846	0.004329	0.000113045	over	Q3U2V3	Q3U2V3	0.0261135	0.37621	1
GO:0004939	beta-adrenergic receptor activity	F	1	1	231	8846	0.004329	0.000113045	over	P18762	P18762	0.0261135	0.37621	1
GO:0004941	beta2-adrenergic receptor activity	F	1	1	231	8846	0.004329	0.000113045	over	P18762	P18762	0.0261135	0.37621	1
GO:0038045	large latent transforming growth factor-beta complex	C	1	1	231	8846	0.004329	0.000113045	over	Q8CG19	Q8CG19	0.0261135	0.37621	1
GO:0009360	DNA polymerase III complex	C	1	1	231	8846	0.004329	0.000113045	over	O35427	O35427	0.0261135	0.37621	1
GO:0099189	postsynaptic spectrin-associated cytoskeleton	C	1	1	231	8846	0.004329	0.000113045	over	Q68FG2	Q68FG2	0.0261135	0.37621	1
GO:0014804	terminal cisterna lumen	C	1	1	231	8846	0.004329	0.000113045	over	O09165	O09165	0.0261135	0.37621	1
GO:0022602	ovulation cycle process	P	3	25	231	8846	0.012987	0.00282614	over	Q9WVH4,P29594,P70236	P33434,P47713,Q01063,Q923E4,Q9WVH4,P11862,P05480,Q8R1N0,B2RXS3,Q6VVW5,P42230,P42232,Q6GQT1,Q8BUL6,Q8R0X7,P29594,P70677,Q8BWG8,Q8VDD5,Q91YI4,Q99MK8,Q9JKV1,Q03347,Q80U63,P70236	0.0264696	0.37621	0.12
GO:0051965	positive regulation of synapse assembly	P	3	25	231	8846	0.012987	0.00282614	over	P54763,Q8BLU0,Q9R1B9	Q61006,Q9WV60,E9Q9R9,O08796,P20444,P26450,P54754,P54763,Q03350,Q61730,Q62108,Q64487,Q80TR1,Q80TS3,Q810B7,Q8BLU0,Q8CJ67,Q8R054,Q99JY9,Q9D2M8,Q9EPL2,Q9R1B9,Q9Z0L0,Q9Z0M6,Q9Z103	0.0264696	0.37621	0.12
GO:0120255	olefinic compound biosynthetic process	P	2	10	231	8846	0.00865801	0.00113045	over	Q61542,P0C605	P32020,Q61542,Q8VIG1,P98078,Q91WT7,Q6P5E8,Q8CFX1,P08046,P0C605,Q01147	0.0266111	0.37621	0.2
GO:0060142	regulation of syncytium formation by plasma membrane fusion	P	2	10	231	8846	0.00865801	0.00113045	over	Q9JIY0,P10085	P42225,Q61072,Q91YS8,Q9JIY0,O08529,O08917,P10085,P47811,Q8BH64,Q9WVK4	0.0266111	0.37621	0.2
GO:0002455	humoral immune response mediated by circulating immunoglobulin	P	2	10	231	8846	0.00865801	0.00113045	over	P01029,P97290	P29351,O35658,P01027,P01029,P97290,P98086,Q61475,Q64735,P35762,Q9QZ11	0.0266111	0.37621	0.2
GO:0050995	negative regulation of lipid catabolic process	P	2	10	231	8846	0.00865801	0.00113045	over	P34928,Q9CR13	Q8BVZ1,Q9JHG7,P34928,E9Q4Z2,P31750,P31786,Q5EG47,Q61409,Q91X84,Q9CR13	0.0266111	0.37621	0.2
GO:1903428	positive regulation of reactive oxygen species biosynthetic process	P	2	10	231	8846	0.00865801	0.00113045	over	Q9QUK6,Q9WVH4	P09671,Q80U63,P51791,Q6NZM9,Q8CGY8,Q8CIH5,Q99LX0,Q9JKZ2,Q9QUK6,Q9WVH4	0.0266111	0.37621	0.2
GO:0099150	regulation of postsynaptic specialization assembly	P	2	10	231	8846	0.00865801	0.00113045	over	Q68FG2,Q99J85	A0A338P6S8,B0V2N1,O70333,Q61730,Q64487,Q8C0T5,Q9QVP9,P06837,Q68FG2,Q99J85	0.0266111	0.37621	0.2
GO:0010880	regulation of release of sequestered calcium ion into cytosol by sarcoplasmic reticulum	P	2	10	231	8846	0.00865801	0.00113045	over	B9EIW1,O09165	B9EIW1,O09161,Q8C8R3,Q9DAV9,O09165,O09131,P0DP28,Q01063,Q6PHZ2,Q9D1X0	0.0266111	0.37621	0.2
GO:1902656	calcium ion import into cytosol	P	2	10	231	8846	0.00865801	0.00113045	over	Q02789,P18762	Q02789,Q8K596,P04925,P39688,P18762,P48453,P48455,P63328,Q63810,P49817	0.0266111	0.37621	0.2
GO:0098703	calcium ion import across plasma membrane	P	2	10	231	8846	0.00865801	0.00113045	over	P18762,Q02789	P04925,P39688,P18762,P48453,P48455,P63328,Q63810,P49817,Q02789,Q8K596	0.0266111	0.37621	0.2
GO:0031000	response to caffeine	P	2	10	231	8846	0.00865801	0.00113045	over	D3Z2R5,Q02789	D3Z2R5,E9PZQ0,O09161,O35280,Q02789,Q9DAV9,B2RQC6,P26883,P35569,Q5EG47	0.0266111	0.37621	0.2
GO:0001848	complement binding	F	2	10	231	8846	0.00865801	0.00113045	over	P01029,Q8R5L1	O35658,P01029,P14211,Q6DIB5,Q8R5L1,P67778,P06909,Q64735,Q8R0I8,O55186	0.0266111	0.37621	0.2
GO:0005523	tropomyosin binding	F	2	10	231	8846	0.00865801	0.00113045	over	O88346,Q8BVA4	E9QA62,O88346,P14069,P49813,P50752,Q3UHZ5,Q8BVA4,Q9JHJ0,Q9JKK7,Q9QZ47	0.0266111	0.37621	0.2
GO:0031091	platelet alpha granule	C	2	10	231	8846	0.00865801	0.00113045	over	Q8K0E8,Q8VCM7	P07214,O08599,O88783,P35441,P59016,P70280,Q03350,Q60770,Q8K0E8,Q8VCM7	0.0266111	0.37621	0.2
GO:0009897	external side of plasma membrane	C	7	112	231	8846	0.030303	0.0126611	over	P15306,P35456,Q2VLH6,Q8K0E8,Q8VCM7,Q9D659,Q9QUK6	P08226,P50428,E9Q236,P06795,Q7TMS5,Q9Z127,A0A0A6YY91,E9PXZ3,E9Q7X6,O08529,O08917,O54890,O55186,O70458,P01887,P03958,P04223,P05533,P06339,P06797,P06869,P06909,P09055,P09103,P0CW02,P10605,P10810,P11438,P11609,P11627,P11688,P13595,P14211,P14426,P15208,P15306,P15379,P15535,P15702,P16110,P16882,P18828,P19221,P20918,P21956,P25446,P27512,P29533,P35441,P35456,P35951,P36895,P40240,P42703,P43406,P43432,P47…	0.0270979	0.381951	0.0625
GO:0032102	negative regulation of response to external stimulus	P	10	192	231	8846	0.04329	0.0217047	over	P97290,Q9R1B9,Q8R3G9,Q8R5L1,Q8K0E8,Q8VCM7,O70126,P70275,P35456,P0C605	P15702,P97290,Q6GQT1,Q60769,P19157,Q99MY8,O70326,Q9R1B9,P04202,P11352,P43432,P99026,Q9ERV1,Q9R1P4,Q9BCZ4,P08226,Q9QXP7,P34884,P48036,Q8R3G9,Q61171,Q9CS00,P81117,Q9CQ45,Q8C1Z7,O70401,O35658,Q8R5L1,Q8VC30,Q9DBU3,A8Y5H7,P60670,P70362,Q3TL44,O08797,P04223,P06339,P14426,Q6P217,Q8BMT0,Q91V08,P06869,P07356,P19221,P20918,Q8K0E8,Q8VCM7,O08573,O35309,O54962,O70126,P11103,P28798,P31750,P58242,P63101,P97313,…	0.028883	0.405905	0.0520833
GO:1903556	negative regulation of tumor necrosis factor superfamily cytokine production	P	3	26	231	8846	0.012987	0.00293918	over	P50637,Q9D659,Q9QUK6	O08691,O88895,P19157,P26687,P29351,P29352,P38532,P50637,P97797,Q00993,Q3TT38,Q5D1E7,Q60769,Q60994,Q61550,Q61584,Q62158,Q8R418,Q91YI4,Q923E4,Q99JZ7,Q9BCZ4,Q9CS00,Q9D659,Q9DBR0,Q9QUK6	0.02936	0.408967	0.115385
GO:0032720	negative regulation of tumor necrosis factor production	P	3	26	231	8846	0.012987	0.00293918	over	P50637,Q9D659,Q9QUK6	O08691,O88895,P19157,P26687,P29351,P29352,P38532,P50637,P97797,Q00993,Q3TT38,Q5D1E7,Q60769,Q60994,Q61550,Q61584,Q62158,Q8R418,Q91YI4,Q923E4,Q99JZ7,Q9BCZ4,Q9CS00,Q9D659,Q9DBR0,Q9QUK6	0.02936	0.408967	0.115385
GO:0048741	skeletal muscle fiber development	P	3	26	231	8846	0.012987	0.00293918	over	P10085,D3Z2R5,Q02789	Q6NZM9,Q78JE5,Q99N13,Q9Z2V6,E9QA62,O88990,P10085,P10417,D3Z2R5,E9PZQ0,P11352,P48453,P63328,P68134,P97305,Q02789,Q3UHA3,Q60698,Q62231,Q69ZQ1,Q9D783,Q9JI08,Q9QXS1,Q9WVC3,Q9Z1M7,Q9Z2Y3	0.02936	0.408967	0.115385
GO:0060401	cytosolic calcium ion transport	P	6	90	231	8846	0.025974	0.0101741	over	B9EIW1,O09165,A2AP18,Q02789,D3Z2R5,P18762	Q60953,P10417,Q9D2C7,O08734,P49817,Q07813,Q8BSY0,Q9EQQ9,Q9JJX6,Q9Z1M0,B9EIW1,O09131,O09161,O09165,P0DP28,Q01063,Q6PHZ2,Q9D1X0,Q8C8R3,Q9DAV9,E9PZQ0,P58281,Q3UMR5,Q810S1,Q8BHE8,Q8CD10,Q8JZQ2,Q8VCX5,Q9CTY5,Q9CXD6,Q9DB10,A2AP18,A2AT93,O35245,P11881,P15655,P26883,P30558,P43406,P51432,P70227,Q02789,Q5U431,Q62077,Q6ZPR6,Q8BTM8,Q8CGZ0,Q8CIH5,Q8R180,Q8R3B1,Q91UZ1,Q99J21,Q9Z329,O08808,O54890,O89053,P25911,…	0.0300289	0.417059	0.0666667
GO:0009611	response to wounding	P	13	278	231	8846	0.0562771	0.0314266	over	Q1XH17,Q9QUK6,P15306,P32261,P97290,P50637,P54763,Q8R3G9,O88207,Q8K0E8,Q8VCM7,P35456,P0C605	G3UW82,P0C0A3,P14824,P46467,P63011,Q04519,Q1XH17,Q61879,Q69ZN7,Q8BJF9,Q8R1T1,Q8VDD5,Q8VEJ9,Q921W0,Q99LU0,Q9CQ10,Q9CQD4,Q9CQW2,Q9D7F7,Q9D7S9,Q9D8B3,Q9DB34,Q9ESD7,P14901,P15379,Q9QUK6,P12032,P30558,Q6P9J9,O08983,O35640,O88783,P15306,P20352,P20918,P32261,P48036,P59438,P97290,P97412,Q07968,Q5U5M8,Q6ZQA0,Q7TQ95,Q8BLY7,Q8BTJ4,Q91WZ8,Q9CRC0,Q9R0C0,Q9R0G6,Q9Z1T1,Q8BTM8,P21279,P48025,Q9D6K8,P08226,Q9QXP7,…	0.0302683	0.418003	0.0467626
GO:0004866	endopeptidase inhibitor activity	F	5	67	231	8846	0.021645	0.00757404	over	P28665,P32261,P97290,Q61704,P01029	A0A1L1SS44,A6X935,E9PWQ3,F7B9A0,O08797,O08800,P07356,P12023,P12388,P19324,P22599,P22777,P23188,P28665,P32261,P70296,P97290,P97298,Q06335,Q60854,Q61703,Q61704,Q61838,Q6GQT1,Q6P217,Q7TQN3,Q8BMT0,Q8R0S6,Q8R422,Q91WP6,Q9D154,Q9D7D2,Q9DCQ7,A0A1Y7VJN8,O70201,O88738,P21460,P29699,Q3UE37,Q62426,P12032,P25785,P39876,P70202,P51125,O08539,P04925,P16858,P70335,P18654,P20108,P99029,Q60989,Q62210,Q64373,Q8BWG8…	0.0303038	0.418003	0.0746269
GO:0048584	positive regulation of response to stimulus	P	37	1040	231	8846	0.160173	0.117567	over	P97290,O35368,Q9QUK6,P01029,P04186,P18762,Q9WVH4,Q8R5L1,Q7M6Y2,Q9D659,Q01237,Q9CYB0,P70236,Q32MD9,Q8VC51,P35456,Q6P7W2,Q9D2I5,Q6PGN1,P54279,Q3U1T9,Q9CUS9,Q3V3E1,Q9R1B9,P70275,B1AYB6,Q8K0E8,Q8VCM7,Q9Z0F4,P11087,Q91ZV8,O70126,D3Z2R5,Q3U2S4,Q8R4G6,Q52KF3,P29594	P01027,P04223,P06339,P14426,P04104,P98064,P97290,Q6GQT1,P06909,O70439,P01887,P11609,P23492,P43432,P63017,Q61160,Q921M7,Q9CZQ6,Q9Z1M0,P58801,P63005,Q00993,O55186,P28700,A0A1Z3MHX1,O08738,O35368,P07901,P0DOV2,P23475,P27641,P63158,P97313,Q01514,Q3TBT3,Q60520,Q8C2Q3,Q8C6L5,Q8K310,Q8R151,Q8R326,Q8R409,Q8VCF0,Q8VIJ6,Q91VJ1,Q91VJ5,Q91Z40,Q99K48,Q9CZW5,Q9QUK6,Q9WUN2,Q9Z0E6,P48025,Q8CIH5,Q91XB0,Q9Z1R2,P97…	0.0303617	0.418003	0.0355769
GO:0014874	response to stimulus involved in regulation of muscle adaptation	P	2	11	231	8846	0.00865801	0.0012435	over	D3Z2R5,O09165	D3Z2R5,Q7TQ48,Q9CXZ1,Q9D1X0,Q8BSK8,O09165,O88990,P82350,Q62165,Q6NZM9,Q9JJV9	0.0319729	0.422176	0.181818
GO:0072376	protein activation cascade	P	2	11	231	8846	0.00865801	0.0012435	over	Q8K0E8,Q8VCM7	Q7TMR0,Q8BTM8,P19221,O54890,P08003,Q07968,Q08879,Q8K0E8,Q8VCM7,D3YUS5,Q9EQK5	0.0319729	0.422176	0.181818
GO:0030449	regulation of complement activation	P	2	11	231	8846	0.00865801	0.0012435	over	P97290,Q8R5L1	P97290,Q6GQT1,P01027,O55186,Q61475,P06909,P98064,Q64735,P67778,O35658,Q8R5L1	0.0319729	0.422176	0.181818
GO:2000291	regulation of myoblast proliferation	P	2	11	231	8846	0.00865801	0.0012435	over	P10085,Q9WV06	P16951,P97367,P58501,Q02248,Q62231,Q6DIB5,P10085,A2AUC9,O35657,Q8BZ47,Q9WV06	0.0319729	0.422176	0.181818
GO:2000193	positive regulation of fatty acid transport	P	2	11	231	8846	0.00865801	0.0012435	over	P70236,Q6PGN1	P41216,Q8JZR0,Q91WC3,P47713,P70236,Q9WTU6,Q9Z1M0,P34884,P97819,P11404,Q6PGN1	0.0319729	0.422176	0.181818
GO:0014733	regulation of skeletal muscle adaptation	P	2	11	231	8846	0.00865801	0.0012435	over	O88346,Q9WUZ5	O55143,O88346,O88942,O88990,P19123,P30051,P63328,Q91Z83,Q9WUZ5,Q07079,Q9JLN9	0.0319729	0.422176	0.181818
GO:1903514	release of sequestered calcium ion into cytosol by endoplasmic reticulum	P	2	11	231	8846	0.00865801	0.0012435	over	B9EIW1,O09165	B9EIW1,O09131,O09161,O09165,P0DP28,Q01063,Q6PHZ2,Q9D1X0,Q8C8R3,Q9DAV9,E9PZQ0	0.0319729	0.422176	0.181818
GO:0055003	cardiac myofibril assembly	P	2	11	231	8846	0.00865801	0.0012435	over	Q80XB4,P50462	Q60929,A0A571BF46,Q80XB4,P97471,A2AMM0,A2ASS6,P05622,P50462,Q61879,Q76LL6,Q9JM73	0.0319729	0.422176	0.181818
GO:2000316	regulation of T-helper 17 type immune response	P	2	11	231	8846	0.00865801	0.0012435	over	P54763,Q3U2S4	P43432,Q62120,Q9R117,P0C090,Q4VGL6,Q5D1E7,Q64321,Q2TBA3,Q9Z175,P54763,Q3U2S4	0.0319729	0.422176	0.181818
GO:0106058	positive regulation of calcineurin-mediated signaling	P	2	11	231	8846	0.00865801	0.0012435	over	Q9CUS9,Q9Z0F4	E9Q9K8,P17225,P48453,P48455,P63328,Q61165,Q63810,Q8CGZ0,Q8VEE1,Q9CUS9,Q9Z0F4	0.0319729	0.422176	0.181818
GO:0014808	release of sequestered calcium ion into cytosol by sarcoplasmic reticulum	P	2	11	231	8846	0.00865801	0.0012435	over	B9EIW1,O09165	B9EIW1,O09131,O09161,O09165,P0DP28,Q01063,Q6PHZ2,Q9D1X0,Q8C8R3,Q9DAV9,E9PZQ0	0.0319729	0.422176	0.181818
GO:0070886	positive regulation of calcineurin-NFAT signaling cascade	P	2	11	231	8846	0.00865801	0.0012435	over	Q9CUS9,Q9Z0F4	E9Q9K8,P17225,P48453,P48455,P63328,Q61165,Q63810,Q8CGZ0,Q8VEE1,Q9CUS9,Q9Z0F4	0.0319729	0.422176	0.181818
GO:0097542	ciliary tip	C	2	11	231	8846	0.00865801	0.0012435	over	Q3UTQ8,Q9D2I5	A0A0G2JGW6,B7ZNG0,P56716,Q149C2,Q3UTQ8,Q61371,Q62559,Q80TQ2,Q8R3P7,Q9D2I5,Q9JKV2	0.0319729	0.422176	0.181818
GO:0060048	cardiac muscle contraction	P	5	68	231	8846	0.021645	0.00768709	over	B9EIW1,P09541,P50462,P70236,Q9WUZ5	B9EIW1,O09161,Q8C8R3,Q9DAV9,O55143,P14094,Q61165,Q6NZM9,P0DP28,Q9JJX6,Q9QXY6,Q5D1E7,Q6P069,Q8CG03,P07901,P29268,Q921U8,O08532,P35561,Q9CQ73,Q9JJV9,P13020,P42337,P82347,Q6PHZ2,E9Q9K8,P63166,Q01063,Q08369,Q8VDN2,Q3ULJ0,Q61234,Q8CFI0,Q99P88,E9QQ10,Q70FJ1,Q9JIB0,E9Q557,P49817,Q02257,Q7TN37,Q811D0,Q8R429,O08539,Q8BTM8,A2ASS6,O09110,O70468,P05977,P09541,P09542,P13412,P19123,P50462,P50752,P58771,P70236,…	0.032039	0.422176	0.0735294
GO:0030414	peptidase inhibitor activity	F	5	68	231	8846	0.021645	0.00768709	over	P01029,P28665,P32261,P97290,Q61704	P01027,P01029,P21460,P22599,P28665,P29699,P35441,Q01514,Q61838,Q62426,Q6GQT1,Q8BHL8,Q9JMA1,Q9WUP7,Q9Z0E6,A0A1L1SS44,A6X935,E9PWQ3,F7B9A0,O08797,O08800,P07356,P12023,P12388,P19324,P22777,P23188,P32261,P70296,P97290,P97298,Q06335,Q60854,Q61703,Q61704,Q6P217,Q7TQN3,Q8BMT0,Q8R0S6,Q8R422,Q91WP6,Q9D154,Q9D7D2,Q9DCQ7,A0A1Y7VJN8,O70201,O88738,Q3UE37,P12032,P25785,P39876,P70202,P51125,O08539,P04925,P16858…	0.032039	0.422176	0.0735294
GO:0071417	cellular response to organonitrogen compound	P	16	369	231	8846	0.0692641	0.0417138	over	P50462,Q9WV89,Q8QZR5,Q60714,Q1XH17,Q6PGN1,B1AYB6,P11087,Q3U962,D3Z2R5,Q02789,Q9R1B9,P18762,P54763,Q9QUK6,Q9WVH4	P63094,P70441,Q8BTM8,P18872,P42859,P57716,P58334,Q01341,Q9DC51,E1U8D0,O08908,O88466,P15208,P17095,P18052,P26450,P31750,P31938,P35569,P35821,P42337,P50462,P63085,P70445,P70451,P81122,P84104,P97496,P98083,Q02384,Q06180,Q2NL51,Q543V3,Q60631,Q60751,Q60823,Q60876,Q61140,Q61315,Q61411,Q62245,Q62417,Q63844,Q75N73,Q7TPS5,Q811D2,Q8C0M8,Q8CFH6,Q8K3H0,Q8R527,Q8VDD9,Q91W39,Q99N57,Q9ERR1,Q9JIF3,Q9JK42,Q9QZK2,…	0.0320911	0.422176	0.0433604
GO:0014904	myotube cell development	P	3	27	231	8846	0.012987	0.00305223	over	D3Z2R5,P10085,Q02789	D3Z2R5,E9PZQ0,E9QA62,P10085,P10417,P11352,P48453,P63328,P68134,P97305,Q02789,Q3UHA3,Q60698,Q62231,Q69ZQ1,Q9D783,Q9JI08,Q9QXS1,Q9WVC3,Q9Z1M7,Q9Z2Y3,Q6NZM9,Q78JE5,Q99N13,Q9Z2V6,O88990,Q9CWR2	0.0324102	0.422851	0.111111
GO:2000351	regulation of endothelial cell apoptotic process	P	3	27	231	8846	0.012987	0.00305223	over	Q8K0E8,Q8VCM7,Q9WVH4	O08538,O54890,P00520,P20067,P22777,P28028,Q4JIM5,Q60769,Q6S5J6,Q8BTW9,Q8K0E8,Q8VCM7,Q99JG7,Q9WVS8,Q9Z2A0,P04202,P27512,P35441,P39061,Q61823,Q62074,Q62077,Q6P9J9,Q91V98,Q91WT7,Q9DBX1,Q9WVH4	0.0324102	0.422851	0.111111
GO:0005201	extracellular matrix structural constituent	F	3	27	231	8846	0.012987	0.00305223	over	O88207,P11087,Q3U962	O88207,P02463,P08121,P08122,P11087,P25318,P39061,Q00780,Q01149,Q3U962,Q63ZW6,Q64739,Q8BLX7,Q9JLI2,Q9QZS0,Q99K41,Q61292,A0A5F8MQ70,F8VQJ3,P02468,P02469,Q08879,Q3TW25,Q3UQ28,Q60675,Q61554,Q9R0G6	0.0324102	0.422851	0.111111
GO:0007166	cell surface receptor signaling pathway	P	41	1183	231	8846	0.177489	0.133733	over	P54763,Q8CG19,Q61646,Q32MD9,Q3U284,Q8K2G4,P50462,Q9WV89,Q8BLU0,Q7TNH6,Q9D4H4,Q7M6Y2,Q9D659,Q66K08,Q8C8M1,Q9QUK6,Q9WVH4,Q60714,Q9R1B9,P11087,P70284,Q9Z0F4,P35456,Q1XH17,Q6P7W2,Q9D2I5,Q6PGN1,P52795,Q3U1T9,Q9CUS9,Q3V3E1,Q91ZV8,P18762,B1AYB6,P70275,Q3U2S4,Q8C013,P29594,Q8K0E8,Q8VCM7,Q8R4G6	Q62406,P49817,Q61508,P58801,P63005,Q00993,P08752,P48025,Q8CIH5,Q9Z1R2,P97468,P25911,P10810,P98064,P27512,Q5SW45,Q3U5C7,P52332,Q62120,Q91ZX7,Q6VVW5,A0A0U1RPZ9,O08538,O35177,O70469,P05622,P07141,P15208,P16092,P39688,P54763,P70424,P97465,P97785,Q01279,Q03145,Q03146,Q04736,Q61006,Q61140,Q62371,Q8C180,Q8K3E5,Q922K9,Q923U0,Q9QUN3,Q9Z138,B1AVY7,P00520,P04202,P05480,P28028,P31750,P34152,P35235,P49070,P61…	0.0334415	0.4283	0.0346577
GO:0030216	keratinocyte differentiation	P	5	69	231	8846	0.021645	0.00780014	over	Q08189,Q6IFZ6,Q6IME9,Q6NXH9,Q8BGZ7	P02535,P47930,Q3TTY5,Q80X90,Q8BKE9,Q9ET54,Q9QXS1,Q61207,A1L0X5,P04104,P50446,Q08189,Q0VBK2,Q3UV17,Q62266,Q6IFZ6,Q6IME9,Q6NXH9,Q8BGZ7,Q8K2H1,Q8VED5,Q91WA6,Q922U2,Q9JLF6,Q9QWL7,Q9R269,Q9Z2K1,P23950,P70335,P70336,Q8R422,Q99JZ7,Q9JI99,P27090,Q3TWW8,Q61188,Q9WVL6,E9Q7G0,O09000,P48281,Q01768,Q8CCK0,Q925J9,Q9QZQ8,E9Q557,O88693,P10107,P22437,P31266,P31938,P39689,P46938,P63328,P70677,Q03145,Q05769,Q3TKT4,…	0.0338352	0.4283	0.0724638
GO:0002252	immune effector process	P	12	255	231	8846	0.0519481	0.0288266	over	P97290,Q9D3G5,Q7TNB8,Q9QUK6,P54763,Q9D659,P01029,P04186,Q8R5L1,P54279,Q3U2S4,Q3U1T9	P01027,O08644,P15702,P04223,P06339,P14426,P04104,P98064,P97290,Q6GQT1,P06909,Q64324,O08797,O88662,P00493,P01887,P23591,P48453,P49935,Q6P217,Q9CZQ6,Q9D0V7,Q9D3G5,Q9Z1M0,Q9QZL0,O70439,P11609,P23492,P43432,P63017,Q61160,Q921M7,O55186,P43247,Q9JK91,Q6DFZ1,P12023,P28798,P49769,Q91ZX7,Q6DYE8,Q99MN1,Q9ESD7,O35309,P48025,P63158,Q7TNB8,Q8BVZ5,Q8CIH5,Q91XB0,Q9D8C4,P22366,Q9QZ05,Q8R5A3,Q9JLN9,P02340,P41251,…	0.0350847	0.4283	0.0470588
GO:0051707	response to other organism	P	24	624	231	8846	0.103896	0.0705404	over	P97290,O35368,Q9QUK6,P04186,P10648,Q61646,P15306,Q3U2S4,Q8R5L1,Q9D3G5,P17897,Q8K0E8,Q9CYB0,A0A0R4J174,O35427,P01029,Q3UJK0,Q3UWA4,Q8VCM7,O70126,P50637,P54763,Q7TNB8,Q9WV89	P15702,P04104,P98064,P97290,Q6GQT1,P12023,Q64010,Q8CIH5,A0A1Z3MHX1,O08738,O35368,P07901,P0DOV2,P23475,P27641,P63158,P97313,Q01514,Q3TBT3,Q60520,Q8C2Q3,Q8C6L5,Q8K310,Q8R151,Q8R326,Q8R409,Q8VCF0,Q8VIJ6,Q91VJ1,Q91VJ5,Q91Z40,Q99K48,Q9CZW5,Q9QUK6,Q9WUN2,Q9Z0E6,P48025,P62862,P62892,F8VPZ5,P29352,P42225,P43432,Q3UIR3,Q5D1E7,Q60953,Q6Q899,Q8CAS9,Q9JLJ1,Q9QZ05,P01887,P10810,Q60769,P22366,P04223,P06339,P14…	0.0356501	0.4283	0.0384615
GO:0030168	platelet activation	P	4	48	231	8846	0.017316	0.00542618	over	Q9QUK6,Q8K0E8,Q8VCM7,P0C605	P21279,P48025,Q9D6K8,P08226,Q9QXP7,P47713,Q62011,Q62120,Q8BTM8,Q9QUK6,O08599,O54890,O70161,P06909,P08003,P17742,P27773,P29351,P61226,P63094,Q60770,Q8BGG7,Q8BJU2,Q8K0E8,Q8VCM7,Q8VED2,Q922R8,Q9R0G6,P20444,P25911,P59016,Q4VA93,O09039,P0C605,P28867,P40240,O88792,Q99K41,P19221,P27601,P30558,P55772,P70429,Q00993,Q5U5M8,Q8BTI9,Q9JM73,Q9JMG2	0.0359927	0.4283	0.0833333
GO:0032412	regulation of ion transmembrane transporter activity	P	4	48	231	8846	0.017316	0.00542618	over	B9EIW1,D3Z2R5,O09165,P54763	P20444,Q99KR7,P70302,P83093,P61022,B9EIW1,D3Z2R5,P26883,Q01063,O09161,Q6P9R2,Q9Z1W9,Q8C8R3,Q8R317,O09165,P84075,P35922,Q8R1B0,Q9QXY6,P54116,P0DP28,O08532,O55126,P54285,P17156,P63166,Q8R429,Q99KU0,P09055,P63044,G5E8K5,Q8C7D2,P14094,Q811D0,P28571,P54763,O35129,Q9JIA7,Q62425,Q9D1Z3,Q62108,Q9QVP9,Q9JM52,O08614,P68510,Q9JIB0,Q9Z2Y3,Q9JI91	0.0359927	0.4283	0.0833333
GO:0061134	peptidase regulator activity	F	6	94	231	8846	0.025974	0.0106263	over	P01029,P28665,P32261,P97290,Q61704,Q9D659	P01027,P01029,P21460,P22599,P28665,P29699,P35441,Q01514,Q61838,Q62426,Q6GQT1,Q8BHL8,Q9JMA1,Q9WUP7,Q9Z0E6,A0A1L1SS44,A6X935,E9PWQ3,F7B9A0,O08797,O08800,P07356,P12023,P12388,P19324,P22777,P23188,P32261,P70296,P97290,P97298,Q06335,Q60854,Q61703,Q61704,Q6P217,Q7TQN3,Q8BMT0,Q8R0S6,Q8R422,Q91WP6,Q9D154,Q9D7D2,Q9DCQ7,A0A1Y7VJN8,O70201,O88738,Q3UE37,P12032,P25785,P39876,P70202,O88879,P06797,P49935,P68040…	0.036082	0.4283	0.0638298
GO:0060089	molecular transducer activity	F	9	172	231	8846	0.038961	0.0194438	over	O35427,Q9QUK6,P15306,Q8K3J9,Q91ZV8,P18762,P54763,Q99J85,P50637	Q5QD08,Q9JJX6,Q9Z1M0,O35427,Q3UVX5,Q64735,P10810,Q61009,Q9JHF9,Q9QUK6,Q61730,P28700,P28704,Q9QXM0,Q62312,A0A0U1RPZ9,P35917,P54761,P70424,Q00993,Q01279,Q03145,Q60750,Q61006,Q62371,Q9Z138,Q9Z139,P97468,P06537,P18911,P30561,P42227,P43135,P43136,P48281,P49117,P53762,Q505F1,Q60632,Q60644,Q9WTN3,O35464,O35516,P04756,P04760,P15306,P15379,P15702,P20782,Q6DFX2,Q91V08,Q9CZ52,Q9Z0M6,O70458,P15261,P20352,P42…	0.0362128	0.4283	0.0523256
GO:0038023	signaling receptor activity	F	9	172	231	8846	0.038961	0.0194438	over	O35427,Q9QUK6,P15306,Q8K3J9,Q91ZV8,P18762,P54763,Q99J85,P50637	Q5QD08,Q9JJX6,Q9Z1M0,O35427,Q3UVX5,Q64735,P10810,Q61009,Q9JHF9,Q9QUK6,Q61730,P28700,P28704,Q9QXM0,Q62312,A0A0U1RPZ9,P35917,P54761,P70424,Q00993,Q01279,Q03145,Q60750,Q61006,Q62371,Q9Z138,Q9Z139,P97468,P06537,P18911,P30561,P42227,P43135,P43136,P48281,P49117,P53762,Q505F1,Q60632,Q60644,Q9WTN3,O35464,O35516,P04756,P04760,P15306,P15379,P15702,P20782,Q6DFX2,Q91V08,Q9CZ52,Q9Z0M6,O70458,P15261,P20352,P42…	0.0362128	0.4283	0.0523256
GO:0048646	anatomical structure formation involved in morphogenesis	P	24	625	231	8846	0.103896	0.0706534	over	P54763,Q91ZV8,Q9D4H4,Q9Z0F4,P70275,B2RRD7,P70284,Q9R1B9,P10085,Q02789,Q32MD9,Q9JIY0,P18762,Q91V51,Q8BVA4,O09165,O88346,P50462,P11087,Q7M6Y2,Q80XB4,Q7TNB8,O88207,Q3U962	E9Q555,E9Q5F9,E9QA15,O08538,O08586,O35375,O54781,O70326,O70477,O88597,O88839,O89110,P05627,P06869,P06909,P07356,P08122,P09405,P11276,P11688,P12815,P14901,P15105,P15655,P16092,P18572,P20444,P21956,P22777,P25318,P27601,P29268,P31230,P31266,P32921,P33434,P34152,P35917,P36895,P39061,P40338,P42337,P43406,P46467,P47811,P48025,P49817,P53690,P54754,P54761,P54763,P56480,P56485,P62746,P63101,P63260,P70380,…	0.0362234	0.4283	0.0384
GO:0043207	response to external biotic stimulus	P	24	625	231	8846	0.103896	0.0706534	over	P97290,O35368,Q9QUK6,P04186,P10648,Q61646,P15306,Q3U2S4,Q8R5L1,Q9D3G5,P17897,Q8K0E8,Q9CYB0,A0A0R4J174,O35427,P01029,Q3UJK0,Q3UWA4,Q8VCM7,O70126,P50637,P54763,Q7TNB8,Q9WV89	P15702,P04104,P98064,P97290,Q6GQT1,P12023,Q64010,Q8CIH5,A0A1Z3MHX1,O08738,O35368,P07901,P0DOV2,P23475,P27641,P63158,P97313,Q01514,Q3TBT3,Q60520,Q8C2Q3,Q8C6L5,Q8K310,Q8R151,Q8R326,Q8R409,Q8VCF0,Q8VIJ6,Q91VJ1,Q91VJ5,Q91Z40,Q99K48,Q9CZW5,Q9QUK6,Q9WUN2,Q9Z0E6,P48025,P62862,P62892,F8VPZ5,P29352,P42225,P43432,Q3UIR3,Q5D1E7,Q60953,Q6Q899,Q8CAS9,Q9JLJ1,Q9QZ05,P01887,P10810,Q60769,P22366,P04223,P06339,P14…	0.0362234	0.4283	0.0384
GO:0044782	cilium organization	P	10	200	231	8846	0.04329	0.0226091	over	Q8CHB8,Q91V51,Q8BI22,Q3U284,Q7TNH6,Q8K2G4,Q8VE09,Q9D2I5,Q3UTQ8,E9PVB5	P63147,Q61371,Q62036,Q8CHB8,Q91V51,Q99MS8,Q7TSH4,Q8CJ40,P56716,Q3URV1,Q6A070,Q80Z25,Q8BS45,Q8CFW7,Q8R3P7,Q9DB07,O35594,Q149C2,Q61025,Q62559,Q6NWV3,Q6VH22,Q8BKE9,Q8BXG3,Q8K057,Q9CY00,Q9D0P8,Q9D6H2,Q9DAI2,Q9JKV2,E9PY46,P63168,Q0HA38,Q3UGF1,Q3V3N7,Q45VK7,Q5U4F6,Q8BND3,Q8C761,Q8K0T2,Q9CQ66,Q9DA69,Q9R0L6,B9EJR8,Q05A62,Q69Z23,Q80TM9,Q8C0M8,Q91XQ0,A0A087WR13,Q61771,Q8C456,Q91W40,Q9JJ94,Q9QXL8,Q9R0X5,Q9W…	0.0367188	0.4283	0.05
GO:0043502	regulation of muscle adaptation	P	5	71	231	8846	0.021645	0.00802623	over	Q9WVH4,D3Z2R5,O88346,Q9WUZ5,O09165	Q8VEE1,O88597,P11103,P13020,P20444,P34152,P55264,P62774,P63328,P70335,P70336,Q4PZA2,Q60929,Q61165,Q6PHZ2,Q8CG03,Q91YR1,Q99J95,O08715,P25118,P25119,P97471,Q9CQM9,Q9JJX6,Q9WV60,Q9EQQ9,Q9D1X0,Q9JLN9,B2RWS6,Q9WVH4,Q60793,D3Z2R5,Q7TQ48,Q9CXZ1,Q8BSK8,O55143,O88346,O88942,O88990,P19123,P30051,Q91Z83,Q9WUZ5,O09165,P82350,Q62165,Q6NZM9,Q9JJV9,E9Q9K8,O54775,O88554,P06537,P48962,Q8CJ53,Q920E5,Q923E4,Q9QUR7,…	0.0376124	0.4283	0.0704225
GO:0010770	positive regulation of cell morphogenesis involved in differentiation	P	5	71	231	8846	0.021645	0.00802623	over	Q3UMR0,Q3UTQ8,P54763,Q8R5L1,Q9Z0F4	D3YYU8,O08919,O55222,P35282,P53564,P70280,Q3UMR0,Q3UTQ8,Q3UUG6,Q60865,Q62108,Q64487,Q6DID7,Q8BIA4,Q8BZQ7,Q8C5D8,Q8VE73,Q99JY9,Q9JK48,Q9QZQ1,Q9QZS3,Q9Z2V5,A2CG49,O08796,O70589,P26645,P54763,P58281,P61161,P63005,Q61036,Q62418,Q80U63,Q811U4,Q8BKX1,Q8CJ67,Q8K1M6,Q8VHK9,Q9QXS6,B2RY04,O35177,O35658,O35682,O54890,P00520,P08207,P09103,P14211,P28028,P39054,P47941,P60766,P63001,P97333,P98078,Q00623,Q3UH06,…	0.0376124	0.4283	0.0704225
GO:0009595	detection of biotic stimulus	P	2	12	231	8846	0.00865801	0.00135655	over	Q9QUK6,P50637	O88622,Q9JIB3,P43406,Q61009,Q9JHF9,Q9QUK6,Q8BV57,P46938,P50637,G5E884,O88643,P16951	0.037718	0.4283	0.166667
GO:0002369	T cell cytokine production	P	2	12	231	8846	0.00865801	0.00135655	over	Q9D659,Q3U1T9	P25119,Q7TN37,Q9D659,P01887,P39429,P70196,Q2TBA3,Q61475,Q62073,P35762,Q3U1T9,P70380	0.037718	0.4283	0.166667
GO:0010669	epithelial structure maintenance	P	2	12	231	8846	0.00865801	0.00135655	over	P19467,Q9QUK6	P19467,Q5PR69,Q9Z1Z2,Q04887,Q7TN12,Q8R1N0,Q9QUK6,P70662,P97792,Q5SW45,Q8CJ40,Q9JM73	0.037718	0.4283	0.166667
GO:0050974	detection of mechanical stimulus involved in sensory perception	P	2	12	231	8846	0.00865801	0.00135655	over	Q9QUK6,Q8CD54	O35453,P55012,Q8VIG1,Q9R0K7,P39688,P54285,P56818,P70380,P70658,Q8C1E7,Q9QUK6,Q8CD54	0.037718	0.4283	0.166667
GO:0002724	regulation of T cell cytokine production	P	2	12	231	8846	0.00865801	0.00135655	over	Q9D659,Q3U1T9	Q9D659,P01887,P39429,P70196,Q2TBA3,Q61475,Q62073,P35762,Q3U1T9,P70380,P25119,Q7TN37	0.037718	0.4283	0.166667
GO:0051770	positive regulation of nitric-oxide synthase biosynthetic process	P	2	12	231	8846	0.00865801	0.00135655	over	P70236,Q9QUK6	O09110,P47809,P70236,Q5S006,Q61239,Q62120,Q8BVZ5,Q8K2I1,Q99KQ4,Q9QUK6,Q9WTQ5,Q9WTU6	0.037718	0.4283	0.166667
GO:0016881	acid-amino acid ligase activity	F	2	12	231	8846	0.00865801	0.00135655	over	Q8CHB8,Q91V51	P48760,O09172,P97494,P51855,Q8VDG5,Q9DCL9,P38585,Q8CHB8,Q91V51,Q99MS8,Q3UDE2,Q99J23	0.037718	0.4283	0.166667
GO:1990777	lipoprotein particle	C	2	12	231	8846	0.00865801	0.00135655	over	P34928,Q61646	E9Q414,P08226,P12023,P34928,Q00623,Q8VDU3,Q9BCZ4,Q9CQF9,P35951,P55065,Q8VDJ3,Q61646	0.037718	0.4283	0.166667
GO:0034358	plasma lipoprotein particle	C	2	12	231	8846	0.00865801	0.00135655	over	P34928,Q61646	E9Q414,P08226,P12023,P34928,Q00623,Q8VDU3,Q9BCZ4,Q9CQF9,P35951,P55065,Q8VDJ3,Q61646	0.037718	0.4283	0.166667
GO:0032501	multicellular organismal process	P	95	3128	231	8846	0.411255	0.353606	over	P11087,Q02789,Q3U962,P54763,Q91ZV8,Q9D4H4,Q9Z0F4,Q9WVH4,P29594,O88207,P70275,B2RRD7,P70236,Q8K2G4,Q9QX96,Q9R1B9,Q8BKN6,Q52KF3,Q3U284,P0C605,Q3UTQ8,Q3V3E1,Q5NBY9,Q9WV06,Q7M6Y2,Q7TNH6,P70284,Q61646,P18762,P09541,P50462,B9EIW1,Q32MD9,Q8BGZ7,Q9QUK6,Q9D659,Q8BLU0,O88346,Q9WUZ5,Q1XH17,D3Z2R5,Q8BWR8,Q8CG19,Q8BVA4,O09165,Q8VCR8,Q04735,Q8BI22,Q8CHB8,Q8R3G9,O54967,Q91V51,Q7TT00,B1AYB6,P52795,Q68FG2,Q9JI13,…	Q02248,Q5NBX1,Q920C1,A2AAY5,P04202,P09084,P11087,P16110,P20060,P21278,P21279,P24638,P25916,P27090,P29416,P31257,P31313,P39061,P47931,P48281,P53690,P61965,P63002,P63094,P70257,Q01149,Q02789,Q03145,Q03347,Q04887,Q08775,Q3U962,Q5EE38,Q5MJS3,Q61554,Q61810,Q61818,Q62059,Q64729,Q64739,Q6NZM9,Q75NR7,Q7TQN3,Q80U58,Q80V26,Q8BMS9,Q8BUN5,Q8K057,Q8R0S6,Q925H1,Q99MY8,Q9D6H2,Q9JJI8,Q9R0G6,Q9Z138,O08852,P29268,…	0.0379503	0.4283	0.0303708
GO:0051606	detection of stimulus	P	4	49	231	8846	0.017316	0.00553923	over	Q9QUK6,P50462,Q8CD54,P50637	Q7M717,P09671,O35245,P0DP28,P70302,O55057,Q8BWG8,Q99L43,P62874,P22315,O88622,Q9JIB3,Q9QYF1,P43406,Q61009,Q9JHF9,Q9QUK6,A2ASS6,P50462,Q8BV57,Q60952,Q6NS45,O35453,P55012,Q8VIG1,Q9R0K7,A0A0U1RNW4,P43136,P70202,P70658,Q91YI4,P39688,P54285,P56818,P70380,Q8C1E7,Q8CD54,E2JF22,O08852,Q02257,P46938,P50637,G5E884,O88643,P16951,P17125,Q8CGF6,Q9WVL6,Q8R5M8	0.0384182	0.4283	0.0816327
GO:0010522	regulation of calcium ion transport into cytosol	P	4	49	231	8846	0.017316	0.00553923	over	B9EIW1,O09165,D3Z2R5,P18762	P10417,Q9D2C7,O08734,P49817,Q07813,Q8BSY0,Q9EQQ9,Q9JJX6,Q9Z1M0,B9EIW1,O09131,O09161,O09165,P0DP28,Q01063,Q6PHZ2,Q9D1X0,Q8C8R3,Q9DAV9,O08808,O54890,O89053,P25911,P29351,Q8BGG7,Q99J83,Q9QVP9,P04202,P27090,E9Q9K8,P00520,P19221,P30558,P31786,Q5U431,Q61614,Q62077,Q6P069,Q9Z2A0,D3Z2R5,P26883,P04925,P39688,P18762,P48453,P48455,P63328,Q63810,Q60953	0.0384182	0.4283	0.0816327
GO:0022898	regulation of transmembrane transporter activity	P	4	49	231	8846	0.017316	0.00553923	over	B9EIW1,D3Z2R5,O09165,P54763	P20444,Q99KR7,P70302,P83093,P61022,B9EIW1,D3Z2R5,P26883,Q01063,O09161,Q6P9R2,Q9Z1W9,Q8C8R3,Q8R317,O09165,P84075,P35922,Q8R1B0,Q9QXY6,P54116,P0DP28,O08532,O55126,P54285,P17156,P63166,Q8R429,Q99KU0,P09055,P63044,G5E8K5,Q8C7D2,P14094,Q811D0,P28571,P54763,O35129,Q9JIA7,Q62425,Q9D1Z3,Q99LX0,Q62108,Q9QVP9,Q9JM52,O08614,P68510,Q9JIB0,Q9Z2Y3,Q9JI91	0.0384182	0.4283	0.0816327
GO:0043588	skin development	P	8	147	231	8846	0.034632	0.0166177	over	Q08189,Q6IFZ6,Q6IME9,Q6NXH9,Q8BGZ7,P11087,O88207,Q3U962	P27090,P31786,P70662,Q01279,Q04207,Q04887,Q61001,Q61315,Q62245,Q80U58,Q80W54,Q8R418,Q8R422,Q8VEB2,Q8VI56,Q925H1,Q9D270,Q9JM05,Q9R1J0,P02535,P47930,Q3TTY5,Q80X90,Q8BKE9,Q9ET54,Q9QXS1,Q61207,E9Q557,O88693,P10107,P22437,P31266,P31938,P39689,P46938,P63328,P70677,Q03145,Q05769,Q08189,Q3TKT4,Q4G0F8,Q61187,Q61188,Q61781,Q62266,Q6PAJ1,Q8BG60,Q8BYR2,Q925J9,Q99KY4,Q9EQG3,Q9JI11,Q9JLF6,Q9QYB1,Q9WV54,Q9Z2K1,…	0.0385759	0.4283	0.0544218
GO:0045087	innate immune response	P	15	348	231	8846	0.0649351	0.0393398	over	P97290,O35368,Q9QUK6,P04186,Q9D3G5,O70126,Q9WV89,A0A0R4J174,O35427,P01029,Q3UJK0,Q3UWA4,Q8K0E8,Q8VCM7,Q9CYB0	P04104,P98064,P97290,Q6GQT1,A0A1Z3MHX1,O08738,O35368,P07901,P0DOV2,P23475,P27641,P63158,P97313,Q01514,Q3TBT3,Q60520,Q8C2Q3,Q8C6L5,Q8K310,Q8R151,Q8R326,Q8R409,Q8VCF0,Q8VIJ6,Q91VJ1,Q91VJ5,Q91Z40,Q99K48,Q9CZW5,Q9QUK6,Q9WUN2,Q9Z0E6,P48025,Q8CIH5,P62862,P62892,P04223,P06339,P14426,P10810,P04202,P32507,P43432,Q8BVF6,P01027,P04186,P06909,P22366,E9Q5F9,O35892,P42225,Q04519,Q64339,Q80VI1,Q8CAK3,Q9CZN7,P27…	0.0389585	0.4283	0.0431034
GO:0045663	positive regulation of myoblast differentiation	P	3	29	231	8846	0.012987	0.00327832	over	P10085,P50462,Q32MD9	A2BH40,D3Z4I3,E9Q7E2,O54941,O55222,O88665,P10085,P26450,P47811,P49117,P50462,P97443,P97496,Q32MD9,Q3TKT4,Q61329,Q61466,Q6DIC0,Q6P9Z1,Q6PDG5,Q6PDH4,Q80WG5,Q8BLR9,Q8BSQ9,Q8CHK4,Q99JR8,Q9D8M7,Q9Z0H3,Q9Z2N8	0.038986	0.4283	0.103448
GO:0072577	endothelial cell apoptotic process	P	3	29	231	8846	0.012987	0.00327832	over	Q8K0E8,Q8VCM7,Q9WVH4	O08538,O54890,P00520,P20067,P22777,P28028,Q4JIM5,Q60769,Q6S5J6,Q8BTW9,Q8K0E8,Q8VCM7,Q99JG7,Q9WVS8,Q9Z2A0,P04202,P27512,P35441,P39061,Q61823,Q62074,Q62077,Q6P9J9,Q91V98,Q91WT7,Q9DBX1,Q9WVH4,O35607,Q9QZS0	0.038986	0.4283	0.103448
GO:1901699	cellular response to nitrogen compound	P	17	409	231	8846	0.0735931	0.0462356	over	P50462,Q9WV89,Q8QZR5,Q60714,Q1XH17,Q6PGN1,B1AYB6,P11087,Q3U962,D3Z2R5,Q02789,Q9R1B9,P18762,P54763,Q9QUK6,Q9WVH4,Q80TA9	P63094,P70441,Q8BTM8,P11881,P21278,P21279,P70302,Q07076,Q8BWG9,P18872,P42859,P57716,P58334,Q01341,Q9DC51,P08752,Q9CQE5,E1U8D0,O08908,O88466,P15208,P17095,P18052,P26450,P31750,P31938,P35569,P35821,P42337,P50462,P63085,P70445,P70451,P81122,P84104,P97496,P98083,Q02384,Q06180,Q2NL51,Q543V3,Q60631,Q60751,Q60823,Q60876,Q61140,Q61315,Q61411,Q62245,Q62417,Q63844,Q75N73,Q7TPS5,Q811D2,Q8C0M8,Q8CFH6,Q8K3H0,…	0.0390353	0.4283	0.0415648
GO:1902554	serine/threonine protein kinase complex	C	5	72	231	8846	0.021645	0.00813927	over	Q04735,Q8K2X8,Q9DB30,F8VPM7,Q3UWA4	O35495,P11440,P17918,P24788,P30282,P30285,P39689,P49615,P51943,P56390,P61025,P97377,Q04735,Q52KE7,Q64261,Q8BGU5,Q9JJA7,O70422,Q8VD76,Q9JIB4,O88874,Q14AX6,Q69ZA1,O08811,P49135,P51949,P62196,Q03147,Q61458,Q8K2X8,Q8R0A0,Q9DBA9,P18826,Q7TSH2,Q8BWJ3,Q9DB30,A0A0B4J1E2,P13405,Q7TQK0,Q99J95,Q9ESU6,Q9QWV9,F8VPM7,O88351,O88522,Q3UWA4,Q60680,Q99MI1,Q9CWI3,P37172,Q64729,P04202,P17125,Q62312,P23475,P27641,P97…	0.0395941	0.4283	0.0694444
GO:0016485	protein processing	P	7	122	231	8846	0.030303	0.0137915	over	Q9CUS9,P35456,Q9D2L9,Q9D659,Q8K0E8,Q8VCM7,P29594	Q9CYN9,P20352,A0A2I3BQG3,P23188,Q3UMW8,Q5XJY4,Q6ZWQ7,Q9CUS9,Q9CYN2,Q9D8V7,Q9D958,Q9R0P6,O89017,Q9EQH3,A6H611,Q9CXT8,Q9DC61,P06869,P35456,O35453,P07356,P08207,P17182,Q9D3P8,P11214,P22777,P35441,Q9WUU7,P05480,P30999,P53690,Q3MI99,Q91YN9,Q9WTQ8,Q9Z0V8,O70493,P12399,P35922,Q01721,Q5S006,Q61543,P0DPD9,Q4PZA2,O08529,O08736,O08738,O35350,O35943,P11103,P29452,Q8BSF4,Q8C0M9,Q8JZQ2,Q9D2L9,Q9D8H7,P08113,P09…	0.0403975	0.4283	0.057377
GO:0099080	supramolecular complex	C	31	862	231	8846	0.134199	0.0974452	over	O70126,Q3TJM4,Q8CG19,P11087,O88207,Q3U962,O88346,Q9WUZ5,Q8BVA4,A0A0G2JFH2,Q3V300,Q8CHB8,Q91V51,Q61782,Q8BGZ7,O09165,P10085,Q80XB4,Q9WV06,A0A1B0GSX6,B9EIW1,E9PYJ9,P50462,Q9DC77,P09541,Q02789,P08730,Q4L0E7,Q6IFZ6,Q6IME9,Q6NXH9	P63005,Q9CPV5,Q9CYC5,A0A087WNW8,A0A0R4J0K2,A0A1B0GSX7,A0A1L1ST22,A2AGT5,E9Q1G8,E9Q7E2,O08788,O08901,O54692,O54941,O55131,O70126,O70201,O88271,O88485,O88665,P0C0A3,P35761,P38532,P42208,P46061,P49452,P49769,P56387,P59235,P62915,P63087,P63168,P97477,P97496,Q07832,Q2VPQ9,Q3TJM4,Q3TKT4,Q3UA16,Q3UFS4,Q3UHX9,Q5SRY7,Q60520,Q60806,Q61315,Q61466,Q61686,Q6P5F9,Q6PDG5,Q6PDL0,Q6RT24,Q6ZQK0,Q80TG1,Q80TV8,Q8BH7…	0.0406886	0.4283	0.0359629
GO:0034109	homotypic cell-cell adhesion	P	4	50	231	8846	0.017316	0.00565227	over	P35456,Q8K0E8,Q8VCM7,P0C605	P0CL69,P26043,P31938,B1ASP2,G5E8K5,P35456,P52332,P16045,O08599,O54890,O70161,P06909,P08003,P17742,P27773,P29351,P61226,P63094,Q60770,Q8BGG7,Q8BJU2,Q8K0E8,Q8VCM7,Q8VED2,Q922R8,Q9R0G6,P97792,E9Q557,Q02257,Q9CQ73,P20444,P25911,P48025,P59016,Q4VA93,O09039,P0C605,P28867,P40240,Q9QXP7,O88792,Q62011,Q62120,Q99K41,P11627,P13595,Q6DIB5,Q8VCN6,Q99JY8,Q9Z0U1	0.0409351	0.4283	0.08
GO:0009581	detection of external stimulus	P	3	30	231	8846	0.012987	0.00339136	over	P50462,Q9QUK6,Q8CD54	O55057,Q8BWG8,Q99L43,P62874,P22315,Q9QYF1,A2ASS6,P50462,Q60952,Q6NS45,O35453,P55012,Q8VIG1,Q9R0K7,P43136,P70202,P70658,Q91YI4,Q9QUK6,P39688,P54285,P56818,P70380,Q8C1E7,Q8CD54,E2JF22,O08852,O35245,Q02257,Q8CGF6	0.0425086	0.4283	0.1
GO:0009582	detection of abiotic stimulus	P	3	30	231	8846	0.012987	0.00339136	over	P50462,Q9QUK6,Q8CD54	O55057,Q8BWG8,Q99L43,P62874,P22315,Q9QYF1,A2ASS6,P50462,Q60952,Q6NS45,O35453,P55012,Q8VIG1,Q9R0K7,P43136,P70202,P70658,Q91YI4,Q9QUK6,P39688,P54285,P56818,P70380,Q8C1E7,Q8CD54,E2JF22,O08852,O35245,Q02257,Q8CGF6	0.0425086	0.4283	0.1
GO:0071944	cell periphery	C	67	2121	231	8846	0.290043	0.239769	over	Q8CG19,Q08189,Q6IFZ6,Q8BGZ7,Q9QUK6,P11087,O88207,Q3U962,Q8VHI5,A2AP18,B2RRD7,E9PVB5,O35427,O54967,P04186,P0C605,P15306,P18762,P35456,P52795,P54763,Q02789,Q04735,Q2VLH6,Q32MD9,Q3UMR0,Q60714,Q68FG2,Q7M6Y2,Q8BLU0,Q8BWR8,Q8BWY7,Q8BYI6,Q8C013,Q8CD54,Q8CGE9,Q8CHB8,Q8K3J9,Q8R5L1,Q91XY4,Q91ZV8,Q99J85,Q9CUS9,Q9D3G5,Q9D4H4,Q9D659,Q9QX11,Q9R1B9,Q9Z0F4,Q9Z2P8,Q52KF3,Q8K0E8,Q8VCM7,Q9CSB4,P19467,O09165,P32848,…	A6H5Z3,O35250,O35382,P42208,P55194,Q3TPX4,Q61333,Q6DIA2,Q6KAR6,Q6PGF7,Q8R313,Q8R3S6,Q9D4H1,Q9JJV9,C0HKD8,Q61554,Q8CG19,Q8K4G1,Q9WVJ9,A1L0X5,E9Q557,O35350,P02535,P04104,P07356,P09405,P10107,P12388,P14602,P16110,P97350,Q02257,Q08189,Q3TTY5,Q61781,Q62266,Q6IFZ6,Q8BG67,Q8BGZ7,Q922U2,Q9QWL7,Q9R269,Q9Z2K1,G5E829,O35177,O70439,O89053,P26040,P35762,P97300,Q3UHD6,Q61490,Q80U72,Q811D0,Q8VDD5,Q99JB2,Q99PT1,…	0.0434078	0.4283	0.0315889
GO:0032409	regulation of transporter activity	P	4	51	231	8846	0.017316	0.00576532	over	B9EIW1,D3Z2R5,O09165,P54763	P20444,Q99KR7,P70302,P83093,Q8BJK1,P61022,B9EIW1,D3Z2R5,P26883,Q01063,Q60994,O09161,Q6P9R2,Q9Z1W9,Q8C8R3,Q8R317,O09165,P84075,P35922,Q8R1B0,Q9QXY6,P54116,P0DP28,O08532,O55126,P54285,P17156,P63166,Q8R429,Q99KU0,P09055,P63044,G5E8K5,Q8C7D2,P14094,Q811D0,P28571,P54763,O35129,Q9JIA7,Q62425,Q9D1Z3,Q99LX0,Q62108,Q9QVP9,Q9JM52,O08614,P68510,Q9JIB0,Q9Z2Y3,Q9JI91	0.0435437	0.4283	0.0784314
GO:0014812	muscle cell migration	P	5	74	231	8846	0.021645	0.00836536	over	Q9QUK6,Q9R1B9,P70670,Q9JIY0,P0C605	P10107,Q9JI08,J3QN89,O54890,P06869,P10417,P11214,Q03146,Q64299,Q9CPW4,Q9QXM0,P70206,O54775,P05480,P05622,P08046,P20065,P20352,P29788,P34152,P42232,P50543,P70380,Q00560,Q01063,Q64010,Q64429,Q6NZM9,Q6PHZ2,Q8BSK8,Q9CVB6,Q9QUK6,O55222,P22777,P28352,P36895,P49817,P52592,Q07079,Q8BTG7,Q91ZX7,Q99LX0,Q9R1B9,O35671,P70335,P70670,Q61321,Q62231,Q6DIB5,Q9JIY0,Q9EPC1,P19157,Q9WUM3,P61793,P06802,Q04690,P0C605,…	0.0437454	0.4283	0.0675676
GO:0055093	response to hyperoxia	P	2	13	231	8846	0.00865801	0.00146959	over	P00158,P11087	P25446,P49817,Q9D906,O55003,P00158,P09671,P11087,P24270,P33434,P39689,Q62011,Q8K409,Q9Z127	0.0438228	0.4283	0.153846
GO:0002920	regulation of humoral immune response	P	2	13	231	8846	0.00865801	0.00146959	over	P97290,Q8R5L1	P97290,Q6GQT1,P01027,O55186,Q9R269,P29351,O35658,P06909,Q61475,Q64735,Q8R5L1,P98064,P67778	0.0438228	0.4283	0.153846
GO:0043567	regulation of insulin-like growth factor receptor signaling pathway	P	2	13	231	8846	0.00865801	0.00146959	over	Q1XH17,Q66K08	P47879,Q07079,Q61371,Q69ZQ1,Q8VDD9,A0A0R4J0F8,P54254,Q1XH17,Q66K08,Q6P549,P47877,P47880,Q91X58	0.0438228	0.4283	0.153846
GO:0070098	chemokine-mediated signaling pathway	P	2	13	231	8846	0.00865801	0.00146959	over	Q9Z0F4,Q9R1B9	P83741,Q6P9R2,Q9Z1W9,P25911,P70658,O09039,Q0VBL3,Q9Z0F4,O89026,Q14B01,Q9R1B9,P56485,Q9QVP9	0.0438228	0.4283	0.153846
GO:2001259	positive regulation of cation channel activity	P	2	13	231	8846	0.00865801	0.00146959	over	O09165,P54763	P70302,P83093,O09165,Q8R1B0,Q9QXY6,O08532,O55126,P54285,P54763,Q9D1Z3,G5E8K5,Q8C8R3,Q9JI91	0.0438228	0.4283	0.153846
GO:0090280	positive regulation of calcium ion import	P	2	13	231	8846	0.00865801	0.00146959	over	P18762,B9EIW1	Q8R429,P18762,P48453,P48455,P63328,Q63810,B9EIW1,O70589,P05622,P16110,P22777,P70658,Q9JIA7	0.0438228	0.4283	0.153846
GO:0019825	oxygen binding	F	2	13	231	8846	0.00865801	0.00146959	over	P04247,P33267	Q91WD5,Q99LX0,A8DUN2,A8DUP7,G3UZ78,P02104,P04247,P07724,P09671,P33267,Q91VB8,Q9CX80,Q9CY06	0.0438228	0.4283	0.153846
GO:0050776	regulation of immune response	P	16	386	231	8846	0.0692641	0.0436355	over	P97290,O35368,Q9QUK6,Q9D659,P01029,P04186,Q8R5L1,A0A0R4J174,Q80TA9,O70126,P54279,Q3U1T9,Q9CUS9,Q3V3E1,P54763,Q3U2S4	P01027,P15702,P04223,P06339,P14426,P04104,P98064,P97290,Q6GQT1,P06909,Q9QZL0,P48453,O70439,P01887,P11609,P23492,P43432,P63017,Q61160,Q921M7,Q9CZQ6,Q9Z1M0,O55186,A0A1Z3MHX1,O08738,O35368,P07901,P0DOV2,P23475,P27641,P63158,P97313,Q01514,Q3TBT3,Q60520,Q8C2Q3,Q8C6L5,Q8K310,Q8R151,Q8R326,Q8R409,Q8VCF0,Q8VIJ6,Q91VJ1,Q91VJ5,Q91Z40,Q99K48,Q9CZW5,Q9QUK6,Q9WUN2,Q9Z0E6,P29452,Q7TN12,Q8BZT9,P48025,Q8CIH5,P18…	0.0453999	0.4283	0.0414508
GO:0007601	visual perception	P	3	31	231	8846	0.012987	0.00350441	over	P11087,Q1EG27,Q8K3J9	Q60952,Q6NS45,F6VAN0,O55057,O55240,O88531,P06909,P11087,P24622,P56695,P56716,P58281,Q1EG27,Q3UMW8,Q3V3N7,Q505D7,Q61292,Q69ZF7,Q8BTY2,Q8BW10,Q8BWG8,Q8K3J9,Q99104,Q9CQV7,Q9CR48,Q9CXZ1,Q9DBX2,Q9QUK3,Q9QYF1,Q9R0X5,Q9Z2R6	0.0461851	0.4283	0.0967742
GO:0007281	germ cell development	P	7	126	231	8846	0.030303	0.0142437	over	Q9WVH4,O54967,P0C605,Q9Z0F4,Q8CHB8,Q91V51,Q8BI22	Q8R1N0,Q6VVW5,Q6PAC3,Q6PDK2,B2RX14,P24860,Q3UA06,Q5BLK4,Q8C2E7,Q8VDD8,Q91YT7,Q9QVP9,Q9WVH4,B9EKI3,P32507,P62340,P62821,P63005,Q6NZC7,Q8K135,Q8K2K6,Q9D9I4,B2RR83,O54967,P05531,P0C605,P17156,P28659,P28661,P62827,P97473,Q1HFZ0,Q5QNQ6,Q5SXJ3,Q61584,Q62036,Q6ZPE2,Q7M753,Q80V76,Q80XI3,Q8BS45,Q8BWR2,Q8BX90,Q8C1Z7,Q8C9X6,Q8CHK4,Q8K4E0,Q91W40,Q9D8B7,Q9D8T7,Q9ESC8,Q9JI59,Q9JJZ4,Q9JKV1,Q9QYS9,Q9WTK2,Q9WTK7,…	0.0467326	0.4283	0.0555556
GO:0002822	regulation of adaptive immune response based on somatic recombination of immune receptors built from immunoglobulin superfamily domains	P	5	76	231	8846	0.021645	0.00859145	over	Q9D659,P54279,P54763,Q3U2S4,Q3U1T9	P01027,P15702,P04223,P06339,P14426,Q9QZL0,P48453,O70439,P01887,P11609,P23492,P43432,P63017,Q61160,Q921M7,Q9CZQ6,Q9Z1M0,P70268,Q4VGL6,Q60769,P03958,Q00609,Q99N11,Q91VL9,P25119,Q7TN37,Q9D659,P39429,P70196,Q2TBA3,Q61475,Q62073,Q8BVZ5,P41251,P47713,P58801,P63158,P30561,P63038,Q8BMI0,P32507,P29351,Q62383,Q9D842,P10107,Q3ULW8,Q3U8K7,Q62351,Q6NZQ4,Q6PR54,Q7TQK4,Q8BTW3,Q8R1M0,Q64735,Q8R0W6,Q8R3N6,P04202,…	0.0481487	0.4283	0.0657895
GO:0030018	Z disc	C	6	101	231	8846	0.025974	0.0114176	over	A0A1B0GSX6,B9EIW1,E9PYJ9,O09165,P50462,Q80XB4	A2ASS6,A0A1B0GSX6,A0A571BF46,A0A7N9VR94,A2AAJ9,A2AMM0,B9EIW1,E9PYJ9,E9PZQ0,G5E8K5,O08539,O09161,O09165,O54946,O70209,O70400,O70433,O70622,O88643,O88990,P05064,P14602,P16546,P17809,P23927,P26883,P31001,P45591,P47757,P48036,P48453,P49769,P50462,P56565,P57780,P63328,P70271,P97314,P97315,P97376,P97801,Q02248,Q02257,Q02566,Q06138,Q3THE2,Q3TJD7,Q3URD3,Q3UTJ2,Q4U4S6,Q64727,Q6NZM9,Q6P069,Q6PD03,Q6Q477,Q6…	0.0484527	0.4283	0.0594059
GO:0071260	cellular response to mechanical stimulus	P	4	53	231	8846	0.017316	0.00599141	over	P11087,P29594,Q8CD54,Q9QUK6	E2JF22,O08734,O35280,O54890,O55003,O88792,O88843,P04202,P05201,P11087,P15655,P17809,P22366,P23242,P25118,P25799,P27512,P29594,P31750,P35235,P35561,P47809,P49817,P50284,P62774,P63001,P97494,Q01279,Q02013,Q02248,Q04887,Q05769,Q08093,Q61160,Q61337,Q61614,Q62165,Q63844,Q8BVZ5,Q8BXN9,Q8CD54,Q8CFE6,Q8VDN2,Q922S4,Q99PT1,Q9CR42,Q9JKS5,Q9JLV1,Q9QUK6,Q9QXS1,Q9WV60,Q9Z0H7,Q9Z0J4	0.049035	0.4283	0.0754717
GO:0009607	response to biotic stimulus	P	24	645	231	8846	0.103896	0.0729143	over	P97290,O35368,Q9QUK6,P04186,P10648,Q61646,P15306,Q3U2S4,Q8R5L1,Q9D3G5,P17897,Q8K0E8,Q9CYB0,A0A0R4J174,O35427,P01029,Q3UJK0,Q3UWA4,Q8VCM7,O70126,P50637,P54763,Q7TNB8,Q9WV89	P15702,P04104,P98064,P97290,Q6GQT1,P12023,Q64010,Q8CIH5,A0A1Z3MHX1,O08738,O35368,P07901,P0DOV2,P23475,P27641,P63158,P97313,Q01514,Q3TBT3,Q60520,Q8C2Q3,Q8C6L5,Q8K310,Q8R151,Q8R326,Q8R409,Q8VCF0,Q8VIJ6,Q91VJ1,Q91VJ5,Q91Z40,Q99K48,Q9CZW5,Q9QUK6,Q9WUN2,Q9Z0E6,P48025,P62862,P62892,F8VPZ5,P29352,P42225,P43432,Q3UIR3,Q5D1E7,Q60953,Q6Q899,Q8CAS9,Q9JLJ1,Q9QZ05,P01887,P10810,Q60769,P22366,Q04207,Q60793,Q61…	0.0492022	0.4283	0.0372093
GO:0050896	response to stimulus	P	112	3799	231	8846	0.484848	0.42946	over	P70236,Q64267,Q52KF3,P00158,P04247,Q9QUK6,Q1XH17,P29594,P97290,Q9D3G5,P18762,O35368,Q8K0E8,Q8VCM7,Q7TNB8,Q91V51,Q9R1B9,Q9D659,Q9Z0F4,P54279,Q3V300,Q8VC51,Q9CQ37,Q9D0V8,Q7TT00,Q8K2X8,P10648,P33267,Q2VLH6,Q61646,P01029,P50462,P04186,Q80XC6,Q9D2L9,Q9WV89,E9Q852,O54967,P0C605,Q8BK62,Q8BWR8,Q8CGE9,Q91ZV8,P54763,Q8CG19,E9PUF7,A2AP18,O35427,Q32MD9,Q3U284,Q8K2G4,P52795,P70275,Q8BLU0,P32261,P15306,Q01237,…	F8VPZ5,Q60596,Q7TQC5,Q8BJ37,Q8CG47,Q8CG48,Q923E4,Q9D842,Q80YR7,Q9R1X4,Q9Z0F6,A0A0R4J0E4,O08785,O35280,P35235,P47811,Q3UIR3,Q3UPP8,Q5I043,Q62388,Q6A068,Q6NXW6,Q7TQK1,Q8BH58,Q8BMG1,Q8CAS9,Q8CCJ3,Q91XB0,Q99KP6,Q9ESL4,Q9JKK8,Q9QWZ1,Q9QZ05,Q9R207,Q9Z265,A2AKX3,O08648,O09110,O88559,P04202,P04370,P04627,P0C5K1,P16951,P23949,P23950,P25799,P28028,P29351,P31938,P34152,P38532,P46662,P47809,P47879,P49817,P62…	0.0492873	0.4283	0.0294814
GO:0070527	platelet aggregation	P	3	32	231	8846	0.012987	0.00361745	over	P0C605,Q8K0E8,Q8VCM7	P20444,P25911,P48025,P59016,Q4VA93,O09039,P0C605,P28867,P40240,Q8BGG7,Q9QXP7,O88792,Q62011,Q62120,Q99K41,O08599,O54890,O70161,P06909,P08003,P17742,P27773,P29351,P61226,P63094,Q60770,Q8BJU2,Q8K0E8,Q8VCM7,Q8VED2,Q922R8,Q9R0G6	0.0500135	0.4283	0.09375
GO:0019229	regulation of vasoconstriction	P	3	32	231	8846	0.012987	0.00361745	over	Q01237,Q8K0E8,Q8VCM7	G5E829,P31938,Q9D270,Q61234,O35607,P30561,P33434,Q9Z0J4,O35678,P00520,P22437,P23242,P30558,P31750,P48999,P49817,P98083,Q01237,Q01279,Q05769,Q7TN37,Q8BND3,Q8BP71,Q8CG03,Q8K0E8,Q8VCM7,Q99MK8,Q9QYB5,B2RQE8,B2RY04,P59764,Q9QUI0	0.0500135	0.4283	0.09375
GO:0005581	collagen trimer	C	3	32	231	8846	0.012987	0.00361745	over	P11087,O88207,Q3U962	P51885,P11087,Q01149,P08121,P02463,P08122,Q63ZW6,Q9QZS0,O88207,Q3U962,Q9JLI2,P28654,Q64739,Q8BLX7,Q60847,A6H584,E9PWQ3,P25318,P28301,P39061,P98086,Q00780,Q02788,Q04857,Q3MI99,Q60994,Q8K479,Q8K4P0,Q8K4Q8,Q99K41,Q9ES30,Q9QXP7	0.0500135	0.4283	0.09375
GO:0046879	hormone secretion	P	8	155	231	8846	0.034632	0.017522	over	Q04735,Q7M6Y2,Q9DCB1,Q9WV89,Q01237,Q8K0E8,Q8VCM7,P50637	O09044,P25911,P63101,P42859,Q00493,P10107,P17095,P25085,P63011,Q07076,Q3TDX8,Q5U431,Q60770,Q62432,Q6P4T1,Q99104,Q99LX0,Q9QYX7,Q9WTN3,Q9Z2A7,P62821,Q04735,O70589,P05132,P11881,P15105,P17225,P19221,P21278,P21279,P23242,P26443,P47857,P59941,P63094,P70265,P70302,P81122,P97490,Q3UMR5,Q61337,Q62120,Q80WG5,Q8BH04,Q8BWG9,Q8R104,Q921F2,Q9CR00,Q9CRG1,Q9D2R0,Q9DBC7,Q9EQQ9,Q9QUJ7,Q8R1F1,B9EKI3,P97471,P46638,…	0.0500399	0.4283	0.0516129
GO:0032613	interleukin-10 production	P	2	14	231	8846	0.00865801	0.00158264	over	Q9D659,Q9QUK6	Q61735,P43432,Q9D659,E9Q6K3,O08573,P42227,P48025,P63038,P63158,Q61550,Q64339,Q7TN12,Q8CIH5,Q9QUK6	0.050265	0.4283	0.142857
GO:1903524	positive regulation of blood circulation	P	2	14	231	8846	0.00865801	0.00158264	over	P18762,B9EIW1	P18762,P58771,B9EIW1,P03958,P97450,Q7TN37,Q923E4,Q9JJV9,P27090,Q2NL51,Q8VDN2,P07901,P29268,Q921U8	0.050265	0.4283	0.142857
GO:0021692	cerebellar Purkinje cell layer morphogenesis	P	2	14	231	8846	0.00865801	0.00158264	over	Q91V51,Q68FG2	L0N7N1,P17439,E9PZP8,O70305,P70662,Q0HA38,Q61207,Q641K1,Q64430,Q91V51,Q9CQS4,Q9R0K7,Q566J8,Q68FG2	0.050265	0.4283	0.142857
GO:0060253	negative regulation of glial cell proliferation	P	2	14	231	8846	0.00865801	0.00158264	over	P50637,Q7M6Y2	P25446,P46662,Q04690,Q3UIW5,Q60698,Q8R418,Q924Z4,P02340,P13405,P35428,P50637,P54071,Q7M6Y2,Q80U63	0.050265	0.4283	0.142857
GO:0032653	regulation of interleukin-10 production	P	2	14	231	8846	0.00865801	0.00158264	over	Q9D659,Q9QUK6	P43432,Q9D659,E9Q6K3,O08573,P42227,P48025,P63038,P63158,Q61550,Q64339,Q7TN12,Q8CIH5,Q9QUK6,Q61735	0.050265	0.4283	0.142857
GO:0045823	positive regulation of heart contraction	P	2	14	231	8846	0.00865801	0.00158264	over	P18762,B9EIW1	P18762,P58771,B9EIW1,P03958,P97450,Q7TN37,Q923E4,Q9JJV9,P07901,P29268,Q921U8,P27090,Q2NL51,Q8VDN2	0.050265	0.4283	0.142857
GO:0090022	regulation of neutrophil chemotaxis	P	2	14	231	8846	0.00865801	0.00158264	over	Q8R5L1,Q9R1B9	O35658,P63001,Q3UMR5,Q61614,Q8BW96,Q8K1M6,Q8R5L1,Q8VDF3,Q99JY1,Q9CWP6,Q9ESD7,Q9R1B9,P70290,Q9D8B7	0.050265	0.4283	0.142857
GO:0072538	T-helper 17 type immune response	P	2	14	231	8846	0.00865801	0.00158264	over	Q3U2S4,P54763	P04202,P42227,Q3U2S4,P54763,P43432,Q62120,Q9R117,P0C090,Q4VGL6,Q5D1E7,Q64321,Q2TBA3,Q9Z175,P67778	0.050265	0.4283	0.142857
GO:0034114	regulation of heterotypic cell-cell adhesion	P	2	14	231	8846	0.00865801	0.00158264	over	Q8K0E8,Q8VCM7	O35682,P04370,P25085,P83741,Q00623,Q60769,Q60793,Q60994,Q9WVS7,Q9WVS8,O08917,P15379,Q8K0E8,Q8VCM7	0.050265	0.4283	0.142857
GO:0045742	positive regulation of epidermal growth factor receptor signaling pathway	P	2	14	231	8846	0.00865801	0.00158264	over	P35456,Q6P7W2	E9PUQ8,P35456,P63321,Q0VBM2,Q5DTU0,Q5SNZ0,Q62245,Q6P7W2,Q8VD75,Q9JIW9,Q9JKY0,Q9JKY5,Q9QXV8,Q9QZK2	0.050265	0.4283	0.142857
GO:0036037	CD8-positive, alpha-beta T cell activation	P	2	14	231	8846	0.00865801	0.00158264	over	Q3U2S4,Q9D659	P09084,Q3U2S4,P10417,Q64321,P13808,Q03347,Q08024,Q64131,Q69ZI1,Q9D659,P04223,P06339,P14426,P29352	0.050265	0.4283	0.142857
GO:0098698	postsynaptic specialization assembly	P	2	14	231	8846	0.00865801	0.00158264	over	Q68FG2,Q99J85	O08586,P06837,Q68FG2,Q99J85,A0A338P6S8,B0V2N1,O70333,Q61730,Q64487,Q8C0T5,Q9QVP9,P47941,Q64010,Q8R1A4	0.050265	0.4283	0.142857
GO:0045589	regulation of regulatory T cell differentiation	P	2	14	231	8846	0.00865801	0.00158264	over	Q9D659,Q9WVH4	P04202,P14602,P15379,A2AH22,O08573,Q8CHK4,Q9D659,Q9ESS0,Q9WVH4,O09039,P12399,Q5HZJ0,Q8R418,Q9JL70	0.050265	0.4283	0.142857
GO:0032433	filopodium tip	C	2	14	231	8846	0.00865801	0.00158264	over	Q1EG27,Q9Z0F4	E9QAS9,F8VQB6,P17426,P35922,P61087,P62484,Q1EG27,Q7TMB8,Q80ZQ9,Q8CBW3,Q99104,Q9DBS9,Q9QY06,Q9Z0F4	0.050265	0.4283	0.142857
GO:0006874	cellular calcium ion homeostasis	P	9	183	231	8846	0.038961	0.0206873	over	P0C605,Q9CUS9,B9EIW1,O09165,A2AP18,Q02789,D3Z2R5,P18762,P50462	O08852,O35245,O88572,P00520,P0C605,P11881,P23242,P27601,P30558,P43406,P56485,P62342,P62874,P63158,P63242,P70227,P70658,P97300,P97468,P97490,P97819,Q4JIM5,Q61335,Q61475,Q61614,Q62108,Q62120,Q6A028,Q7TN37,Q8CIH5,Q91ZX7,Q9CQ92,Q9CUS9,Q9ET78,Q9JHG7,Q9JIP6,Q9QVP9,Q9QXP7,Q60953,P10417,Q9D2C7,O08734,P49817,Q07813,Q8BSY0,Q9EQQ9,Q9JJX6,Q9Z1M0,B9EIW1,O09131,O09161,O09165,P0DP28,Q01063,Q6PHZ2,Q9D1X0,Q8C8R3,…	0.0503284	0.4283	0.0491803
GO:0060047	heart contraction	P	6	102	231	8846	0.025974	0.0115306	over	P09541,P50462,B9EIW1,P18762,P70236,Q9WUZ5	O55143,P09541,P09542,P20444,P49817,P50462,P70296,P70699,Q02566,Q61165,Q8CG03,Q8VDN2,Q91Z83,Q99MK8,Q9CQM9,B9EIW1,O08665,O09161,O70468,P0DP28,Q01063,Q3ULJ0,Q61234,Q61614,Q8C8R3,Q9ES83,Q9JJV9,P18762,Q9WTN3,P58771,P18872,P23242,P50752,P54265,P56565,Q80W54,Q8R1H0,P26450,Q6P069,P03958,P97450,Q7TN37,Q923E4,Q9DAV9,P14094,Q6NZM9,Q62120,P27090,Q2NL51,Q9JJX6,Q9QXY6,Q5D1E7,A2ASS6,O09110,P05977,P13412,P19123,…	0.0504091	0.4283	0.0588235
GO:0071333	cellular response to glucose stimulus	P	5	77	231	8846	0.021645	0.0087045	over	Q04735,Q9DCB1,Q9WV89,Q01237,Q9WVH4	P97490,P46638,P62342,Q5U431,Q8C7Q4,Q8C9S4,Q8R361,Q99N57,Q9D906,P48453,P58058,P63001,P63168,P70452,P97819,Q3B7Z2,Q61191,Q61337,Q61768,Q6P069,Q7TN37,Q80X80,Q8BWG8,Q8VDD5,Q91ZX7,Q923E4,Q9D023,Q9D0K2,Q9JL19,O70201,Q04735,Q8CIF6,Q9DCB1,Q9WV89,P58750,P97820,Q01237,Q59J78,Q5XKN4,Q60949,Q61409,Q66GT5,Q9JIX0,Q3TKT4,Q9CQJ2,Q9Z0H3,O09172,P05132,P11352,P29533,P39447,P42337,P62996,P63328,P68040,P81122,P97298,…	0.0504453	0.4283	0.0649351
GO:0071326	cellular response to monosaccharide stimulus	P	5	77	231	8846	0.021645	0.0087045	over	Q04735,Q9DCB1,Q9WV89,Q01237,Q9WVH4	P97490,P46638,P62342,Q5U431,Q8C7Q4,Q8C9S4,Q8R361,Q99N57,Q9D906,P48453,P58058,P63001,P63168,P70452,P97819,Q3B7Z2,Q61191,Q61337,Q61768,Q6P069,Q7TN37,Q80X80,Q8BWG8,Q8VDD5,Q91ZX7,Q923E4,Q9D023,Q9D0K2,Q9JL19,O70201,Q04735,Q8CIF6,Q9DCB1,Q9WV89,P58750,P97820,Q01237,Q59J78,Q5XKN4,Q60949,Q61409,Q66GT5,Q9JIX0,O09172,P05132,P11352,P29533,P39447,P42337,P62996,P63328,P68040,P81122,P97298,P97471,P97494,Q5EG47,…	0.0504453	0.4283	0.0649351
GO:0071331	cellular response to hexose stimulus	P	5	77	231	8846	0.021645	0.0087045	over	Q04735,Q9DCB1,Q9WV89,Q01237,Q9WVH4	P97490,P46638,P62342,Q5U431,Q8C7Q4,Q8C9S4,Q8R361,Q99N57,Q9D906,P48453,P58058,P63001,P63168,P70452,P97819,Q3B7Z2,Q61191,Q61337,Q61768,Q6P069,Q7TN37,Q80X80,Q8BWG8,Q8VDD5,Q91ZX7,Q923E4,Q9D023,Q9D0K2,Q9JL19,O70201,Q04735,Q8CIF6,Q9DCB1,Q9WV89,P58750,P97820,Q01237,Q59J78,Q5XKN4,Q60949,Q61409,Q66GT5,Q9JIX0,O09172,P05132,P11352,P29533,P39447,P42337,P62996,P63328,P68040,P81122,P97298,P97471,P97494,Q5EG47,…	0.0504453	0.4283	0.0649351
GO:0005539	glycosaminoglycan binding	F	5	77	231	8846	0.021645	0.0087045	over	Q8R5L1,O88207,P32261,Q9R1B9,Q8VHI5	O35632,O35658,P15379,Q00547,Q61703,Q62059,Q8C351,Q8R5L1,Q9JKS5,A0A087WSN6,A0A1L1SS44,A0A338P6S8,B0V2N1,E9Q414,J3QN89,O08999,O35375,O54775,O70503,O88207,P06909,P08226,P11276,P12023,P13595,P15655,P16092,P18406,P19221,P23188,P29268,P29788,P32261,P35441,P43275,P47915,P51859,P55302,P56812,P63158,P67984,P70202,P97333,Q03350,Q06335,Q501P1,Q61398,Q61554,Q62356,Q64299,Q64739,Q8R0I8,Q8R2G6,Q9EP52,Q9JK53,Q9…	0.0504453	0.4283	0.0649351
GO:0010496	intercellular transport	P	1	2	231	8846	0.004329	0.000226091	over	P54763	P54763,Q7TN75	0.051548	0.4283	0.5
GO:0042197	halogenated hydrocarbon metabolic process	P	1	2	231	8846	0.004329	0.000226091	over	P33267	Q64435,P33267	0.051548	0.4283	0.5
GO:0110077	vesicle-mediated intercellular transport	P	1	2	231	8846	0.004329	0.000226091	over	P54763	P54763,Q7TN75	0.051548	0.4283	0.5
GO:1903919	negative regulation of actin filament severing	P	1	2	231	8846	0.004329	0.000226091	over	P50462	P50462,Q8VDD5	0.051548	0.4283	0.5
GO:1905551	negative regulation of protein localization to endoplasmic reticulum	P	1	2	231	8846	0.004329	0.000226091	over	P70670	P70670,Q64152	0.051548	0.4283	0.5
GO:0043503	skeletal muscle fiber adaptation	P	1	2	231	8846	0.004329	0.000226091	over	P10085	P10085,P68134	0.051548	0.4283	0.5
GO:0001544	initiation of primordial ovarian follicle growth	P	1	2	231	8846	0.004329	0.000226091	over	Q9WVH4	P11862,Q9WVH4	0.051548	0.4283	0.5
GO:0001554	luteolysis	P	1	2	231	8846	0.004329	0.000226091	over	P29594	P29594,P70677	0.051548	0.4283	0.5
GO:0051295	establishment of meiotic spindle localization	P	1	2	231	8846	0.004329	0.000226091	over	Q52KF3	Q52KF3,Q8VDD5	0.051548	0.4283	0.5
GO:0031650	regulation of heat generation	P	1	2	231	8846	0.004329	0.000226091	over	Q60714	Q05769,Q60714	0.051548	0.4283	0.5
GO:0031652	positive regulation of heat generation	P	1	2	231	8846	0.004329	0.000226091	over	Q60714	Q05769,Q60714	0.051548	0.4283	0.5
GO:0060023	soft palate development	P	1	2	231	8846	0.004329	0.000226091	over	Q7M6Y2	Q64739,Q7M6Y2	0.051548	0.4283	0.5
GO:0061303	cornea development in camera-type eye	P	1	2	231	8846	0.004329	0.000226091	over	Q7M6Y2	Q3U5C7,Q7M6Y2	0.051548	0.4283	0.5
GO:0120222	regulation of blastocyst development	P	1	2	231	8846	0.004329	0.000226091	over	Q91V51	Q60793,Q91V51	0.051548	0.4283	0.5
GO:0014873	response to muscle activity involved in regulation of muscle adaptation	P	1	2	231	8846	0.004329	0.000226091	over	D3Z2R5	D3Z2R5,Q7TQ48	0.051548	0.4283	0.5
GO:0035745	T-helper 2 cell cytokine production	P	1	2	231	8846	0.004329	0.000226091	over	Q3U1T9	P35762,Q3U1T9	0.051548	0.4283	0.5
GO:0150174	negative regulation of phosphatidylcholine metabolic process	P	1	2	231	8846	0.004329	0.000226091	over	P34928	P34928,Q3TFD2	0.051548	0.4283	0.5
GO:0042196	chlorinated hydrocarbon metabolic process	P	1	2	231	8846	0.004329	0.000226091	over	P33267	Q64435,P33267	0.051548	0.4283	0.5
GO:0099044	vesicle tethering to endoplasmic reticulum	P	1	2	231	8846	0.004329	0.000226091	over	Q61542	Q61542,Q9DCI3	0.051548	0.4283	0.5
GO:0007113	endomitotic cell cycle	P	1	2	231	8846	0.004329	0.000226091	over	Q9Z0F4	Q8C878,Q9Z0F4	0.051548	0.4283	0.5
GO:0038195	urokinase plasminogen activator signaling pathway	P	1	2	231	8846	0.004329	0.000226091	over	P35456	P06869,P35456	0.051548	0.4283	0.5
GO:1903918	regulation of actin filament severing	P	1	2	231	8846	0.004329	0.000226091	over	P50462	P50462,Q8VDD5	0.051548	0.4283	0.5
GO:0014050	negative regulation of glutamate secretion	P	1	2	231	8846	0.004329	0.000226091	over	P0C605	P0C605,P25085	0.051548	0.4283	0.5
GO:0048625	myoblast fate commitment	P	1	2	231	8846	0.004329	0.000226091	over	P10085	P10085,P09055	0.051548	0.4283	0.5
GO:0032693	negative regulation of interleukin-10 production	P	1	2	231	8846	0.004329	0.000226091	over	Q9D659	P43432,Q9D659	0.051548	0.4283	0.5
GO:0032707	negative regulation of interleukin-23 production	P	1	2	231	8846	0.004329	0.000226091	over	Q9QUK6	P63001,Q9QUK6	0.051548	0.4283	0.5
GO:0043416	regulation of skeletal muscle tissue regeneration	P	1	2	231	8846	0.004329	0.000226091	over	P10085	P10085,Q8R1H0	0.051548	0.4283	0.5
GO:0010915	regulation of very-low-density lipoprotein particle clearance	P	1	2	231	8846	0.004329	0.000226091	over	P34928	P34928,P55302	0.051548	0.4283	0.5
GO:0010916	negative regulation of very-low-density lipoprotein particle clearance	P	1	2	231	8846	0.004329	0.000226091	over	P34928	P34928,P55302	0.051548	0.4283	0.5
GO:0014737	positive regulation of muscle atrophy	P	1	2	231	8846	0.004329	0.000226091	over	Q9WVH4	B2RWS6,Q9WVH4	0.051548	0.4283	0.5
GO:0021631	optic nerve morphogenesis	P	1	2	231	8846	0.004329	0.000226091	over	P54763	P54763,Q61602	0.051548	0.4283	0.5
GO:0060059	embryonic retina morphogenesis in camera-type eye	P	1	2	231	8846	0.004329	0.000226091	over	Q32MD9	O88572,Q32MD9	0.051548	0.4283	0.5
GO:0043415	positive regulation of skeletal muscle tissue regeneration	P	1	2	231	8846	0.004329	0.000226091	over	P10085	P10085,Q8R1H0	0.051548	0.4283	0.5
GO:0035881	amacrine cell differentiation	P	1	2	231	8846	0.004329	0.000226091	over	P70284	P35428,P70284	0.051548	0.4283	0.5
GO:1903929	primary palate development	P	1	2	231	8846	0.004329	0.000226091	over	Q8K2G4	Q61371,Q8K2G4	0.051548	0.4283	0.5
GO:0050923	regulation of negative chemotaxis	P	1	2	231	8846	0.004329	0.000226091	over	Q9R1B9	O89026,Q9R1B9	0.051548	0.4283	0.5
GO:1902617	response to fluoride	P	1	2	231	8846	0.004329	0.000226091	over	P11087	P11087,Q99J83	0.051548	0.4283	0.5
GO:1990784	response to dsDNA	P	1	2	231	8846	0.004329	0.000226091	over	Q80TA9	Q80TA9,Q9DBU3	0.051548	0.4283	0.5
GO:0071694	maintenance of protein location in extracellular region	P	1	2	231	8846	0.004329	0.000226091	over	Q8CG19	Q61554,Q8CG19	0.051548	0.4283	0.5
GO:0001868	regulation of complement activation, lectin pathway	P	1	2	231	8846	0.004329	0.000226091	over	P97290	P97290,Q6GQT1	0.051548	0.4283	0.5
GO:0001869	negative regulation of complement activation, lectin pathway	P	1	2	231	8846	0.004329	0.000226091	over	P97290	P97290,Q6GQT1	0.051548	0.4283	0.5
GO:2000551	regulation of T-helper 2 cell cytokine production	P	1	2	231	8846	0.004329	0.000226091	over	Q3U1T9	P35762,Q3U1T9	0.051548	0.4283	0.5
GO:2000553	positive regulation of T-helper 2 cell cytokine production	P	1	2	231	8846	0.004329	0.000226091	over	Q3U1T9	P35762,Q3U1T9	0.051548	0.4283	0.5
GO:0071072	negative regulation of phospholipid biosynthetic process	P	1	2	231	8846	0.004329	0.000226091	over	Q60714	Q3TFD2,Q60714	0.051548	0.4283	0.5
GO:0045112	integrin biosynthetic process	P	1	2	231	8846	0.004329	0.000226091	over	O88207	P27090,O88207	0.051548	0.4283	0.5
GO:0006524	alanine catabolic process	P	1	2	231	8846	0.004329	0.000226091	over	Q8QZR5	Q8BGT5,Q8QZR5	0.051548	0.4283	0.5
GO:0009078	pyruvate family amino acid metabolic process	P	1	2	231	8846	0.004329	0.000226091	over	Q8QZR5	Q8BGT5,Q8QZR5	0.051548	0.4283	0.5
GO:0090259	regulation of retinal ganglion cell axon guidance	P	1	2	231	8846	0.004329	0.000226091	over	Q9R1B9	Q9R1B9,P97333	0.051548	0.4283	0.5
GO:1900737	negative regulation of phospholipase C-activating G protein-coupled receptor signaling pathway	P	1	2	231	8846	0.004329	0.000226091	over	Q8BR07	Q7TNC9,Q8BR07	0.051548	0.4283	0.5
GO:0061885	positive regulation of mini excitatory postsynaptic potential	P	1	2	231	8846	0.004329	0.000226091	over	P18762	P18762,Q9QZQ1	0.051548	0.4283	0.5
GO:0007250	activation of NF-kappaB-inducing kinase activity	P	1	2	231	8846	0.004329	0.000226091	over	Q9QUK6	Q62511,Q9QUK6	0.051548	0.4283	0.5
GO:0099607	lateral attachment of mitotic spindle microtubules to kinetochore	P	1	2	231	8846	0.004329	0.000226091	over	O70126	O70126,Q6RT24	0.051548	0.4283	0.5
GO:0071691	cardiac muscle thin filament assembly	P	1	2	231	8846	0.004329	0.000226091	over	Q80XB4	A0A571BF46,Q80XB4	0.051548	0.4283	0.5
GO:1904466	positive regulation of matrix metallopeptidase secretion	P	1	2	231	8846	0.004329	0.000226091	over	Q9QUK6	P18572,Q9QUK6	0.051548	0.4283	0.5
GO:1904791	negative regulation of shelterin complex assembly	P	1	2	231	8846	0.004329	0.000226091	over	A0A571BE87	A0A571BE87,Q505G8	0.051548	0.4283	0.5
GO:0035542	regulation of SNARE complex assembly	P	1	2	231	8846	0.004329	0.000226091	over	Q3UMR0	Q3UMR0,Q8CHH9	0.051548	0.4283	0.5
GO:1902869	regulation of amacrine cell differentiation	P	1	2	231	8846	0.004329	0.000226091	over	P70284	P35428,P70284	0.051548	0.4283	0.5
GO:1902080	regulation of calcium ion import into sarcoplasmic reticulum	P	1	2	231	8846	0.004329	0.000226091	over	B9EIW1	B9EIW1,Q8R429	0.051548	0.4283	0.5
GO:1990786	cellular response to dsDNA	P	1	2	231	8846	0.004329	0.000226091	over	Q80TA9	Q80TA9,Q9DBU3	0.051548	0.4283	0.5
GO:0071907	determination of digestive tract left/right asymmetry	P	1	2	231	8846	0.004329	0.000226091	over	Q7TNH6	Q7TNH6,P60882	0.051548	0.4283	0.5
GO:0060087	relaxation of vascular associated smooth muscle	P	1	2	231	8846	0.004329	0.000226091	over	P0C605	P08228,P0C605	0.051548	0.4283	0.5
GO:0061386	closure of optic fissure	P	1	2	231	8846	0.004329	0.000226091	over	Q7M6Y2	Q501J7,Q7M6Y2	0.051548	0.4283	0.5
GO:0035989	tendon development	P	1	2	231	8846	0.004329	0.000226091	over	O88207	O88207,Q9R0G6	0.051548	0.4283	0.5
GO:0021836	chemorepulsion involved in postnatal olfactory bulb interneuron migration	P	1	2	231	8846	0.004329	0.000226091	over	Q9R1B9	O89026,Q9R1B9	0.051548	0.4283	0.5
GO:0043152	induction of bacterial agglutination	P	1	2	231	8846	0.004329	0.000226091	over	Q8K0E8	Q8BMS2,Q8K0E8	0.051548	0.4283	0.5
GO:0035995	detection of muscle stretch	P	1	2	231	8846	0.004329	0.000226091	over	P50462	A2ASS6,P50462	0.051548	0.4283	0.5
GO:0010266	response to vitamin B1	P	1	2	231	8846	0.004329	0.000226091	over	P50637	P10518,P50637	0.051548	0.4283	0.5
GO:0035634	response to stilbenoid	P	1	2	231	8846	0.004329	0.000226091	over	P10648	P10648,P58044	0.051548	0.4283	0.5
GO:0001579	medium-chain fatty acid transport	P	1	2	231	8846	0.004329	0.000226091	over	Q60714	Q60714,Q91VE0	0.051548	0.4283	0.5
GO:0015878	biotin transport	P	1	2	231	8846	0.004329	0.000226091	over	Q60714	Q60714,Q7TMS5	0.051548	0.4283	0.5
GO:0035583	sequestering of TGFbeta in extracellular matrix	P	1	2	231	8846	0.004329	0.000226091	over	Q8CG19	Q61554,Q8CG19	0.051548	0.4283	0.5
GO:0003321	positive regulation of blood pressure by epinephrine-norepinephrine	P	1	2	231	8846	0.004329	0.000226091	over	P18762	P18762,P58771	0.051548	0.4283	0.5
GO:1904782	negative regulation of NMDA glutamate receptor activity	P	1	2	231	8846	0.004329	0.000226091	over	P54763	P28571,P54763	0.051548	0.4283	0.5
GO:0046134	pyrimidine nucleoside biosynthetic process	P	1	2	231	8846	0.004329	0.000226091	over	P04184	P04184,P97930	0.051548	0.4283	0.5
GO:0046120	deoxyribonucleoside biosynthetic process	P	1	2	231	8846	0.004329	0.000226091	over	P04184	P04184,P97930	0.051548	0.4283	0.5
GO:0009080	pyruvate family amino acid catabolic process	P	1	2	231	8846	0.004329	0.000226091	over	Q8QZR5	Q8BGT5,Q8QZR5	0.051548	0.4283	0.5
GO:0042853	L-alanine catabolic process	P	1	2	231	8846	0.004329	0.000226091	over	Q8QZR5	Q8BGT5,Q8QZR5	0.051548	0.4283	0.5
GO:0006522	alanine metabolic process	P	1	2	231	8846	0.004329	0.000226091	over	Q8QZR5	Q8BGT5,Q8QZR5	0.051548	0.4283	0.5
GO:0070430	positive regulation of nucleotide-binding oligomerization domain containing 1 signaling pathway	P	1	2	231	8846	0.004329	0.000226091	over	Q9QUK6	Q91W98,Q9QUK6	0.051548	0.4283	0.5
GO:0010593	negative regulation of lamellipodium assembly	P	1	2	231	8846	0.004329	0.000226091	over	Q9R1B9	P18760,Q9R1B9	0.051548	0.4283	0.5
GO:0099557	trans-synaptic signaling by trans-synaptic complex, modulating synaptic transmission	P	1	2	231	8846	0.004329	0.000226091	over	P54763	P54763,P97300	0.051548	0.4283	0.5
GO:0071910	determination of liver left/right asymmetry	P	1	2	231	8846	0.004329	0.000226091	over	Q7TNH6	O35245,Q7TNH6	0.051548	0.4283	0.5
GO:0002074	extraocular skeletal muscle development	P	1	2	231	8846	0.004329	0.000226091	over	Q02789	P97474,Q02789	0.051548	0.4283	0.5
GO:0001993	regulation of systemic arterial blood pressure by norepinephrine-epinephrine	P	1	2	231	8846	0.004329	0.000226091	over	P18762	P18762,P58771	0.051548	0.4283	0.5
GO:0060192	negative regulation of lipase activity	P	1	2	231	8846	0.004329	0.000226091	over	Q8BR07	Q8BR07,Q8BVZ1	0.051548	0.4283	0.5
GO:0046126	pyrimidine deoxyribonucleoside biosynthetic process	P	1	2	231	8846	0.004329	0.000226091	over	P04184	P04184,P97930	0.051548	0.4283	0.5
GO:0046710	GDP metabolic process	P	1	2	231	8846	0.004329	0.000226091	over	Q3U2V3	Q64520,Q3U2V3	0.051548	0.4283	0.5
GO:0046066	dGDP metabolic process	P	1	2	231	8846	0.004329	0.000226091	over	Q3U2V3	Q64520,Q3U2V3	0.051548	0.4283	0.5
GO:1901255	nucleotide-excision repair involved in interstrand cross-link repair	P	1	2	231	8846	0.004329	0.000226091	over	Q64267	Q64267,Q9QZD4	0.051548	0.4283	0.5
GO:0042851	L-alanine metabolic process	P	1	2	231	8846	0.004329	0.000226091	over	Q8QZR5	Q8BGT5,Q8QZR5	0.051548	0.4283	0.5
GO:0009182	purine deoxyribonucleoside diphosphate metabolic process	P	1	2	231	8846	0.004329	0.000226091	over	Q3U2V3	Q64520,Q3U2V3	0.051548	0.4283	0.5
GO:0030576	Cajal body organization	P	1	2	231	8846	0.004329	0.000226091	over	Q8VC51	Q62384,Q8VC51	0.051548	0.4283	0.5
GO:0031444	slow-twitch skeletal muscle fiber contraction	P	1	2	231	8846	0.004329	0.000226091	over	O88346	Q91Z83,O88346	0.051548	0.4283	0.5
GO:2000565	negative regulation of CD8-positive, alpha-beta T cell proliferation	P	1	2	231	8846	0.004329	0.000226091	over	Q9D659	P13808,Q9D659	0.051548	0.4283	0.5
GO:0046105	thymidine biosynthetic process	P	1	2	231	8846	0.004329	0.000226091	over	P04184	P04184,P97930	0.051548	0.4283	0.5
GO:0035731	dinitrosyl-iron complex binding	F	1	2	231	8846	0.004329	0.000226091	over	P10648	P10648,P19157	0.051548	0.4283	0.5
GO:0050436	microfibril binding	F	1	2	231	8846	0.004329	0.000226091	over	Q8CG19	O08999,Q8CG19	0.051548	0.4283	0.5
GO:0015245	fatty acid transmembrane transporter activity	F	1	2	231	8846	0.004329	0.000226091	over	Q60714	Q60714,Q91VE0	0.051548	0.4283	0.5
GO:0030492	hemoglobin binding	F	1	2	231	8846	0.004329	0.000226091	over	Q61646	P02104,Q61646	0.051548	0.4283	0.5
GO:0008391	arachidonic acid monooxygenase activity	F	1	2	231	8846	0.004329	0.000226091	over	P33267	P33267,Q91W87	0.051548	0.4283	0.5
GO:1901480	oleate transmembrane transporter activity	F	1	2	231	8846	0.004329	0.000226091	over	Q60714	Q60714,Q91VE0	0.051548	0.4283	0.5
GO:0015225	biotin transmembrane transporter activity	F	1	2	231	8846	0.004329	0.000226091	over	Q60714	Q60714,Q7TMS5	0.051548	0.4283	0.5
GO:0031433	telethonin binding	F	1	2	231	8846	0.004329	0.000226091	over	P50462	A2ASS6,P50462	0.051548	0.4283	0.5
GO:0120225	coenzyme A binding	F	1	2	231	8846	0.004329	0.000226091	over	Q01237	Q01237,Q8QZT1	0.051548	0.4283	0.5
GO:0001847	opsonin receptor activity	F	1	2	231	8846	0.004329	0.000226091	over	Q99J85	Q64735,Q99J85	0.051548	0.4283	0.5
GO:0004616	phosphogluconate dehydrogenase (decarboxylating) activity	F	1	2	231	8846	0.004329	0.000226091	over	Q3UAG2	Q3UAG2,Q9DCD0	0.051548	0.4283	0.5
GO:0050200	plasmalogen synthase activity	F	1	2	231	8846	0.004329	0.000226091	over	Q8BYI6	Q3TFD2,Q8BYI6	0.051548	0.4283	0.5
GO:0047635	alanine-oxo-acid transaminase activity	F	1	2	231	8846	0.004329	0.000226091	over	Q8QZR5	Q8BGT5,Q8QZR5	0.051548	0.4283	0.5
GO:0004769	steroid delta-isomerase activity	F	1	2	231	8846	0.004329	0.000226091	over	P10648	P10648,P70245	0.051548	0.4283	0.5
GO:0004687	myosin light chain kinase activity	F	1	2	231	8846	0.004329	0.000226091	over	Q8VCR8	Q6PDN3,Q8VCR8	0.051548	0.4283	0.5
GO:0015196	L-tryptophan transmembrane transporter activity	F	1	2	231	8846	0.004329	0.000226091	over	Q8CH36	Q8CH36,Q9Z127	0.051548	0.4283	0.5
GO:0008227	G protein-coupled amine receptor activity	F	1	2	231	8846	0.004329	0.000226091	over	P18762	Q5QD08,P18762	0.051548	0.4283	0.5
GO:0010858	calcium-dependent protein kinase regulator activity	F	1	2	231	8846	0.004329	0.000226091	over	Q9Z0F4	Q9Z0F4,P63158	0.051548	0.4283	0.5
GO:0047159	1-alkenylglycerophosphocholine O-acyltransferase activity	F	1	2	231	8846	0.004329	0.000226091	over	Q8BYI6	Q3TFD2,Q8BYI6	0.051548	0.4283	0.5
GO:0004461	lactose synthase activity	F	1	2	231	8846	0.004329	0.000226091	over	Q9Z2Y2	P15535,Q9Z2Y2	0.051548	0.4283	0.5
GO:0004021	L-alanine:2-oxoglutarate aminotransferase activity	F	1	2	231	8846	0.004329	0.000226091	over	Q8QZR5	Q8BGT5,Q8QZR5	0.051548	0.4283	0.5
GO:0008768	UDP-sugar diphosphatase activity	F	1	2	231	8846	0.004329	0.000226091	over	Q9DD16	Q9D142,Q9DD16	0.051548	0.4283	0.5
GO:0000213	tRNA-intron endonuclease activity	F	1	2	231	8846	0.004329	0.000226091	over	Q6P7W5	Q6P7W5,Q8BMZ5	0.051548	0.4283	0.5
GO:0047192	1-alkylglycerophosphocholine O-acetyltransferase activity	F	1	2	231	8846	0.004329	0.000226091	over	Q8BYI6	Q3TFD2,Q8BYI6	0.051548	0.4283	0.5
GO:0044716	8-oxo-GDP phosphatase activity	F	1	2	231	8846	0.004329	0.000226091	over	Q3U2V3	Q3U2V3,Q9JKX6	0.051548	0.4283	0.5
GO:0004797	thymidine kinase activity	F	1	2	231	8846	0.004329	0.000226091	over	P04184	P04184,Q9R088	0.051548	0.4283	0.5
GO:0008091	spectrin	C	1	2	231	8846	0.004329	0.000226091	over	Q68FG2	Q62261,Q68FG2	0.051548	0.4283	0.5
GO:0097543	ciliary inversin compartment	C	1	2	231	8846	0.004329	0.000226091	over	Q7TNH6	Q7TNH6,Q91ZR4	0.051548	0.4283	0.5
GO:0005584	collagen type I trimer	C	1	2	231	8846	0.004329	0.000226091	over	P11087	P11087,Q01149	0.051548	0.4283	0.5
GO:0070436	Grb2-EGFR complex	C	1	2	231	8846	0.004329	0.000226091	over	O54967	O54967,Q60631	0.051548	0.4283	0.5
GO:0034366	spherical high-density lipoprotein particle	C	1	2	231	8846	0.004329	0.000226091	over	Q61646	Q00623,Q61646	0.051548	0.4283	0.5
GO:0014731	spectrin-associated cytoskeleton	C	1	2	231	8846	0.004329	0.000226091	over	Q68FG2	Q68FG2,G5E8K5	0.051548	0.4283	0.5
GO:0051928	positive regulation of calcium ion transport	P	4	54	231	8846	0.017316	0.00610445	over	O09165,B9EIW1,P18762,P50637	O08734,P49817,Q07813,Q8BSY0,Q9EQQ9,Q9JJX6,Q9Z1M0,P70302,P83093,E9Q9K8,O09165,P00520,P19221,P30558,P31786,Q5U431,Q61614,Q62077,Q6P069,Q9Z2A0,B9EIW1,O70589,P05622,P16110,P22777,P70658,Q9JIA7,Q8C8R3,Q8R1B0,Q9QXY6,O08532,O55126,P54285,P17156,P63166,Q8R429,Q99KU0,P14094,Q00612,P18762,P48453,P48455,P63328,Q63810,G5E829,P11798,P11881,P50637,P56695,Q6PDN3,Q8BWG9,Q91YI4,Q9R0K7,Q9Z2Y3	0.0519175	0.430615	0.0740741
GO:0010927	cellular component assembly involved in morphogenesis	P	5	78	231	8846	0.021645	0.00881754	over	Q8BVA4,O09165,O88346,P50462,Q80XB4	B9EKI3,P32507,P62340,P62821,P63005,Q6NZC7,Q8K135,Q8K2K6,Q9D9I4,Q9QXS1,A2AUC9,E9QA62,P49813,Q02566,Q3UHZ5,Q61879,Q8BVA4,Q8BZF8,Q9CQ19,Q9JHJ0,Q9JJ28,Q9JKK7,A2ASS6,P68134,P40240,P98192,Q9WV92,O55222,Q91WF7,Q9JLB2,Q9QZF2,Q9Z1T6,Q9Z2D1,A2AGT5,O08811,Q8VE19,O55103,Q8R418,A0A571BF46,O09161,O09165,O55124,O70373,O70468,O88342,O88346,P09055,P45591,P50462,P50752,P58771,P63260,P97314,P97315,Q61321,Q76LL6,Q8B…	0.0528053	0.437213	0.0641026
GO:0009914	hormone transport	P	8	157	231	8846	0.034632	0.0177481	over	Q04735,Q7M6Y2,Q9DCB1,Q9WV89,Q01237,Q8K0E8,Q8VCM7,P50637	O09044,P25911,P63101,P42859,Q00493,P10107,P17095,P25085,P63011,Q07076,Q3TDX8,Q5U431,Q60770,Q62432,Q6P4T1,Q99104,Q99LX0,Q9QYX7,Q9WTN3,Q9Z2A7,P62821,Q04735,O70589,P05132,P11881,P15105,P17225,P19221,P21278,P21279,P23242,P26443,P47857,P59941,P63094,P70265,P70302,P81122,P97490,Q3UMR5,Q61337,Q62120,Q80WG5,Q8BH04,Q8BWG9,Q8R104,Q921F2,Q9CR00,Q9CRG1,Q9D2R0,Q9DBC7,Q9EQQ9,Q9QUJ7,Q8R1F1,B9EKI3,P97471,P46638,…	0.0532172	0.439855	0.0509554
GO:1901653	cellular response to peptide	P	11	243	231	8846	0.047619	0.02747	over	P50462,Q9WV89,Q8QZR5,Q60714,Q1XH17,Q6PGN1,B1AYB6,P18762,P54763,Q9QUK6,Q9WVH4	E1U8D0,O08908,O88466,P15208,P17095,P18052,P26450,P31750,P31938,P35569,P35821,P42337,P50462,P63085,P70445,P70451,P81122,P84104,P97496,P98083,Q02384,Q06180,Q2NL51,Q543V3,Q60631,Q60751,Q60823,Q60876,Q61140,Q61315,Q61411,Q62245,Q62417,Q63844,Q75N73,Q7TPS5,Q811D2,Q8C0M8,Q8CFH6,Q8K3H0,Q8R527,Q8VDD9,Q91W39,Q99N57,Q9ERR1,Q9JIF3,Q9JK42,Q9QZK2,Q9WTN3,Q9WV60,Q9WV89,Q9WVC3,Q9Z2A0,A6H8H2,O08586,O08796,O88643,…	0.0535675	0.44163	0.0452675
GO:0007585	respiratory gaseous exchange by respiratory system	P	3	33	231	8846	0.012987	0.0037305	over	P18762,D3Z2R5,Q91V51	P18762,P19123,P70699,D3Z7P3,O35317,Q8CGV9,Q9Z2D6,D3Z2R5,O08983,O70546,O88878,P17095,P28474,P35917,P63011,P63101,Q3MI99,Q9CXZ1,Q9Z1T1,Q8CEE6,Q9JKZ2,A2AFK4,Q8BGW1,Q8R2R6,Q91V51,P27046,P39098,Q3UHN9,Q61382,Q61614,Q9ESN9,Q9JME2,Q9WTS2	0.0539915	0.44163	0.0909091
GO:0032964	collagen biosynthetic process	P	3	33	231	8846	0.012987	0.0037305	over	Q8CG19,O88207,P11087	P05201,P11276,P62835,Q99JZ7,Q99K41,Q9CX80,B2RWS6,P04202,P05622,P17125,P19221,P20152,P22777,P29268,P30558,P70380,P99029,Q62371,Q8C341,Q8CG19,Q8R418,Q91YI4,Q9DBX1,Q9QXV1,Q9Z125,O88207,P11087,P19324,P47930,Q8BH97,Q8CG70,Q8K2B0,Q924Z5	0.0539915	0.44163	0.0909091
GO:0051279	regulation of release of sequestered calcium ion into cytosol	P	3	33	231	8846	0.012987	0.0037305	over	B9EIW1,O09165,D3Z2R5	B9EIW1,O09131,O09161,O09165,P0DP28,Q01063,Q6PHZ2,Q9D1X0,Q8C8R3,Q9DAV9,P04202,P27090,E9Q9K8,P00520,P19221,P30558,P31786,Q07813,Q5U431,Q61614,Q62077,Q6P069,Q9Z2A0,D3Z2R5,P26883,O08808,O54890,O89053,P25911,P29351,Q8BGG7,Q99J83,Q9QVP9	0.0539915	0.44163	0.0909091
GO:0006111	regulation of gluconeogenesis	P	3	33	231	8846	0.012987	0.0037305	over	Q6PGN1,Q7TT00,Q8QZR5	B2RWS6,E1U8D0,P51612,P59941,P97784,Q60670,Q60994,Q6A4J8,Q6PGN1,Q8CHP8,Q9ES30,O55239,P05132,P56212,P61965,Q06180,Q3U1J4,Q6P2K6,Q7TT00,Q8BGT5,Q8QZR5,Q922R5,Q923E4,Q9JHD1,Q9WTK7,P06537,P45952,Q6P5E8,Q8CGY8,Q8CIA5,Q91YP2,Q9ERU9,Q9JK42	0.0539915	0.44163	0.0909091
GO:0050953	sensory perception of light stimulus	P	3	33	231	8846	0.012987	0.0037305	over	P11087,Q1EG27,Q8K3J9	F6VAN0,O55057,O55240,O88531,P06909,P11087,P24622,P56695,P56716,P58281,Q1EG27,Q3UMW8,Q3V3N7,Q505D7,Q61292,Q69ZF7,Q8BTY2,Q8BW10,Q8BWG8,Q8K3J9,Q99104,Q9CQV7,Q9CR48,Q9CXZ1,Q9DBX2,Q9QUK3,Q9QYF1,Q9R0X5,Q9Z2R6,Q60952,Q6NS45,Q99PF4,Q9ES64	0.0539915	0.44163	0.0909091
GO:0043270	positive regulation of ion transport	P	6	104	231	8846	0.025974	0.0117567	over	P18762,P70236,O09165,P50637,B9EIW1,P54763	P49769,Q9JKW0,O08734,P49817,Q07813,Q8BSY0,Q9EQQ9,Q9JJX6,Q9Z1M0,G5E8K5,O88351,P18762,P31750,P63094,Q3ULJ0,Q60823,Q80SW1,Q8BMA3,Q8CFI0,Q9JJV9,Q9WUA6,O08553,P06537,P16110,P70302,P83093,P47713,P70236,Q9WTU6,P61022,Q99MQ3,Q99P72,P70441,Q6P9J9,Q9JHL1,P97447,Q61768,Q811D0,Q8C8R3,Q8R316,Q9JI91,Q9Z1W9,E9Q9K8,O09165,P00520,P19221,P30558,P31786,Q5U431,Q61614,Q62077,Q6P069,Q9Z2A0,G5E829,P11798,P11881,P50637,…	0.0544659	0.444742	0.0576923
GO:0048592	eye morphogenesis	P	5	79	231	8846	0.021645	0.00893059	over	Q7M6Y2,P54763,Q32MD9,O88207,Q3U962	B2RXC8,Q641K1,P24622,Q02248,Q60698,Q7M6Y2,Q8K1H1,Q9JKF6,Q9JLB9,Q9QZK2,A2BH40,A0A087WRT4,O88848,P28828,Q8CEE7,Q8K3E5,Q9Z1M7,Q62074,Q6A078,Q9R0X5,O54752,P06909,P56716,Q8C1Z7,Q8CG73,Q8K4E0,Q9ES64,Q8C180,P10417,Q07813,Q8BTY2,P15655,P51642,O08738,P18911,Q61554,Q8BPB5,O35127,O35730,P25318,P40338,P54763,Q00780,Q00899,Q02013,Q04690,Q61602,Q6NWV3,Q80U63,Q80U72,Q9WTS6,Q9WTY4,O70494,O88572,O89090,Q64318,Q6V…	0.0552287	0.449674	0.0632911
GO:0099503	secretory vesicle	C	12	274	231	8846	0.0519481	0.0309745	over	O35427,P0C605,Q04735,Q68FG2,Q8VCR8,Q9D3G5,P11087,P17897,Q8K0E8,Q8VCM7,P18762,Q8BR07	O35427,O35492,O54833,O88839,P05132,P09055,P0C605,P11983,P14211,P15920,P20060,P26231,P27773,P49935,P50428,P53368,P53994,P59279,P60469,P63011,P80317,P97792,P97873,Q3ZK22,Q5SW75,Q60665,Q60930,Q61025,Q62036,Q8BKE9,Q8BX90,Q8K0C4,Q99LJ7,Q9CW79,Q9D8T7,Q9QXM0,Q9WVM1,Q9Z266,E9Q512,P18572,P21956,P35279,P49817,Q60634,Q61371,Q80U87,Q8VI78,Q9WVC3,Q9D666,B9EJA2,D6RFU9,O08539,O08547,O35066,O35382,O35598,O35864,…	0.0552598	0.449674	0.0437956
GO:0051651	maintenance of location in cell	P	7	131	231	8846	0.030303	0.014809	over	Q3UX43,B9EIW1,O09165,A2AP18,Q02789,D3Z2R5,P50637	Q3UX43,Q8K2C7,Q99JH8,Q9CQU3,P09528,P29391,B9EIW1,O09131,O09161,O09165,P0DP28,Q01063,Q6PHZ2,Q9D1X0,Q8C8R3,Q9DAV9,E9PZQ0,Q9JKN1,G5E8K5,P49817,P97434,Q3UHK8,Q9QXS6,P20029,P23242,Q8CG64,P13020,P20065,P62962,Q6ZWY8,Q91YR1,Q9Z0P5,P70699,B1ART1,Q5H8C4,Q8BX70,Q9CRA5,O35892,O88895,P10639,P46061,P49615,Q99LX0,P49769,A2AP18,A2AT93,O35245,P11881,P15655,P26883,P30558,P43406,P51432,P70227,Q02789,Q07813,Q5U431,…	0.0555021	0.450871	0.0534351
GO:0009913	epidermal cell differentiation	P	6	105	231	8846	0.025974	0.0118698	over	Q08189,Q6IFZ6,Q6IME9,Q6NXH9,Q8BGZ7,Q1EG27	P63001,Q80U72,Q80ZX0,Q8C456,P02535,P47930,Q3TTY5,Q80X90,Q8BKE9,Q9ET54,Q9QXS1,Q61207,P31266,E9Q557,O88693,P10107,P22437,P31938,P39689,P46938,P63328,P70677,Q03145,Q05769,Q08189,Q3TKT4,Q4G0F8,Q61187,Q61188,Q61781,Q62266,Q6PAJ1,Q8BG60,Q8BYR2,Q8VEB2,Q925J9,Q99KY4,Q9EQG3,Q9JI11,Q9JLF6,Q9QYB1,Q9WV54,Q9Z2K1,A1L0X5,P04104,P50446,Q0VBK2,Q3UV17,Q6IFZ6,Q6IME9,Q6NXH9,Q8BGZ7,Q8K2H1,Q8VED5,Q91WA6,Q922U2,Q9QWL7,…	0.0565664	0.453121	0.0571429
GO:0007267	cell-cell signaling	P	25	688	231	8846	0.108225	0.0777753	over	Q9Z0F7,Q8VCR8,Q7TNH6,Q9D4H4,Q68FG2,Q04735,Q9D3G5,P54763,P70236,P18762,Q7M6Y2,Q3UTQ8,Q91ZV8,Q9WVH4,Q01237,Q9DCB1,Q9WV89,Q3U2S4,Q8C013,P11087,Q8K0E8,Q8VCM7,P32848,Q9QX11,P50637	P48025,Q8CI15,Q91WZ8,P49615,Q99LX0,O09044,P25911,P63101,P52927,Q3U5C7,P11881,P21278,P21279,P70302,Q07076,Q8BWG9,P08752,Q9CQE5,P55012,Q3USB7,Q8K394,Q9JIP6,Q9Z138,B0F2B4,D3Z7P3,O35382,O88572,O88888,P54285,P63005,P70175,Q02248,Q3UHA3,Q3UVX5,Q60931,Q60932,Q62108,Q64331,Q6VVW5,Q810B7,Q811D0,Q8BPN8,Q8BZ60,Q8R3Z5,Q924N4,Q99104,Q99MS8,Q9EPL2,Q9JIS8,Q9JM52,Q9JMA1,Q9WVC3,Q9WVL3,Q9Z0F7,Q9Z0G0,Q9Z1M7,Q9Z266,…	0.0568957	0.453121	0.0363372
GO:0051450	myoblast proliferation	P	2	15	231	8846	0.00865801	0.00169568	over	Q9WV06,P10085	P16951,P97367,P58501,Q02248,Q62231,Q6DIB5,A2AUC9,O35657,Q8BZ47,Q9WV06,P10085,P00520,P01101,P05480,P11352	0.0570228	0.453121	0.133333
GO:0010469	regulation of signaling receptor activity	P	2	15	231	8846	0.00865801	0.00169568	over	Q8BR07,P54763	P49769,Q8BHL4,Q8VDM1,Q99JZ7,P0DP60,Q8BR07,P28571,P54763,O70326,Q62120,Q62108,Q9QVP9,Q9JM52,Q6PGH1,Q9CQK7	0.0570228	0.453121	0.133333
GO:0051769	regulation of nitric-oxide synthase biosynthetic process	P	2	15	231	8846	0.00865801	0.00169568	over	P70236,Q9QUK6	O09110,P47809,P70236,Q5S006,Q61239,Q62120,Q8BVZ5,Q8K2I1,Q99KQ4,Q9QUK6,Q9WTQ5,Q9WTU6,P19157,Q8BUY9,Q9BCZ4	0.0570228	0.453121	0.133333
GO:0045722	positive regulation of gluconeogenesis	P	2	15	231	8846	0.00865801	0.00169568	over	Q7TT00,Q8QZR5	O55239,P05132,P56212,P61965,P97784,Q06180,Q3U1J4,Q6P2K6,Q7TT00,Q8BGT5,Q8QZR5,Q922R5,Q923E4,Q9JHD1,Q9WTK7	0.0570228	0.453121	0.133333
GO:0051767	nitric-oxide synthase biosynthetic process	P	2	15	231	8846	0.00865801	0.00169568	over	P70236,Q9QUK6	O09110,P47809,P70236,Q5S006,Q61239,Q62120,Q8BVZ5,Q8K2I1,Q99KQ4,Q9QUK6,Q9WTQ5,Q9WTU6,P19157,Q8BUY9,Q9BCZ4	0.0570228	0.453121	0.133333
GO:0030890	positive regulation of B cell proliferation	P	2	15	231	8846	0.00865801	0.00169568	over	P54763,Q9QUK6	P03958,P10417,P15806,P25916,P27512,P34884,P35762,P39689,P54763,P81122,Q62351,Q6P5F6,Q99JY1,Q9QUK6,Q9R0C8	0.0570228	0.453121	0.133333
GO:0045066	regulatory T cell differentiation	P	2	15	231	8846	0.00865801	0.00169568	over	Q9D659,Q9WVH4	Q60974,P04202,O09039,P12399,Q5HZJ0,Q8R418,Q9JL70,P14602,P15379,A2AH22,O08573,Q8CHK4,Q9D659,Q9ESS0,Q9WVH4	0.0570228	0.453121	0.133333
GO:2000352	negative regulation of endothelial cell apoptotic process	P	2	15	231	8846	0.00865801	0.00169568	over	Q8K0E8,Q8VCM7	O08538,O54890,P00520,P20067,P22777,P28028,Q4JIM5,Q60769,Q6S5J6,Q8BTW9,Q8K0E8,Q8VCM7,Q99JG7,Q9WVS8,Q9Z2A0	0.0570228	0.453121	0.133333
GO:0070296	sarcoplasmic reticulum calcium ion transport	P	2	15	231	8846	0.00865801	0.00169568	over	B9EIW1,O09165	B9EIW1,O09131,O09161,O09165,P0DP28,Q01063,Q6PHZ2,Q9D1X0,Q8C8R3,Q9DAV9,E9PZQ0,Q8R429,O55143,Q80W54,O70578	0.0570228	0.453121	0.133333
GO:0004683	calmodulin-dependent protein kinase activity	F	2	15	231	8846	0.00865801	0.00169568	over	Q9DB30,E9Q1W0	O08796,Q9DB30,A0A286YDL6,E9Q1W0,O08605,O54992,P11798,P49138,Q6PHZ2,Q8BW96,Q8C078,Q8VBY2,Q91YS8,Q923T9,Q9QVP9	0.0570228	0.453121	0.133333
GO:0032994	protein-lipid complex	C	2	15	231	8846	0.00865801	0.00169568	over	P34928,Q61646	E9Q414,P08226,P12023,P34928,Q00623,Q8VDU3,Q9BCZ4,Q9CQF9,P35951,P55065,Q8VDJ3,Q61646,O08539,P31786,Q9QXY9	0.0570228	0.453121	0.133333
GO:0008202	steroid metabolic process	P	7	132	231	8846	0.030303	0.014922	over	P50637,Q01237,Q61542,P34928,O88822,Q61581,P0C605	P32020,P41778,P46656,P50637,Q8BLN5,Q8BMP6,Q8K0C4,Q9CY27,Q9D0S9,Q9EQ06,Q9EQC1,E9PYP1,G3XA48,O88455,O88736,P53798,P58044,P70245,Q00612,Q00623,Q01237,Q3U9G9,Q5EG47,Q71KT5,Q8JZK9,Q8VCC2,Q8VCH6,Q920E5,Q99JF5,Q9CRA4,Q9D1G2,Q9DCN2,Q9R008,Q9R1J0,Q9WTN3,Q9Z0M5,A2AFQ2,O08756,O09174,P55096,Q9JKJ9,Q61542,Q61009,Q925J9,O70503,P50171,P50172,P08226,P10923,Q6ZQM8,P68510,E9Q414,O08601,O35604,P12023,P17439,P22315,…	0.0573711	0.454943	0.0530303
GO:0098542	defense response to other organism	P	18	462	231	8846	0.0779221	0.052227	over	P97290,O35368,Q9QUK6,P04186,Q8R5L1,Q9D3G5,P17897,Q61646,Q8K0E8,Q9CYB0,A0A0R4J174,O35427,P01029,Q3UJK0,Q3UWA4,Q8VCM7,O70126,Q9WV89	P04104,P98064,P97290,Q6GQT1,A0A1Z3MHX1,O08738,O35368,P07901,P0DOV2,P23475,P27641,P63158,P97313,Q01514,Q3TBT3,Q60520,Q8C2Q3,Q8C6L5,Q8K310,Q8R151,Q8R326,Q8R409,Q8VCF0,Q8VIJ6,Q91VJ1,Q91VJ5,Q91Z40,Q99K48,Q9CZW5,Q9QUK6,Q9WUN2,Q9Z0E6,P48025,Q8CIH5,P62862,P62892,F8VPZ5,P29352,P42225,P43432,Q3UIR3,Q5D1E7,Q60953,Q6Q899,Q8CAS9,Q9JLJ1,Q9QZ05,P04223,P06339,P14426,P10810,Q9R269,P04202,P32507,Q8BVF6,P01027,P04…	0.0578316	0.454943	0.038961
GO:0032963	collagen metabolic process	P	4	56	231	8846	0.017316	0.00633054	over	O88207,P11087,Q8CG19,Q9D659	P09055,P21460,O88839,P06797,P10605,P33434,P53690,Q11136,Q64449,Q6NS82,Q8VE91,Q9CQV4,O88207,P11087,P19324,P47930,Q8BH97,Q8CG70,Q8K2B0,Q924Z5,P05201,P11276,P62835,Q99JZ7,Q99K41,Q9CX80,B2RWS6,P04202,P05622,P17125,P19221,P20152,P22777,P29268,P30558,P70380,P99029,Q62371,Q8C341,Q8CG19,Q8R418,Q91YI4,Q9DBX1,Q9QXV1,Q9Z125,Q9D659,O54752,P20067,P28867,P59016,Q01149,Q3V1T4,Q8BGQ1,Q8CGB6,Q9R0E1,Q9Z1M0	0.0579542	0.454943	0.0714286
GO:0071692	protein localization to extracellular region	P	10	217	231	8846	0.04329	0.0245309	over	Q8C3S2,Q8VCM7,Q9Z0F7,Q8CG19,Q01237,Q8K0E8,Q04735,Q9DCB1,Q9WV89,Q9QUK6	A0A0R4J0T8,O08601,O54724,P35276,P35283,P54797,P55258,P57759,P61028,P61166,P63005,P63011,P97798,Q3U3R4,Q61207,Q69ZN6,Q6PDG8,Q8BH97,Q8BI84,Q8C3S2,Q8CI59,Q8K479,Q8VCM7,Q91ZV0,Q99LQ4,Q9CR64,Q9CRA5,Q9D8S3,Q9D8T2,Q9DD03,Q9QXK3,Q9QZE5,Q9R0G6,Q9R0Q3,Q9WUQ2,Q9Z0F7,Q9Z1M0,Q9Z2G6,P10107,P17095,P25085,P42859,Q07076,Q3TDX8,Q5U431,Q60770,Q62432,Q6P4T1,Q99104,Q99LX0,Q9QYX7,Q9WTN3,Q9Z2A7,O70589,P05132,P11881,P15…	0.0580194	0.454943	0.0460829
GO:0097722	sperm motility	P	3	34	231	8846	0.012987	0.00384355	over	Q8CHB8,Q91V51,Q8BI22	P63147,Q61371,Q62036,Q8CHB8,Q91V51,Q99MS8,B9EKI3,D3YUJ3,D3Z2X2,E9Q414,E9Q9D5,P09041,P28661,P55065,P63037,Q5H8C4,Q64442,Q64467,Q6Q477,Q8BPA8,Q8C0M8,Q8K135,Q8K337,Q8QZV7,Q99MY8,Q9D8T7,Q9JHQ5,Q9WV27,O35594,Q8BI22,Q9CX30,Q60931,Q91W40,P48036	0.0581166	0.454943	0.0882353
GO:0030317	flagellated sperm motility	P	3	34	231	8846	0.012987	0.00384355	over	Q8CHB8,Q91V51,Q8BI22	P63147,Q61371,Q62036,Q8CHB8,Q91V51,Q99MS8,D3Z2X2,O35594,Q8BI22,Q9CX30,Q60931,Q91W40,P48036,B9EKI3,D3YUJ3,E9Q414,E9Q9D5,P09041,P28661,P55065,P63037,Q5H8C4,Q64442,Q64467,Q6Q477,Q8BPA8,Q8C0M8,Q8K135,Q8K337,Q8QZV7,Q99MY8,Q9D8T7,Q9JHQ5,Q9WV27	0.0581166	0.454943	0.0882353
GO:0042100	B cell proliferation	P	3	34	231	8846	0.012987	0.00384355	over	Q9QUK6,P54763,P04186	P00520,Q8K394,Q9QUK6,Q07813,P30561,O08586,P25911,P70268,P70677,Q4VGL6,Q61037,Q62388,P03958,P10417,P15806,P25916,P27512,P34884,P35762,P39689,P54763,P81122,Q62351,Q6P5F6,Q99JY1,Q9R0C8,O09118,O55237,P04186,P28867,P47930,P63038,P70698,Q6PD21	0.0581166	0.454943	0.0882353
GO:0045214	sarcomere organization	P	3	34	231	8846	0.012987	0.00384355	over	O09165,O88346,P50462	E9Q394,P70288,B2RWS6,Q80U63,A0A571BF46,A2ASS6,O09161,O09165,O55124,O70373,O70468,O88342,O88346,P09055,P45591,P50462,P50752,P58771,P63260,P97314,P97315,Q02566,Q3UHZ5,Q61321,Q76LL6,Q8BWB1,Q8VHX6,Q91Z83,Q9DBC7,Q9JI91,Q9JKS4,Q9JM73,Q9QXS1,Q9QZ47	0.0581166	0.454943	0.0882353
GO:0050771	negative regulation of axonogenesis	P	3	34	231	8846	0.012987	0.00384355	over	Q9R1B9,P70275,P54763	B0V2N1,O08665,O09118,P19182,P20357,P49615,P97333,Q3UH60,Q7TNM2,Q99JY9,Q99P72,Q9DBU5,Q9R1B9,O70405,Q9QY01,Q8R1X6,O35464,P70208,P70275,Q62177,Q62179,Q62181,Q64151,Q9QUR8,Q9Z2V5,O08586,P04370,P34152,P49769,P50396,P54763,Q61037,Q8VI56,Q9D394	0.0581166	0.454943	0.0882353
GO:0090276	regulation of peptide hormone secretion	P	6	106	231	8846	0.025974	0.0119828	over	Q04735,Q9DCB1,Q9WV89,Q01237,Q8K0E8,Q8VCM7	O70589,P05132,P11881,P15105,P17225,P19221,P21278,P21279,P23242,P26443,P47857,P59941,P63094,P70265,P70302,P81122,P97490,Q07076,Q3UMR5,Q5U431,Q61337,Q62120,Q80WG5,Q8BH04,Q8BWG9,Q8R104,Q921F2,Q9CR00,Q9CRG1,Q9D2R0,Q9DBC7,Q9EQQ9,Q9QUJ7,P48453,P58058,P63001,P63168,P70452,P97819,Q3B7Z2,Q61191,Q61768,Q6P069,Q7TN37,Q80X80,Q8BWG8,Q8VDD5,Q91ZX7,Q923E4,Q9D023,Q9D0K2,Q9D906,Q9JL19,P12382,P18872,P35235,P35569,…	0.0587153	0.458115	0.0566038
GO:0002791	regulation of peptide secretion	P	6	106	231	8846	0.025974	0.0119828	over	Q04735,Q9DCB1,Q9WV89,Q01237,Q8K0E8,Q8VCM7	Q9JL19,O70589,P05132,P11881,P15105,P17225,P19221,P21278,P21279,P23242,P26443,P47857,P59941,P63094,P70265,P70302,P81122,P97490,Q07076,Q3UMR5,Q5U431,Q61337,Q62120,Q80WG5,Q8BH04,Q8BWG9,Q8R104,Q921F2,Q9CR00,Q9CRG1,Q9D2R0,Q9DBC7,Q9EQQ9,Q9QUJ7,P48453,P58058,P63001,P63168,P70452,P97819,Q3B7Z2,Q61191,Q61768,Q6P069,Q7TN37,Q80X80,Q8BWG8,Q8VDD5,Q91ZX7,Q923E4,Q9D023,Q9D0K2,Q9D906,P12382,P18872,P35235,P35569,…	0.0587153	0.458115	0.0566038
GO:0060271	cilium assembly	P	9	189	231	8846	0.038961	0.0213656	over	Q8CHB8,Q91V51,Q8BI22,Q3UTQ8,Q7TNH6,Q8K2G4,Q3U284,Q8VE09,Q9D2I5	P63147,Q61371,Q62036,Q8CHB8,Q91V51,Q99MS8,P56716,Q3URV1,Q6A070,Q80Z25,Q8BS45,Q8CFW7,Q8R3P7,Q9DB07,O35594,Q8BKE9,Q8K0T2,Q9R0L6,B9EJR8,Q05A62,Q69Z23,Q80TM9,Q8C0M8,Q91XQ0,A0A087WR13,P28741,P63168,Q5SW45,Q8BI22,Q8BXG3,Q8K3E5,Q8R0K9,E0CYQ0,P42859,Q4VBD2,Q5SNZ0,Q61025,Q7TSH4,Q8C1Z7,Q8CIP4,Q8CJ40,Q91YM2,Q9D8C8,Q9WV60,Q6NVE8,Q8BGF3,Q6A078,D3Z2X2,Q9CX30,Q60931,Q91W40,A0A0G2JGW6,A3KGV1,E9PY46,P61750,P62492…	0.0593773	0.462518	0.047619
GO:0032101	regulation of response to external stimulus	P	17	432	231	8846	0.0735931	0.0488356	over	P97290,O35368,Q9QUK6,Q9R1B9,P32261,P54763,Q8R3G9,Q8R5L1,Q8K0E8,Q8VCM7,P10085,O70126,P70275,Q7TNB8,Q91ZV8,P35456,P0C605	P01027,P15702,P04223,P06339,P14426,P97290,Q6GQT1,A0A1Z3MHX1,O08738,O35368,P07901,P0DOV2,P23475,P27641,P63158,P97313,Q01514,Q3TBT3,Q60520,Q8C2Q3,Q8C6L5,Q8K310,Q8R151,Q8R326,Q8R409,Q8VCF0,Q8VIJ6,Q91VJ1,Q91VJ5,Q91Z40,Q99K48,Q9CZW5,Q9QUK6,Q9WUN2,Q9Z0E6,P48025,Q8CIH5,F8VPZ5,P29352,P42225,P43432,Q3UIR3,Q5D1E7,Q60953,Q6Q899,Q8CAS9,Q9JLJ1,Q9QZ05,Q6P9J9,Q60769,P19157,Q99MY8,Q9JHG7,Q8CG03,O70326,Q9R1B9,P10…	0.0595363	0.462995	0.0393519
GO:0002682	regulation of immune system process	P	24	659	231	8846	0.103896	0.0744969	over	P97290,O35368,Q9QUK6,P54763,Q9R1B9,Q9D659,P01029,P04186,Q8R5L1,P52795,A0A0R4J174,Q80TA9,Q9WVH4,Q9Z0F4,Q6PGN1,O70126,P54279,Q7M6Y2,Q3U1T9,Q9CUS9,Q3V3E1,Q8BRB7,Q3U2S4,Q5NBY9	P01027,P15702,P04223,P06339,P14426,P04104,P98064,P97290,Q6GQT1,P06909,Q9QZL0,P48453,O70439,P01887,P11609,P23492,P43432,P63017,Q61160,Q921M7,Q9CZQ6,Q9Z1M0,O55186,A0A1Z3MHX1,O08738,O35368,P07901,P0DOV2,P23475,P27641,P63158,P97313,Q01514,Q3TBT3,Q60520,Q8C2Q3,Q8C6L5,Q8K310,Q8R151,Q8R326,Q8R409,Q8VCF0,Q8VIJ6,Q91VJ1,Q91VJ5,Q91Z40,Q99K48,Q9CZW5,Q9QUK6,Q9WUN2,Q9Z0E6,P29452,Q7TN12,Q8BZT9,P48025,Q8CIH5,P18…	0.0601176	0.464	0.0364188
GO:0050768	negative regulation of neurogenesis	P	5	81	231	8846	0.021645	0.00915668	over	Q9R1B9,P70275,P54763,P50637,Q7M6Y2	P02340,P04202,P26231,P70188,Q04690,P25446,P46662,Q3UIW5,Q60698,Q8R418,Q924Z4,B0V2N1,O08665,O09118,P19182,P20357,P49615,P97333,Q3UH60,Q7TNM2,Q99JY9,Q99P72,Q9DBU5,Q9R1B9,O70405,Q9QY01,Q8R1X6,P19221,P52927,Q8BW72,Q9Z2D6,Q9Z2E2,P35428,Q02248,Q80U19,Q8VDQ8,Q9ESS0,O35464,P70208,P70275,Q62177,Q62179,Q62181,Q64151,Q9QUR8,Q9Z2V5,O08586,P04370,P34152,P49769,P50396,P54763,Q61037,Q8VI56,Q9D394,P20067,P49025,…	0.0602658	0.464	0.0617284
GO:0070374	positive regulation of ERK1 and ERK2 cascade	P	5	81	231	8846	0.021645	0.00915668	over	Q01237,Q8K0E8,Q8VCM7,Q9QUK6,Q9Z0F4	A0A5F8MPI9,O08538,O08586,O35129,O35516,O54890,O88502,P00520,P01027,P04202,P05480,P05622,P05627,P08226,P08752,P12023,P15379,P15655,P19426,P20444,P28028,P29268,P29352,P30558,P31938,P34884,P35235,P35917,P47941,P56485,P58801,P62737,P62835,P63082,P63158,P67778,P70658,P97300,P97333,P98083,Q01237,Q01279,Q08369,Q4JIM5,Q61411,Q61614,Q63844,Q6PHZ2,Q6XUX1,Q8BTG7,Q8BWG8,Q8BZ03,Q8CE90,Q8CGA4,Q8CHG7,Q8CI19,Q8C…	0.0602658	0.464	0.0617284
GO:0090087	regulation of peptide transport	P	6	107	231	8846	0.025974	0.0120959	over	Q04735,Q9DCB1,Q9WV89,Q01237,Q8K0E8,Q8VCM7	Q9JL19,O70589,P05132,P11881,P15105,P17225,P19221,P21278,P21279,P23242,P26443,P47857,P59941,P63094,P70265,P70302,P81122,P97490,Q07076,Q3UMR5,Q5U431,Q61337,Q62120,Q80WG5,Q8BH04,Q8BWG9,Q8R104,Q921F2,Q9CR00,Q9CRG1,Q9D2R0,Q9DBC7,Q9EQQ9,Q9QUJ7,P48453,P58058,P63001,P63168,P70452,P97819,Q3B7Z2,Q61191,Q61768,Q6P069,Q7TN37,Q80X80,Q8BWG8,Q8VDD5,Q91ZX7,Q923E4,Q9D023,Q9D0K2,Q9D906,P12382,P18872,P35235,P35569,…	0.0609124	0.464	0.0560748
GO:0043255	regulation of carbohydrate biosynthetic process	P	4	57	231	8846	0.017316	0.00644359	over	P0C605,Q6PGN1,Q7TT00,Q8QZR5	P31750,P62137,P62141,Q9JLN9,P06537,P45952,P97784,Q6P5E8,Q8CGY8,Q8CIA5,Q91YP2,Q9ERU9,Q9JK42,P0C605,Q9QVP9,Q8R3B1,Q8VDD5,P06802,P47856,Q8CEE6,B2RWS6,E1U8D0,P51612,P59941,Q60670,Q60994,Q6A4J8,Q6PGN1,Q8CHP8,Q9ES30,O55239,P05132,P56212,P61965,Q06180,Q3U1J4,Q6P2K6,Q7TT00,Q8BGT5,Q8QZR5,Q922R5,Q923E4,Q9JHD1,Q9WTK7,P15208,P35569,P81122,Q543V3,Q5U4C9,Q60823,Q62417,Q8VEH5,Q9JHU9,P04202,P17426,Q68FD5,P25799	0.0611076	0.464	0.0701754
GO:0050810	regulation of steroid biosynthetic process	P	3	35	231	8846	0.012987	0.00395659	over	P0C605,P50637,Q61581	P32020,P06537,Q8VDN2,Q8VIG1,P98078,E9Q414,O88455,Q6GQT6,Q8BFZ9,Q91V01,Q91X78,P08226,P08228,P37040,Q3U1N2,Q920E5,Q99J08,Q9WTN3,E9PYP1,Q8VCC2,Q923E4,Q99JV5,Q60751,Q6P5E8,Q8CFX1,P08046,P0C605,Q01147,Q91WT7,P50637,Q5EBP3,Q61581,Q64213,Q9JJY4,Q9WV54	0.0623862	0.464	0.0857143
GO:0055074	calcium ion homeostasis	P	9	191	231	8846	0.038961	0.0215917	over	P50462,P0C605,Q9CUS9,B9EIW1,O09165,A2AP18,Q02789,D3Z2R5,P18762	A0A1L1SUI3,G5E829,O09161,O35245,O55143,P04202,P08226,P10417,P10923,P14094,P20060,P20444,P27512,P48281,P49769,P49817,P50462,P52875,P54265,P60229,P70302,P81117,P83093,P97300,Q07076,Q3TYU2,Q3UJU9,Q5SPW0,Q5XF89,Q60738,Q61614,Q6Q477,Q80XR2,Q8BTI9,Q8C8R3,Q8CGZ0,Q8K596,Q8R429,Q91W06,Q99JB2,Q9EPE9,Q9EPL2,Q9JJK5,Q9QY76,Q9R0K7,Q9WUB3,O08852,O88572,P00520,P0C605,P11881,P23242,P27601,P30558,P43406,P56485,P62…	0.062612	0.464	0.0471204
GO:0002449	lymphocyte mediated immunity	P	6	108	231	8846	0.025974	0.0122089	over	Q9D3G5,Q9D659,P01029,P97290,P54279,Q3U1T9	P01027,O08644,P15702,P04223,P06339,P14426,O08797,O88662,P00493,P01887,P23591,P48453,P49935,Q6P217,Q9CZQ6,Q9D0V7,Q9D3G5,Q9Z1M0,Q9QZL0,O70439,P11609,P23492,P43432,P63017,Q61160,Q921M7,P43247,Q9JK91,P35762,Q9QZ11,O09118,O55237,P97412,Q64735,Q6A0D4,Q91XB0,Q00609,Q99N11,Q91VL9,P25119,Q7TN37,Q9D659,P39429,P70196,Q2TBA3,Q61475,Q62073,P63158,P30561,P63038,Q8BMI0,P04202,P32507,Q8BVF6,P29351,O35658,P01029,…	0.0631579	0.464	0.0555556
GO:0001662	behavioral fear response	P	2	16	231	8846	0.00865801	0.00180873	over	P54763,Q52KF3	P08226,P54763,P23242,P10417,P31786,P62069,P63073,Q52KF3,Q60931,Q60932,Q6NZJ6,Q8BSK8,Q920R0,Q9CZV8,Q9Z1M7,Q9Z2D6	0.0640755	0.464	0.125
GO:0032369	negative regulation of lipid transport	P	2	16	231	8846	0.00865801	0.00180873	over	P34928,P50637	P31750,P35441,P81122,Q60823,P97450,Q9QUJ7,P34928,P35235,P08226,Q9CQ92,P97784,P50637,O54890,P43406,Q60644,Q8R316	0.0640755	0.464	0.125
GO:1902284	neuron projection extension involved in neuron projection guidance	P	2	16	231	8846	0.00865801	0.00180873	over	P70275,Q9R1B9	O08665,P97333,O35607,P60882,O35464,P70208,P70275,Q62177,Q62179,Q62181,Q64151,Q9QUR8,Q9Z2V5,O35375,Q61490,Q9R1B9	0.0640755	0.464	0.125
GO:1901186	positive regulation of ERBB signaling pathway	P	2	16	231	8846	0.00865801	0.00180873	over	P35456,Q6P7W2	E9PUQ8,P35456,P63321,Q0VBM2,Q5DTU0,Q5SNZ0,Q62245,Q6P7W2,Q8VD75,Q9JIW9,Q9JKY0,Q9JKY5,Q9QXV8,Q9QZK2,Q99P72,P31266	0.0640755	0.464	0.125
GO:1901659	glycosyl compound biosynthetic process	P	2	16	231	8846	0.00865801	0.00180873	over	Q8BYR1,P04184	P00493,P08030,P23492,P55264,Q7TSV4,Q9CQ65,A2RSX7,Q8BJM7,Q8BSA9,Q8BYR1,Q61503,P03958,Q80SY6,Q9R0Y5,P04184,P97930	0.0640755	0.464	0.125
GO:0048846	axon extension involved in axon guidance	P	2	16	231	8846	0.00865801	0.00180873	over	P70275,Q9R1B9	O08665,P97333,O35607,P60882,O35464,P70208,P70275,Q62177,Q62179,Q62181,Q64151,Q9QUR8,Q9Z2V5,O35375,Q61490,Q9R1B9	0.0640755	0.464	0.125
GO:0046475	glycerophospholipid catabolic process	P	2	16	231	8846	0.00865801	0.00180873	over	P34928,A2AJ88	Q99LR1,Q9Z1Q2,P35951,Q61009,P34928,P51432,Q62077,Q8CDA1,P47713,A2AJ88,P97819,Q8K1N1,Q8VEB4,O08709,Q6ZPR5,Q9CRY7	0.0640755	0.464	0.125
GO:0070200	establishment of protein localization to telomere	P	2	16	231	8846	0.00865801	0.00180873	over	Q8VC51,A0A571BE87	P70371,P11983,P42932,P80313,P80314,P80315,P80316,P80317,P80318,Q8VC51,Q9ESX5,A0A571BE87,Q505G8,Q5EE38,Q8R2Y9,Q91WC1	0.0640755	0.464	0.125
GO:0032368	regulation of lipid transport	P	4	58	231	8846	0.017316	0.00655664	over	P70236,P34928,Q6PGN1,P50637	P41216,Q8JZR0,Q91WC3,P31750,P35441,P81122,Q60823,Q00623,P97450,Q9QUJ7,P47713,P70236,Q9WTU6,Q9Z1M0,O54890,P43406,Q60644,Q8R316,Q91ZX7,P23188,Q3U2P1,P34928,P32020,Q8CAY6,Q91V01,P35235,P34884,Q8VEK0,P48025,P97819,Q60994,Q8CGC7,P11404,P08226,Q91V24,Q8K448,Q9Z2A7,P07356,Q8C142,Q924T3,A2RSQ0,Q5U4E2,Q9CQ92,Q6PGN1,B9EKI3,P81117,P97784,P50637,P98078,Q9QXP7,Q80Y84,P10923,Q80U63,Q03347,P31786,Q9D8Z2,Q64310,…	0.0643501	0.464	0.0689655
GO:0002819	regulation of adaptive immune response	P	5	83	231	8846	0.021645	0.00938277	over	Q9D659,P54279,P54763,Q3U2S4,Q3U1T9	P01027,P15702,P04223,P06339,P14426,Q9QZL0,P48453,O70439,P01887,P11609,P23492,P43432,P63017,Q61160,Q921M7,Q9CZQ6,Q9Z1M0,P70268,Q4VGL6,Q60769,P03958,Q00609,Q99N11,Q91VL9,P25119,Q7TN37,Q9D659,P39429,P70196,Q2TBA3,Q61475,Q62073,Q62158,P15379,P34884,Q923E4,Q9QZ05,Q8BVZ5,P41251,P47713,P58801,P63158,P30561,P63038,Q8BMI0,P32507,P29351,Q62383,Q9D842,P10107,Q3ULW8,Q3U8K7,Q62351,Q6NZQ4,Q6PR54,Q7TQK4,Q8BTW3,…	0.0655561	0.464	0.060241
GO:1902911	protein kinase complex	C	5	83	231	8846	0.021645	0.00938277	over	Q04735,Q8K2X8,Q9DB30,F8VPM7,Q3UWA4	O35495,P11440,P17918,P24788,P30282,P30285,P39689,P49615,P51943,P56390,P61025,P97377,Q04735,Q52KE7,Q64261,Q8BGU5,Q9JJA7,O70422,Q8VD76,Q9JIB4,O88874,Q14AX6,Q69ZA1,O08811,P49135,P51949,P62196,Q03147,Q61458,Q8K2X8,Q8R0A0,Q9DBA9,P15208,P35569,Q60751,P18826,Q7TSH2,Q8BWJ3,Q9DB30,A0A0B4J1E2,P13405,Q7TQK0,Q99J95,Q9ESU6,Q9QWV9,F8VPM7,O88351,O88522,Q3UWA4,Q60680,Q99MI1,Q9CWI3,O54950,P05132,P12367,Q5EG47,Q6P…	0.0655561	0.464	0.060241
GO:0051235	maintenance of location	P	9	193	231	8846	0.038961	0.0218178	over	Q3UX43,B9EIW1,O09165,A0A0F6AIX6,Q8CG19,A2AP18,Q02789,D3Z2R5,P50637	Q3UX43,Q8K2C7,Q99JH8,Q9CQU3,P09528,P29391,P54731,Q9Z1E3,Q9Z2X2,P08226,O35604,Q61263,Q9Z0J0,Q9Z0M5,Q99JV5,B9EIW1,O09131,O09161,O09165,P0DP28,Q01063,Q6PHZ2,Q9D1X0,Q8C8R3,Q9DAV9,P97742,Q8BGW1,Q923E4,Q9D6Z0,Q9WTN3,E9Q414,E9Q4Z2,P01027,Q5D1E7,Q60644,Q8BVZ1,Q8BZ32,Q3U1N2,Q61009,Q9WVK4,E9PYP1,Q8BYY4,Q8VCC2,O54890,P43406,Q06180,P43883,P59266,Q8CI95,Q9DBG5,B9EJ86,Q9DBL9,E9PZQ0,A0A0F6AIX6,A2AAE1,P17439,P20…	0.0659574	0.464	0.0466321
GO:0021695	cerebellar cortex development	P	3	36	231	8846	0.012987	0.00406964	over	Q9Z2Y2,Q68FG2,Q91V51	O54752,P20029,P70257,Q61879,Q641K1,Q8BGQ7,Q9CQ69,Q9D906,Q9Z2Y2,Q3UVR3,L0N7N1,Q5XJY5,Q80TZ9,Q566J8,Q68FG2,Q9R0K7,P17439,P48725,P31938,P35235,P49615,P70398,E9PZP8,O70305,P70662,Q0HA38,Q61207,Q64430,Q91V51,Q9CQS4,O70405,P62774,Q99J31,Q60597,Q61188,Q99LI9	0.0667973	0.464	0.0833333
GO:0042593	glucose homeostasis	P	7	137	231	8846	0.030303	0.0154872	over	Q04735,Q9DCB1,Q9WV89,Q01237,Q9WVH4,B1AYB6,P50462	O08528,O08908,P17710,P26450,P42128,Q3UCQ1,Q60770,Q80WG5,Q80XU3,Q8BGR2,Q8K4E0,Q923E4,Q99N57,P97490,P46638,P62342,Q5U431,Q8C7Q4,Q8C9S4,Q8R361,Q9D906,P48453,P58058,P63001,P63168,P70452,P97819,Q3B7Z2,Q61191,Q61337,Q61768,Q6P069,Q7TN37,Q80X80,Q8BWG8,Q8VDD5,Q91ZX7,Q9D023,Q9D0K2,Q9JL19,O70201,Q04735,Q8CIF6,Q9DCB1,Q9WV89,P58750,P97820,Q01237,Q59J78,Q5XKN4,Q60949,Q61409,Q66GT5,Q9JIX0,O09172,P05132,P11352,…	0.0672978	0.464	0.0510949
GO:0045445	myoblast differentiation	P	4	59	231	8846	0.017316	0.00666968	over	P10085,P50462,Q9WV06,Q32MD9	P10085,Q8R418,A2AUC9,P23950,Q60634,Q9QXN3,P04202,P50462,P70380,Q04887,Q61329,Q80VJ2,Q9WV06,A2BH40,D3Z4I3,E9Q7E2,O54941,O55222,O88665,P26450,P47811,P49117,P97443,P97496,Q32MD9,Q3TKT4,Q61466,Q6DIC0,Q6P9Z1,Q6PDG5,Q6PDH4,Q80WG5,Q8BLR9,Q8BSQ9,Q8CHK4,Q99JR8,Q9D8M7,Q9Z0H3,Q9Z2N8,P09055,P18828,Q6DIB5,O70326,P31266,Q8VIG1,Q9JM73,Q3U5C7,O08911,P11352,P13405,P16045,P20918,Q501J6,Q61656,Q67FY2,Q6T264,Q9D1X0,…	0.0676813	0.464	0.0677966
GO:0051153	regulation of striated muscle cell differentiation	P	4	59	231	8846	0.017316	0.00666968	over	P50462,Q1XH17,Q9WV06,P10085	D3Z4I3,P54265,Q60670,Q78JE5,Q9Z2V6,E2JF22,P47811,P50462,P53690,P97443,P98197,Q6T264,Q9JLN9,O35613,Q1XH17,Q64299,Q6NZM9,Q8R138,Q99PV5,Q9WV06,Q99N13,E9QA62,O88990,P10085,P10417,P62960,Q61188,Q8C9X6,Q8CH72,Q8R1H0,Q9R0Q4,B2RWS6,E9Q9K8,O54775,O88554,P06537,P48962,Q8CJ53,Q920E5,Q923E4,Q9QUR7,Q9Z1N5,O88643,P58462,Q00612,Q00899,Q2NL51,Q7TSG2,Q99KG3,Q9CZW5,Q91YP2,P97471,O88895,Q61090,Q8C180,P04202,P52800,…	0.0676813	0.464	0.0677966
GO:0010769	regulation of cell morphogenesis involved in differentiation	P	5	84	231	8846	0.021645	0.00949582	over	Q3UMR0,Q3UTQ8,P54763,Q8R5L1,Q9Z0F4	Q9WTU6,O88196,D3YYU8,O08919,O55222,P35282,P53564,P70280,Q3UMR0,Q3UTQ8,Q3UUG6,Q60865,Q62108,Q64487,Q6DID7,Q8BIA4,Q8BZQ7,Q8C5D8,Q8VE73,Q99JY9,Q9JK48,Q9QZQ1,Q9QZS3,Q9Z2V5,A2CG49,O08796,O70589,P26645,P54763,P58281,P61161,P63005,Q61036,Q62418,Q80U63,Q811U4,Q8BKX1,Q8CJ67,Q8K1M6,Q8VHK9,Q9QXS6,P34152,Q62011,Q9CQ73,Q9WUM4,A0A1L1SV25,E9PYF7,E9Q238,O35671,P57780,Q08879,Q61140,Q8BK67,B2RY04,O35177,O35658,O35…	0.0682959	0.464	0.0595238
GO:0048585	negative regulation of response to stimulus	P	30	870	231	8846	0.12987	0.0983495	over	P97290,P18762,Q9R1B9,Q9D659,Q8R3G9,Q66K08,Q8C8M1,Q9WUE4,Q8CG19,Q8CGE9,Q8R5L1,Q8K0E8,Q8VCM7,Q1XH17,O70126,P54763,P70284,P70275,Q3V3E1,Q9Z0F4,P35456,Q01237,Q9QUK6,Q3U2S4,Q7TNH6,Q8C013,Q9WVH4,P0C605,Q8BR07,Q91ZV8	P15702,P97290,Q6GQT1,P48453,P49817,Q61508,O55186,O70293,Q3UVX5,Q99MK8,P39053,P39054,P97813,Q8BWG8,Q91YI4,P18762,Q60769,Q4VGL6,P19157,Q99MY8,O70326,Q9R1B9,Q00609,Q99N11,Q9D659,Q62158,Q8BVZ5,O08691,Q8R0W6,P30561,P04202,P11352,P43432,P99026,Q9ERV1,Q9R1P4,Q9BCZ4,P29351,P51150,Q9D8U8,P49769,Q8BHL4,Q8VDM1,Q99JZ7,P37172,Q6PHS6,Q8BGG7,Q99MP8,Q9CQE5,Q9DC04,Q9DCE5,Q9JLY0,P08226,Q9QXP7,Q9EQQ9,P70441,Q60994,…	0.0685133	0.464	0.0344828
GO:0033500	carbohydrate homeostasis	P	7	138	231	8846	0.030303	0.0156003	over	B1AYB6,P50462,Q9WVH4,Q04735,Q9DCB1,Q9WV89,Q01237	O08528,O08908,P17710,P26450,P42128,Q3UCQ1,Q60770,Q80WG5,Q80XU3,Q8BGR2,Q8K4E0,Q923E4,Q99N57,P97490,P46638,P62342,Q5U431,Q8C7Q4,Q8C9S4,Q8R361,Q9D906,P48453,P58058,P63001,P63168,P70452,P97819,Q3B7Z2,Q61191,Q61337,Q61768,Q6P069,Q7TN37,Q80X80,Q8BWG8,Q8VDD5,Q91ZX7,Q9D023,Q9D0K2,Q9JL19,A0A1L1SUI3,B1AYB6,E9Q2E4,O54775,P06745,P06802,P15208,P17095,P31750,P35235,P42227,P47857,P47930,P48999,P50462,P53986,P56…	0.0693999	0.464	0.0507246
GO:0042383	sarcolemma	C	6	111	231	8846	0.025974	0.012548	over	O09165,Q02789,P0C605,P18762,Q1XH17,Q9Z0F4	E9PZQ0,E9Q9K8,G5E8K5,O08532,O08539,O09165,O35929,O70578,O70622,O88667,P05202,P12367,P14094,P15116,P17125,P26040,P26041,P26043,P35561,P48281,P48453,Q02789,Q60738,Q60751,Q61165,Q61614,Q68FD5,Q6P069,Q6PHZ2,Q6Q477,Q7TN79,Q811D0,Q8C7E7,Q8C8R3,Q8R3Z5,Q8VDN2,Q9ESD7,Q9JJV9,Q9Z0J4,P54285,A2A542,A2AAJ9,A2AMM0,E9PWQ3,E9Q616,E9Q6R7,O08614,O08917,O35640,O55186,O70258,P07356,P09055,P0C605,P10107,P10605,P11438,…	0.0701847	0.464	0.0540541
GO:0050778	positive regulation of immune response	P	10	225	231	8846	0.04329	0.0254352	over	P97290,O35368,Q9QUK6,P01029,P04186,Q8R5L1,P54279,Q3U1T9,Q9CUS9,Q3V3E1	P01027,P04223,P06339,P14426,P04104,P98064,P97290,Q6GQT1,P06909,O70439,P01887,P11609,P23492,P43432,P63017,Q61160,Q921M7,Q9CZQ6,Q9Z1M0,O55186,A0A1Z3MHX1,O08738,O35368,P07901,P0DOV2,P23475,P27641,P63158,P97313,Q01514,Q3TBT3,Q60520,Q8C2Q3,Q8C6L5,Q8K310,Q8R151,Q8R326,Q8R409,Q8VCF0,Q8VIJ6,Q91VJ1,Q91VJ5,Q91Z40,Q99K48,Q9CZW5,Q9QUK6,Q9WUN2,Q9Z0E6,P48025,Q8CIH5,Q91XB0,Q9Z1R2,P97468,P25911,P03958,Q91VL9,P39…	0.0703841	0.464	0.0444444
GO:0051961	negative regulation of nervous system development	P	5	85	231	8846	0.021645	0.00960886	over	Q9R1B9,P70275,P54763,P50637,Q7M6Y2	P02340,P04202,P26231,P70188,Q04690,P25446,P46662,Q3UIW5,Q60698,Q8R418,Q924Z4,B0V2N1,O08665,O09118,P19182,P20357,P49615,P97333,Q3UH60,Q7TNM2,Q99JY9,Q99P72,Q9DBU5,Q9R1B9,Q9WV60,O70405,Q9QY01,Q8R1X6,P19221,P52927,Q8BW72,Q9Z2D6,Q9Z2E2,P35428,Q02248,Q80U19,Q8VDQ8,Q9ESS0,O35464,P70208,P70275,Q62177,Q62179,Q62181,Q64151,Q9QUR8,Q9Z2V5,P01887,P36895,P51807,P58466,Q60875,Q6ZQ88,Q8BUK6,Q8K3G9,Q8VIG1,Q99KV1,…	0.0710984	0.464	0.0588235
GO:0002702	positive regulation of production of molecular mediator of immune response	P	4	60	231	8846	0.017316	0.00678273	over	P54763,P54279,Q9QUK6,Q3U1T9	O35129,P04223,P06339,P06745,P14426,P54763,P58462,P67778,P70452,Q8BVZ5,Q9QYI6,P17710,Q7TN12,Q8BZT9,Q9JIA7,P01887,P39429,P70196,Q2TBA3,Q61475,Q62073,Q8CIH5,Q6Q899,Q8VCF0,Q8VHK9,Q91VR5,Q9JIK5,P48025,Q3U8K7,Q62351,Q6NZQ4,Q6PR54,Q7TQK4,Q8BTW3,Q8R1M0,P04202,P43247,P54279,Q8BVE8,Q9JK91,P27512,Q99L02,P22366,P29452,P49138,P58801,Q8BMS2,Q923E4,Q923Z0,Q99JY1,Q99P72,Q9JIP4,Q9QUK6,Q9QUR8,Q9Z1M0,P34884,P29352,…	0.0711002	0.464	0.0666667
GO:0042698	ovulation cycle	P	3	37	231	8846	0.012987	0.00418268	over	Q9WVH4,P29594,P70236	P33434,P47713,Q01063,Q923E4,Q9WVH4,P11862,P05480,Q8R1N0,B2RXS3,Q6VVW5,P42230,P42232,Q6GQT1,Q8BUL6,Q8R0X7,P29594,P70677,P70236,Q8BWG8,Q8VDD5,Q91YI4,Q99MK8,Q9JKV1,P08046,P10107,P17918,P63017,P70365,P70424,Q60751,Q64429,Q9Z103,Q03347,Q80U63,P97298,Q00993,Q01279	0.071347	0.464	0.0810811
GO:0050871	positive regulation of B cell activation	P	3	37	231	8846	0.012987	0.00418268	over	P54763,Q9QUK6,P54279	P03958,P10417,P15806,P25916,P27512,P34884,P35762,P39689,P54763,P81122,Q62351,Q6P5F6,Q99JY1,Q9QUK6,Q9R0C8,P23492,P42230,P42232,P48025,P53690,Q61337,Q8BFV2,Q9QZW0,Q3U8K7,Q6NZQ4,Q6PR54,Q7TQK4,Q8BTW3,Q8R1M0,P04202,P43247,P54279,Q8BVE8,Q9JK91,Q99L02,Q8R550,Q99JG7	0.071347	0.464	0.0810811
GO:0002209	behavioral defense response	P	2	17	231	8846	0.00865801	0.00192177	over	Q52KF3,P54763	P10417,P31786,P62069,P63073,Q52KF3,Q60931,Q60932,Q6NZJ6,Q8BSK8,Q920R0,Q9CZV8,Q9Z1M7,Q9Z2D6,P08226,P54763,P23242,B2RWS6	0.0714034	0.464	0.117647
GO:0042596	fear response	P	2	17	231	8846	0.00865801	0.00192177	over	Q52KF3,P54763	P10417,P31786,P62069,P63073,Q52KF3,Q60931,Q60932,Q6NZJ6,Q8BSK8,Q920R0,Q9CZV8,Q9Z1M7,Q9Z2D6,P08226,P54763,P23242,P97464	0.0714034	0.464	0.117647
GO:0035994	response to muscle stretch	P	2	17	231	8846	0.00865801	0.00192177	over	P50462,Q9WV06	A2ASS6,P50462,P01101,P05627,P06745,P13020,P25799,P42337,P47811,Q04207,Q60680,Q61165,Q62371,Q99N57,Q9CR42,Q9WV06,Q9Z1E3	0.0714034	0.464	0.117647
GO:0051716	cellular response to stimulus	P	95	3215	231	8846	0.411255	0.363441	over	P70236,Q64267,P29594,P18762,Q9QUK6,Q9R1B9,P54279,Q3V300,Q8VC51,Q9CQ37,Q9D0V8,Q7TT00,Q8K2X8,P10648,P33267,Q80XC6,Q9D2L9,Q9WV89,Q9Z0F4,E9Q852,O54967,P0C605,Q8BK62,Q8BWR8,Q8CGE9,Q91ZV8,P54763,Q8CG19,E9PUF7,A2AP18,O35427,Q61646,Q32MD9,Q3U284,Q8K2G4,P50462,Q8BLU0,P10085,Q61581,B9EIW1,P50637,O09165,Q7TNH6,Q9D4H4,Q7M6Y2,Q9WVH4,Q9CYB0,Q9D659,Q66K08,Q8C8M1,Q9WUE4,Q9QX11,Q8QZR5,Q01237,Q60714,A0A0R4J174,Q80…	F8VPZ5,Q60596,Q7TQC5,Q8BJ37,Q8CG47,Q8CG48,Q923E4,Q9D842,Q80YR7,Q9R1X4,Q9Z0F6,A0A0R4J0E4,O08785,O35280,P35235,P47811,Q3UIR3,Q3UPP8,Q5I043,Q62388,Q6A068,Q6NXW6,Q7TQK1,Q8BH58,Q8BMG1,Q8CAS9,Q8CCJ3,Q91XB0,Q99KP6,Q9ESL4,Q9JKK8,Q9QWZ1,Q9QZ05,Q9R207,Q9Z265,A2AKX3,O08648,O09110,O88559,P04202,P04370,P04627,P0C5K1,P16951,P23949,P23950,P25799,P28028,P29351,P31938,P34152,P38532,P46662,P47809,P47879,P49817,P62…	0.0727444	0.464	0.029549
GO:0007169	transmembrane receptor protein tyrosine kinase signaling pathway	P	13	318	231	8846	0.0562771	0.0359485	over	P50462,Q9WV89,Q8BLU0,P11087,Q1XH17,Q66K08,P35456,Q6P7W2,Q6PGN1,P52795,P54763,B1AYB6,Q91ZV8	B1AVY7,P00520,P04202,P05480,P28028,P31750,P34152,P35235,P49070,P61750,P98083,Q01279,Q04887,Q3U5C7,Q4JIM5,Q60631,Q61140,Q62077,Q62245,Q6VVW5,Q8BPB5,Q9JKF1,Q9QVP9,Q9QYY0,Q9Z2A0,P51150,Q9D8U8,P49769,Q8BHL4,Q8VDM1,Q99JZ7,E1U8D0,O08908,O88466,P15208,P17095,P18052,P26450,P31938,P35569,P35821,P42337,P50462,P63085,P70445,P70451,P81122,P84104,P97496,Q02384,Q06180,Q2NL51,Q543V3,Q60751,Q60823,Q60876,Q61315,…	0.0731277	0.464	0.0408805
GO:0071495	cellular response to endogenous stimulus	P	25	707	231	8846	0.108225	0.0799231	over	Q8CG19,P50462,Q9WV89,Q8BLU0,Q7M6Y2,Q9D659,Q66K08,Q8C8M1,Q8QZR5,Q60714,Q9QUK6,Q8K0E8,P11087,Q1XH17,Q6PGN1,B1AYB6,Q3U962,D3Z2R5,Q02789,P10085,Q9WVH4,Q9R1B9,P18762,P54763,Q9Z0F4	Q925J9,P70365,Q60974,Q7TMR0,P28700,A2A8R0,O08573,O70309,P01101,P02340,P04202,P05480,P05627,P08121,P11103,P17125,P27090,P34152,P35822,P36895,P37172,P42227,P70340,P70398,P97454,P97471,Q01147,Q01149,Q0VBD0,Q3UHC0,Q4LDD4,Q60665,Q60953,Q61072,Q61543,Q61810,Q62073,Q62312,Q62432,Q62523,Q64729,Q6P1E1,Q7TQN3,Q8BUN5,Q8CF89,Q8CG19,Q8CIB5,Q8K3G9,Q8K3H0,Q8K4G1,Q8QZS3,Q8R0S6,Q8R5H1,Q8VI36,Q91V88,Q91YD3,Q91YI4,…	0.0732547	0.464	0.0353607
GO:1901652	response to peptide	P	13	319	231	8846	0.0562771	0.0360615	over	P50462,Q9WV89,P11087,Q60714,Q8QZR5,P00158,Q1XH17,Q6PGN1,B1AYB6,P18762,P54763,Q9QUK6,Q9WVH4	E1U8D0,O08908,O88466,P15208,P17095,P18052,P26450,P31750,P31938,P35569,P35821,P42337,P50462,P63085,P70445,P70451,P81122,P84104,P97496,P98083,Q02384,Q06180,Q2NL51,Q543V3,Q60631,Q60751,Q60823,Q60876,Q61140,Q61315,Q61411,Q62245,Q62417,Q63844,Q75N73,Q7TPS5,Q811D2,Q8C0M8,Q8CFH6,Q8K3H0,Q8R527,Q8VDD9,Q91W39,Q99N57,Q9ERR1,Q9JIF3,Q9JK42,Q9QZK2,Q9WTN3,Q9WV60,Q9WV89,Q9WVC3,Q9Z2A0,P47811,Q04207,Q60769,Q7TN12,…	0.0745429	0.464	0.0407524
GO:0030234	enzyme regulator activity	F	24	675	231	8846	0.103896	0.0763057	over	P34928,Q4FJM2,Q8R4G6,P01029,P28665,P32261,P97290,Q61704,A0A5F8MPI8,E9PUF7,Q3U1T9,Q3UMR0,Q9QX11,Q9R1B9,Q8CGE9,Q9WUE4,Q9Z1A9,Q9Z0F4,B2RRD7,Q66JX5,Q8K3J9,Q01237,Q60714,Q9D659	Q6ZPE2,P97470,Q9QZL0,O35887,O88888,P63168,P82343,P99025,Q3UIR3,Q3UMT1,Q3UXZ9,Q61475,Q63886,Q6ZQM8,Q80UP3,Q80ZK9,Q8BG60,Q8BG95,Q8CAS9,Q8QZS3,Q8VDP4,Q923M0,Q9DBR7,Q9Z204,P34928,E9Q5C9,P39689,P46414,P61022,Q3TNL8,Q3UMB5,Q570Y9,Q61937,Q8BGR8,Q8BML9,Q8K4T5,Q8R409,Q91YW3,Q99LH9,Q99M51,Q9CQV8,Q9CWV6,Q9D7B1,Q9EPC1,P70677,Q3TVI4,Q4FJM2,Q60772,Q9JHD1,O70139,P12367,P31324,P63248,Q9DBC7,B9EKC5,P56212,P60840,…	0.0745863	0.464	0.0355556
GO:0003279	cardiac septum development	P	4	61	231	8846	0.017316	0.00689577	over	Q8CG19,Q7TNH6,Q7M6Y2,Q9R1B9	O35375,O35607,O89026,P27090,P36895,P97333,P97471,Q61062,Q62181,Q62312,Q9EPC1,O70421,Q8BVE8,Q9JIP6,E9Q512,E9Q7X6,P18406,P35428,P39054,P61969,P70658,Q08369,Q3TKT4,Q4U4S6,Q69ZR2,Q8BKG3,Q8C180,Q8CG19,Q8K310,Q8R4U7,Q8VIJ8,Q922S4,Q9DBG3,Q9QZB9,Q9Z0P7,Q7TNH6,Q8C8R3,P37172,O88876,P02340,Q5SW45,Q61371,O88942,P31266,P97474,Q0VBL3,Q64729,Q7M6Y2,Q8VEB2,Q91YE3,Q9R1B9,O35516,Q6T264,O88572,B7ZNG0,Q08376,Q3UHN9,…	0.074606	0.464	0.0655738
GO:0043010	camera-type eye development	P	8	169	231	8846	0.034632	0.0191047	over	Q02789,Q32MD9,Q7M6Y2,P29594,P70284,P54763,Q8CHB8,Q3U284	P97474,Q02789,A0A087WRT4,B2RXX7,P23242,P23927,P24622,Q32MD9,Q3URV1,Q4VA53,Q62312,Q64729,Q6A026,Q80V76,Q811D0,Q8C180,Q8CGY6,Q925J9,Q9D9I4,Q02248,Q60698,Q7M6Y2,Q8K1H1,Q9JKF6,Q9JLB9,Q9QZK2,Q64429,P06909,P18572,P27090,P29594,P49769,Q6P9Z1,Q6Q477,Q8K387,Q9Z2N8,A2BH40,O88848,P28828,Q8CEE7,Q8K3E5,Q9Z1M7,E9PY46,O88413,P18911,Q149C2,Q3UGF1,Q5I1X5,Q6P5H2,Q60793,P35428,P70284,O54752,P56716,Q8C1Z7,Q8CG73,Q8K…	0.0749795	0.464	0.0473373
GO:0003015	heart process	P	6	113	231	8846	0.025974	0.0127741	over	P09541,P50462,B9EIW1,P18762,P70236,Q9WUZ5	O55143,P09541,P09542,P20444,P49817,P50462,P70296,P70699,Q02566,Q61165,Q8CG03,Q8VDN2,Q91Z83,Q99MK8,Q9CQM9,B9EIW1,O08665,O09161,O70468,P0DP28,Q01063,Q3ULJ0,Q61234,Q61614,Q8C8R3,Q9ES83,Q9JJV9,P18762,Q9WTN3,P58771,P18872,P23242,P50752,P54265,P56565,Q80W54,Q8R1H0,P26450,Q6P069,P03958,P97450,Q7TN37,Q923E4,Q9DAV9,P14094,Q6NZM9,Q62120,P27090,Q2NL51,Q9JJX6,Q9QXY6,Q5D1E7,P08228,P11352,P60766,P70428,P82347,…	0.0751106	0.464	0.0530973
GO:0045229	external encapsulating structure organization	P	7	141	231	8846	0.030303	0.0159394	over	P11087,Q3U962,Q7TNH6,Q8VHI5,O88207,Q08189,Q8BLU0	Q69ZJ7,Q9CR20,Q9DBX1,P25118,P25119,Q03146,P21460,A2AAY5,F8VQJ3,O08917,P02468,P20918,Q3TVI8,Q6PGF7,Q9R001,A0A338P6S8,G3UXC7,O08746,O08807,O08811,O54946,O70503,P02463,P03995,P08121,P08122,P0C7T6,P10493,P11087,P11276,P12023,P15535,P16110,P18406,P25318,P27090,P29788,P33434,P34152,P39061,P40338,P51942,P53690,Q00780,Q01149,Q04690,Q04887,Q05793,Q06335,Q08879,Q3TKT4,Q3U962,Q3UQ28,Q3V1G4,Q63ZW6,Q64430,Q68…	0.0759405	0.464	0.0496454
GO:0032890	regulation of organic acid transport	P	3	38	231	8846	0.012987	0.00429573	over	P0C605,P70236,Q6PGN1	P42208,Q8R5J9,P49769,Q9JKW0,P41216,Q8JZR0,Q91WC3,P31750,P35441,P81122,Q60823,O08553,P06537,Q9Z1M0,P0C605,P25085,P97450,Q9QUJ7,P47713,P70236,Q9WTU6,P09055,Q8CGA3,P34884,Q80UJ7,Q91WZ8,P48025,P97819,Q8CGC7,P11404,Q8CFE6,O08599,P55012,Q9Z127,O08691,Q5U4E2,Q9CQ92,Q6PGN1	0.0760322	0.464	0.0789474
GO:0030199	collagen fibril organization	P	3	38	231	8846	0.012987	0.00429573	over	O88207,P11087,Q3U962	Q640N1,Q9WVJ9,Q99K41,P13405,Q8K297,O70326,O88207,P07356,P08121,P11087,P19324,P27090,P28301,P39061,P58022,P59016,P97464,P97873,Q01149,Q04690,Q3U962,Q3UQ28,Q3V1T4,Q60715,Q61576,Q62371,Q64429,Q64430,Q64729,Q64739,Q68SA9,Q8BGQ1,Q8BI84,Q8K2B0,Q9CYD3,Q9R0E1,Q9R0G6,Q9Z175	0.0760322	0.464	0.0789474
GO:0042310	vasoconstriction	P	3	38	231	8846	0.012987	0.00429573	over	Q01237,Q8K0E8,Q8VCM7	Q00612,Q9QUI0,Q9CXI5,G5E829,P31938,Q9D270,Q61234,Q61614,E9Q912,P62737,Q9R0G6,O35607,P30561,P33434,Q9Z0J4,O35678,P00520,P22437,P23242,P30558,P31750,P48999,P49817,P98083,Q01237,Q01279,Q05769,Q7TN37,Q8BND3,Q8BP71,Q8CG03,Q8K0E8,Q8VCM7,Q99MK8,Q9QYB5,B2RQE8,B2RY04,P59764	0.0760322	0.464	0.0789474
GO:2000822	regulation of behavioral fear response	P	1	3	231	8846	0.004329	0.000339136	over	P54763	P23242,P08226,P54763	0.076321	0.464	0.333333
GO:1903972	regulation of cellular response to macrophage colony-stimulating factor stimulus	P	1	3	231	8846	0.004329	0.000339136	over	Q9QUK6	Q06180,P07141,Q9QUK6	0.076321	0.464	0.333333
GO:1905938	positive regulation of germ cell proliferation	P	1	3	231	8846	0.004329	0.000339136	over	Q9Z0F4	P05480,P70380,Q9Z0F4	0.076321	0.464	0.333333
GO:0034447	very-low-density lipoprotein particle clearance	P	1	3	231	8846	0.004329	0.000339136	over	P34928	P34928,P55302,P08226	0.076321	0.464	0.333333
GO:1903365	regulation of fear response	P	1	3	231	8846	0.004329	0.000339136	over	P54763	P08226,P54763,P23242	0.076321	0.464	0.333333
GO:2000832	negative regulation of steroid hormone secretion	P	1	3	231	8846	0.004329	0.000339136	over	P50637	P35235,P97784,P50637	0.076321	0.464	0.333333
GO:0014834	skeletal muscle satellite cell maintenance involved in skeletal muscle regeneration	P	1	3	231	8846	0.004329	0.000339136	over	D3Z2R5	D3Z2R5,Q61090,Q61188	0.076321	0.464	0.333333
GO:0031339	negative regulation of vesicle fusion	P	1	3	231	8846	0.004329	0.000339136	over	Q3UMR0	Q3UMR0,O89053,Q8BYJ6	0.076321	0.464	0.333333
GO:0006957	complement activation, alternative pathway	P	1	3	231	8846	0.004329	0.000339136	over	P04186	P01027,P06909,P04186	0.076321	0.464	0.333333
GO:0010710	regulation of collagen catabolic process	P	1	3	231	8846	0.004329	0.000339136	over	Q9D659	P21460,Q9D659,P09055	0.076321	0.464	0.333333
GO:0061370	testosterone biosynthetic process	P	1	3	231	8846	0.004329	0.000339136	over	P0C605	P0C605,Q01147,Q91WT7	0.076321	0.464	0.333333
GO:0019520	aldonic acid metabolic process	P	1	3	231	8846	0.004329	0.000339136	over	Q3UAG2	Q3UAG2,Q9DCD0,Q8R0J8	0.076321	0.464	0.333333
GO:0003365	establishment of cell polarity involved in ameboidal cell migration	P	1	3	231	8846	0.004329	0.000339136	over	Q9D4H4	Q8K371,Q8VHG2,Q9D4H4	0.076321	0.464	0.333333
GO:0007218	neuropeptide signaling pathway	P	1	3	231	8846	0.004329	0.000339136	over	O35427	O35427,Q04207,Q8CHG7	0.076321	0.464	0.333333
GO:1900115	extracellular regulation of signal transduction	P	1	3	231	8846	0.004329	0.000339136	over	Q8CG19	Q61554,Q8CG19,O70326	0.076321	0.464	0.333333
GO:0060399	positive regulation of growth hormone receptor signaling pathway	P	1	3	231	8846	0.004329	0.000339136	over	B1AYB6	B1AYB6,Q62120,Q9JKV1	0.076321	0.464	0.333333
GO:1900116	extracellular negative regulation of signal transduction	P	1	3	231	8846	0.004329	0.000339136	over	Q8CG19	Q61554,Q8CG19,O70326	0.076321	0.464	0.333333
GO:0048496	maintenance of animal organ identity	P	1	3	231	8846	0.004329	0.000339136	over	Q7TNH6	Q7TNH6,Q8BP00,Q9CQ73	0.076321	0.464	0.333333
GO:2000256	positive regulation of male germ cell proliferation	P	1	3	231	8846	0.004329	0.000339136	over	Q9Z0F4	P05480,P70380,Q9Z0F4	0.076321	0.464	0.333333
GO:0002086	diaphragm contraction	P	1	3	231	8846	0.004329	0.000339136	over	P18762	P18762,P19123,P70699	0.076321	0.464	0.333333
GO:2000847	negative regulation of corticosteroid hormone secretion	P	1	3	231	8846	0.004329	0.000339136	over	P50637	P35235,P97784,P50637	0.076321	0.464	0.333333
GO:0032474	otolith morphogenesis	P	1	3	231	8846	0.004329	0.000339136	over	Q8VE09	P70193,Q8R015,Q8VE09	0.076321	0.464	0.333333
GO:0060027	convergent extension involved in gastrulation	P	1	3	231	8846	0.004329	0.000339136	over	Q7TNH6	P51141,Q60838,Q7TNH6	0.076321	0.464	0.333333
GO:0002072	optic cup morphogenesis involved in camera-type eye development	P	1	3	231	8846	0.004329	0.000339136	over	Q7M6Y2	A2BH40,Q501J7,Q7M6Y2	0.076321	0.464	0.333333
GO:0062094	stomach development	P	1	3	231	8846	0.004329	0.000339136	over	Q7TNH6	P35428,Q7TNH6,P97464	0.076321	0.464	0.333333
GO:0071672	negative regulation of smooth muscle cell chemotaxis	P	1	3	231	8846	0.004329	0.000339136	over	Q9R1B9	P19157,Q9R1B9,Q9WUM3	0.076321	0.464	0.333333
GO:1903969	regulation of response to macrophage colony-stimulating factor	P	1	3	231	8846	0.004329	0.000339136	over	Q9QUK6	Q06180,P07141,Q9QUK6	0.076321	0.464	0.333333
GO:0033590	response to cobalamin	P	1	3	231	8846	0.004329	0.000339136	over	P00158	P00158,Q01279,Q04207	0.076321	0.464	0.333333
GO:0003057	regulation of the force of heart contraction by chemical signal	P	1	3	231	8846	0.004329	0.000339136	over	P18762	P18762,Q99MK8,P49817	0.076321	0.464	0.333333
GO:0031279	regulation of cyclase activity	P	1	3	231	8846	0.004329	0.000339136	over	P18762	P18762,P70302,Q8BWG9	0.076321	0.464	0.333333
GO:0051339	regulation of lyase activity	P	1	3	231	8846	0.004329	0.000339136	over	P18762	P18762,P70302,Q8BWG9	0.076321	0.464	0.333333
GO:0035743	CD4-positive, alpha-beta T cell cytokine production	P	1	3	231	8846	0.004329	0.000339136	over	Q3U1T9	P35762,Q3U1T9,P70380	0.076321	0.464	0.333333
GO:2000508	regulation of dendritic cell chemotaxis	P	1	3	231	8846	0.004329	0.000339136	over	Q8R5L1	O35658,P14211,Q8R5L1	0.076321	0.464	0.333333
GO:0090027	negative regulation of monocyte chemotaxis	P	1	3	231	8846	0.004329	0.000339136	over	Q9R1B9	O70326,Q64299,Q9R1B9	0.076321	0.464	0.333333
GO:2000510	positive regulation of dendritic cell chemotaxis	P	1	3	231	8846	0.004329	0.000339136	over	Q8R5L1	O35658,P14211,Q8R5L1	0.076321	0.464	0.333333
GO:0010899	regulation of phosphatidylcholine catabolic process	P	1	3	231	8846	0.004329	0.000339136	over	P34928	P34928,P35951,Q61009	0.076321	0.464	0.333333
GO:0006663	platelet activating factor biosynthetic process	P	1	3	231	8846	0.004329	0.000339136	over	Q8BYI6	P47713,Q8BYI6,Q8C025	0.076321	0.464	0.333333
GO:2000224	regulation of testosterone biosynthetic process	P	1	3	231	8846	0.004329	0.000339136	over	P0C605	P0C605,Q01147,Q91WT7	0.076321	0.464	0.333333
GO:0019521	D-gluconate metabolic process	P	1	3	231	8846	0.004329	0.000339136	over	Q3UAG2	Q8R0J8,Q9DCD0,Q3UAG2	0.076321	0.464	0.333333
GO:1900736	regulation of phospholipase C-activating G protein-coupled receptor signaling pathway	P	1	3	231	8846	0.004329	0.000339136	over	Q8BR07	Q7TNC9,Q8BR07,P19221	0.076321	0.464	0.333333
GO:0061884	regulation of mini excitatory postsynaptic potential	P	1	3	231	8846	0.004329	0.000339136	over	P18762	P18762,Q9QZQ1,A0A1L1STC6	0.076321	0.464	0.333333
GO:0070426	positive regulation of nucleotide-binding oligomerization domain containing signaling pathway	P	1	3	231	8846	0.004329	0.000339136	over	Q9QUK6	Q91W98,Q9QUK6,Q9QZ08	0.076321	0.464	0.333333
GO:0035581	sequestering of extracellular ligand from receptor	P	1	3	231	8846	0.004329	0.000339136	over	Q8CG19	Q61554,Q8CG19,O70326	0.076321	0.464	0.333333
GO:0045653	negative regulation of megakaryocyte differentiation	P	1	3	231	8846	0.004329	0.000339136	over	Q9Z0F4	Q00422,Q9JIF0,Q9Z0F4	0.076321	0.464	0.333333
GO:0003357	noradrenergic neuron differentiation	P	1	3	231	8846	0.004329	0.000339136	over	Q7M6Y2	Q6PDX6,Q61614,Q7M6Y2	0.076321	0.464	0.333333
GO:1904790	regulation of shelterin complex assembly	P	1	3	231	8846	0.004329	0.000339136	over	A0A571BE87	A0A571BE87,Q505G8,P70371	0.076321	0.464	0.333333
GO:1903292	protein localization to Golgi membrane	P	1	3	231	8846	0.004329	0.000339136	over	P61294	P35279,P61294,Q80ZU0	0.076321	0.464	0.333333
GO:0071504	cellular response to heparin	P	1	3	231	8846	0.004329	0.000339136	over	Q9R1B9	P08046,Q04887,Q9R1B9	0.076321	0.464	0.333333
GO:0032202	telomere assembly	P	1	3	231	8846	0.004329	0.000339136	over	Q8VC51	Q8VC51,Q5EE38,Q91WC1	0.076321	0.464	0.333333
GO:0044557	relaxation of smooth muscle	P	1	3	231	8846	0.004329	0.000339136	over	P0C605	P08228,P0C605,Q99MK8	0.076321	0.464	0.333333
GO:0035811	negative regulation of urine volume	P	1	3	231	8846	0.004329	0.000339136	over	P18762	P18762,Q01341,Q9WV30	0.076321	0.464	0.333333
GO:0003011	involuntary skeletal muscle contraction	P	1	3	231	8846	0.004329	0.000339136	over	P18762	P18762,P19123,P70699	0.076321	0.464	0.333333
GO:0031448	positive regulation of fast-twitch skeletal muscle fiber contraction	P	1	3	231	8846	0.004329	0.000339136	over	Q8VCR8	O88990,Q8R429,Q8VCR8	0.076321	0.464	0.333333
GO:2000850	negative regulation of glucocorticoid secretion	P	1	3	231	8846	0.004329	0.000339136	over	P50637	P35235,P50637,P97784	0.076321	0.464	0.333333
GO:0021827	postnatal olfactory bulb interneuron migration	P	1	3	231	8846	0.004329	0.000339136	over	Q9R1B9	O89026,Q9R1B9,P16092	0.076321	0.464	0.333333
GO:0021934	hindbrain tangential cell migration	P	1	3	231	8846	0.004329	0.000339136	over	P54763	P70207,Q3UVR3,P54763	0.076321	0.464	0.333333
GO:0021825	substrate-dependent cerebral cortex tangential migration	P	1	3	231	8846	0.004329	0.000339136	over	Q9R1B9	O89026,Q9R1B9,P16092	0.076321	0.464	0.333333
GO:0032497	detection of lipopolysaccharide	P	1	3	231	8846	0.004329	0.000339136	over	Q9QUK6	Q61009,Q9JHF9,Q9QUK6	0.076321	0.464	0.333333
GO:0015671	oxygen transport	P	1	3	231	8846	0.004329	0.000339136	over	P04247	P02104,P04247,P15327	0.076321	0.464	0.333333
GO:0072385	minus-end-directed organelle transport along microtubule	P	1	3	231	8846	0.004329	0.000339136	over	Q8BR07	Q9QWT9,Q8BR07,Q921C5	0.076321	0.464	0.333333
GO:0031281	positive regulation of cyclase activity	P	1	3	231	8846	0.004329	0.000339136	over	P18762	P18762,P70302,Q8BWG9	0.076321	0.464	0.333333
GO:0051349	positive regulation of lyase activity	P	1	3	231	8846	0.004329	0.000339136	over	P18762	P18762,P70302,Q8BWG9	0.076321	0.464	0.333333
GO:0045761	regulation of adenylate cyclase activity	P	1	3	231	8846	0.004329	0.000339136	over	P18762	P18762,P70302,Q8BWG9	0.076321	0.464	0.333333
GO:0070428	regulation of nucleotide-binding oligomerization domain containing 1 signaling pathway	P	1	3	231	8846	0.004329	0.000339136	over	Q9QUK6	Q60769,Q91W98,Q9QUK6	0.076321	0.464	0.333333
GO:0002322	B cell proliferation involved in immune response	P	1	3	231	8846	0.004329	0.000339136	over	Q9QUK6	P00520,Q8K394,Q9QUK6	0.076321	0.464	0.333333
GO:0018149	peptide cross-linking	P	1	3	231	8846	0.004329	0.000339136	over	Q08189	P21981,Q08189,Q91V24	0.076321	0.464	0.333333
GO:0038163	thrombopoietin-mediated signaling pathway	P	1	3	231	8846	0.004329	0.000339136	over	Q9Z0F4	O09039,Q0VBL3,Q9Z0F4	0.076321	0.464	0.333333
GO:0070434	positive regulation of nucleotide-binding oligomerization domain containing 2 signaling pathway	P	1	3	231	8846	0.004329	0.000339136	over	Q9QUK6	Q91W98,Q9QUK6,Q9QZ08	0.076321	0.464	0.333333
GO:0014722	regulation of skeletal muscle contraction by calcium ion signaling	P	1	3	231	8846	0.004329	0.000339136	over	O09165	O09165,O35929,P54265	0.076321	0.464	0.333333
GO:0072709	cellular response to sorbitol	P	1	3	231	8846	0.004329	0.000339136	over	P70236	O09110,P47809,P70236	0.076321	0.464	0.333333
GO:0030046	parallel actin filament bundle assembly	P	1	3	231	8846	0.004329	0.000339136	over	Q52KF3	Q52KF3,Q61553,Q9ES64	0.076321	0.464	0.333333
GO:0035933	glucocorticoid secretion	P	1	3	231	8846	0.004329	0.000339136	over	P50637	P35235,P97784,P50637	0.076321	0.464	0.333333
GO:0098816	mini excitatory postsynaptic potential	P	1	3	231	8846	0.004329	0.000339136	over	P18762	P18762,Q9QZQ1,A0A1L1STC6	0.076321	0.464	0.333333
GO:2000849	regulation of glucocorticoid secretion	P	1	3	231	8846	0.004329	0.000339136	over	P50637	P35235,P97784,P50637	0.076321	0.464	0.333333
GO:0021823	cerebral cortex tangential migration using cell-cell interactions	P	1	3	231	8846	0.004329	0.000339136	over	Q9R1B9	O89026,Q9R1B9,P16092	0.076321	0.464	0.333333
GO:1901341	positive regulation of store-operated calcium channel activity	P	1	3	231	8846	0.004329	0.000339136	over	O09165	P70302,P83093,O09165	0.076321	0.464	0.333333
GO:0015827	tryptophan transport	P	1	3	231	8846	0.004329	0.000339136	over	Q8CH36	Q9Z127,P10852,Q8CH36	0.076321	0.464	0.333333
GO:2000678	negative regulation of transcription regulatory region DNA binding	P	1	3	231	8846	0.004329	0.000339136	over	Q7M6Y2	Q6P069,Q7M6Y2,Q8VIG1	0.076321	0.464	0.333333
GO:0045762	positive regulation of adenylate cyclase activity	P	1	3	231	8846	0.004329	0.000339136	over	P18762	P18762,P70302,Q8BWG9	0.076321	0.464	0.333333
GO:2001186	negative regulation of CD8-positive, alpha-beta T cell activation	P	1	3	231	8846	0.004329	0.000339136	over	Q9D659	P13808,Q64321,Q9D659	0.076321	0.464	0.333333
GO:0031048	heterochromatin assembly by small RNA	P	1	3	231	8846	0.004329	0.000339136	over	Q80XC6	Q3TNH5,Q80XC6,Q8R151	0.076321	0.464	0.333333
GO:0000379	tRNA-type intron splice site recognition and cleavage	P	1	3	231	8846	0.004329	0.000339136	over	Q6P7W5	Q6P7W5,Q8BMZ5,Q8C2A2	0.076321	0.464	0.333333
GO:0035666	TRIF-dependent toll-like receptor signaling pathway	P	1	3	231	8846	0.004329	0.000339136	over	Q9QUK6	P27512,P70671,Q9QUK6	0.076321	0.464	0.333333
GO:0038092	nodal signaling pathway	P	1	3	231	8846	0.004329	0.000339136	over	P70284	Q62432,P70284,Q8BUN5	0.076321	0.464	0.333333
GO:0071573	shelterin complex assembly	P	1	3	231	8846	0.004329	0.000339136	over	A0A571BE87	A0A571BE87,Q505G8,P70371	0.076321	0.464	0.333333
GO:0098977	inhibitory chemical synaptic transmission	P	1	3	231	8846	0.004329	0.000339136	over	P32848	P32848,P35922,Q61037	0.076321	0.464	0.333333
GO:0031446	regulation of fast-twitch skeletal muscle fiber contraction	P	1	3	231	8846	0.004329	0.000339136	over	Q8VCR8	O88990,Q8R429,Q8VCR8	0.076321	0.464	0.333333
GO:0044381	glucose import in response to insulin stimulus	P	1	3	231	8846	0.004329	0.000339136	over	Q60714	P82349,Q60714,Q91VE0	0.076321	0.464	0.333333
GO:0071389	cellular response to mineralocorticoid stimulus	P	1	3	231	8846	0.004329	0.000339136	over	Q9WVH4	Q9WVH4,Q9Z0X1,P62827	0.076321	0.464	0.333333
GO:1903405	protein localization to nuclear body	P	1	3	231	8846	0.004329	0.000339136	over	Q8VC51	Q8VC51,Q05CL8,Q8K3A9	0.076321	0.464	0.333333
GO:1904867	protein localization to Cajal body	P	1	3	231	8846	0.004329	0.000339136	over	Q8VC51	Q05CL8,Q8K3A9,Q8VC51	0.076321	0.464	0.333333
GO:0120325	NuRD complex binding	F	1	3	231	8846	0.004329	0.000339136	over	A0A571BE87	A0A571BE87,Q505G8,Q924K8	0.076321	0.464	0.333333
GO:0003810	protein-glutamine gamma-glutamyltransferase activity	F	1	3	231	8846	0.004329	0.000339136	over	Q08189	P21981,Q08189,Q9JLF6	0.076321	0.464	0.333333
GO:0048495	Roundabout binding	F	1	3	231	8846	0.004329	0.000339136	over	Q9R1B9	Q62219,Q9QY06,Q9R1B9	0.076321	0.464	0.333333
GO:0090722	receptor-receptor interaction	F	1	3	231	8846	0.004329	0.000339136	over	P18762	P15655,P16092,P18762	0.076321	0.464	0.333333
GO:0031014	troponin T binding	F	1	3	231	8846	0.004329	0.000339136	over	O88346	O88346,P13412,P19123	0.076321	0.464	0.333333
GO:0005095	GTPase inhibitor activity	F	1	3	231	8846	0.004329	0.000339136	over	Q9R1B9	O55057,Q8C6B2,Q9R1B9	0.076321	0.464	0.333333
GO:0010698	acetyltransferase activator activity	F	1	3	231	8846	0.004329	0.000339136	over	B2RRD7	B2RRD7,P56812,Q8CCN5	0.076321	0.464	0.333333
GO:0090434	oleoyl-CoA ligase activity	F	1	3	231	8846	0.004329	0.000339136	over	Q60714	P41216,Q60714,Q91VE0	0.076321	0.464	0.333333
GO:0034483	heparan sulfate sulfotransferase activity	F	1	3	231	8846	0.004329	0.000339136	over	Q8BKN6	Q8R3H7,Q8BKN6,Q3UHN9	0.076321	0.464	0.333333
GO:0030366	molybdopterin synthase activity	F	1	3	231	8846	0.004329	0.000339136	over	Q9Z223	F6ZGI7,Q9Z223,Q9Z224	0.076321	0.464	0.333333
GO:0003953	NAD+ nucleosidase activity	F	1	3	231	8846	0.004329	0.000339136	over	Q9QUK6	Q61730,Q9QUK6,Q9Z2B1	0.076321	0.464	0.333333
GO:0050135	NAD(P)+ nucleosidase activity	F	1	3	231	8846	0.004329	0.000339136	over	Q9QUK6	Q61730,Q9QUK6,Q9Z2B1	0.076321	0.464	0.333333
GO:0003880	protein C-terminal carboxyl O-methyltransferase activity	F	1	3	231	8846	0.004329	0.000339136	over	Q8BYR1	Q9EQK7,A2RTH5,Q8BYR1	0.076321	0.464	0.333333
GO:0015193	L-proline transmembrane transporter activity	F	1	3	231	8846	0.004329	0.000339136	over	Q8CH36	O35874,Q8CH36,Q8K4D3	0.076321	0.464	0.333333
GO:0031871	proteinase activated receptor binding	F	1	3	231	8846	0.004329	0.000339136	over	Q8BR07	P67778,Q8BR07,Q9WU78	0.076321	0.464	0.333333
GO:0061809	NAD+ nucleotidase, cyclic ADP-ribose generating	F	1	3	231	8846	0.004329	0.000339136	over	Q9QUK6	Q61730,Q9QUK6,Q9Z2B1	0.076321	0.464	0.333333
GO:0044022	histone kinase activity (H3-S28 specific)	F	1	3	231	8846	0.004329	0.000339136	over	O70126	O70126,Q8C050,Q9Z2B9	0.076321	0.464	0.333333
GO:0016892	endoribonuclease activity, producing 3'-phosphomonoesters	F	1	3	231	8846	0.004329	0.000339136	over	Q6P7W5	Q6P7W5,Q8BMZ5,P52760	0.076321	0.464	0.333333
GO:0044715	8-oxo-dGDP phosphatase activity	F	1	3	231	8846	0.004329	0.000339136	over	Q3U2V3	Q3U2V3,Q8BG93,Q9JKX6	0.076321	0.464	0.333333
GO:0008331	high voltage-gated calcium channel activity	F	1	3	231	8846	0.004329	0.000339136	over	Q02789	P54285,Q02789,Q8R3Z5	0.076321	0.464	0.333333
GO:0032138	single base insertion or deletion binding	F	1	3	231	8846	0.004329	0.000339136	over	P54279	P43247,P54276,P54279	0.076321	0.464	0.333333
GO:0005854	nascent polypeptide-associated complex	C	1	3	231	8846	0.004329	0.000339136	over	P70670	P70670,Q5SWP3,Q64152	0.076321	0.464	0.333333
GO:0031838	haptoglobin-hemoglobin complex	C	1	3	231	8846	0.004329	0.000339136	over	Q61646	P02104,Q61646,Q91VB8	0.076321	0.464	0.333333
GO:0097224	sperm connecting piece	C	1	3	231	8846	0.004329	0.000339136	over	Q8BI22	P47757,Q8BI22,Q9DBC7	0.076321	0.464	0.333333
GO:0097268	cytoophidium	C	1	3	231	8846	0.004329	0.000339136	over	O54967	O54967,P70303,P70698	0.076321	0.464	0.333333
GO:0032389	MutLalpha complex	C	1	3	231	8846	0.004329	0.000339136	over	P54279	P54279,Q8K119,Q9JK91	0.076321	0.464	0.333333
GO:0000110	nucleotide-excision repair factor 1 complex	C	1	3	231	8846	0.004329	0.000339136	over	Q64267	P07903,Q64267,Q9QZD4	0.076321	0.464	0.333333
GO:0014802	terminal cisterna	C	1	3	231	8846	0.004329	0.000339136	over	O09165	O09165,E9PZQ0,O70622	0.076321	0.464	0.333333
GO:0036194	muscle cell projection	C	1	3	231	8846	0.004329	0.000339136	over	Q9JIY0	Q9CVB6,Q9JIY0,Q9R0Q6	0.076321	0.464	0.333333
GO:0048237	rough endoplasmic reticulum lumen	C	1	3	231	8846	0.004329	0.000339136	over	P17897	P17897,P29788,P55302	0.076321	0.464	0.333333
GO:0036195	muscle cell projection membrane	C	1	3	231	8846	0.004329	0.000339136	over	Q9JIY0	Q9CVB6,Q9JIY0,Q9R0Q6	0.076321	0.464	0.333333
GO:0043269	regulation of ion transport	P	10	229	231	8846	0.04329	0.0258874	over	P18762,B9EIW1,O09165,P0C605,Q9Z0F7,P70236,Q02789,P50637,D3Z2R5,P54763	P04202,P18762,P54265,P68510,P83741,Q60670,Q6PHZ2,Q8CFI0,Q8VDN2,Q9JJX6,Q9Z0J4,Q9Z1M0,P42208,Q8R5J9,P49769,Q9JKW0,Q91W06,P20444,Q60953,P10417,Q9D2C7,O08734,P49817,Q07813,Q8BSY0,Q9EQQ9,G5E8K5,O88351,P31750,P63094,Q3ULJ0,Q60823,Q80SW1,Q8BMA3,Q9JJV9,Q9WUA6,P46935,P70441,Q99KR7,B9EIW1,O09131,O09161,O09165,P0DP28,Q01063,Q9D1X0,Q8C8R3,Q9DAV9,P16092,O08553,P06537,P0C605,P25085,P63011,Q91WZ8,Q9EQT6,Q9Z0F7,…	0.0771496	0.468437	0.0436681
GO:0003007	heart morphogenesis	P	7	142	231	8846	0.030303	0.0160525	over	Q7TNH6,Q7M6Y2,Q8VCR8,Q9WUZ5,Q9R1B9,Q8BLU0,O88207	O35245,O35516,O88572,P23242,P28741,P31266,P49769,P51141,P59997,Q08369,Q60838,Q62312,Q62559,Q640N2,Q6VH22,Q7TNH6,Q80SY4,Q8BML1,Q8BUN5,Q8BXG3,Q8K3E5,Q8R3P7,Q9JM73,Q9R0Q3,Q9Z0P7,P97464,O88566,Q6P9Z1,P30051,P35428,P37172,P46938,P60882,O35375,O35607,O89026,P27090,P36895,P97333,P97471,Q61062,Q62181,Q9EPC1,O70421,Q8BVE8,Q9JIP6,E9PZQ0,O55222,O88876,P05627,P16951,P35441,P46935,P47941,Q3TKT4,Q3U5C7,Q62231,…	0.0781987	0.474199	0.0492958
GO:0072503	cellular divalent inorganic cation homeostasis	P	9	200	231	8846	0.038961	0.0226091	over	P50462,P0C605,Q9CUS9,B9EIW1,O09165,A2AP18,Q02789,D3Z2R5,P18762	A0A1L1SUI3,G5E829,O09161,O35245,O55143,P04202,P08226,P10417,P10923,P14094,P20060,P20444,P27512,P48281,P49769,P49817,P50462,P52875,P54265,P60229,P70302,P81117,P83093,P97300,Q07076,Q3TYU2,Q3UJU9,Q5SPW0,Q5XF89,Q60738,Q61614,Q6Q477,Q80XR2,Q8BTI9,Q8C8R3,Q8CGZ0,Q8K596,Q8R429,Q91W06,Q99JB2,Q9EPE9,Q9EPL2,Q9JJK5,Q9QY76,Q9R0K7,Q9WUB3,O08983,P02798,P02802,Q31125,Q5IRJ6,Q6P5F6,Q75N73,Q8BZH0,Q8C145,Q8R4H9,Q8V…	0.0785442	0.474726	0.045
GO:0007200	phospholipase C-activating G protein-coupled receptor signaling pathway	P	2	18	231	8846	0.00865801	0.00203482	over	Q8BR07,A2AP18	P11881,P21278,P21279,P70302,Q07076,Q8BWG9,P30677,P70441,Q9JI91,Q7TNC9,Q8BR07,P19221,A2AP18,P21981,P30558,P61793,P62874,P97468	0.0789873	0.474726	0.111111
GO:0050919	negative chemotaxis	P	2	18	231	8846	0.00865801	0.00203482	over	Q9R1B9,P70275	O89026,Q9R1B9,O08747,O09118,O08665,O35375,O35464,O54890,P43406,P70208,P70275,Q00623,Q62177,Q62179,Q62181,Q64151,Q9QUI0,Q9QUR8	0.0789873	0.474726	0.111111
GO:0099171	presynaptic modulation of chemical synaptic transmission	P	2	18	231	8846	0.00865801	0.00203482	over	P18762,Q9QX11	P63011,Q9Z1M0,Q9CZV8,P35922,E9QAQ5,P18762,P20444,P56818,P68510,Q64331,Q68FF6,Q8VD75,Q9DBS2,Q9JJV2,Q9JLQ2,Q9QX11,Q9WV60,Q9Z0G0	0.0789873	0.474726	0.111111
GO:0071312	cellular response to alkaloid	P	2	18	231	8846	0.00865801	0.00203482	over	D3Z2R5,Q02789	D3Z2R5,E9PZQ0,O09161,O35280,Q02789,Q9DAV9,P21981,P51943,P56564,Q9Z148,P97490,Q6R891,Q9Z2D6,O08738,P70677,P97864,Q8VID5,Q64373	0.0789873	0.474726	0.111111
GO:0006953	acute-phase response	P	2	18	231	8846	0.00865801	0.00203482	over	Q2VLH6,Q61646	P25085,Q05769,A0A087WSN6,A6X935,P11276,P16460,P19221,P22599,P29699,P42227,P42232,Q2VLH6,Q61646,Q62351,Q63886,Q6GQT1,Q91WP6,Q9JJ00	0.0789873	0.474726	0.111111
GO:0021952	central nervous system projection neuron axonogenesis	P	2	18	231	8846	0.00865801	0.00203482	over	Q9R1B9,P54763	A2A9C3,O35127,P63005,Q61043,Q8CBR6,Q9R0G7,P55288,Q3UHA3,Q8K3B1,P97863,Q8CGF6,Q91ZS8,Q9R1B9,P54754,P54763,Q6ZPU9,Q7TPH6,Q9JLM8	0.0789873	0.474726	0.111111
GO:0001678	cellular glucose homeostasis	P	5	88	231	8846	0.021645	0.009948	over	Q04735,Q9DCB1,Q9WV89,Q01237,Q9WVH4	P97490,P46638,P62342,Q5U431,Q8C7Q4,Q8C9S4,Q8R361,Q99N57,Q9D906,P48453,P58058,P63001,P63168,P70452,P97819,Q3B7Z2,Q61191,Q61337,Q61768,Q6P069,Q7TN37,Q80X80,Q8BWG8,Q8VDD5,Q91ZX7,Q923E4,Q9D023,Q9D0K2,Q9JL19,O70201,Q04735,Q8CIF6,Q9DCB1,Q9WV89,P58750,P97820,Q01237,Q59J78,Q5XKN4,Q60949,Q61409,Q66GT5,Q9JIX0,O09172,P05132,P11352,P29533,P39447,P42337,P62996,P63328,P68040,P81122,P97298,P97471,P97494,Q5EG47,…	0.07988	0.478876	0.0568182
GO:0005814	centriole	C	5	88	231	8846	0.021645	0.009948	over	A2AM05,F6XLV1,Q66JX5,Q8BI22,Q9D2I5	A2AM05,A3KGV1,A6H5Y1,E9PV87,E9PY46,E9Q309,E9Q4Y4,E9Q9D5,F6XLV1,O08788,O35594,O35648,O54940,O70201,P17879,P24452,P28740,P28741,P33215,P42859,P48725,P55258,P58854,P61164,P62492,P62827,P70335,P83887,P97477,Q01320,Q07832,Q3U3T8,Q3ULW8,Q3UPP8,Q3UVR3,Q499E4,Q4U2R1,Q5NCX5,Q5SNZ0,Q5SW45,Q5U4F6,Q60952,Q61025,Q61043,Q61371,Q62036,Q62559,Q66JX5,Q6A065,Q6A078,Q6P5D4,Q6ZPG2,Q7TSH4,Q80TF6,Q80UF4,Q80V31,Q80Y86,…	0.07988	0.478876	0.0568182
GO:0098552	side of membrane	C	11	261	231	8846	0.047619	0.0295049	over	P15306,P35456,Q2VLH6,Q8K0E8,Q8VCM7,Q9D659,Q9QUK6,Q04735,Q9QX11,Q08189,Q9CUS9	P08752,P18872,P21278,P21279,P27600,P27601,P29387,P30677,P61953,P62874,P62880,P63094,P63213,Q80SZ7,Q9CXP8,Q9DAS9,Q9DC51,A0A0A6YY91,E9PXZ3,E9Q7X6,O08529,O08917,O54890,O55186,O70458,P01887,P03958,P04223,P05533,P06339,P06797,P06869,P06909,P09055,P09103,P0CW02,P10605,P10810,P11438,P11609,P11627,P11688,P13595,P14211,P14426,P15208,P15306,P15379,P15535,P15702,P16110,P16882,P18828,P19221,P20918,P21956,P25…	0.0801005	0.47959	0.0421456
GO:0032609	interferon-gamma production	P	3	39	231	8846	0.012987	0.00440877	over	Q8R5L1,Q9D659,Q9QUK6	P97797,Q61735,Q64339,Q9QZL0,O08573,O35658,P04925,P63158,Q00993,Q5D1E7,Q60766,Q8BVZ5,Q8R5L1,Q8VE98,Q9D659,Q9QUK6,P00520,P08556,P10810,P11609,P12023,P29352,P41251,P41274,P43432,P58801,P63038,P70380,Q01063,Q03347,Q4JIM5,Q61160,Q61411,Q62120,Q62158,Q80U72,Q921M7,Q9R117,Q9Z127	0.0808496	0.481035	0.0769231
GO:0099587	inorganic ion import across plasma membrane	P	3	39	231	8846	0.012987	0.00440877	over	Q8BWY7,Q02789,P18762	Q6P5F6,Q75N73,Q8BWY7,Q8C145,Q8R4H9,Q91W10,Q60738,P55012,Q02789,Q8K596,P49282,Q8BWB6,Q8K211,A1L3P4,Q61165,Q7TN37,Q8BZ00,Q9JJV9,Q811D0,P14094,P83741,P97370,Q9D7P6,P04925,P39688,P18762,P48453,P48455,P63328,Q63810,P49817,P35561,P59158,Q6PIC6,Q8VDN2,Q924N4,Q9JIS8,Q9WV27,Q9WVL3	0.0808496	0.481035	0.0769231
GO:0032649	regulation of interferon-gamma production	P	3	39	231	8846	0.012987	0.00440877	over	Q8R5L1,Q9D659,Q9QUK6	O08573,O35658,P04925,P63158,Q00993,Q5D1E7,Q60766,Q8BVZ5,Q8R5L1,Q8VE98,Q9D659,Q9QUK6,P00520,P08556,P10810,P11609,P12023,P29352,P41251,P41274,P43432,P58801,P63038,P70380,Q01063,Q03347,Q4JIM5,Q61160,Q61411,Q62120,Q62158,Q64339,Q80U72,Q921M7,Q9R117,Q9Z127,P97797,Q61735,Q9QZL0	0.0808496	0.481035	0.0769231
GO:0050775	positive regulation of dendrite morphogenesis	P	3	39	231	8846	0.012987	0.00440877	over	P54763,Q3UMR0,Q3UTQ8	A2CG49,O08796,O70589,P26645,P54763,P58281,P61161,P63005,Q60865,Q61036,Q62418,Q80U63,Q811U4,Q8BKX1,Q8CJ67,Q8K1M6,Q8VHK9,Q99JY9,Q9QXS6,Q9QZQ1,D3YYU8,O08919,O55222,P35282,P53564,P70280,Q3UMR0,Q3UTQ8,Q3UUG6,Q62108,Q64487,Q6DID7,Q8BIA4,Q8BZQ7,Q8C5D8,Q8VE73,Q9JK48,Q9QZS3,Q9Z2V5	0.0808496	0.481035	0.0769231
GO:0098659	inorganic cation import across plasma membrane	P	3	39	231	8846	0.012987	0.00440877	over	Q8BWY7,Q02789,P18762	Q6P5F6,Q75N73,Q8BWY7,Q8C145,Q8R4H9,Q91W10,Q60738,Q02789,Q8K596,P49282,Q8BWB6,Q8K211,A1L3P4,P55012,Q61165,Q7TN37,Q8BZ00,Q9JJV9,Q811D0,P14094,P83741,P97370,Q9D7P6,P04925,P39688,P18762,P48453,P48455,P63328,Q63810,P49817,P35561,P59158,Q6PIC6,Q8VDN2,Q924N4,Q9JIS8,Q9WV27,Q9WVL3	0.0808496	0.481035	0.0769231
GO:0055082	cellular chemical homeostasis	P	15	387	231	8846	0.0649351	0.0437486	over	P50462,Q6PGN1,P0C605,Q9CUS9,B9EIW1,O09165,A2AP18,Q02789,D3Z2R5,Q04735,Q9DCB1,Q9WV89,Q01237,Q9WVH4,P18762	O08528,O08908,P17710,P26450,P42128,Q3UCQ1,Q60770,Q80WG5,Q80XU3,Q8BGR2,Q8K4E0,Q923E4,Q99N57,A0A1L1SUI3,G5E829,O09161,O35245,O55143,P04202,P08226,P10417,P10923,P14094,P20060,P20444,P27512,P48281,P49769,P49817,P50462,P52875,P54265,P60229,P70302,P81117,P83093,P97300,Q07076,Q3TYU2,Q3UJU9,Q5SPW0,Q5XF89,Q60738,Q61614,Q6Q477,Q80XR2,Q8BTI9,Q8C8R3,Q8CGZ0,Q8K596,Q8R429,Q91W06,Q99JB2,Q9EPE9,Q9EPL2,Q9JJK5,Q9Q…	0.0816078	0.484937	0.0387597
GO:0070925	organelle assembly	P	22	616	231	8846	0.0952381	0.069636	over	Q8CHB8,Q91V51,Q8BVA4,Q8BR07,Q8R5L1,Q8BI22,O09165,O88346,P50462,O70126,Q3TJM4,Q3U284,Q7TNH6,Q8K2G4,Q8VE09,Q9D2I5,Q80XB4,Q68FG2,Q99J85,Q3UTQ8,P52795,P54763	A2ANY6,E9QN31,P14869,P47911,P47962,P62751,P97452,Q6ZWV3,Q8BK35,Q8BP67,Q8VEJ4,Q91YU8,Q922B6,Q922K7,Q9CQL4,Q9CXW4,Q9CYH6,Q9D0I8,Q9DCA5,Q9JJ80,P14206,P62264,P62754,P62843,P62852,P62858,P62862,P97461,Q6ZWU9,Q6ZWY3,Q80X85,Q8BU03,Q9CZU4,Q9CZX8,Q9D1C9,A2AFS3,A2AH22,B2RX00,O35963,O55143,O70405,O88597,P18242,P35288,P49769,P51150,P60521,P62821,P70196,Q0KL01,Q3TBT3,Q3V3Q7,Q60766,Q68FE2,Q6P4T0,Q6PF93,Q80W47,…	0.0824288	0.489201	0.0357143
GO:0097435	supramolecular fiber organization	P	20	550	231	8846	0.0865801	0.062175	over	A0A571BDS0,Q8BVA4,Q9Z0F4,E9PVB5,Q52KF3,O88207,P11087,Q3U962,Q9R1B9,P08730,Q6IFZ6,Q6IME9,Q6NXH9,Q8BGZ7,O09165,O88346,P50462,Q8BWR8,Q68FG2,Q80XB4	A0A087WRT4,A0A571BDS0,A2API8,E9Q634,E9QA62,O55033,O70209,O70373,O88398,O88662,O89053,P10417,P13020,P18760,P20065,P21107,P24622,P26645,P28667,P40124,P45591,P46735,P49813,P55194,P58771,P58774,P60766,P61588,P62746,P63001,P84096,P97348,P97797,Q03173,Q08091,Q08093,Q3UHZ5,Q3UIA2,Q4JIM5,Q4U4S6,Q5SV80,Q5SYD0,Q60875,Q61140,Q62074,Q62159,Q64331,Q6AW69,Q6IRU2,Q6P549,Q6R891,Q6ZWX2,Q6ZWY8,Q7TPR4,Q811D0,Q8BG51…	0.0826417	0.489851	0.0363636
GO:0004674	protein serine/threonine kinase activity	F	11	263	231	8846	0.047619	0.029731	over	E9Q1W0,Q8VCR8,Q9DB30,P0C605,Q04735,Q3UTQ8,O70126,O54967,P70236,Q1EG27,Q6NSR3	Q62312,Q9Z2A0,P97313,Q62388,O54950,P05132,P68181,Q5EG47,Q6PAM0,Q9R078,A0A286YDL6,E9Q1W0,O08605,O54992,P11798,P49138,Q6PHZ2,Q8BW96,Q8C078,Q8VBY2,Q91YS8,Q923T9,Q9QVP9,O08796,Q6PDN3,Q8VCR8,Q9DB30,Q922R0,P0C605,O35495,O88874,P11440,P24788,P30282,P30285,P49615,P97377,Q03147,Q04735,Q04899,Q14AX6,Q3UTQ8,Q61458,Q64261,Q69ZA1,Q8BWD8,Q8K0D0,Q99J95,Q9QUK0,Q03963,Q9QZ05,P20444,P28867,P70268,Q62074,Q8BKX6,Q4V…	0.0834809	0.494207	0.0418251
GO:0030154	cell differentiation	P	63	2057	231	8846	0.272727	0.232534	over	Q9WVH4,B2RRD7,P11087,P70236,Q32MD9,P52795,P70275,P0C605,Q3UTQ8,Q8BGZ7,Q7M6Y2,O54967,Q9Z0F4,Q8CHB8,Q91V51,P54763,Q9R1B9,Q8BLU0,P10085,Q02789,Q9JIY0,P50637,P50462,Q1XH17,Q9WV06,Q3UMR0,Q9QUK6,Q3U2S4,D3Z2R5,Q8VCR8,P70284,Q08189,Q5NBY9,Q8BVA4,Q7TNB8,P08730,Q04735,Q99J85,Q6IFZ6,Q6IME9,Q6NXH9,P29594,P04247,O09165,O88346,Q8K1L0,Q8K2G4,Q9D659,Q8C8M1,Q6PGN1,Q7TNH6,P35456,P18762,Q1EG27,Q3U284,Q52KF3,Q80XB4,…	P06802,P98078,Q02248,Q61292,Q8BGS1,Q8VDD5,Q8R1N0,Q6VVW5,Q6PAC3,Q6PDK2,B2RX14,P24860,Q3UA06,Q5BLK4,Q8C2E7,Q8VDD8,Q91YT7,Q9QVP9,Q9WVH4,B2RRD7,E9Q5F9,E9Q634,E9Q7X6,O08538,P04202,P09450,P23950,P34152,P43406,P46938,P49817,P56485,P97333,P97474,Q03145,Q0VBD0,Q3TKT4,Q62312,Q6NZQ4,Q6P1E1,Q8BZM1,Q8C2B3,Q8K2Y9,Q8R0X7,Q8VE73,Q8VHG2,Q9CYK1,Q9QYS9,O35607,O54775,O70433,O88566,P10923,P11087,P15655,P18406,P23242,…	0.0845054	0.496586	0.0306271
GO:0032879	regulation of localization	P	46	1448	231	8846	0.199134	0.16369	over	P18762,Q9R1B9,Q91ZV8,Q5NBY9,Q9WV89,B9EIW1,O09165,P0C605,Q9Z0F7,Q9QUK6,Q9D4H4,A0A0G2JFT8,P11087,P54763,P70275,Q66JX5,Q8R4G6,Q9D659,Q9Z0F4,Q8C8M1,P70236,P34928,Q3U284,Q8VCR8,Q02789,Q3UMR0,Q8K0E8,Q8VCM7,Q6PGN1,Q80XC6,Q7M6Y2,Q8BR07,Q01237,A2AP18,P50637,D3Z2R5,Q04735,Q9DCB1,Q8R5L1,Q3UWA4,O70126,P50462,Q8VC51,P70670,O54967,Q8BLU0	P13595,Q9JIW9,Q8CI15,Q91WZ8,P04202,P18762,P54265,P68510,P83741,Q60670,Q6PHZ2,Q8CFI0,Q8VDN2,Q9JJX6,Q9Z0J4,Q9Z1M0,P42208,Q8R5J9,P49769,Q9JKW0,O08917,O89050,P46460,O08992,O70305,P07356,P35922,P55302,P59729,Q62108,Q80UP5,Q9R0D8,Q9Z2D1,O08538,O70326,P15208,P41731,P48025,P84091,P98078,Q62083,Q80XQ2,Q8BWG8,Q8CFE4,Q8CIH5,Q8K3E5,Q91YI4,Q99NH2,Q9D5T0,Q9D6K5,P10107,P29352,P47941,Q64010,P03958,Q04690,Q8BVZ5,…	0.0853618	0.496586	0.031768
GO:0009612	response to mechanical stimulus	P	6	117	231	8846	0.025974	0.0132263	over	Q9WV06,P50462,Q9QUK6,Q8CD54,P11087,P29594	P70338,P15975,P51612,Q8K135,Q99LR1,P56564,Q4JIM5,P01101,P05627,P06745,P13020,P25799,P42337,P47811,Q04207,Q60680,Q61165,Q62371,Q99N57,Q9CR42,Q9WV06,Q9Z1E3,A2ASS6,P50462,P42859,O35453,P55012,Q8VIG1,Q9R0K7,P39688,P54285,P56818,P70380,P70658,Q8C1E7,Q9QUK6,Q8CD54,E2JF22,O08852,O35245,Q02257,O08734,O35280,O54890,O55003,O88792,O88843,P04202,P05201,P11087,P15655,P17809,P22366,P23242,P25118,P27512,P29594,…	0.0855385	0.496586	0.0512821
GO:0070588	calcium ion transmembrane transport	P	6	117	231	8846	0.025974	0.0132263	over	B9EIW1,O09165,A2AP18,Q02789,D3Z2R5,P18762	Q3UMR5,Q60932,Q810S1,Q8CD10,Q8VCX5,Q91VC9,Q9CXD6,Q9DB10,Q9Z2I0,B9EIW1,O09131,O09161,O09165,P0DP28,Q01063,Q6PHZ2,Q9D1X0,Q8C8R3,Q9DAV9,E9PZQ0,P70302,P83093,P58281,Q8BHE8,Q8JZQ2,Q9CTY5,A2AP18,A2AT93,O35245,P11881,P15655,P26883,P30558,P43406,P51432,P70227,Q02789,Q07813,Q5U431,Q62077,Q6ZPR6,Q8BTM8,Q8CGZ0,Q8CIH5,Q8R180,Q8R3B1,Q91UZ1,Q99J21,Q9Z1M0,Q9Z329,O08808,O54890,O89053,P25911,P29351,Q8BGG7,Q99J83,…	0.0855385	0.496586	0.0512821
GO:0045833	negative regulation of lipid metabolic process	P	3	40	231	8846	0.012987	0.00452182	over	P34928,Q9CR13,Q60714	Q60670,Q923E4,Q8BVZ1,Q9JHG7,P34928,E9Q6K3,Q8VDN2,E9Q4Z2,P31750,P31786,Q8VIG1,Q8VDD8,P08226,P08228,Q8BFZ9,Q91X78,A2AN08,P48754,P50544,P51174,Q80T85,Q80ZK9,Q60974,P50285,Q04887,Q8K3G9,Q8R216,Q5EG47,Q61409,Q91X84,Q9CR13,Q8CFH6,Q60714,Q9D906,Q9WTN3,Q91WT7,Q922H1,Q8CI15,Q9CQZ0,Q3TFD2	0.0857961	0.496586	0.075
GO:0045666	positive regulation of neuron differentiation	P	3	40	231	8846	0.012987	0.00452182	over	P70284,Q32MD9,Q7M6Y2	P15655,P70284,Q9DC28,O08586,O35717,O54940,O55091,O88520,P09055,P12023,P14873,P15806,P16092,P25785,P70365,Q32MD9,Q3ULL6,Q499E0,Q58A65,Q5SSH8,Q60520,Q60722,Q60875,Q60987,Q61286,Q640M6,Q64318,Q6NZJ6,Q7M6Y2,Q8BW72,Q8C166,Q8CH72,Q8VCD7,Q8VIG1,Q923Z0,Q99JY9,Q9ESN9,Q9QUI0,Q9WVB3,Q9Z104	0.0857961	0.496586	0.075
GO:0042472	inner ear morphogenesis	P	3	40	231	8846	0.012987	0.00452182	over	Q8VE09,Q1EG27,P54763	P63001,Q80U72,Q80ZX0,Q8C456,Q04887,Q6A078,P70193,Q8R015,Q8VE09,Q64318,A2AI08,P08228,P70441,Q1EG27,Q3V0K9,Q8VIG1,Q99KW3,Q99PF4,Q9R0K7,O35453,P51141,Q60838,Q61062,Q62231,Q8BKG3,Q9JIP6,O09118,P16092,P54763,P63013,P70338,Q06348,Q5SSL4,Q60987,Q61321,Q64331,Q6PAJ1,Q9ES64,Q9QXV8,Q9Z138	0.0857961	0.496586	0.075
GO:0002700	regulation of production of molecular mediator of immune response	P	5	90	231	8846	0.021645	0.0101741	over	P54763,Q9D659,Q9QUK6,P54279,Q3U1T9	P27512,P39429,P70196,P70268,Q60769,Q8C6L5,Q91XB0,P97313,Q8BVZ5,Q9D2C7,O35129,P04223,P06339,P06745,P14426,P54763,P58462,P67778,P70452,Q9QYI6,P25119,Q99J83,O08538,Q00623,P17710,Q7TN12,Q8BZT9,Q9JIA7,Q7TN37,Q9D659,P01887,Q2TBA3,Q61475,Q62073,Q9QUK6,Q8CIH5,Q6Q899,Q8VCF0,Q8VHK9,Q91VR5,Q9JIK5,Q9R269,Q9JJZ4,Q9JLJ0,P04202,P17125,P26687,P27090,Q00993,Q3TL44,Q68FE2,Q9CXX9,P14901,Q9JM13,P48025,Q62383,Q9D842,…	0.0860426	0.496586	0.0555556
GO:0055007	cardiac muscle cell differentiation	P	5	90	231	8846	0.021645	0.0101741	over	P50462,P0C605,Q80XB4,P10085,Q8VCR8	A2AMM0,A2ASS6,P05622,P50462,Q61879,Q76LL6,Q9JM73,Q60929,P28700,P28704,O54752,O70373,P70288,P82347,P82349,P97792,Q02566,Q3U5C7,Q62407,Q80W54,Q8R418,Q8VEK3,Q9D906,Q9JI91,Q9JLN9,Q9QXS1,Q9Z1M7,O70433,P11440,P48678,P97474,Q99J83,P37172,Q6P8K4,P36895,Q6T264,Q9ES83,E9Q394,P0C605,P47809,Q08369,Q3UTJ2,Q6PHZ2,Q8CI51,Q9WV60,B2RWS6,E9Q9K8,O54775,O88554,P06537,P48962,Q8CJ53,Q920E5,Q923E4,Q9QUR7,Q9Z1N5,O88643,…	0.0860426	0.496586	0.0555556
GO:1902622	regulation of neutrophil migration	P	2	19	231	8846	0.00865801	0.00214786	over	Q8R5L1,Q9R1B9	P70290,Q9D8B7,O35658,P63001,Q3UMR5,Q61614,Q8BW96,Q8K1M6,Q8R5L1,Q8VDF3,Q99JY1,Q9CWP6,Q9ESD7,Q9R1B9,Q99P72,Q9JLJ1,Q8BIF0,Q8VCN6,P22366	0.086809	0.496586	0.105263
GO:0090075	relaxation of muscle	P	2	19	231	8846	0.00865801	0.00214786	over	P0C605,B9EIW1	O55143,P13020,P14094,P35561,P42337,Q6PHZ2,Q8CG03,Q9JJX6,P08228,P0C605,Q8R429,Q6P069,O88990,Q99MK8,A2ASS6,E9Q9K8,Q923T9,Q01063,B9EIW1	0.086809	0.496586	0.105263
GO:1903725	regulation of phospholipid metabolic process	P	2	19	231	8846	0.00865801	0.00214786	over	P34928,Q60714	P35951,Q61009,P34928,Q8K296,Q9Z2C4,Q9Z2D0,Q9Z2D1,O88844,P32020,Q60714,P11404,P61022,Q05920,O35129,Q9CQV7,P28867,Q3TFD2,O08529,Q9CZW4	0.086809	0.496586	0.105263
GO:0030513	positive regulation of BMP signaling pathway	P	2	19	231	8846	0.00865801	0.00214786	over	Q7M6Y2,Q9D659	E9Q7G0,O35465,O35516,O35607,O55222,P18406,P31266,P35428,P97471,P97798,Q08369,Q62432,Q6ZPJ3,Q7M6Y2,Q80X73,Q8K007,Q91W61,Q9D659,Q9EP52	0.086809	0.496586	0.105263
GO:0001965	G-protein alpha-subunit binding	F	2	19	231	8846	0.00865801	0.00214786	over	P18762,Q8CGE9	P18762,P30558,P59808,P61793,P63094,P81117,Q02819,Q07113,Q3TIR3,Q5SNZ0,Q60676,Q60751,Q6IR34,Q6VGS5,Q80XE1,Q8CGE9,Q8VDD5,Q8VDU0,Q9CQE5	0.086809	0.496586	0.105263
GO:0098772	molecular function regulator activity	F	30	891	231	8846	0.12987	0.100723	over	P34928,Q4FJM2,Q8R4G6,P01029,P28665,P32261,P97290,Q61704,A0A5F8MPI8,E9PUF7,Q3U1T9,Q3UMR0,Q9QX11,Q9R1B9,Q8CGE9,Q9WUE4,Q9Z1A9,Q6PGN1,P0C605,Q9Z0F4,B2RRD7,P18762,Q66JX5,Q8K3J9,Q01237,Q60714,P70275,Q8BLU0,Q9D659,Q02789	O88396,P48722,P62962,Q3UTB8,Q60739,Q61316,Q61699,Q8CI32,Q8CI61,Q91YN9,Q99LP6,Q99P31,Q9EPK6,Q9JKR6,Q9JLV1,O88466,Q8JZX9,A0A0R4J0T0,O54946,O70422,P14094,P35279,P56371,P63011,P63037,P97370,Q78YY6,Q8BK64,Q8BY02,Q8BYU6,Q8K3A0,Q8N9S3,Q91ZF0,Q921T2,Q9CQV7,Q9D832,Q9DC23,Q9ER81,Q9QYI5,Q9QYJ0,Q9QYJ3,Q9R1Q9,Q6ZPE2,O08989,P08556,P21278,P21279,P32883,P35278,P46638,P51150,P60766,P61021,P61027,P61226,P62331,P62…	0.0869976	0.496586	0.03367
GO:0007167	enzyme linked receptor protein signaling pathway	P	18	488	231	8846	0.0779221	0.0551662	over	P54763,Q8CG19,P50462,Q9WV89,Q8BLU0,Q7M6Y2,Q9D659,Q66K08,Q8C8M1,P11087,P70284,Q1XH17,P35456,Q6P7W2,Q6PGN1,P52795,B1AYB6,Q91ZV8	Q6VVW5,A0A0U1RPZ9,O08538,O35177,O70469,P05622,P07141,P15208,P16092,P25911,P39688,P48025,P54763,P70424,P97465,P97785,Q00993,Q01279,Q03145,Q03146,Q04736,Q61006,Q61140,Q62371,Q8C180,Q8K3E5,Q922K9,Q923U0,Q9QUN3,Q9Z138,B1AVY7,P00520,P04202,P05480,P28028,P31750,P34152,P35235,P49070,P61750,P98083,Q04887,Q3U5C7,Q4JIM5,Q60631,Q62077,Q62245,Q8BPB5,Q9JKF1,Q9QVP9,Q9QYY0,Q9Z2A0,P51150,Q9D8U8,P49769,Q8BHL4,Q8V…	0.0870666	0.496586	0.0368852
GO:0042886	amide transport	P	7	146	231	8846	0.030303	0.0165046	over	Q60714,Q04735,Q9DCB1,Q9WV89,Q01237,Q8K0E8,Q8VCM7	Q9JL19,Q60714,Q7TMS5,P41438,P42859,Q00493,P10107,P17095,P25085,P63011,Q07076,Q3TDX8,Q5U431,Q60770,Q62432,Q6P4T1,Q99104,Q99LX0,Q9QYX7,Q9WTN3,Q9Z2A7,P62821,Q04735,O70589,P05132,P11881,P15105,P17225,P19221,P21278,P21279,P23242,P26443,P47857,P59941,P63094,P70265,P70302,P81122,P97490,Q3UMR5,Q61337,Q62120,Q80WG5,Q8BH04,Q8BWG9,Q8R104,Q921F2,Q9CR00,Q9CRG1,Q9D2R0,Q9DBC7,Q9EQQ9,Q9QUJ7,P70441,Q91VS7,O35379,…	0.0876203	0.496586	0.0479452
GO:0016528	sarcoplasm	C	4	65	231	8846	0.017316	0.00734795	over	O09165,Q02789,B9EIW1,Q9WV06	E9Q9K8,Q60870,Q9ET80,O55143,E9PZQ0,O09165,O70622,F8VPN4,G5E8K5,O08528,O08532,O09161,O35387,P11881,P14211,P26883,P35441,P36536,P56565,P70227,P82347,Q00519,Q02789,Q3MI48,Q60823,Q6ZWQ0,Q7TN79,Q80TA6,Q8CFX1,Q8R3Z5,Q8R429,Q9D1X0,Q9ET78,Q9WUB3,Q9Z0J4,Q9Z329,Q8CI32,A2AUC9,B9EIW1,P54265,P70302,Q3UBX0,Q6P069,Q6PHZ2,Q7TQ48,Q8BSY0,Q8CGZ0,Q923T9,Q9JKN1,O35887,P08113,Q9CXI5,A2AMM0,O88942,P11404,P13020,P19182,…	0.0894801	0.496586	0.0615385
GO:0002443	leukocyte mediated immunity	P	7	147	231	8846	0.030303	0.0166177	over	Q9D3G5,Q9D659,Q9QUK6,P01029,P97290,P54279,Q3U1T9	P01027,O08644,P15702,P04223,P06339,P14426,Q64324,O08797,O88662,P00493,P01887,P23591,P48453,P49935,Q6P217,Q9CZQ6,Q9D0V7,Q9D3G5,Q9Z1M0,Q9QZL0,O70439,P11609,P23492,P43432,P63017,Q61160,Q921M7,P43247,Q9JK91,O88342,P97412,Q3UG20,Q5XKN4,Q8R4K2,Q8BMS2,P35762,Q9QZ11,O09118,O55237,Q64735,Q6A0D4,Q91XB0,O09044,P25911,P63101,Q2TBE6,Q00609,Q99N11,Q91VL9,P25119,Q7TN37,Q9D659,P39429,P70196,Q2TBA3,Q61475,Q62073,…	0.0900726	0.496586	0.047619
GO:0010720	positive regulation of cell development	P	9	206	231	8846	0.038961	0.0232874	over	Q32MD9,Q3UTQ8,P54763,P10085,Q7M6Y2,Q3UMR0,P50637,Q8R5L1,Q9Z0F4	O35516,P09055,P15655,Q02248,Q32MD9,Q3U3T8,Q60987,Q61602,Q62059,Q6P9Z1,Q6ZQ88,Q8BWY9,Q91Y86,P03995,Q9WTU6,P04202,Q8CHC4,Q04207,Q60739,Q8R418,P10417,P58281,Q9JLN9,P35428,Q99P72,B2RWS6,O09118,O35943,O55222,O88643,P08226,P10637,P11276,P11627,P14873,P50396,P53668,P63005,Q3TXX3,Q3UTQ8,Q62418,Q62448,Q69ZZ9,Q7TMB8,Q811P8,Q8BZQ7,Q91VW5,Q91ZX7,Q99LD9,Q9CR75,Q9CUN6,Q9D394,Q9D8E6,Q9ERR1,Q9JM73,Q9QUR8,Q9QXS6,…	0.0904269	0.496586	0.0436893
GO:0009617	response to bacterium	P	11	267	231	8846	0.047619	0.0301831	over	Q9QUK6,P15306,Q3U2S4,P17897,Q61646,Q8K0E8,P50637,P54763,Q7TNB8,P04186,P10648	P01887,P10810,Q60769,Q9R269,P11352,P22366,O88622,Q9JIB3,P04223,P06339,P12023,P14426,P62862,P62892,P97819,Q921I1,Q9JJH1,P04202,P25911,P29352,P31750,P42225,P47811,P49117,P58801,P63085,P70196,P70380,P70671,Q2TBA3,Q62406,Q63844,Q80WJ7,Q8CIH5,Q9JHF9,Q9QUK6,Q9Z0H7,Q9Z1E3,B2RX14,Q61475,Q61171,Q9CS00,P20444,P34884,P59808,Q4VA93,P43406,Q7TN12,O08573,O54752,P01101,P09671,P10518,P15306,P15806,P16330,P18654,…	0.0905049	0.496586	0.0411985
GO:0140352	export from cell	P	17	458	231	8846	0.0735931	0.0517748	over	Q04735,Q1XH17,Q9D3G5,Q8C3S2,Q8VCM7,Q9Z0F7,P0C605,Q68FG2,P70236,Q8K0E8,Q7M6Y2,Q01237,Q9DCB1,Q9WV89,Q60714,Q9QUK6,P50637	P48025,P13595,Q9JIW9,Q8CI15,Q91WZ8,O09044,P25911,P63101,Q2TBE6,O08599,Q69ZJ7,Q9CR20,Q9DBX1,P25118,P25119,A0A0R4J2D3,A0A5F8MPH5,A2A5R2,A6H5Z3,O08762,O35250,O35382,O70161,O88643,O88952,P49615,P62492,P63011,P63321,P70280,P70452,Q00262,Q04735,Q1XH17,Q3TPX4,Q60770,Q61194,Q61333,Q61879,Q64324,Q68EF0,Q6DIA2,Q6KAR6,Q6P4T1,Q6PAM1,Q6PGF7,Q80T23,Q80Y17,Q8BI84,Q8C2E7,Q8CJ19,Q8K021,Q8K400,Q8R313,Q8R3S6,Q8R570…	0.0905465	0.496586	0.0371179
GO:0120254	olefinic compound metabolic process	P	3	41	231	8846	0.012987	0.00463486	over	Q61542,P33267,P0C605	P32020,Q61542,O35678,O70325,P11352,P47713,P48999,Q64429,Q6WQJ1,Q8K1N1,Q91W87,Q91WC9,Q920L1,Q9CPU4,Q9D379,P22437,Q05769,Q5SUC9,Q8CI15,P33267,Q8VIG1,P98078,P42232,Q91WT7,O55240,P00329,Q00915,Q64437,Q9ERI6,Q9QYF1,G5E895,P45377,Q8CEE7,Q99LB2,P19157,Q9CX98,Q6P5E8,Q8CFX1,P08046,P0C605,Q01147	0.090868	0.496586	0.0731707
GO:0003281	ventricular septum development	P	3	41	231	8846	0.012987	0.00463486	over	Q7M6Y2,Q9R1B9,Q8CG19	O70421,P27090,Q62312,Q8BVE8,Q9JIP6,O35607,O88942,O89026,P31266,P35428,P36895,P37172,P97471,P97474,Q0VBL3,Q64729,Q7M6Y2,Q8VEB2,Q91YE3,Q9R1B9,O88572,E9Q512,E9Q7X6,P18406,P39054,P61969,P70658,Q08369,Q3TKT4,Q4U4S6,Q69ZR2,Q8BKG3,Q8C180,Q8CG19,Q8K310,Q8R4U7,Q8VIJ8,Q922S4,Q9DBG3,Q9QZB9,Q9Z0P7	0.090868	0.496586	0.0731707
GO:0060294	cilium movement involved in cell motility	P	3	41	231	8846	0.012987	0.00463486	over	Q8CHB8,Q91V51,Q8BI22	P63147,Q61371,Q62036,Q8CHB8,Q91V51,Q99MS8,B9EKI3,D3YUJ3,D3Z2X2,E9Q414,E9Q9D5,P09041,P28661,P55065,P63037,Q5H8C4,Q64442,Q64467,Q6Q477,Q8BPA8,Q8C0M8,Q8K135,Q8K337,Q8QZV7,Q99MY8,Q9D8T7,Q9JHQ5,Q9WV27,Q3V3N7,Q8BTU1,Q8C1Z7,O35594,Q8BI22,Q9CX30,Q60931,Q91W40,P48036,A0A087WR13,Q45VK7,Q69Z23,Q91XQ0	0.090868	0.496586	0.0731707
GO:0070509	calcium ion import	P	3	41	231	8846	0.012987	0.00463486	over	B9EIW1,Q02789,P18762	P58281,Q3UMR5,Q810S1,Q8BHE8,Q8CD10,Q8JZQ2,Q8VCX5,Q9CTY5,Q9CXD6,Q9DB10,O35245,Q02248,Q9ESD7,Q9Z2Y3,B9EIW1,O70589,P05622,P16110,P22777,P70658,Q9JIA7,P35428,Q60738,Q62158,Q02789,Q8K596,P31750,Q60932,Q8R429,P04925,P39688,P18762,P48453,P48455,P63328,Q63810,P49817,O55143,Q80W54,P49615,Q8BWG9	0.090868	0.496586	0.0731707
GO:0040017	positive regulation of locomotion	P	13	330	231	8846	0.0562771	0.037305	over	Q91ZV8,Q9QUK6,A0A0G2JFT8,P11087,P54763,P70275,Q66JX5,Q8R4G6,Q9D659,Q9Z0F4,Q9D4H4,Q9R1B9,Q8R5L1	A0A0R4J2D3,O54890,P02340,P07141,P26450,Q8BI84,Q9D8B7,O08538,O35607,O35639,O35671,P00520,P06745,P07214,P10833,P12815,P14211,P15655,P18572,P20444,P23591,P28798,P31750,P35441,P35917,P58462,P59808,P62746,P63001,P70336,P97333,Q3MI99,Q3TAS6,Q5D1E7,Q61140,Q8BTI9,Q8BZ03,Q8CCN5,Q8R418,Q91ZV8,Q99JY8,Q9D684,Q9JHG7,Q9QVP9,Q9WVH6,B2RY04,P05480,P05627,P27090,P34152,P35569,P49935,P62492,P62962,P81122,P97393,Q02…	0.0912867	0.496586	0.0393939
GO:0022412	cellular process involved in reproduction in multicellular organism	P	8	177	231	8846	0.034632	0.020009	over	Q9WVH4,O54967,P0C605,Q9Z0F4,Q8CHB8,Q91V51,Q52KF3,Q8BI22	Q8R1N0,Q6VVW5,Q6PAC3,Q6PDK2,B2RX14,P24860,Q3UA06,Q5BLK4,Q8C2E7,Q8VDD8,Q91YT7,Q9QVP9,Q9WVH4,B9EKI3,P32507,P62340,P62821,P63005,Q6NZC7,Q8K135,Q8K2K6,Q9D9I4,Q99L45,Q9R0P9,O08586,Q3U1J4,P97477,Q6RT24,Q9D0F1,Q9JK91,A0A1Y7VMP7,P17156,Q62388,Q6WKZ8,Q80VL1,Q8BIW9,Q8BPY9,Q99MV5,Q9EQQ0,Q9JL70,P61092,Q07231,Q3V132,Q8BUR3,Q9ES18,P38532,Q01320,Q61142,Q76MZ3,Q8BJ34,Q8BSP2,Q8C156,Q8C0P0,O88735,P07903,P17012,P17…	0.0920923	0.496586	0.0451977
GO:0051962	positive regulation of nervous system development	P	8	177	231	8846	0.034632	0.020009	over	Q32MD9,Q3UTQ8,P54763,Q7M6Y2,Q3UMR0,Q8BLU0,Q9R1B9,P50637	O35516,P09055,P15655,Q02248,Q32MD9,Q3U3T8,Q60987,Q61602,Q62059,Q6P9Z1,Q6ZQ88,Q8BWY9,Q91Y86,P03995,P04202,Q8CHC4,Q04207,Q60739,Q8R418,P35428,Q99P72,B2RWS6,O09118,O35943,O55222,O88643,P08226,P10637,P11276,P11627,P14873,P50396,P53668,P63005,Q3TXX3,Q3UTQ8,Q62418,Q62448,Q69ZZ9,Q7TMB8,Q811P8,Q8BZQ7,Q91VW5,Q91ZX7,Q99LD9,Q9CR75,Q9CUN6,Q9D394,Q9D8E6,Q9ERR1,Q9JM73,Q9QUR8,Q9QXS6,Q9QXZ0,Q9WV60,Q9Z0P5,Q9Z103,…	0.0920923	0.496586	0.0451977
GO:0030902	hindbrain development	P	5	92	231	8846	0.021645	0.0104002	over	P0C605,Q9Z2Y2,Q68FG2,Q91V51,P54763	Q64151,Q9CQ69,B0F2B4,B0V2N1,P00397,P02340,P03911,P0C605,P26443,P49117,P49615,P49769,P57716,P61793,P63017,P70257,P70365,P70662,Q0HA38,Q3UVR3,Q60668,Q60751,Q61112,Q641K1,Q64737,Q80TZ9,Q811P8,Q8CG73,Q9CWJ9,Q9CWM4,Q9R0K7,Q9WU60,Q9Z2D6,P35428,O88572,P00520,P98192,Q01721,Q4JIM5,Q60596,P20029,Q61879,O54752,Q8BGQ7,Q9D906,Q9Z2Y2,L0N7N1,Q5XJY5,Q566J8,Q68FG2,P17439,Q60597,Q61188,Q99LI9,P48725,P31938,P35235,…	0.0924479	0.496586	0.0543478
GO:0004672	protein kinase activity	F	13	331	231	8846	0.0562771	0.037418	over	O54967,O70126,P70236,Q04735,Q1EG27,Q6NSR3,E9Q1W0,Q8VCR8,Q9DB30,P0C605,Q3UTQ8,P54763,Q9WUE4	Q01768,A0A4P3APB9,A0A571BG95,A2AAJ9,A2ASS6,A2CG49,B1ASU9,E9QAQ5,G5E884,O08605,O08901,O08911,O09110,O35280,O35492,O35495,O35607,O54781,O54784,O54833,O54967,O54988,O54992,O55028,O55047,O55098,O55222,O70126,O70405,O70551,O70589,O88351,O88643,O88697,P04627,P05132,P0C5K1,P11440,P11798,P18654,P20444,P22518,P24788,P28028,P28867,P31750,P31938,P35761,P36895,P37172,P42337,P47809,P47811,P48025,P49025,P49138…	0.0929165	0.496586	0.0392749
GO:0090090	negative regulation of canonical Wnt signaling pathway	P	4	66	231	8846	0.017316	0.007461	over	Q3U2S4,Q7TNH6,Q8C013,Q9WVH4	E9QAQ5,Q9WV60,A0A5F8MPI9,A2AM29,B2RXC8,E9PWI3,O08579,O09106,O35625,O70326,O70421,O88566,P08046,P08226,P12023,P15116,P30999,P47811,P49817,P63002,P70288,P70441,P97855,P98078,Q02248,Q04887,Q08122,Q09XV5,Q2NL51,Q3U2S4,Q3U5C7,Q3UFK8,Q3UHC7,Q61315,Q61602,Q62440,Q6VGS5,Q6ZPI0,Q7TNH6,Q80TQ2,Q8BK63,Q8BWL5,Q8BYR2,Q8C013,Q8C6I2,Q8CCJ4,Q8CFE4,Q8R1K1,Q8VI56,Q91YU6,Q99MQ1,Q99N43,Q9D1C2,Q9EPK5,Q9JI10,Q9JI11,Q9J…	0.093406	0.496586	0.0606061
GO:0048018	receptor ligand activity	F	4	66	231	8846	0.017316	0.007461	over	Q6PGN1,P70275,Q8BLU0,Q9R1B9	O88466,Q8JZX9,O09118,O55237,O70326,P04202,P06745,P07141,P10923,P12032,P15655,P17125,P25085,P27090,P28798,P31230,P34884,P41274,P43432,P51642,P63158,P70380,P98063,Q04999,Q8BVZ5,Q8CGA1,Q99KQ4,Q99LJ5,Q9JM58,O35257,Q60994,Q61554,Q6PGN1,Q8CIE6,O35551,P29268,P51859,P56213,Q62000,Q64299,Q8BPB5,Q8CI19,Q91WG2,Q9CQ45,Q9CQI3,Q9CR36,Q9CXI5,Q9JMG7,P07091,P0CB42,P12023,P16110,P30681,O08665,O35464,P70275,Q00623,…	0.093406	0.496586	0.0606061
GO:0010714	positive regulation of collagen metabolic process	P	2	20	231	8846	0.00865801	0.00226091	over	Q8CG19,Q9D659	B2RWS6,P04202,P05622,P17125,P19221,P20152,P22777,P29268,P30558,P70380,P99029,Q62371,Q8C341,Q8CG19,Q8R418,Q91YI4,Q9DBX1,Q9QXV1,Q9Z125,Q9D659	0.094851	0.496586	0.1
GO:0140353	lipid export from cell	P	2	20	231	8846	0.00865801	0.00226091	over	P70236,P50637	P97450,Q9QUJ7,P47713,P70236,Q9WTU6,Q9Z1M0,E9Q236,Q05769,P35235,P34884,B9EKI3,P81117,P97784,P50637,P98078,Q9QXP7,Q80Y84,P10923,Q80U63,Q03347	0.094851	0.496586	0.1
GO:0050906	detection of stimulus involved in sensory perception	P	2	20	231	8846	0.00865801	0.00226091	over	Q9QUK6,Q8CD54	Q7M717,Q60952,Q6NS45,O35453,P55012,Q8VIG1,Q9R0K7,A0A0U1RNW4,P43136,P70202,P70658,Q91YI4,Q9QUK6,P39688,P54285,P56818,P70380,Q8C1E7,Q8CD54,Q8CGF6	0.094851	0.496586	0.1
GO:0034453	microtubule anchoring	P	2	20	231	8846	0.00865801	0.00226091	over	Q8BR07,Q66JX5	O08788,P28741,Q61043,Q8BUK6,Q8C052,Q8C1Z7,Q9R0L6,Q8BR07,Q921C5,E9QAQ5,Q9WV60,E9Q309,Q62165,Q66JX5,Q80TV8,Q8BRT1,Q8CHG3,Q9CWI3,Q9CZS3,Q9R0A0	0.094851	0.496586	0.1
GO:0032414	positive regulation of ion transmembrane transporter activity	P	2	20	231	8846	0.00865801	0.00226091	over	O09165,P54763	P70302,P83093,P61022,Q8C8R3,O09165,Q8R1B0,Q9QXY6,O08532,O55126,P54285,P17156,P63166,Q8R429,Q99KU0,P14094,P54763,Q62425,Q9D1Z3,G5E8K5,Q9JI91	0.094851	0.496586	0.1
GO:0036296	response to increased oxygen levels	P	2	20	231	8846	0.00865801	0.00226091	over	P00158,P11087	P15920,P50516,P51863,Q5SYH2,Q8VE99,Q9CR51,Q9R1Q9,O55003,P00158,P09671,P11087,P24270,P33434,P39689,Q62011,Q8K409,Q9Z127,P25446,P49817,Q9D906	0.094851	0.496586	0.1
GO:0071622	regulation of granulocyte chemotaxis	P	2	20	231	8846	0.00865801	0.00226091	over	Q8R5L1,Q9R1B9	P07141,P34152,P35441,P63085,P97468,Q63844,P70290,Q9D8B7,O35658,P63001,Q3UMR5,Q61614,Q8BW96,Q8K1M6,Q8R5L1,Q8VDF3,Q99JY1,Q9CWP6,Q9ESD7,Q9R1B9	0.094851	0.496586	0.1
GO:0050850	positive regulation of calcium-mediated signaling	P	2	20	231	8846	0.00865801	0.00226091	over	Q9CUS9,Q9Z0F4	E9Q9K8,P17225,P48453,P48455,P63328,Q61165,Q63810,Q8CGZ0,Q8VEE1,Q9CUS9,Q9Z0F4,O35382,P03958,P11627,P13595,P48025,P70349,Q8CIH5,Q9JJX6,Q9WTR5	0.094851	0.496586	0.1
GO:0050829	defense response to Gram-negative bacterium	P	2	20	231	8846	0.00865801	0.00226091	over	P17897,Q9QUK6	P19221,P01887,P12023,P17897,P22777,P29452,P30681,P41251,P43432,P60603,P62889,Q02013,Q5HZJ0,Q60766,Q8BV57,Q8K3K8,Q9CZX8,Q9D8T2,Q9QUK6,Q9R210	0.094851	0.496586	0.1
GO:1990868	response to chemokine	P	2	20	231	8846	0.00865801	0.00226091	over	Q9Z0F4,Q9R1B9	P83741,Q6P9R2,Q9Z1W9,P25911,P70658,O09039,Q0VBL3,Q9Z0F4,P56485,Q9QVP9,O89026,Q14B01,Q9R1B9,P28301,P55012,P62046,Q5D1E7,Q68FE6,Q99MK8,Q9QUI0	0.094851	0.496586	0.1
GO:0048013	ephrin receptor signaling pathway	P	2	20	231	8846	0.00865801	0.00226091	over	P52795,P54763	P59672,P31266,O08644,O55033,P34152,P35235,P52795,P52800,P54754,P54761,P54763,Q03145,Q60750,Q62280,Q64010,Q68FF6,Q8C0T5,Q8CHT1,Q91V57,Q99M51	0.094851	0.496586	0.1
GO:1990869	cellular response to chemokine	P	2	20	231	8846	0.00865801	0.00226091	over	Q9Z0F4,Q9R1B9	P83741,Q6P9R2,Q9Z1W9,P25911,P70658,O09039,Q0VBL3,Q9Z0F4,P56485,Q9QVP9,O89026,Q14B01,Q9R1B9,P28301,P55012,P62046,Q5D1E7,Q68FE6,Q99MK8,Q9QUI0	0.094851	0.496586	0.1
GO:0043394	proteoglycan binding	F	2	20	231	8846	0.00865801	0.00226091	over	Q9R1B9,O88207	B0V2N1,O70326,P06909,P08226,P12023,P47931,Q501P1,Q6PIC6,Q9R0G6,Q9R1B9,O08992,Q04690,Q80YX1,O88207,P06797,P10493,P10605,P11276,Q80U63,Q9JLI2	0.094851	0.496586	0.1
GO:0097472	cyclin-dependent protein kinase activity	F	2	20	231	8846	0.00865801	0.00226091	over	Q04735,Q3UTQ8	O35495,O88874,P11440,P24788,P30282,P30285,P49615,P97377,Q03147,Q04735,Q04899,Q14AX6,Q3UTQ8,Q61458,Q64261,Q69ZA1,Q8BWD8,Q8K0D0,Q99J95,Q9QUK0	0.094851	0.496586	0.1
GO:0004693	cyclin-dependent protein serine/threonine kinase activity	F	2	20	231	8846	0.00865801	0.00226091	over	Q04735,Q3UTQ8	O35495,O88874,P11440,P24788,P30282,P30285,P49615,P97377,Q03147,Q04735,Q04899,Q14AX6,Q3UTQ8,Q61458,Q64261,Q69ZA1,Q8BWD8,Q8K0D0,Q99J95,Q9QUK0	0.094851	0.496586	0.1
GO:1903530	regulation of secretion by cell	P	12	301	231	8846	0.0519481	0.0340267	over	P0C605,Q9Z0F7,P70236,Q8K0E8,Q8VCM7,Q7M6Y2,Q01237,Q04735,Q9DCB1,Q9WV89,Q9QUK6,P50637	Q8CI15,Q91WZ8,Q69ZJ7,Q9CR20,Q9DBX1,P25118,P25119,P22437,Q8R3B1,O08553,P06537,Q9Z1M0,P0C605,P25085,P63011,Q9EQT6,Q9Z0F7,Q8BW75,P16110,O09044,O35963,P28661,P35276,P35282,P35283,P42208,P46460,P55258,P61028,P63044,P63321,P70452,Q8K400,Q99104,Q99P58,Q9DD03,Q9QYX7,Q9Z2Q6,O70589,P05132,P11881,P15105,P17225,P19221,P21278,P21279,P23242,P26443,P47857,P59941,P63094,P70265,P70302,P81122,P97490,Q07076,Q3UMR5,…	0.0955346	0.496586	0.0398671
GO:0072359	circulatory system development	P	23	661	231	8846	0.0995671	0.074723	over	P54763,Q91ZV8,Q9D4H4,Q9Z0F4,O88207,P11087,P70275,B2RRD7,Q3U284,Q7TNH6,Q9R1B9,Q8BLU0,Q7M6Y2,Q8CG19,P04247,P50462,Q8K2G4,P18762,P10085,Q8VCR8,Q9WUZ5,P0C605,Q80XB4	E9Q555,E9Q5F9,E9QA15,O08538,O08586,O35375,O54781,O70326,O70477,O88597,O88839,O89110,P05627,P06869,P06909,P07356,P08122,P09405,P11276,P11688,P12815,P14901,P15105,P15655,P16092,P18572,P20444,P21956,P22777,P25318,P27601,P29268,P31230,P31266,P32921,P33434,P34152,P35917,P36895,P39061,P40338,P42337,P43406,P46467,P47811,P48025,P49817,P53690,P54754,P54761,P54763,P56480,P56485,P62746,P63101,P63260,P70380,…	0.095548	0.496586	0.0347958
GO:0001539	cilium or flagellum-dependent cell motility	P	3	42	231	8846	0.012987	0.00474791	over	Q8CHB8,Q91V51,Q8BI22	P63147,Q61371,Q62036,Q8CHB8,Q91V51,Q99MS8,B9EKI3,D3YUJ3,D3Z2X2,E9Q414,E9Q9D5,P09041,P28661,P55065,P63037,Q5H8C4,Q64442,Q64467,Q6Q477,Q8BPA8,Q8C0M8,Q8K135,Q8K337,Q8QZV7,Q99MY8,Q9D8T7,Q9JHQ5,Q9WV27,Q9DB07,A0A087WR13,Q45VK7,Q69Z23,Q91XQ0,Q3V3N7,Q8BTU1,Q8C1Z7,O35594,Q8BI22,Q9CX30,Q60931,Q91W40,P48036	0.096062	0.496586	0.0714286
GO:0008306	associative learning	P	3	42	231	8846	0.012987	0.00474791	over	Q01237,Q9Z2Y2,P18762	P01101,Q9Z0L0,A2AGT5,O88907,P09055,P12023,P28028,P32883,P42859,P49615,P54254,P55200,P97300,P97367,Q01147,Q01237,Q04690,Q0VGY8,Q3TIR3,Q4JIM5,Q5SSH7,Q61025,Q6PIC6,Q80Y98,Q8BTG7,Q8CC35,Q91V24,Q9DB50,Q9JLN9,Q9Z2D6,Q9Z2Y2,O55022,O88531,O89017,P00520,P18762,Q5SXY1,Q921Q7,Q9EP53,Q9JM73,Q9QUK3,Q9QYR6	0.096062	0.496586	0.0714286
GO:0060285	cilium-dependent cell motility	P	3	42	231	8846	0.012987	0.00474791	over	Q8CHB8,Q91V51,Q8BI22	P63147,Q61371,Q62036,Q8CHB8,Q91V51,Q99MS8,B9EKI3,D3YUJ3,D3Z2X2,E9Q414,E9Q9D5,P09041,P28661,P55065,P63037,Q5H8C4,Q64442,Q64467,Q6Q477,Q8BPA8,Q8C0M8,Q8K135,Q8K337,Q8QZV7,Q99MY8,Q9D8T7,Q9JHQ5,Q9WV27,A0A087WR13,Q45VK7,Q69Z23,Q91XQ0,Q3V3N7,Q8BTU1,Q8C1Z7,O35594,Q8BI22,Q9CX30,Q60931,Q91W40,P48036,Q9DB07	0.096062	0.496586	0.0714286
GO:0033273	response to vitamin	P	3	42	231	8846	0.012987	0.00474791	over	P50637,P00158,P11087	P10518,P50637,O88783,O88508,P07607,P14873,P24270,P97474,Q00915,Q9Z0M5,O88597,P03958,P11352,Q03963,Q62093,P04202,P10923,Q05769,Q61510,P00158,Q01279,Q04207,P06802,P09671,P19157,Q08775,O08760,O88572,P48281,Q64127,Q925J9,Q9CSN1,Q8BX02,A0A0B4J1E2,P28700,P28704,Q920N2,Q5SXJ3,O70546,P27773,Q80YX1,P11087	0.096062	0.496586	0.0714286
GO:0043025	neuronal cell body	C	14	366	231	8846	0.0606061	0.0413746	over	P18762,Q8R4G6,Q9Z0F4,O35427,O54967,P01029,P32848,P54763,Q68FG2,Q8CG19,Q8CGE9,Q8VCR8,Q9R1B9,Q9Z0F7	G5E829,P15208,P18762,P84075,P97490,Q00560,Q02013,Q3UHC7,Q8JZR6,Q9R0K7,A2APB8,P20357,P97298,P97477,Q9ERR1,A2AGT5,B0V2N1,E9QAS9,G5E8P1,O08600,O88569,P05202,P06797,P06837,P08553,P12023,P14602,P14873,P15105,P16460,P17183,P19246,P23506,P23927,P28661,P31938,P35922,P39688,P47809,P48036,P49615,P56959,P62137,P63017,P63085,P68040,P81117,P84086,P97427,P97467,P97801,P97855,Q00493,Q04750,Q05AA6,Q08274,Q2TBE6,…	0.0979982	0.496586	0.0382514
GO:0003205	cardiac chamber development	P	5	94	231	8846	0.021645	0.0106263	over	Q8CG19,Q7TNH6,Q9WUZ5,Q7M6Y2,Q9R1B9	O35375,O35607,O89026,P27090,P36895,P97333,P97471,Q61062,Q62181,Q62312,Q9EPC1,O70421,Q8BVE8,Q9JIP6,Q61614,E9Q7X6,Q62245,P30561,P31266,Q00493,Q2NL51,Q08369,Q5I1X5,Q6P9Z1,O54752,Q64729,Q925J9,Q9ES00,E9Q557,Q02248,Q4VAE3,Q80W54,Q9JJV9,B7ZNG0,Q08376,Q3UHN9,Q61879,Q8BVL3,Q8CF89,Q91ZX7,Q922S4,Q9DBG3,E9Q512,P18406,P35428,P39054,P61969,P70658,Q3TKT4,Q4U4S6,Q69ZR2,Q8BKG3,Q8C180,Q8CG19,Q8K310,Q8R4U7,Q8VIJ8,…	0.099092	0.496586	0.0531915
GO:0048869	cellular developmental process	P	63	2079	231	8846	0.272727	0.235021	over	Q9WVH4,B2RRD7,P11087,P70236,Q32MD9,P52795,P70275,P0C605,Q3UTQ8,Q8BGZ7,Q7M6Y2,O54967,Q9Z0F4,Q8CHB8,Q91V51,P54763,Q9R1B9,Q8BLU0,P10085,Q02789,Q9JIY0,P50637,P50462,Q1XH17,Q9WV06,Q3UMR0,Q9QUK6,Q3U2S4,D3Z2R5,Q8VCR8,Q9Z2P8,P70284,Q08189,Q5NBY9,Q8BVA4,Q7TNB8,P08730,Q04735,Q99J85,Q6IFZ6,Q6IME9,Q6NXH9,P29594,P04247,O09165,O88346,Q8K1L0,Q8K2G4,Q9D659,Q8C8M1,Q6PGN1,Q7TNH6,P35456,P18762,Q1EG27,Q3U284,Q52KF3,…	P06802,P98078,Q02248,Q61292,Q8BGS1,Q8VDD5,Q8R1N0,Q6VVW5,Q6PAC3,Q6PDK2,B2RX14,P24860,Q3UA06,Q5BLK4,Q8C2E7,Q8VDD8,Q91YT7,Q9QVP9,Q9WVH4,B2RRD7,E9Q5F9,E9Q634,E9Q7X6,O08538,P04202,P09450,P23950,P34152,P43406,P46938,P49817,P56485,P97333,P97474,Q03145,Q0VBD0,Q3TKT4,Q62312,Q6NZQ4,Q6P1E1,Q8BZM1,Q8C2B3,Q8K2Y9,Q8R0X7,Q8VE73,Q8VHG2,Q9CYK1,Q9QYS9,O35607,O54775,O70433,O88566,P10923,P11087,P15655,P18406,P23242,…	0.0997247	0.496586	0.030303
GO:0002024	diet induced thermogenesis	P	1	4	231	8846	0.004329	0.000452182	over	P18762	P18762,Q5U431,Q8K3G9,Q9D8H7	0.10045	0.496586	0.25
GO:0001547	antral ovarian follicle growth	P	1	4	231	8846	0.004329	0.000452182	over	Q9WVH4	Q6VVW5,B2RXS3,P11862,Q9WVH4	0.10045	0.496586	0.25
GO:0036072	direct ossification	P	1	4	231	8846	0.004329	0.000452182	over	P11087	O88566,P11087,P33434,Q68FF6	0.10045	0.496586	0.25
GO:0014744	positive regulation of muscle adaptation	P	1	4	231	8846	0.004329	0.000452182	over	Q9WVH4	B2RWS6,Q9WVH4,P63328,Q9JLN9	0.10045	0.496586	0.25
GO:0001867	complement activation, lectin pathway	P	1	4	231	8846	0.004329	0.000452182	over	P97290	P97290,Q6GQT1,P04104,P98064	0.10045	0.496586	0.25
GO:0002830	positive regulation of type 2 immune response	P	1	4	231	8846	0.004329	0.000452182	over	Q3U1T9	P70380,P35762,Q3U1T9,Q8BVZ5	0.10045	0.496586	0.25
GO:0031590	wybutosine metabolic process	P	1	4	231	8846	0.004329	0.000452182	over	Q8BYR1	A2RSX7,Q8BJM7,Q8BSA9,Q8BYR1	0.10045	0.496586	0.25
GO:0046469	platelet activating factor metabolic process	P	1	4	231	8846	0.004329	0.000452182	over	Q8BYI6	P47713,Q8BYI6,Q8C025,P97819	0.10045	0.496586	0.25
GO:0006701	progesterone biosynthetic process	P	1	4	231	8846	0.004329	0.000452182	over	Q61542	P08046,Q6P5E8,P32020,Q61542	0.10045	0.496586	0.25
GO:0072675	osteoclast fusion	P	1	4	231	8846	0.004329	0.000452182	over	Q7TNB8	O89032,P35762,Q7TNB8,Q8R422	0.10045	0.496586	0.25
GO:0086064	cell communication by electrical coupling involved in cardiac conduction	P	1	4	231	8846	0.004329	0.000452182	over	B9EIW1	B9EIW1,P49817,Q01063,Q6P069	0.10045	0.496586	0.25
GO:0035385	Roundabout signaling pathway	P	1	4	231	8846	0.004329	0.000452182	over	Q9R1B9	O89026,Q9QUI0,Q9QY06,Q9R1B9	0.10045	0.496586	0.25
GO:0023021	termination of signal transduction	P	1	4	231	8846	0.004329	0.000452182	over	Q8CGE9	Q8CGE9,P17439,P28867,Q04519	0.10045	0.496586	0.25
GO:0014858	positive regulation of skeletal muscle cell proliferation	P	1	4	231	8846	0.004329	0.000452182	over	D3Z2R5	P42227,Q62120,D3Z2R5,Q923E4	0.10045	0.496586	0.25
GO:0032466	negative regulation of cytokinesis	P	1	4	231	8846	0.004329	0.000452182	over	O70126	O70126,Q8VEJ9,Q9D7F7,Q9DAZ9	0.10045	0.496586	0.25
GO:1990036	calcium ion import into sarcoplasmic reticulum	P	1	4	231	8846	0.004329	0.000452182	over	B9EIW1	B9EIW1,Q8R429,O55143,Q80W54	0.10045	0.496586	0.25
GO:2000254	regulation of male germ cell proliferation	P	1	4	231	8846	0.004329	0.000452182	over	Q9Z0F4	O08807,P05480,P70380,Q9Z0F4	0.10045	0.496586	0.25
GO:0001957	intramembranous ossification	P	1	4	231	8846	0.004329	0.000452182	over	P11087	O88566,P11087,P33434,Q68FF6	0.10045	0.496586	0.25
GO:0034382	chylomicron remnant clearance	P	1	4	231	8846	0.004329	0.000452182	over	P34928	Q8VCC2,P08226,P34928,Q3U3R4	0.10045	0.496586	0.25
GO:0048631	regulation of skeletal muscle tissue growth	P	1	4	231	8846	0.004329	0.000452182	over	P18762	O88990,P18762,Q8BSK8,Q9Z2C5	0.10045	0.496586	0.25
GO:0048633	positive regulation of skeletal muscle tissue growth	P	1	4	231	8846	0.004329	0.000452182	over	P18762	O88990,P18762,Q8BSK8,Q9Z2C5	0.10045	0.496586	0.25
GO:0071671	regulation of smooth muscle cell chemotaxis	P	1	4	231	8846	0.004329	0.000452182	over	Q9R1B9	P19157,Q9R1B9,Q9WUM3,P61793	0.10045	0.496586	0.25
GO:1901033	positive regulation of response to reactive oxygen species	P	1	4	231	8846	0.004329	0.000452182	over	Q9WVH4	B2RWS6,O08600,P58462,Q9WVH4	0.10045	0.496586	0.25
GO:0051956	negative regulation of amino acid transport	P	1	4	231	8846	0.004329	0.000452182	over	P0C605	Q8R5J9,P0C605,P25085,Q8CGA3	0.10045	0.496586	0.25
GO:0014735	regulation of muscle atrophy	P	1	4	231	8846	0.004329	0.000452182	over	Q9WVH4	Q9D1X0,Q9JLN9,B2RWS6,Q9WVH4	0.10045	0.496586	0.25
GO:0071503	response to heparin	P	1	4	231	8846	0.004329	0.000452182	over	Q9R1B9	P08046,Q04887,Q9R1B9,P97464	0.10045	0.496586	0.25
GO:0031591	wybutosine biosynthetic process	P	1	4	231	8846	0.004329	0.000452182	over	Q8BYR1	A2RSX7,Q8BJM7,Q8BSA9,Q8BYR1	0.10045	0.496586	0.25
GO:0010919	regulation of inositol phosphate biosynthetic process	P	1	4	231	8846	0.004329	0.000452182	over	P0C605	P0C605,Q9QVP9,Q8R3B1,Q8VDD5	0.10045	0.496586	0.25
GO:0045348	positive regulation of MHC class II biosynthetic process	P	1	4	231	8846	0.004329	0.000452182	over	Q9QUK6	Q62120,Q8BVZ5,Q923E4,Q9QUK6	0.10045	0.496586	0.25
GO:0006659	phosphatidylserine biosynthetic process	P	1	4	231	8846	0.004329	0.000452182	over	Q60714	Q60714,Q99LH2,Q9JJ00,Q9Z1X2	0.10045	0.496586	0.25
GO:0032971	regulation of muscle filament sliding	P	1	4	231	8846	0.004329	0.000452182	over	Q8VCR8	P19123,P50752,Q9QXS6,Q8VCR8	0.10045	0.496586	0.25
GO:1901844	regulation of cell communication by electrical coupling involved in cardiac conduction	P	1	4	231	8846	0.004329	0.000452182	over	B9EIW1	B9EIW1,P49817,Q01063,Q6P069	0.10045	0.496586	0.25
GO:0070099	regulation of chemokine-mediated signaling pathway	P	1	4	231	8846	0.004329	0.000452182	over	Q9R1B9	O09039,O89026,Q14B01,Q9R1B9	0.10045	0.496586	0.25
GO:0070100	negative regulation of chemokine-mediated signaling pathway	P	1	4	231	8846	0.004329	0.000452182	over	Q9R1B9	O09039,O89026,Q14B01,Q9R1B9	0.10045	0.496586	0.25
GO:1901300	positive regulation of hydrogen peroxide-mediated programmed cell death	P	1	4	231	8846	0.004329	0.000452182	over	Q9WVH4	B2RWS6,O08600,P58462,Q9WVH4	0.10045	0.496586	0.25
GO:1905206	positive regulation of hydrogen peroxide-induced cell death	P	1	4	231	8846	0.004329	0.000452182	over	Q9WVH4	B2RWS6,O08600,P58462,Q9WVH4	0.10045	0.496586	0.25
GO:0010838	positive regulation of keratinocyte proliferation	P	1	4	231	8846	0.004329	0.000452182	over	Q9WV89	O35516,P28741,Q9JLF6,Q9WV89	0.10045	0.496586	0.25
GO:0044878	mitotic cytokinesis checkpoint signaling	P	1	4	231	8846	0.004329	0.000452182	over	O70126	O70126,Q8VEJ9,Q9D7F7,Q9DAZ9	0.10045	0.496586	0.25
GO:0048743	positive regulation of skeletal muscle fiber development	P	1	4	231	8846	0.004329	0.000452182	over	P10085	E9QA62,O88990,P10085,P10417	0.10045	0.496586	0.25
GO:0021891	olfactory bulb interneuron development	P	1	4	231	8846	0.004329	0.000452182	over	Q9R1B9	P63001,O89026,Q9R1B9,P16092	0.10045	0.496586	0.25
GO:0060729	intestinal epithelial structure maintenance	P	1	4	231	8846	0.004329	0.000452182	over	Q9QUK6	Q04887,Q7TN12,Q8R1N0,Q9QUK6	0.10045	0.496586	0.25
GO:0048170	positive regulation of long-term neuronal synaptic plasticity	P	1	4	231	8846	0.004329	0.000452182	over	P54763	P35922,P54763,P97300,Q3UVX5	0.10045	0.496586	0.25
GO:0021800	cerebral cortex tangential migration	P	1	4	231	8846	0.004329	0.000452182	over	Q9R1B9	O89026,Q9R1B9,P16092,Q8K3B1	0.10045	0.496586	0.25
GO:0043619	regulation of transcription from RNA polymerase II promoter in response to oxidative stress	P	1	4	231	8846	0.004329	0.000452182	over	Q9WV06	P14901,P53762,Q60520,Q9WV06	0.10045	0.496586	0.25
GO:0060242	contact inhibition	P	1	4	231	8846	0.004329	0.000452182	over	P50637	G5E884,O88643,P46938,P50637	0.10045	0.496586	0.25
GO:0072708	response to sorbitol	P	1	4	231	8846	0.004329	0.000452182	over	P70236	O09110,P47809,P70236,Q5SVQ0	0.10045	0.496586	0.25
GO:1990379	lipid transport across blood-brain barrier	P	1	4	231	8846	0.004329	0.000452182	over	Q60714	P08226,Q05816,Q60714,Q91VE0	0.10045	0.496586	0.25
GO:2000310	regulation of NMDA receptor activity	P	1	4	231	8846	0.004329	0.000452182	over	P54763	P28571,P54763,Q62108,Q9QVP9	0.10045	0.496586	0.25
GO:0051973	positive regulation of telomerase activity	P	1	4	231	8846	0.004329	0.000452182	over	Q8VC51	Q02248,Q8VC51,Q9DBY8,Q9R0Q7	0.10045	0.496586	0.25
GO:0009186	deoxyribonucleoside diphosphate metabolic process	P	1	4	231	8846	0.004329	0.000452182	over	Q3U2V3	Q64520,P97930,Q9DBP5,Q3U2V3	0.10045	0.496586	0.25
GO:0002756	MyD88-independent toll-like receptor signaling pathway	P	1	4	231	8846	0.004329	0.000452182	over	Q9QUK6	P27512,P70671,Q9QUK6,Q91WK0	0.10045	0.496586	0.25
GO:1904515	positive regulation of TORC2 signaling	P	1	4	231	8846	0.004329	0.000452182	over	Q3U2S4	P70398,Q3U2S4,Q6P4S6,Q9DC40	0.10045	0.496586	0.25
GO:0039534	negative regulation of MDA-5 signaling pathway	P	1	4	231	8846	0.004329	0.000452182	over	Q8R5L1	O35658,Q8R5L1,Q8VC30,Q9DBU3	0.10045	0.496586	0.25
GO:0010881	regulation of cardiac muscle contraction by regulation of the release of sequestered calcium ion	P	1	4	231	8846	0.004329	0.000452182	over	B9EIW1	B9EIW1,O09161,Q8C8R3,Q9DAV9	0.10045	0.496586	0.25
GO:0006621	protein retention in ER lumen	P	1	4	231	8846	0.004329	0.000452182	over	Q3UX43	Q3UX43,Q8K2C7,Q99JH8,Q9CQU3	0.10045	0.496586	0.25
GO:1904502	regulation of lipophagy	P	1	4	231	8846	0.004329	0.000452182	over	P18762	O35704,P18762,P42859,P97363	0.10045	0.496586	0.25
GO:1904504	positive regulation of lipophagy	P	1	4	231	8846	0.004329	0.000452182	over	P18762	O35704,P18762,P42859,P97363	0.10045	0.496586	0.25
GO:0034552	respiratory chain complex II assembly	P	1	4	231	8846	0.004329	0.000452182	over	Q3U276	Q3U276,Q8BQU3,Q8BTE0,Q8C6I2	0.10045	0.496586	0.25
GO:0097104	postsynaptic membrane assembly	P	1	4	231	8846	0.004329	0.000452182	over	P54763	P15116,B0F2B4,P54763,Q8VI56	0.10045	0.496586	0.25
GO:0014724	regulation of twitch skeletal muscle contraction	P	1	4	231	8846	0.004329	0.000452182	over	Q8VCR8	O88990,Q8R429,Q8VCR8,Q91Z83	0.10045	0.496586	0.25
GO:0072540	T-helper 17 cell lineage commitment	P	1	4	231	8846	0.004329	0.000452182	over	Q3U2S4	Q9Z175,P04202,P42227,Q3U2S4	0.10045	0.496586	0.25
GO:0046104	thymidine metabolic process	P	1	4	231	8846	0.004329	0.000452182	over	P04184	Q8CHR6,P04184,P97930,Q9R088	0.10045	0.496586	0.25
GO:2000143	negative regulation of DNA-templated transcription, initiation	P	1	4	231	8846	0.004329	0.000452182	over	Q8BI67	P63158,Q8BFV2,Q8BI67,Q9JJN6	0.10045	0.496586	0.25
GO:0072674	multinuclear osteoclast differentiation	P	1	4	231	8846	0.004329	0.000452182	over	Q7TNB8	O89032,P35762,Q7TNB8,Q8R422	0.10045	0.496586	0.25
GO:1901339	regulation of store-operated calcium channel activity	P	1	4	231	8846	0.004329	0.000452182	over	O09165	P70302,P83093,Q8R317,O09165	0.10045	0.496586	0.25
GO:0034553	mitochondrial respiratory chain complex II assembly	P	1	4	231	8846	0.004329	0.000452182	over	Q3U276	Q3U276,Q8BQU3,Q8BTE0,Q8C6I2	0.10045	0.496586	0.25
GO:0031443	fast-twitch skeletal muscle fiber contraction	P	1	4	231	8846	0.004329	0.000452182	over	Q8VCR8	O88990,Q8R429,Q8VCR8,Q70IV5	0.10045	0.496586	0.25
GO:0060633	negative regulation of transcription initiation from RNA polymerase II promoter	P	1	4	231	8846	0.004329	0.000452182	over	Q8BI67	P63158,Q8BFV2,Q8BI67,Q9JJN6	0.10045	0.496586	0.25
GO:1905382	positive regulation of snRNA transcription by RNA polymerase II	P	1	4	231	8846	0.004329	0.000452182	over	P10085	O70230,P10085,Q05CL8,Q8K3A9	0.10045	0.496586	0.25
GO:0006398	mRNA 3'-end processing by stem-loop binding and cleavage	P	1	4	231	8846	0.004329	0.000452182	over	Q8BI67	O35218,Q8BI67,Q8BUV6,Q9QXK7	0.10045	0.496586	0.25
GO:0035519	protein K29-linked ubiquitination	P	1	4	231	8846	0.004329	0.000452182	over	Q9CQ37	Q80U95,Q8C863,Q921J4,Q9CQ37	0.10045	0.496586	0.25
GO:0044314	protein K27-linked ubiquitination	P	1	4	231	8846	0.004329	0.000452182	over	Q9CQ37	Q91YT2,Q921J4,Q9CQ37,Q9DBU5	0.10045	0.496586	0.25
GO:0034246	mitochondrial transcription factor activity	F	1	4	231	8846	0.004329	0.000452182	over	Q9WVH4	P40630,Q3TL26,Q8JZM0,Q9WVH4	0.10045	0.496586	0.25
GO:0008121	ubiquinol-cytochrome-c reductase activity	F	1	4	231	8846	0.004329	0.000452182	over	P00158	P00158,P99028,Q9CR68,Q9D0M3	0.10045	0.496586	0.25
GO:0043237	laminin-1 binding	F	1	4	231	8846	0.004329	0.000452182	over	Q9R1B9	P10493,Q3UQ28,Q62165,Q9R1B9	0.10045	0.496586	0.25
GO:0030553	cGMP binding	F	1	4	231	8846	0.004329	0.000452182	over	P0C605	P0C605,Q8CA95,Q8CG03,Q922S4	0.10045	0.496586	0.25
GO:0032407	MutSalpha complex binding	F	1	4	231	8846	0.004329	0.000452182	over	P54279	P54279,Q91XB0,Q9JK91,Q9JKK8	0.10045	0.496586	0.25
GO:0001875	lipopolysaccharide immune receptor activity	F	1	4	231	8846	0.004329	0.000452182	over	Q9QUK6	P10810,Q61009,Q9JHF9,Q9QUK6	0.10045	0.496586	0.25
GO:0004634	phosphopyruvate hydratase activity	F	1	4	231	8846	0.004329	0.000452182	over	B0QZL1	B0QZL1,P17182,P17183,P21550	0.10045	0.496586	0.25
GO:0004690	cyclic nucleotide-dependent protein kinase activity	F	1	4	231	8846	0.004329	0.000452182	over	P0C605	P05132,P68181,Q922R0,P0C605	0.10045	0.496586	0.25
GO:0008381	mechanosensitive ion channel activity	F	1	4	231	8846	0.004329	0.000452182	over	Q8CD54	E2JF22,Q3TWI9,Q8CD54,Q91YT8	0.10045	0.496586	0.25
GO:0005104	fibroblast growth factor receptor binding	F	1	4	231	8846	0.004329	0.000452182	over	Q8BLU0	P97300,P15655,Q8BLU0,Q8C180	0.10045	0.496586	0.25
GO:0032027	myosin light chain binding	F	1	4	231	8846	0.004329	0.000452182	over	Q8VCR8	F8VQ29,P70658,Q5SV80,Q8VCR8	0.10045	0.496586	0.25
GO:0004859	phospholipase inhibitor activity	F	1	4	231	8846	0.004329	0.000452182	over	P34928	O35639,P07356,P10107,P34928	0.10045	0.496586	0.25
GO:0016413	O-acetyltransferase activity	F	1	4	231	8846	0.004329	0.000452182	over	Q8BYI6	P47934,P98192,Q3TFD2,Q8BYI6	0.10045	0.496586	0.25
GO:0047184	1-acylglycerophosphocholine O-acyltransferase activity	F	1	4	231	8846	0.004329	0.000452182	over	Q8BYI6	O08709,Q3TFD2,Q8BYI6,Q91V01	0.10045	0.496586	0.25
GO:0097199	cysteine-type endopeptidase activity involved in apoptotic signaling pathway	F	1	4	231	8846	0.004329	0.000452182	over	P29594	O89110,P29594,P70677,Q8C3Q9	0.10045	0.496586	0.25
GO:0005005	transmembrane-ephrin receptor activity	F	1	4	231	8846	0.004329	0.000452182	over	P54763	O08644,P54754,P54763,Q60750	0.10045	0.496586	0.25
GO:0005375	copper ion transmembrane transporter activity	F	1	4	231	8846	0.004329	0.000452182	over	Q8BWY7	Q64430,P49282,Q8BWY7,Q8K211	0.10045	0.496586	0.25
GO:0032135	DNA insertion or deletion binding	F	1	4	231	8846	0.004329	0.000452182	over	P54279	P54279,P17918,P43247,P54276	0.10045	0.496586	0.25
GO:0000408	EKC/KEOPS complex	C	1	4	231	8846	0.004329	0.000452182	over	Q9CR70	Q8BWU5,Q8QZZ7,Q99PW4,Q9CR70	0.10045	0.496586	0.25
GO:0019008	molybdopterin synthase complex	C	1	4	231	8846	0.004329	0.000452182	over	Q9Z223	F6ZGI7,Q5RKZ7,Q9Z223,Q9Z224	0.10045	0.496586	0.25
GO:0032437	cuticular plate	C	1	4	231	8846	0.004329	0.000452182	over	P32848	E9Q634,P16546,P32848,Q62261	0.10045	0.496586	0.25
GO:0044217	other organism part	C	1	4	231	8846	0.004329	0.000452182	over	P01029	P01029,P06909,Q01514,Q9Z0E6	0.10045	0.496586	0.25
GO:0032133	chromosome passenger complex	C	1	4	231	8846	0.004329	0.000452182	over	O70126	O70126,O70201,P97477,Q9WU62	0.10045	0.496586	0.25
GO:0046696	lipopolysaccharide receptor complex	C	1	4	231	8846	0.004329	0.000452182	over	Q9QUK6	P10810,P63038,Q9JHF9,Q9QUK6	0.10045	0.496586	0.25
GO:0000214	tRNA-intron endonuclease complex	C	1	4	231	8846	0.004329	0.000452182	over	Q6P7W5	Q6P7W5,Q8BMZ5,Q8C2A2,Q99LI9	0.10045	0.496586	0.25
GO:0000015	phosphopyruvate hydratase complex	C	1	4	231	8846	0.004329	0.000452182	over	B0QZL1	B0QZL1,P17182,P17183,P21550	0.10045	0.496586	0.25
GO:0005964	phosphorylase kinase complex	C	1	4	231	8846	0.004329	0.000452182	over	Q9DB30	P18826,Q7TSH2,Q8BWJ3,Q9DB30	0.10045	0.496586	0.25
GO:0106139	symbiont cell surface	C	1	4	231	8846	0.004329	0.000452182	over	P01029	P01029,P06909,Q01514,Q9Z0E6	0.10045	0.496586	0.25
GO:0140284	endoplasmic reticulum-endosome membrane contact site	C	1	4	231	8846	0.004329	0.000452182	over	Q61542	Q61542,Q69ZZ6,Q9CWP6,Q9DCI3	0.10045	0.496586	0.25
GO:1904064	positive regulation of cation transmembrane transport	P	3	43	231	8846	0.012987	0.00486095	over	O09165,P54763,P18762	P70302,P83093,P61022,E9Q9K8,O09165,P00520,P19221,P30558,P31786,Q07813,Q5U431,Q61614,Q62077,Q6P069,Q9Z2A0,Q8C8R3,P35561,Q7TN79,Q8BTM8,Q8R1B0,Q9QXY6,O08532,O55126,P54285,P17156,P63166,Q8R429,Q99KU0,Q9Z0J4,P14094,P97370,P83741,Q6P9J9,P54763,Q00612,Q9D1Z3,P18762,P48453,P48455,P63328,Q63810,G5E8K5,Q9JI91	0.101374	0.499074	0.0697674
GO:0014033	neural crest cell differentiation	P	3	43	231	8846	0.012987	0.00486095	over	P52795,P70275,Q3U2S4	O08665,O35464,P14824,P18760,P37172,P52795,P70275,P97333,Q501J7,Q61001,Q62177,Q62179,Q62181,Q64151,Q69Z89,Q9QUR8,Q9R0G7,Q9WUM4,P26687,P60766,P97474,Q61614,E9Q5C9,O08784,P12815,P15116,P36895,P63085,Q04887,Q3TNH5,Q4VBD2,Q63844,Q8BFY6,O35375,P35428,Q8R418,O88572,P11276,P62082,P97464,P97471,Q3U2S4,Q62231	0.101374	0.499074	0.0697674
GO:0015908	fatty acid transport	P	3	43	231	8846	0.012987	0.00486095	over	Q60714,P70236,Q6PGN1	P41216,Q8JZR0,Q91WC3,P31750,P35441,P81122,Q60823,P08226,P11404,P43883,Q60714,Q91VE0,O89016,P48410,P55096,O35379,P17809,P97450,Q9QUJ7,P47713,P70236,Q9WTU6,Q9Z1M0,Q8BSK8,Q9CZW4,P10107,Q8K1N1,Q9EPR2,P34884,P48025,P97819,Q8CGC7,Q5U4E2,Q9CQ92,Q6PGN1,O70579,P05202,P22935,P62965,P97823,Q00915,Q05816,Q9DC50	0.101374	0.499074	0.0697674
GO:0004860	protein kinase inhibitor activity	F	3	43	231	8846	0.012987	0.00486095	over	Q4FJM2,Q9Z0F4,Q66JX5	P39689,P46414,P70677,Q3TVI4,Q4FJM2,Q60772,Q8R409,Q9JHD1,O70139,P12367,P31324,P63248,Q9DBC7,P14602,Q9Z0F4,P31750,P49025,P83741,Q570Y9,Q8K4Q0,Q924S7,Q9D1F4,Q9QZQ8,P68040,Q66JX5,Q6ZPR6,O35632,P29699,E9Q5C9,P61022,Q3TNL8,Q3UMB5,Q61937,Q8BGR8,Q8BML9,Q8K4T5,Q91YW3,Q99LH9,Q99M51,Q9CQV8,Q9CWV6,Q9D7B1,Q9EPC1	0.101374	0.499074	0.0697674
GO:0045933	positive regulation of muscle contraction	P	2	21	231	8846	0.00865801	0.00237395	over	Q8VCR8,Q02789	O88990,Q8R429,Q8VCR8,P03958,P22437,P30558,Q05769,Q60598,Q8CI15,Q91V88,Q9JM73,Q9QUI0,Q8VDN2,P07901,P29268,Q921U8,O70578,P17182,P31938,Q02789,Q8R3Z5	0.103097	0.503886	0.0952381
GO:0032892	positive regulation of organic acid transport	P	2	21	231	8846	0.00865801	0.00237395	over	P70236,Q6PGN1	P49769,Q9JKW0,P41216,Q8JZR0,Q91WC3,O08553,P06537,Q9Z1M0,P47713,P70236,Q9WTU6,P09055,P34884,Q80UJ7,Q91WZ8,P97819,P11404,O08599,P55012,Q9Z127,Q6PGN1	0.103097	0.503886	0.0952381
GO:0010543	regulation of platelet activation	P	2	21	231	8846	0.00865801	0.00237395	over	Q9QUK6,P0C605	P08226,Q9QXP7,P47713,Q62011,Q62120,Q8BTM8,Q9QUK6,P20444,P25911,P48025,P59016,Q4VA93,O09039,P0C605,P28867,P40240,Q8BGG7,O88792,Q99K41,P21279,Q9D6K8	0.103097	0.503886	0.0952381
GO:0060412	ventricular septum morphogenesis	P	2	21	231	8846	0.00865801	0.00237395	over	Q7M6Y2,Q9R1B9	O70421,P27090,Q62312,Q8BVE8,Q9JIP6,O88572,O35607,O88942,O89026,P31266,P35428,P36895,P37172,P97471,P97474,Q0VBL3,Q64729,Q7M6Y2,Q8VEB2,Q91YE3,Q9R1B9	0.103097	0.503886	0.0952381
GO:0051100	negative regulation of binding	P	2	21	231	8846	0.00865801	0.00237395	over	P18762,Q7M6Y2	P18762,O35671,Q07813,Q3THK3,Q80X82,Q8K120,Q91WE2,Q99LX0,Q9WUD1,Q99ME9,Q65Z40,P52927,Q3TT38,Q9JJN6,Q9JKS5,Q60994,Q6DFW0,Q63844,Q6P069,Q7M6Y2,Q8VIG1	0.103097	0.503886	0.0952381
GO:2000191	regulation of fatty acid transport	P	2	21	231	8846	0.00865801	0.00237395	over	P70236,Q6PGN1	P41216,Q8JZR0,Q91WC3,P31750,P35441,P81122,Q60823,P97450,Q9QUJ7,P47713,P70236,Q9WTU6,Q9Z1M0,P34884,P48025,P97819,Q8CGC7,P11404,Q9CQ92,Q6PGN1,Q5U4E2	0.103097	0.503886	0.0952381
GO:1902042	negative regulation of extrinsic apoptotic signaling pathway via death domain receptors	P	2	21	231	8846	0.00865801	0.00237395	over	Q8K0E8,Q8VCM7	Q99LX0,E9QAQ5,P11352,P14901,P22777,P30681,P48754,Q3TNL8,Q60769,Q62048,Q62167,Q64373,Q8BJZ3,Q8K0E8,Q8VCM7,Q99KR6,Q99N57,Q9D1X0,Q9ER63,Q9WUD8,Q9WV60	0.103097	0.503886	0.0952381
GO:0021549	cerebellum development	P	4	69	231	8846	0.017316	0.00780014	over	Q9Z2Y2,Q68FG2,Q91V51,P0C605	O88572,P00520,P98192,Q01721,Q4JIM5,Q60596,P20029,O54752,P70257,Q61879,Q641K1,Q8BGQ7,Q9CQ69,Q9D906,Q9Z2Y2,Q3UVR3,L0N7N1,Q5XJY5,Q80TZ9,Q566J8,Q68FG2,Q9R0K7,P17439,P49615,Q60597,Q61188,Q99LI9,P48725,P31938,P35235,P70398,E9PZP8,O70305,P70662,Q0HA38,Q61207,Q64430,Q91V51,Q9CQS4,O70405,P62774,Q99J31,P47941,Q64010,Q80XS6,B0F2B4,B0V2N1,P00397,P02340,P03911,P0C605,P26443,P49117,P49769,P57716,P61793,P63017,…	0.105662	0.515362	0.057971
GO:0031490	chromatin DNA binding	F	4	69	231	8846	0.017316	0.00780014	over	Q9DCB1,P10085,Q7TNB8,Q9WVH4	P09602,P0C0S6,P10922,P15864,P18608,P43274,P43275,P43276,P43277,P52927,Q80ZM5,Q8VE37,Q9DCB1,Q9JL35,Q9QZQ8,P17012,Q5U4E2,Q61164,A0A1L1SV25,B2RWS6,E9QNN1,O08785,O70133,O70546,O88895,P10085,P28033,P28352,P28700,P28704,P38532,P42227,P45481,P57780,P59941,P70288,P97474,P97765,Q04207,Q04750,Q08775,Q3UXZ9,Q501J6,Q60644,Q60793,Q61188,Q61191,Q61687,Q689Z5,Q69ZK6,Q6DVA0,Q6PCM1,Q6ZPY7,Q7TNB8,Q80U70,Q8BU11,Q8B…	0.105662	0.515362	0.057971
GO:0010721	negative regulation of cell development	P	5	96	231	8846	0.021645	0.0108524	over	Q9R1B9,P70275,P54763,P50637,Q7M6Y2	P02340,P04202,P26231,P70188,Q04690,P25446,P46662,Q3UIW5,Q60698,Q8R418,Q924Z4,O88196,Q9WV60,B0V2N1,O08665,O09118,P19182,P20357,P49615,P97333,Q3UH60,Q7TNM2,Q99JY9,Q99P72,Q9DBU5,Q9R1B9,O70405,Q9QY01,Q8R1X6,P19221,P52927,Q8BW72,Q9Z2D6,Q9Z2E2,P35428,Q02248,Q80U19,Q8VDQ8,Q9ESS0,O35464,P70208,P70275,Q62177,Q62179,Q62181,Q64151,Q9QUR8,Q9Z2V5,P01887,P36895,P51807,P58466,Q60875,Q6ZQ88,Q8BUK6,Q8K3G9,Q8VIG1,…	0.10597	0.516332	0.0520833
GO:0005198	structural molecule activity	F	14	371	231	8846	0.0606061	0.0419399	over	Q68FG2,O88207,P11087,P50462,Q3U962,Q6IFZ6,Q6IME9,Q6NXH9,Q8BGZ7,P08730,Q08189,Q61782,Q8K0E8,Q8VCM7	O09167,O35680,O35972,O55142,P12970,P14115,P14131,P14148,P14206,P14869,P19253,P25444,P27659,P35979,P35980,P41105,P47911,P47915,P47955,P47962,P47963,P47964,P51410,P53026,P58059,P58064,P60867,P61255,P61358,P61514,P62082,P62242,P62245,P62264,P62267,P62270,P62274,P62281,P62301,P62702,P62717,P62751,P62754,P62830,P62843,P62849,P62852,P62855,P62858,P62862,P62889,P62892,P62900,P62908,P62911,P62918,P62983,…	0.106284	0.517327	0.0377358
GO:0060021	roof of mouth development	P	3	44	231	8846	0.012987	0.004974	over	Q7M6Y2,Q8K2G4,P54763	O70421,Q0VBD0,Q7M6Y2,Q811D0,Q9JIP6,Q64739,P17125,P27090,P97471,Q62312,Q62432,Q61371,Q8K2G4,O88559,O88572,O88876,P26687,P36895,P54754,P54763,P63013,P63166,Q01721,Q3URV1,Q60698,Q61602,Q62245,Q64729,Q6A026,Q6VH22,Q7TQN3,Q80V76,Q8BM75,Q8BMQ3,Q8BSY0,Q8BUL6,Q8C456,Q8CGN4,Q8R0S6,Q8R0X7,Q8VIJ8,Q9DCE5,Q9EST5,Q9Z175	0.106802	0.519315	0.0681818
GO:0032940	secretion by cell	P	16	437	231	8846	0.0692641	0.0494009	over	Q04735,Q1XH17,Q9D3G5,Q8C3S2,Q8VCM7,Q9Z0F7,P0C605,Q68FG2,P70236,Q8K0E8,Q7M6Y2,Q01237,Q9DCB1,Q9WV89,Q9QUK6,P50637	P48025,P13595,Q9JIW9,Q8CI15,Q91WZ8,O09044,P25911,P63101,Q2TBE6,O08599,Q69ZJ7,Q9CR20,Q9DBX1,P25118,P25119,A0A0R4J2D3,A0A5F8MPH5,A2A5R2,A6H5Z3,O08762,O35250,O35382,O70161,O88643,O88952,P49615,P62492,P63011,P63321,P70280,P70452,Q00262,Q04735,Q1XH17,Q3TPX4,Q60770,Q61194,Q61333,Q61879,Q64324,Q68EF0,Q6DIA2,Q6KAR6,Q6P4T1,Q6PAM1,Q6PGF7,Q80T23,Q80Y17,Q8BI84,Q8C2E7,Q8CJ19,Q8K021,Q8K400,Q8R313,Q8R3S6,Q8R570…	0.107702	0.523154	0.0366133
GO:0072507	divalent inorganic cation homeostasis	P	9	214	231	8846	0.038961	0.0241917	over	P50462,P0C605,Q9CUS9,B9EIW1,O09165,A2AP18,Q02789,D3Z2R5,P18762	A0A1L1SUI3,G5E829,O09161,O35245,O55143,P04202,P08226,P10417,P10923,P14094,P20060,P20444,P27512,P48281,P49769,P49817,P50462,P52875,P54265,P60229,P70302,P81117,P83093,P97300,Q07076,Q3TYU2,Q3UJU9,Q5SPW0,Q5XF89,Q60738,Q61614,Q6Q477,Q80XR2,Q8BTI9,Q8C8R3,Q8CGZ0,Q8K596,Q8R429,Q91W06,Q99JB2,Q9EPE9,Q9EPL2,Q9JJK5,Q9QY76,Q9R0K7,Q9WUB3,O08983,P02798,P02802,Q31125,Q5IRJ6,Q6P5F6,Q75N73,Q8BZH0,Q8C145,Q8R4H9,Q8V…	0.107838	0.523277	0.0420561
GO:0050708	regulation of protein secretion	P	7	154	231	8846	0.030303	0.017409	over	Q01237,Q8K0E8,Q8VCM7,Q04735,Q9DCB1,Q9WV89,Q9QUK6	O70589,P05132,P11881,P15105,P17225,P19221,P21278,P21279,P23242,P26443,P47857,P59941,P63094,P70265,P70302,P81122,P97490,Q07076,Q3UMR5,Q5U431,Q61337,Q62120,Q80WG5,Q8BH04,Q8BWG9,Q8R104,Q921F2,Q9CR00,Q9CRG1,Q9D2R0,Q9DBC7,Q9EQQ9,Q9QUJ7,P48453,P58058,P63001,P63168,P70452,P97819,Q3B7Z2,Q61191,Q61768,Q6P069,Q7TN37,Q80X80,Q8BWG8,Q8VDD5,Q91ZX7,Q923E4,Q9D023,Q9D0K2,Q9D906,Q9JL19,P12382,P18872,P35235,P35569,…	0.108308	0.525024	0.0454545
GO:0034762	regulation of transmembrane transport	P	8	184	231	8846	0.034632	0.0208004	over	Q9WV89,B9EIW1,O09165,Q02789,Q6PGN1,D3Z2R5,P54763,P18762	P42208,Q8R5J9,P49769,Q9JKW0,Q91W06,P20444,P41216,Q8JZR0,Q91WC3,P31750,P35441,P81122,Q60823,Q04736,Q61614,Q9WV89,P01027,P28028,Q7TPS5,Q9R0Y5,Q05816,Q9ER99,Q99KR7,B9EIW1,O09131,O09161,O09165,P0DP28,Q01063,Q6PHZ2,Q9D1X0,Q8C8R3,Q9DAV9,P70302,P83093,P61022,Q64430,Q9Z0J4,Q99LJ0,A2A542,O35245,P35561,P46935,P54116,Q02789,Q3UBX0,Q8BS95,Q8CFI0,Q9DBH0,Q9EQJ0,Q9QYB1,Q9Z1Q5,P68254,Q8C7D2,P70441,Q6P9J9,Q9JHL1,…	0.108767	0.52671	0.0434783
GO:0051240	positive regulation of multicellular organismal process	P	25	740	231	8846	0.108225	0.0836536	over	Q32MD9,P18762,B9EIW1,P11087,Q9WVH4,Q8VCR8,Q60714,Q9QUK6,P54763,Q9D659,Q3UTQ8,Q7M6Y2,Q01237,Q8K0E8,Q8VCM7,Q02789,P54279,Q3UMR0,Q8BLU0,Q9R1B9,P50637,Q8R5L1,Q8C8M1,Q9Z0F4,Q3U1T9	P15655,P16092,P31313,Q62231,Q8C180,B9EKI3,O08573,O08917,O35083,P05480,P08228,P10810,P16858,P29452,P34884,P41251,P48025,P70671,P97352,Q03963,Q8BVZ5,Q8BZM1,Q8K3K7,Q8K3K8,Q8R5M8,Q9D6I9,Q9DBX1,Q9ES30,Q9JKD3,Q9Z0H7,O35516,P09055,Q02248,Q32MD9,Q3U3T8,Q60987,Q61602,Q62059,Q6P9Z1,Q6ZQ88,Q8BWY9,Q91Y86,Q6P9J9,Q62312,Q3TTA7,Q8C863,P17710,Q7TN12,Q8BZT9,Q9JIA7,P01887,P39429,P70196,Q2TBA3,Q61475,Q62073,P04223,…	0.108902	0.526823	0.0337838
GO:0097485	neuron projection guidance	P	5	97	231	8846	0.021645	0.0109654	over	P52795,P54763,P70275,Q8BLU0,Q9R1B9	A0A0G2JGI1,A2CG49,G5E8K5,O08644,O08665,O08746,O08747,O08917,O09118,O35375,O35464,O89026,P06837,P11627,P18572,P21995,P27090,P51141,P52795,P52800,P54754,P54763,P63001,P70208,P70275,P70429,P70460,P97300,P97333,P97464,P97471,P97798,Q01721,Q03173,Q0KL02,Q3TYD6,Q5RJG7,Q5SQX6,Q60675,Q61001,Q61292,Q61490,Q61602,Q61614,Q61768,Q61879,Q61982,Q62165,Q62177,Q62179,Q62181,Q64131,Q64151,Q7TMB8,Q7TPH6,Q7TPW1,Q8B…	0.109496	0.528308	0.0515464
GO:0007411	axon guidance	P	5	97	231	8846	0.021645	0.0109654	over	Q9R1B9,P54763,P70275,P52795,Q8BLU0	O08665,O09118,P49615,P58462,P61969,P63001,P70424,P70658,P97333,Q61490,Q7TPH6,Q91V57,Q9R1A3,Q9R1B9,P06837,O89026,P12023,Q60987,P70208,P28828,P54754,P54763,Q8BP67,O08747,Q8K1S3,Q91ZI0,O35607,P60882,O35464,P70275,Q62177,Q62179,Q62181,Q64151,Q9QUR8,Q9Z2V5,O35375,Q91ZX7,P13595,P97863,Q62165,Q9Z0F8,Q4PZA2,Q61614,B2RXS4,P70206,P70207,P59326,Q9CWF2,A0A0G2JGI1,A2CG49,G5E8K5,O08644,O08746,O08917,P11627,P18…	0.109496	0.528308	0.0515464
GO:0003231	cardiac ventricle development	P	4	70	231	8846	0.017316	0.00791318	over	Q8CG19,Q9WUZ5,Q7M6Y2,Q9R1B9	O70421,P27090,Q62312,Q8BVE8,Q9JIP6,P30561,P31266,Q00493,Q2NL51,P36895,Q08369,Q5I1X5,Q62181,Q6P9Z1,O54752,P97471,Q61614,E9Q7X6,Q64729,Q925J9,Q9ES00,E9Q557,Q02248,E9Q512,O89026,P18406,P35428,P39054,P61969,P70658,Q3TKT4,Q4U4S6,Q69ZR2,Q8BKG3,Q8C180,Q8CG19,Q8K310,Q8R4U7,Q8VIJ8,Q922S4,Q9DBG3,Q9QZB9,Q9Z0P7,O70468,P04202,P09542,P19123,P26883,P28700,P50752,P58771,Q02566,Q64253,Q8R3K3,Q91Z83,Q9CQ73,Q9WUZ5,…	0.109903	0.528308	0.0571429
GO:1903169	regulation of calcium ion transmembrane transport	P	4	70	231	8846	0.017316	0.00791318	over	B9EIW1,O09165,D3Z2R5,P18762	B9EIW1,O09131,O09161,O09165,P0DP28,Q01063,Q6PHZ2,Q9D1X0,Q8C8R3,Q9DAV9,P70302,P83093,O08808,O54890,O89053,P25911,P29351,Q8BGG7,Q99J83,Q9QVP9,P04202,P27090,E9Q9K8,P00520,P19221,P30558,P31786,Q07813,Q5U431,Q61614,Q62077,Q6P069,Q9Z2A0,D3Z2R5,P26883,P31750,Q60932,Q8R317,P84075,P35922,Q8R1B0,Q9QXY6,O08532,O55126,P54285,P17156,P63166,Q8R429,Q99KU0,O70578,Q8R3Z5,P30561,P14094,O08539,O35929,Q5U430,Q7TPD1,…	0.109903	0.528308	0.0571429
GO:0030546	signaling receptor activator activity	F	4	70	231	8846	0.017316	0.00791318	over	Q6PGN1,P70275,Q8BLU0,Q9R1B9	O88466,Q8JZX9,O09118,O55237,O70326,P04202,P06745,P07141,P10923,P12032,P15655,P17125,P25085,P27090,P28798,P31230,P34884,P41274,P43432,P51642,P63158,P70380,P98063,Q04999,Q8BVZ5,Q8CGA1,Q99KQ4,Q99LJ5,Q9JM58,O35257,Q60994,Q61554,Q6PGN1,Q8CIE6,O35551,P29268,P51859,P56213,Q62000,Q64299,Q8BPB5,Q8CI19,Q91WG2,Q9CQ45,Q9CQI3,Q9CR36,Q9CXI5,Q9JMG7,Q01279,Q6P5E8,Q9WVH6,P49615,P07091,P0CB42,P12023,P16110,P30681,…	0.109903	0.528308	0.0571429
GO:0009306	protein secretion	P	9	215	231	8846	0.038961	0.0243048	over	Q01237,Q8K0E8,Q8VCM7,Q04735,Q9DCB1,Q9WV89,Q9QUK6,Q8C3S2,Q9Z0F7	P10107,P17095,P25085,P42859,P63011,Q07076,Q3TDX8,Q5U431,Q60770,Q62432,Q6P4T1,Q99104,Q99LX0,Q9QYX7,Q9WTN3,Q9Z2A7,O70589,P05132,P11881,P15105,P17225,P19221,P21278,P21279,P23242,P26443,P47857,P59941,P63094,P70265,P70302,P81122,P97490,Q3UMR5,Q61337,Q62120,Q80WG5,Q8BH04,Q8BWG9,Q8R104,Q921F2,Q9CR00,Q9CRG1,Q9D2R0,Q9DBC7,Q9EQQ9,Q9QUJ7,O08983,P24668,P97412,Q5U5M8,Q69ZN6,Q8BJ48,Q9R0C0,P46638,P62342,Q8C7Q4,…	0.110139	0.528308	0.0418605
GO:0035592	establishment of protein localization to extracellular region	P	9	215	231	8846	0.038961	0.0243048	over	Q8C3S2,Q8VCM7,Q9Z0F7,Q01237,Q8K0E8,Q04735,Q9DCB1,Q9WV89,Q9QUK6	A0A0R4J0T8,O08601,O54724,P35276,P35283,P54797,P55258,P57759,P61028,P61166,P63005,P63011,P97798,Q3U3R4,Q61207,Q69ZN6,Q6PDG8,Q8BH97,Q8BI84,Q8C3S2,Q8CI59,Q8K479,Q8VCM7,Q91ZV0,Q99LQ4,Q9CR64,Q9CRA5,Q9D8S3,Q9D8T2,Q9DD03,Q9QXK3,Q9QZE5,Q9R0G6,Q9R0Q3,Q9WUQ2,Q9Z0F7,Q9Z1M0,Q9Z2G6,P10107,P17095,P25085,P42859,Q07076,Q3TDX8,Q5U431,Q60770,Q62432,Q6P4T1,Q99104,Q99LX0,Q9QYX7,Q9WTN3,Q9Z2A7,O70589,P05132,P11881,P15…	0.110139	0.528308	0.0418605
GO:0006952	defense response	P	23	673	231	8846	0.0995671	0.0760796	over	Q52KF3,Q9QUK6,P97290,O35368,Q2VLH6,Q61646,P01029,P50462,P04186,Q8R5L1,Q9D3G5,P17897,Q8K0E8,Q9CYB0,A0A0R4J174,O35427,Q3UJK0,Q3UWA4,Q8VCM7,O70126,Q7TNB8,Q9WV89,P54763	P25085,P10417,P31786,P62069,P63073,Q52KF3,Q60931,Q60932,Q6NZJ6,Q8BSK8,Q920R0,Q9CZV8,Q9Z1M7,Q9Z2D6,O54752,P05627,P12023,P15261,P29452,P98086,Q62120,Q99KQ4,Q9QUK6,P01027,O08644,P15702,P04223,P06339,P14426,P04104,P98064,P97290,Q6GQT1,B2RWS6,A0A1Z3MHX1,O08738,O35368,P07901,P0DOV2,P23475,P27641,P63158,P97313,Q01514,Q3TBT3,Q60520,Q8C2Q3,Q8C6L5,Q8K310,Q8R151,Q8R326,Q8R409,Q8VCF0,Q8VIJ6,Q91VJ1,Q91VJ5,Q91…	0.110385	0.528308	0.0341753
GO:0002534	cytokine production involved in inflammatory response	P	2	22	231	8846	0.00865801	0.002487	over	P54763,Q9QUK6	O35405,P47811,P48999,Q99PU7,P19221,P48410,P51829,P54763,P97797,Q5D1E7,Q61188,Q61823,Q8K3G9,Q922Q9,Q9CXX9,Q9WVL6,O35345,P22366,P42227,Q8K3H0,Q9QUK6,Q9WTU6	0.11153	0.528308	0.0909091
GO:0061383	trabecula morphogenesis	P	2	22	231	8846	0.00865801	0.002487	over	P11087,Q7TNB8	E9Q7X6,P27090,P31266,P36895,Q64729,Q925J9,Q9ES00,P06802,P11087,P33434,O70433,P26883,Q3TKT4,Q6F3F9,Q91YE3,Q9JM73,O88942,Q62245,Q7TNB8,O70326,P48281,Q9QUI0	0.11153	0.528308	0.0909091
GO:0050922	negative regulation of chemotaxis	P	2	22	231	8846	0.00865801	0.002487	over	Q9R1B9,P70275	O70326,Q9R1B9,P34884,O08665,O35464,P70208,P70275,P97333,Q62177,Q62179,Q62181,Q64151,Q9QUR8,Q9Z2V5,O89026,P59729,P19157,Q9WUM3,Q64299,P35441,Q06180,Q9D7X3	0.11153	0.528308	0.0909091
GO:0009409	response to cold	P	2	22	231	8846	0.00865801	0.002487	over	P18762,Q60714	Q5EG47,Q8K3G9,P05132,P54310,P60824,Q61165,Q91YW3,Q99KR6,Q9QZ05,Q3TCJ1,O89086,P07901,P17156,P18762,P45952,P50544,P51174,P63038,Q60714,Q7TSH3,Q8VHQ9,Q9Z0M5	0.11153	0.528308	0.0909091
GO:0030517	negative regulation of axon extension	P	2	22	231	8846	0.00865801	0.002487	over	P70275,Q9R1B9	O08665,O35464,P70208,P70275,P97333,Q62177,Q62179,Q62181,Q64151,Q9QUR8,Q9Z2V5,B0V2N1,O09118,P19182,P20357,P49615,Q3UH60,Q7TNM2,Q99JY9,Q99P72,Q9DBU5,Q9R1B9	0.11153	0.528308	0.0909091
GO:1900015	regulation of cytokine production involved in inflammatory response	P	2	22	231	8846	0.00865801	0.002487	over	P54763,Q9QUK6	P19221,P48410,P51829,P54763,P97797,Q5D1E7,Q61188,Q61823,Q8K3G9,Q922Q9,Q9CXX9,Q9WVL6,O35345,P22366,P42227,Q8K3H0,Q9QUK6,Q9WTU6,O35405,P47811,P48999,Q99PU7	0.11153	0.528308	0.0909091
GO:0043393	regulation of protein binding	P	2	22	231	8846	0.00865801	0.002487	over	P18762,Q9CUS9	P18762,O35671,Q07813,Q3THK3,Q80X82,Q8K120,Q91WE2,Q99LX0,Q9WUD1,O08852,O08917,P70398,Q03141,Q8BWG8,Q8CCJ3,Q8CHG7,Q9CUS9,Q9DBY8,Q60994,P07356,Q63844,Q91YS8	0.11153	0.528308	0.0909091
GO:0035082	axoneme assembly	P	2	22	231	8846	0.00865801	0.002487	over	Q8CHB8,Q91V51	P63147,Q61371,Q62036,Q8CHB8,Q91V51,Q99MS8,B9EJR8,Q05A62,Q69Z23,Q80TM9,Q8C0M8,Q91XQ0,A0A087WR13,Q8BGF3,P56716,Q3URV1,Q6A070,Q80Z25,Q8BS45,Q8CFW7,Q8R3P7,Q9DB07	0.11153	0.528308	0.0909091
GO:0051154	negative regulation of striated muscle cell differentiation	P	2	22	231	8846	0.00865801	0.002487	over	Q1XH17,Q9WV06	O35613,Q1XH17,Q64299,Q6NZM9,Q8R138,Q99PV5,Q9WV06,Q9Z2V6,O88643,P58462,Q00612,Q00899,Q2NL51,Q7TSG2,Q99KG3,Q9CZW5,P97471,O88895,Q61090,Q8C180,P62960,Q61188	0.11153	0.528308	0.0909091
GO:0014912	negative regulation of smooth muscle cell migration	P	2	22	231	8846	0.00865801	0.002487	over	Q9R1B9,P0C605	P19157,Q9R1B9,Q9WUM3,P0C605,P27600,P27601,P58771,Q04690,Q60994,Q8VDD5,Q9QUI0,O55222,P22777,P28352,P36895,P49817,P52592,Q07079,Q8BTG7,Q91ZX7,Q99LX0,Q9QXM0	0.11153	0.528308	0.0909091
GO:0060563	neuroepithelial cell differentiation	P	2	22	231	8846	0.00865801	0.002487	over	Q3U284,Q7M6Y2	P35428,P15655,Q9CWI3,P04202,P14873,P99024,Q5MJS3,Q62432,P28033,P22777,Q8K4Q0,Q9EPL8,E9Q9R9,P00520,P15116,P59997,Q3U284,Q4JIM5,Q7M6Y2,Q99KY4,Q9QZQ1,Q9R1S0	0.11153	0.528308	0.0909091
GO:0042311	vasodilation	P	2	22	231	8846	0.00865801	0.002487	over	P18762,P0C605	P18762,Q00612,P09671,P08228,P0C605,P08226,P11352,P23242,P28828,P34152,P70428,P97464,P97819,Q01279,Q8C196,Q923E4,Q99J83,Q99MK8,Q9JHD1,Q9JJX6,Q9R0E1,Q9Z0J4	0.11153	0.528308	0.0909091
GO:2000379	positive regulation of reactive oxygen species metabolic process	P	3	45	231	8846	0.012987	0.00508704	over	Q9QUK6,Q9WVH4,P50637	P09671,Q80U63,P04202,P08228,P08752,P10637,P12023,P19157,P28867,P48025,P70380,Q01279,Q9DC51,Q61941,P51791,Q6NZM9,Q8CGY8,Q8CIH5,Q99LX0,Q9JKZ2,Q9QUK6,Q9WVH4,P02340,P05622,P06869,P19221,P35441,P39689,P47811,P48758,P50637,P60603,P63242,Q00519,Q3UBG2,Q5D1E7,Q60631,Q62312,Q64429,Q8BH75,Q91WT7,Q91X52,Q9JI75,Q9QVP9,Q9QZL0	0.11234	0.528308	0.0666667
GO:0019210	kinase inhibitor activity	F	3	45	231	8846	0.012987	0.00508704	over	Q4FJM2,Q9Z0F4,Q66JX5	E9Q5C9,P39689,P46414,P61022,Q3TNL8,Q3UMB5,Q570Y9,Q61937,Q8BGR8,Q8BML9,Q8K4T5,Q8R409,Q91YW3,Q99LH9,Q99M51,Q9CQV8,Q9CWV6,Q9D7B1,Q9EPC1,P70677,Q3TVI4,Q4FJM2,Q60772,Q9JHD1,O70139,P12367,P31324,P63248,Q9DBC7,P14602,Q9Z0F4,P31750,P49025,P83741,Q8K4Q0,Q924S7,Q9D1F4,Q9QZQ8,P68040,Q66JX5,Q6ZPR6,O35632,P29699,O88572,P32921	0.11234	0.528308	0.0666667
GO:0046890	regulation of lipid biosynthetic process	P	5	98	231	8846	0.021645	0.0110785	over	Q60714,P34928,P50637,Q61581,P0C605	P01027,P59266,P35951,Q3UJ81,Q60644,Q60714,Q61009,Q61586,Q8BVZ1,Q8CHK4,Q8JZR0,Q9WTN3,Q9Z2A7,Q60670,Q923E4,P32020,Q05816,E9Q6K3,P10107,P47713,Q05769,Q9WTU6,P06537,Q8VDN2,Q8VIG1,P98078,O55135,Q6GQT6,E9Q414,O88455,Q8BFZ9,Q91V01,Q91X78,P08226,P08228,P37040,Q3U1N2,Q920E5,Q99J08,A2AN08,P34928,P48754,P50544,P51174,Q80T85,Q80ZK9,Q8BHI7,Q8VDQ8,Q91YX5,Q9CQ20,Q9JHD1,O08609,P31750,P31786,Q01147,Q62417,Q8CGY8,…	0.113078	0.528308	0.0510204
GO:0007507	heart development	P	14	375	231	8846	0.0606061	0.042392	over	Q7TNH6,O88207,Q8BLU0,Q7M6Y2,Q9R1B9,Q8CG19,P50462,P10085,Q8VCR8,Q9WUZ5,P0C605,Q80XB4,P04247,Q8K2G4	O35245,O35516,O88572,P23242,P28741,P31266,P49769,P51141,P59997,Q08369,Q60838,Q62312,Q62559,Q640N2,Q6VH22,Q7TNH6,Q80SY4,Q8BML1,Q8BUN5,Q8BXG3,Q8K3E5,Q8R3P7,Q9JM73,Q9R0Q3,Q9Z0P7,A2ASS6,E9Q7E2,O70373,O70468,O70546,O88207,P15208,P26883,P27090,P28700,P36895,P54761,P59759,P70699,Q61062,Q62165,Q62245,Q6A026,Q6KCD5,Q6P1E1,Q6P9Z1,Q80W54,Q8BLU0,Q8BSQ9,Q8BTM8,Q8BWB1,Q8BZ21,Q8BZ32,Q8CF89,Q91XB0,Q9EQG9,Q9JLN9,…	0.113209	0.528308	0.0373333
GO:0030141	secretory granule	C	7	156	231	8846	0.030303	0.0176351	over	O35427,P0C605,Q8K0E8,Q8VCM7,P18762,P11087,P17897	O35427,O35492,O54833,O88839,P05132,P09055,P0C605,P11983,P14211,P15920,P20060,P26231,P27773,P49935,P50428,P53368,P53994,P59279,P60469,P63011,P80317,P97792,P97873,Q3ZK22,Q5SW75,Q60665,Q60930,Q61025,Q62036,Q8BKE9,Q8BX90,Q8K0C4,Q99LJ7,Q9CW79,Q9D8T7,Q9QXM0,Q9WVM1,Q9Z266,E9Q512,P18572,P21956,P35279,P49817,Q60634,Q61371,Q80U87,Q8VI78,Q9WVC3,Q9D666,O70404,P11881,P63044,P70227,P70280,P97411,P97467,Q00493,…	0.113857	0.528308	0.0448718
GO:0010648	negative regulation of cell communication	P	25	744	231	8846	0.108225	0.0841058	over	P18762,Q66K08,Q8C8M1,Q9WUE4,Q8CG19,Q8CGE9,Q8R5L1,Q1XH17,P54763,P70284,Q3V3E1,Q9R1B9,Q9Z0F4,Q01237,Q9QUK6,Q3U2S4,Q7TNH6,Q8C013,Q9WVH4,Q8BR07,Q91ZV8,Q8K0E8,Q8VCM7,P50637,P35456	P49817,Q61508,O70293,Q3UVX5,Q99MK8,P39053,P39054,P97813,Q8BWG8,Q91YI4,P18762,P51150,Q9D8U8,P49769,Q8BHL4,Q8VDM1,Q99JZ7,P37172,Q6PHS6,Q8BGG7,Q99MP8,Q9CQE5,Q9DC04,Q9DCE5,Q9JLY0,P70441,Q60994,Q6P549,Q8BTG7,Q99LI8,P35441,Q6Q477,Q8CA95,Q922S4,P62715,Q00623,Q06180,Q60989,Q921N8,Q9D1X0,Q9JIB3,Q9JM05,O88413,Q6NWV3,P17439,P28867,Q04519,O35625,P12023,P52927,P68040,P97346,Q09XV5,Q3UY34,Q61037,Q61315,Q62440,…	0.113871	0.528308	0.0336022
GO:0007612	learning	P	4	71	231	8846	0.017316	0.00802623	over	P18762,Q01237,Q9Z2Y2,P54763	P01101,O55022,O88531,O89017,P00520,P12023,P18762,P42859,P49615,Q5SXY1,Q921Q7,Q9EP53,Q9JM73,Q9QUK3,Q9QYR6,Q9Z2D6,Q9Z0L0,A2AGT5,O88907,P09055,P28028,P32883,P54254,P55200,P97300,P97367,Q01147,Q01237,Q04690,Q0VGY8,Q3TIR3,Q4JIM5,Q5SSH7,Q61025,Q6PIC6,Q80Y98,Q8BTG7,Q8CC35,Q91V24,Q9DB50,Q9JLN9,Q9Z2Y2,A2CG49,O08759,Q68FF6,Q8K0Z7,O88643,D3Z656,O88587,P05627,P0C7T6,P22437,P31324,P48755,P54763,P58742,P59326,…	0.114219	0.528308	0.056338
GO:0060041	retina development in camera-type eye	P	4	71	231	8846	0.017316	0.00802623	over	P29594,P70284,Q32MD9,Q8CHB8	P06909,Q3URV1,Q925J9,P18572,P27090,P29594,P49769,Q6P9Z1,Q6Q477,Q8K387,Q9Z2N8,O88848,P28828,Q8CEE7,Q8K3E5,Q9Z1M7,P35428,P70284,O54752,P56716,Q8C1Z7,Q8CG73,Q8K4E0,Q9ES64,Q8C0C0,O88572,P27046,Q9JLB9,Q9R0X5,Q32MD9,Q8BTY2,Q8VD72,P42227,P51642,Q04887,O35607,P04202,P05622,P97333,Q64429,Q9QYB1,P02463,B2RXS3,O08983,P07742,P28574,P28798,P62874,P70257,P84075,P97298,P97863,Q07813,Q3TFD2,Q60698,Q61292,Q61315,…	0.114219	0.528308	0.056338
GO:0002040	sprouting angiogenesis	P	4	71	231	8846	0.017316	0.00802623	over	Q9R1B9,Q9Z0F4,P70275,Q91ZV8	A0A0R4J2D3,O70326,O89026,P09055,P15655,P31750,P52800,P54761,P97333,Q8BI84,Q9JM73,Q9R1B9,O35671,Q03145,Q8CJ69,P00520,P10107,P14901,Q05769,Q5DTX6,Q61084,Q61194,Q8C2B3,Q8R054,Q99N13,Q9WUA6,Q9Z0F4,O08908,P35441,Q60793,Q8VE70,Q923Q2,Q9QUI0,Q9WVS7,Q9Z2V6,O35464,Q99P72,P43432,P15105,Q5FWI3,O09039,P48999,Q80VP1,Q8BTI9,Q8CHU3,Q9D6K5,Q9Z125,B1ASP2,P11688,P39447,P52332,P52480,P56565,P63158,P70340,Q9Z2A0,E9Q…	0.114219	0.528308	0.056338
GO:0009719	response to endogenous stimulus	P	28	849	231	8846	0.121212	0.0959756	over	Q8CG19,P50462,Q9WV89,Q8BLU0,P04247,Q7M6Y2,Q9D659,Q66K08,Q8C8M1,P50637,P11087,Q60714,Q8QZR5,P00158,Q9QUK6,Q8K0E8,Q1XH17,Q6PGN1,B1AYB6,Q3U962,D3Z2R5,Q02789,P10085,Q9WVH4,Q9R1B9,P18762,P54763,Q9Z0F4	Q925J9,P70365,Q60974,Q7TMR0,P28700,O35245,A2A8R0,O08573,O70309,P01101,P02340,P04202,P05480,P05627,P08121,P11103,P17125,P27090,P34152,P35822,P36895,P37172,P42227,P70340,P70398,P97454,P97471,Q01147,Q01149,Q0VBD0,Q3UHC0,Q4LDD4,Q60665,Q60953,Q61072,Q61543,Q61810,Q62073,Q62312,Q62432,Q62523,Q64729,Q6P1E1,Q7TQN3,Q8BUN5,Q8CF89,Q8CG19,Q8CIB5,Q8K3G9,Q8K3H0,Q8K4G1,Q8QZS3,Q8R0S6,Q8R5H1,Q8VI36,Q91V88,Q91YD3,…	0.115884	0.528308	0.03298
GO:0060284	regulation of cell development	P	12	312	231	8846	0.0519481	0.0352702	over	Q32MD9,Q9R1B9,Q3UTQ8,P54763,P10085,P70275,Q7M6Y2,Q3UMR0,P50637,Q91ZV8,Q8R5L1,Q9Z0F4	O35516,P09055,P15655,Q02248,Q32MD9,Q3U3T8,Q60987,Q61602,Q62059,Q6P9Z1,Q6ZQ88,Q8BWY9,Q91Y86,P02340,P04202,P26231,P70188,Q04690,P03995,P25446,P46662,Q3UIW5,Q60698,Q8R418,Q924Z4,Q9WTU6,O88196,Q61188,Q8CHC4,Q04207,Q60739,P63001,Q5S006,P10417,P58281,Q9JLN9,Q9WV60,B0V2N1,O08665,O09118,P19182,P20357,P49615,P97333,Q3UH60,Q7TNM2,Q99JY9,Q99P72,Q9DBU5,Q9R1B9,P35428,B2RWS6,O35943,O55222,O88643,P08226,P10637,…	0.116048	0.528308	0.0384615
GO:0050670	regulation of lymphocyte proliferation	P	5	99	231	8846	0.021645	0.0111915	over	P54763,Q9QUK6,P52795,Q7M6Y2,Q9D659	P30561,O08586,P25911,P70268,P70677,Q4VGL6,Q61037,Q62388,P03958,P10417,P15806,P25916,P27512,P34884,P35762,P39689,P54763,P81122,Q62351,Q6P5F6,Q99JY1,Q9QUK6,Q9R0C8,P29352,P04223,P06339,P14426,P42232,P43432,P70380,Q62120,Q9R117,P11609,P41274,P70424,P58801,O55033,O55186,O89053,P10107,P15702,P23492,P29533,P35428,P42230,P52795,P55264,P70196,Q00560,Q00609,Q09143,Q3TXU5,Q8VE98,Q99M51,Q99M87,Q9JLJ1,P47877,…	0.116716	0.528308	0.0505051
GO:0023057	negative regulation of signaling	P	25	747	231	8846	0.108225	0.0844449	over	P18762,Q66K08,Q8C8M1,Q9WUE4,Q8CG19,Q8CGE9,Q8R5L1,Q1XH17,P54763,P70284,Q3V3E1,Q9R1B9,Q9Z0F4,Q01237,Q9QUK6,Q3U2S4,Q7TNH6,Q8C013,Q9WVH4,Q8BR07,Q91ZV8,Q8K0E8,Q8VCM7,P50637,P35456	E9PYF7,P35951,Q8K3K8,P49817,Q61508,O70293,Q3UVX5,Q99MK8,P39053,P39054,P97813,Q8BWG8,Q91YI4,P18762,P51150,Q9D8U8,P49769,Q8BHL4,Q8VDM1,Q99JZ7,P37172,Q6PHS6,Q8BGG7,Q99MP8,Q9CQE5,Q9DC04,Q9DCE5,Q9JLY0,P70441,Q60994,Q6P549,Q8BTG7,Q99LI8,P35441,Q6Q477,Q8CA95,Q922S4,P62715,Q00623,Q06180,Q60989,Q921N8,Q9D1X0,Q9JIB3,Q9JM05,O88413,Q6NWV3,P17439,P28867,Q04519,O35625,P12023,P52927,P68040,P97346,Q09XV5,Q3UY34,…	0.11769	0.528308	0.0334672
GO:0019218	regulation of steroid metabolic process	P	3	46	231	8846	0.012987	0.00520009	over	P50637,Q61581,P0C605	P32020,Q9WUD1,P06537,Q8VDN2,Q8VIG1,P98078,E9Q414,O88455,Q6GQT6,Q8BFZ9,Q91V01,Q91X78,P08226,P08228,P37040,Q3U1N2,Q920E5,Q99J08,Q9WTN3,P50637,Q5EBP3,Q61581,Q64213,Q9JJY4,Q9WV54,E9PYP1,Q8VCC2,Q923E4,Q99JV5,Q60751,P35951,P50544,P51174,P97872,Q3U3R4,Q6P5E8,Q8BYY4,Q00623,Q7M753,Q8CFX1,P08046,P0C605,Q01147,Q91WT7,P42230,P42232	0.117986	0.528308	0.0652174
GO:0006942	regulation of striated muscle contraction	P	3	46	231	8846	0.012987	0.00520009	over	B9EIW1,O09165,Q8VCR8	B9EIW1,O09161,Q8C8R3,Q9DAV9,O55143,P14094,Q61165,Q6NZM9,O35929,P54265,O88990,Q91Z83,O09165,O35127,P35561,Q8R429,Q8VCR8,O08691,Q99MK8,Q8VDN2,P0DP28,Q9JJX6,Q9QXY6,Q5D1E7,Q6P069,Q8CG03,P07901,P29268,Q921U8,E9Q9K8,P63166,Q01063,Q08369,Q9JJV9,E9QQ10,Q70FJ1,Q9JIB0,E9Q557,P49817,Q02257,Q7TN37,Q811D0,Q9CQ73,O08539,P09542,Q9QZ47	0.117986	0.528308	0.0652174
GO:0030072	peptide hormone secretion	P	6	128	231	8846	0.025974	0.0144698	over	Q04735,Q9DCB1,Q9WV89,Q01237,Q8K0E8,Q8VCM7	P10107,P17095,P25085,P42859,P63011,Q07076,Q3TDX8,Q5U431,Q60770,Q62432,Q6P4T1,Q99104,Q99LX0,Q9QYX7,Q9WTN3,Q9Z2A7,P62821,Q04735,O70589,P05132,P11881,P15105,P17225,P19221,P21278,P21279,P23242,P26443,P47857,P59941,P63094,P70265,P70302,P81122,P97490,Q3UMR5,Q61337,Q62120,Q80WG5,Q8BH04,Q8BWG9,Q8R104,Q921F2,Q9CR00,Q9CRG1,Q9D2R0,Q9DBC7,Q9EQQ9,Q9QUJ7,P46638,P62342,Q8C7Q4,Q8C9S4,Q8R361,Q99N57,Q9D906,P48453,…	0.118077	0.528308	0.046875
GO:0002790	peptide secretion	P	6	128	231	8846	0.025974	0.0144698	over	Q04735,Q9DCB1,Q9WV89,Q01237,Q8K0E8,Q8VCM7	Q9JL19,P42859,Q00493,P10107,P17095,P25085,P63011,Q07076,Q3TDX8,Q5U431,Q60770,Q62432,Q6P4T1,Q99104,Q99LX0,Q9QYX7,Q9WTN3,Q9Z2A7,P62821,Q04735,O70589,P05132,P11881,P15105,P17225,P19221,P21278,P21279,P23242,P26443,P47857,P59941,P63094,P70265,P70302,P81122,P97490,Q3UMR5,Q61337,Q62120,Q80WG5,Q8BH04,Q8BWG9,Q8R104,Q921F2,Q9CR00,Q9CRG1,Q9D2R0,Q9DBC7,Q9EQQ9,Q9QUJ7,P46638,P62342,Q8C7Q4,Q8C9S4,Q8R361,Q99N57,…	0.118077	0.528308	0.046875
GO:0050954	sensory perception of mechanical stimulus	P	4	72	231	8846	0.017316	0.00813927	over	P11087,Q1EG27,Q9QUK6,Q8CD54	A2AI08,E9PVU0,F7B9A0,O08808,O35114,O35453,O35625,O88342,P04370,P06802,P08228,P11087,P11352,P15975,P16092,P20060,P29416,P39447,P46414,P56564,P56695,P70193,P70441,P70677,Q1EG27,Q3TGF2,Q3UGP8,Q52KR2,Q60854,Q61207,Q62231,Q64331,Q64739,Q6KCD5,Q6URW6,Q6VVW5,Q6ZQB6,Q7TPD1,Q80ZA4,Q810U5,Q8BG19,Q8BTY2,Q8K0D7,Q8K4E0,Q91X88,Q99K30,Q99KW3,Q99PF4,Q9CXZ1,Q9ES64,Q9JHL1,Q9JJI8,Q9QXV8,Q9QYR6,Q9R0K7,Q9Z139,Q9Z191,…	0.118608	0.528308	0.0555556
GO:1905953	negative regulation of lipid localization	P	2	23	231	8846	0.00865801	0.00260005	over	P34928,P50637	P31750,P35441,P81122,Q60823,E9PYP1,Q60644,Q8BYY4,Q8VCC2,O54890,P43406,Q06180,Q9Z1E3,B9EJ86,Q9DBL9,P97450,Q9QUJ7,Q8R316,P34928,P35235,P08226,Q9CQ92,P97784,P50637	0.120136	0.528308	0.0869565
GO:0010524	positive regulation of calcium ion transport into cytosol	P	2	23	231	8846	0.00865801	0.00260005	over	O09165,P18762	E9Q9K8,O09165,P00520,P19221,P30558,P31786,Q07813,Q5U431,Q61614,Q62077,Q6P069,Q9Z2A0,P18762,P48453,P48455,P63328,Q63810,O08734,P49817,Q8BSY0,Q9EQQ9,Q9JJX6,Q9Z1M0	0.120136	0.528308	0.0869565
GO:0021696	cerebellar cortex morphogenesis	P	2	23	231	8846	0.00865801	0.00260005	over	Q68FG2,Q91V51	L0N7N1,Q566J8,Q68FG2,Q9R0K7,P17439,P31938,P35235,P49615,P70398,E9PZP8,O70305,P70662,Q0HA38,Q61207,Q641K1,Q64430,Q91V51,Q9CQS4,O70405,P62774,P70257,Q99J31,P48725	0.120136	0.528308	0.0869565
GO:0032411	positive regulation of transporter activity	P	2	23	231	8846	0.00865801	0.00260005	over	O09165,P54763	P70302,P83093,P61022,Q60994,Q8C8R3,O09165,Q8R1B0,Q9QXY6,O08532,O55126,P54285,P17156,P63166,Q8R429,Q99KU0,P14094,P54763,Q62425,Q9D1Z3,Q99LX0,G5E8K5,Q9JI91,Q8BJK1	0.120136	0.528308	0.0869565
GO:1903426	regulation of reactive oxygen species biosynthetic process	P	2	23	231	8846	0.00865801	0.00260005	over	Q9QUK6,Q9WVH4	P09671,Q80U63,P39688,P42227,P48410,P63038,Q61102,Q8R316,Q923E4,Q99LX0,Q9CQ54,Q9QUI0,P51791,Q6NZM9,Q8CGY8,Q8CIH5,Q9JKZ2,Q9QUK6,Q9WVH4,O08691,P48999,Q9JIA7,Q9Z1T6	0.120136	0.528308	0.0869565
GO:0010939	regulation of necrotic cell death	P	2	23	231	8846	0.00865801	0.00260005	over	P29594,P50637	Q61160,Q62210,Q80TQ2,Q8K004,O08738,P11103,Q60855,Q9QZL0,Q9Z0X1,O35425,O89110,P29594,P48962,P49817,Q62073,Q8CG72,Q924T7,Q9JKB3,Q9WUB0,Q9WV54,Q9D1X0,P02340,P50637	0.120136	0.528308	0.0869565
GO:0034110	regulation of homotypic cell-cell adhesion	P	2	23	231	8846	0.00865801	0.00260005	over	P35456,P0C605	P0CL69,P26043,P31938,B1ASP2,G5E8K5,P35456,P52332,P16045,P20444,P25911,P48025,P59016,Q4VA93,O09039,P0C605,P28867,P40240,Q8BGG7,Q9QXP7,O88792,Q62011,Q62120,Q99K41	0.120136	0.528308	0.0869565
GO:0062098	regulation of programmed necrotic cell death	P	2	23	231	8846	0.00865801	0.00260005	over	P29594,P50637	Q61160,Q62210,Q80TQ2,Q8K004,O08738,P11103,Q60855,Q9QZL0,Q9Z0X1,O35425,O89110,P29594,P48962,P49817,Q62073,Q8CG72,Q924T7,Q9JKB3,Q9WUB0,Q9D1X0,P02340,P50637,Q9WV54	0.120136	0.528308	0.0869565
GO:0070199	establishment of protein localization to chromosome	P	2	23	231	8846	0.00865801	0.00260005	over	A0A571BE87,Q8VC51	A0A571BE87,Q505G8,Q5EE38,Q8R2Y9,Q91WC1,P43276,P97765,Q6KCD5,Q8BUI3,Q8CCK0,Q9QZQ8,Q9WTM5,P70371,P11983,P42932,P80313,P80314,P80315,P80316,P80317,P80318,Q8VC51,Q9ESX5	0.120136	0.528308	0.0869565
GO:0030888	regulation of B cell proliferation	P	2	23	231	8846	0.00865801	0.00260005	over	P54763,Q9QUK6	O08586,P25911,P70268,P70677,Q4VGL6,Q61037,Q62388,P03958,P10417,P15806,P25916,P27512,P34884,P35762,P39689,P54763,P81122,Q62351,Q6P5F6,Q99JY1,Q9QUK6,Q9R0C8,P30561	0.120136	0.528308	0.0869565
GO:0006940	regulation of smooth muscle contraction	P	2	23	231	8846	0.00865801	0.00260005	over	P0C605,P18762	G5E829,P31938,Q9D270,P0C605,P18762,Q05769,P03958,P22437,P30558,Q60598,Q8CI15,Q91V88,Q9JM73,Q9QUI0,P08228,Q91WC0,B2RQE8,B2RY04,P59764,E9QA15,P49817,P98083,Q8VCQ8	0.120136	0.528308	0.0869565
GO:0005504	fatty acid binding	F	2	23	231	8846	0.00865801	0.00260005	over	P10648,P34928	P15208,P53395,P11404,P52760,Q9CXY1,P32020,P53810,P07724,P10648,P19157,P22935,P28474,P34928,P62965,Q00915,Q01768,Q05816,Q6ZQM8,Q99PT1,Q9EPL9,Q9JK48,Q9R0H0,Q9Z2A7	0.120136	0.528308	0.0869565
GO:0043425	bHLH transcription factor binding	F	2	23	231	8846	0.00865801	0.00260005	over	P50462,P10085	P45481,P50462,Q6ZQ88,Q99PV5,Q9Z0Z7,B2RWS6,O70433,O89090,P10085,P15806,P26687,P63280,Q04887,Q08775,Q60722,Q61069,Q61286,Q64705,Q6DFV1,Q8BUN5,Q923E4,Q9CR00,Q9WTL8	0.120136	0.528308	0.0869565
GO:0030291	protein serine/threonine kinase inhibitor activity	F	2	23	231	8846	0.00865801	0.00260005	over	Q4FJM2,Q9Z0F4	P39689,P46414,P70677,Q3TVI4,Q4FJM2,Q60772,Q8R409,Q9JHD1,O70139,P12367,P31324,P63248,Q9DBC7,P14602,P31750,P49025,P83741,Q570Y9,Q8K4Q0,Q924S7,Q9D1F4,Q9QZQ8,Q9Z0F4	0.120136	0.528308	0.0869565
GO:0048598	embryonic morphogenesis	P	12	315	231	8846	0.0519481	0.0356093	over	B2RRD7,P70284,Q7TNH6,Q7TT00,Q32MD9,Q8VE09,P54763,Q3U284,Q7M6Y2,Q1EG27,O88207,Q3U962	O70475,O88491,O88572,P37172,P70662,P97471,Q02248,Q08369,Q8C180,Q8VHG2,Q99JY8,Q9CQJ4,A2BH40,B1AVY7,Q3UHC0,Q62432,O35607,P05132,P06745,P36895,P46662,P70428,Q5EBP3,Q69ZZ9,Q6DID7,Q6PAL7,Q8BUN5,Q8VHI3,Q9DBC7,Q9EP52,Q9JM73,Q9JMH6,Q9QXZ0,Q9QZH6,P70340,A2AQ19,Q5XJE5,Q62018,Q8JZM7,Q8K2T8,Q8BYR2,Q9JLV5,Q8BGS1,B2RRD7,O88413,O89110,P97478,Q62073,Q62559,Q6VH22,Q80SY4,Q9JI10,Q9JI11,Q9JIH2,P18760,Q8CHY6,A2AGH6,…	0.122054	0.528308	0.0380952
GO:0030335	positive regulation of cell migration	P	12	315	231	8846	0.0519481	0.0356093	over	Q91ZV8,Q9QUK6,Q9D4H4,Q8R5L1,Q9Z0F4,A0A0G2JFT8,P11087,P54763,P70275,Q66JX5,Q8R4G6,Q9D659	A0A0R4J2D3,O54890,P02340,P07141,P26450,Q8BI84,Q9D8B7,O08538,O35607,O35639,O35671,P00520,P06745,P07214,P10833,P12815,P14211,P15655,P18572,P20444,P23591,P28798,P31750,P35441,P35917,P58462,P59808,P62746,P63001,P70336,P97333,Q3MI99,Q3TAS6,Q5D1E7,Q61140,Q8BTI9,Q8BZ03,Q8CCN5,Q8R418,Q91ZV8,Q99JY8,Q9D684,Q9JHG7,Q9QVP9,Q9WVH6,B2RY04,P05480,P05627,P27090,P34152,P35569,P49935,P62492,P62962,P81122,P97393,Q02…	0.122054	0.528308	0.0380952
GO:0019838	growth factor binding	F	4	73	231	8846	0.017316	0.00825232	over	Q61581,O88207,P11087,Q8CG19	P25085,A0A5E1,P47877,P47879,Q07079,Q07113,Q60751,Q61581,O35841,O54890,P16092,P25444,P35441,P38647,P43406,P97352,P97801,Q61543,Q9CZX8,Q9JI19,Q9JJV9,Q9QZF2,O35387,Q6GQT1,Q99PP9,Q00560,P15208,P47880,Q61739,Q8R054,P05622,P97333,Q61838,P23188,Q8CJ26,O88207,P02463,P08121,P11087,Q01149,Q04857,Q3UHX2,P98083,Q01279,Q9CQS8,O35632,P17125,P37172,Q61810,Q62312,Q64729,Q7TQN3,Q8CBR6,Q8CG19,Q8K4G1,Q8R0S6,Q8R422,…	0.12307	0.528308	0.0547945
GO:0051098	regulation of binding	P	3	47	231	8846	0.012987	0.00531314	over	P18762,Q9CUS9,Q7M6Y2	P18762,O35671,Q07813,Q3THK3,Q80X82,Q8K120,Q91WE2,Q99LX0,Q9WUD1,O08852,O08917,P70398,Q03141,Q8BWG8,Q8CCJ3,Q8CHG7,Q9CUS9,Q9DBY8,Q99ME9,Q65Z40,Q8BJA3,P10639,P35428,Q60698,Q62120,Q8VDQ8,P52927,Q3TT38,Q9JJN6,Q9JKS5,Q91YS8,Q8K0W9,Q60994,P35922,Q8BK63,Q6DFW0,P27090,Q02248,Q60793,P07356,O70133,Q63844,O88939,Q6P069,Q7M6Y2,Q8VIG1,P04202	0.123736	0.528308	0.0638298
GO:0040038	polar body extrusion after meiotic divisions	P	1	5	231	8846	0.004329	0.000565227	over	Q52KF3	O88708,Q07832,Q52KF3,Q8C2E7,Q8VDD8	0.123951	0.528308	0.2
GO:0051782	negative regulation of cell division	P	1	5	231	8846	0.004329	0.000565227	over	O70126	O70126,Q8VEJ9,Q9D7F7,Q9DAZ9,Q8BG60	0.123951	0.528308	0.2
GO:0001542	ovulation from ovarian follicle	P	1	5	231	8846	0.004329	0.000565227	over	Q9WVH4	P33434,P47713,Q01063,Q923E4,Q9WVH4	0.123951	0.528308	0.2
GO:1901165	positive regulation of trophoblast cell migration	P	1	5	231	8846	0.004329	0.000565227	over	Q8R5L1	A2A5Z6,O35658,Q8CJG0,Q8R5L1,Q9DBZ9	0.123951	0.528308	0.2
GO:1905936	regulation of germ cell proliferation	P	1	5	231	8846	0.004329	0.000565227	over	Q9Z0F4	O08807,P05480,P70380,Q9Z0F4,Q9JL70	0.123951	0.528308	0.2
GO:0032627	interleukin-23 production	P	1	5	231	8846	0.004329	0.000565227	over	Q9QUK6	P04202,P63001,Q9QUK6,P22366,Q8CIH5	0.123951	0.528308	0.2
GO:0010985	negative regulation of lipoprotein particle clearance	P	1	5	231	8846	0.004329	0.000565227	over	P34928	P34928,P55302,P35951,P41241,Q3U0V1	0.123951	0.528308	0.2
GO:0071830	triglyceride-rich lipoprotein particle clearance	P	1	5	231	8846	0.004329	0.000565227	over	P34928	P08226,P34928,Q3U3R4,Q8VCC2,Q9Z0M5	0.123951	0.528308	0.2
GO:1901388	regulation of transforming growth factor beta activation	P	1	5	231	8846	0.004329	0.000565227	over	Q8CG19	P11499,P23188,P43406,Q0VBD0,Q8CG19	0.123951	0.528308	0.2
GO:1900222	negative regulation of amyloid-beta clearance	P	1	5	231	8846	0.004329	0.000565227	over	Q01237	P15261,P55302,Q01237,Q8K0C4,Q9JM73	0.123951	0.528308	0.2
GO:0060900	embryonic camera-type eye formation	P	1	5	231	8846	0.004329	0.000565227	over	Q7M6Y2	A2BH40,Q8C180,Q501J7,Q7M6Y2,P26687	0.123951	0.528308	0.2
GO:0060022	hard palate development	P	1	5	231	8846	0.004329	0.000565227	over	Q7M6Y2	O70421,Q0VBD0,Q7M6Y2,Q811D0,Q9JIP6	0.123951	0.528308	0.2
GO:0002758	innate immune response-activating signal transduction	P	1	5	231	8846	0.004329	0.000565227	over	Q9QUK6	P48025,Q8CIH5,P10810,P98064,Q9QUK6	0.123951	0.528308	0.2
GO:0002689	negative regulation of leukocyte chemotaxis	P	1	5	231	8846	0.004329	0.000565227	over	Q9R1B9	P34884,P59729,Q9R1B9,O70326,Q64299	0.123951	0.528308	0.2
GO:0010572	positive regulation of platelet activation	P	1	5	231	8846	0.004329	0.000565227	over	Q9QUK6	P47713,Q62011,Q62120,Q8BTM8,Q9QUK6	0.123951	0.528308	0.2
GO:1902667	regulation of axon guidance	P	1	5	231	8846	0.004329	0.000565227	over	Q9R1B9	P97333,Q9R1B9,Q9CWF2,P59326,Q7TPH6	0.123951	0.528308	0.2
GO:0033211	adiponectin-activated signaling pathway	P	1	5	231	8846	0.004329	0.000565227	over	Q60714	P41216,P67871,Q60714,Q8K3G9,Q8K3H0	0.123951	0.528308	0.2
GO:0060398	regulation of growth hormone receptor signaling pathway	P	1	5	231	8846	0.004329	0.000565227	over	B1AYB6	B1AYB6,Q62120,Q9JKV1,O89013,Q9CQ74	0.123951	0.528308	0.2
GO:0048387	negative regulation of retinoic acid receptor signaling pathway	P	1	5	231	8846	0.004329	0.000565227	over	P70284	O88876,P14211,P70284,Q61188,Q6ZQ08	0.123951	0.528308	0.2
GO:0060392	negative regulation of SMAD protein signal transduction	P	1	5	231	8846	0.004329	0.000565227	over	Q66K08	A0A0R4J0F8,Q64299,Q66K08,Q91ZX7,Q9QUI1	0.123951	0.528308	0.2
GO:1905665	positive regulation of calcium ion import across plasma membrane	P	1	5	231	8846	0.004329	0.000565227	over	P18762	P18762,P48453,P48455,P63328,Q63810	0.123951	0.528308	0.2
GO:0032308	positive regulation of prostaglandin secretion	P	1	5	231	8846	0.004329	0.000565227	over	P70236	P34884,P47713,P70236,Q9WTU6,Q9Z1M0	0.123951	0.528308	0.2
GO:1905550	regulation of protein localization to endoplasmic reticulum	P	1	5	231	8846	0.004329	0.000565227	over	P70670	P70670,Q64152,P31750,Q80WW9,Q99P72	0.123951	0.528308	0.2
GO:0140052	cellular response to oxidised low-density lipoprotein particle stimulus	P	1	5	231	8846	0.004329	0.000565227	over	Q9QUK6	A0A0R4J2D3,P22366,P31750,Q8BI84,Q9QUK6	0.123951	0.528308	0.2
GO:0032667	regulation of interleukin-23 production	P	1	5	231	8846	0.004329	0.000565227	over	Q9QUK6	P63001,Q9QUK6,P22366,Q8CIH5,P04202	0.123951	0.528308	0.2
GO:0072189	ureter development	P	1	5	231	8846	0.004329	0.000565227	over	Q7TNH6	Q04887,Q62231,Q8CGV9,Q91YU6,Q7TNH6	0.123951	0.528308	0.2
GO:0048298	positive regulation of isotype switching to IgA isotypes	P	1	5	231	8846	0.004329	0.000565227	over	P54279	P04202,P43247,P54279,Q8BVE8,Q9JK91	0.123951	0.528308	0.2
GO:0060763	mammary duct terminal end bud growth	P	1	5	231	8846	0.004329	0.000565227	over	Q9R1B9	O89026,P07141,P55012,Q80Y84,Q9R1B9	0.123951	0.528308	0.2
GO:0060346	bone trabecula formation	P	1	5	231	8846	0.004329	0.000565227	over	P11087	O70326,P48281,P06802,P11087,P33434	0.123951	0.528308	0.2
GO:0021889	olfactory bulb interneuron differentiation	P	1	5	231	8846	0.004329	0.000565227	over	Q9R1B9	P63001,O89026,Q9R1B9,P16092,Q8R418	0.123951	0.528308	0.2
GO:0060245	detection of cell density	P	1	5	231	8846	0.004329	0.000565227	over	P50637	P46938,P50637,G5E884,O88643,P16951	0.123951	0.528308	0.2
GO:0032490	detection of molecule of bacterial origin	P	1	5	231	8846	0.004329	0.000565227	over	Q9QUK6	Q61009,Q9JHF9,Q9QUK6,Q8BV57,P43406	0.123951	0.528308	0.2
GO:2000273	positive regulation of signaling receptor activity	P	1	5	231	8846	0.004329	0.000565227	over	P54763	P54763,Q6PGH1,Q9CQK7,O70326,Q62120	0.123951	0.528308	0.2
GO:0060696	regulation of phospholipid catabolic process	P	1	5	231	8846	0.004329	0.000565227	over	P34928	P35951,Q61009,P34928,P28867,O88844	0.123951	0.528308	0.2
GO:0010739	positive regulation of protein kinase A signaling	P	1	5	231	8846	0.004329	0.000565227	over	P18762	P18762,P34884,Q60994,Q9D1K7,Q9WTQ5	0.123951	0.528308	0.2
GO:1902744	negative regulation of lamellipodium organization	P	1	5	231	8846	0.004329	0.000565227	over	Q9R1B9	P18760,Q9R1B9,E9Q238,Q9D0A3,Q9WUM3	0.123951	0.528308	0.2
GO:0072656	maintenance of protein location in mitochondrion	P	1	5	231	8846	0.004329	0.000565227	over	P50637	O08528,P17710,P31750,P50637,Q99MQ3	0.123951	0.528308	0.2
GO:0035930	corticosteroid hormone secretion	P	1	5	231	8846	0.004329	0.000565227	over	P50637	P35235,P97784,P50637,P98078,Q9QXP7	0.123951	0.528308	0.2
GO:2000846	regulation of corticosteroid hormone secretion	P	1	5	231	8846	0.004329	0.000565227	over	P50637	P35235,P97784,P50637,P98078,Q9QXP7	0.123951	0.528308	0.2
GO:0014908	myotube differentiation involved in skeletal muscle regeneration	P	1	5	231	8846	0.004329	0.000565227	over	P10085	P35762,P40240,Q9WV91,P10085,Q9Z0Z7	0.123951	0.528308	0.2
GO:0039533	regulation of MDA-5 signaling pathway	P	1	5	231	8846	0.004329	0.000565227	over	Q8R5L1	O35658,Q8R5L1,Q8VC30,Q9DBU3,Q99NH0	0.123951	0.528308	0.2
GO:0050965	detection of temperature stimulus involved in sensory perception of pain	P	1	5	231	8846	0.004329	0.000565227	over	Q9QUK6	P43136,P70202,P70658,Q91YI4,Q9QUK6	0.123951	0.528308	0.2
GO:0006833	water transport	P	1	5	231	8846	0.004329	0.000565227	over	Q8VCR8	Q02013,O35632,Q8VCR8,Q9WTY4,Q9Z1M7	0.123951	0.528308	0.2
GO:0051972	regulation of telomerase activity	P	1	5	231	8846	0.004329	0.000565227	over	Q8VC51	Q02248,Q8VC51,Q9DBY8,Q9R0Q7,Q60668	0.123951	0.528308	0.2
GO:0046125	pyrimidine deoxyribonucleoside metabolic process	P	1	5	231	8846	0.004329	0.000565227	over	P04184	Q8CHR6,P43346,Q9R088,P04184,P97930	0.123951	0.528308	0.2
GO:0106300	protein-DNA covalent cross-linking repair	P	1	5	231	8846	0.004329	0.000565227	over	Q9D2L9	A0A0R4J0M9,E9Q137,Q01853,Q8CDG3,Q9D2L9	0.123951	0.528308	0.2
GO:0002755	MyD88-dependent toll-like receptor signaling pathway	P	1	5	231	8846	0.004329	0.000565227	over	Q9QUK6	Q91WK0,P22366,P63038,Q9QUK6,Q9WUU8	0.123951	0.528308	0.2
GO:1903939	regulation of TORC2 signaling	P	1	5	231	8846	0.004329	0.000565227	over	Q3U2S4	Q570Y9,P70398,Q3U2S4,Q6P4S6,Q9DC40	0.123951	0.528308	0.2
GO:0039530	MDA-5 signaling pathway	P	1	5	231	8846	0.004329	0.000565227	over	Q8R5L1	O35658,Q8R5L1,Q8VC30,Q9DBU3,Q99NH0	0.123951	0.528308	0.2
GO:0090666	scaRNA localization to Cajal body	P	1	5	231	8846	0.004329	0.000565227	over	Q8VC51	P11983,P80314,P80315,Q8VC51,Q9ESX5	0.123951	0.528308	0.2
GO:0015808	L-alanine transport	P	1	5	231	8846	0.004329	0.000565227	over	Q8CH36	O35874,P10852,Q8CH36,Q8K4D3,Q99JR1	0.123951	0.528308	0.2
GO:0009137	purine nucleoside diphosphate catabolic process	P	1	5	231	8846	0.004329	0.000565227	over	Q3U2V3	P55772,O08739,Q61503,Q8BVU5,Q3U2V3	0.123951	0.528308	0.2
GO:0006384	transcription initiation from RNA polymerase III promoter	P	1	5	231	8846	0.004329	0.000565227	over	O35427	O35427,Q8BMQ2,Q8K284,Q8R2T8,Q9D2C6	0.123951	0.528308	0.2
GO:1905380	regulation of snRNA transcription by RNA polymerase II	P	1	5	231	8846	0.004329	0.000565227	over	P10085	Q8K1A6,O70230,P10085,Q05CL8,Q8K3A9	0.123951	0.528308	0.2
GO:0015988	energy coupled proton transmembrane transport, against electrochemical gradient	P	1	5	231	8846	0.004329	0.000565227	over	P00158	P00158,P00397,P03911,P03921,Q9DC70	0.123951	0.528308	0.2
GO:1900274	regulation of phospholipase C activity	P	1	5	231	8846	0.004329	0.000565227	over	Q8BR07	O35129,P61793,P67778,P16092,Q8BR07	0.123951	0.528308	0.2
GO:0009181	purine ribonucleoside diphosphate catabolic process	P	1	5	231	8846	0.004329	0.000565227	over	Q3U2V3	O08739,P55772,Q61503,Q8BVU5,Q3U2V3	0.123951	0.528308	0.2
GO:0015990	electron transport coupled proton transport	P	1	5	231	8846	0.004329	0.000565227	over	P00158	P00158,P00397,P03911,P03921,Q9DC70	0.123951	0.528308	0.2
GO:0016679	oxidoreductase activity, acting on diphenols and related substances as donors	F	1	5	231	8846	0.004329	0.000565227	over	P00158	Q9JI75,P00158,P99028,Q9CR68,Q9D0M3	0.123951	0.528308	0.2
GO:0030984	kininogen binding	F	1	5	231	8846	0.004329	0.000565227	over	Q8R5L1	O35658,P06797,P10605,P49935,Q8R5L1	0.123951	0.528308	0.2
GO:0031957	very long-chain fatty acid-CoA ligase activity	F	1	5	231	8846	0.004329	0.000565227	over	Q60714	O88561,Q3URE1,Q60714,Q91VE0,Q9QUJ7	0.123951	0.528308	0.2
GO:0008046	axon guidance receptor activity	F	1	5	231	8846	0.004329	0.000565227	over	P54763	O89026,P11627,P54754,P54763,Q9ET54	0.123951	0.528308	0.2
GO:0035174	histone serine kinase activity	F	1	5	231	8846	0.004329	0.000565227	over	O70126	P97477,Q80X41,Q8C050,Q9Z2B9,O70126	0.123951	0.528308	0.2
GO:0003831	beta-N-acetylglucosaminylglycopeptide beta-1,4-galactosyltransferase activity	F	1	5	231	8846	0.004329	0.000565227	over	Q9Z2Y2	P15535,Q6VNB8,Q8R087,Q91YY2,Q9Z2Y2	0.123951	0.528308	0.2
GO:0003945	N-acetyllactosamine synthase activity	F	1	5	231	8846	0.004329	0.000565227	over	Q9Z2Y2	P15535,Q91YY2,Q9JJ04,Q9JMK0,Q9Z2Y2	0.123951	0.528308	0.2
GO:0015180	L-alanine transmembrane transporter activity	F	1	5	231	8846	0.004329	0.000565227	over	Q8CH36	O35874,P10852,Q8CH36,Q8K4D3,Q99JR1	0.123951	0.528308	0.2
GO:0043426	MRF binding	F	1	5	231	8846	0.004329	0.000565227	over	P50462	P45481,P50462,Q6ZQ88,Q99PV5,Q9Z0Z7	0.123951	0.528308	0.2
GO:0030292	protein tyrosine kinase inhibitor activity	F	1	5	231	8846	0.004329	0.000565227	over	Q66JX5	O35632,P29699,P68040,Q66JX5,Q6ZPR6	0.123951	0.528308	0.2
GO:0019136	deoxynucleoside kinase activity	F	1	5	231	8846	0.004329	0.000565227	over	P04184	P43346,P55264,Q9QX60,Q9R088,P04184	0.123951	0.528308	0.2
GO:0097200	cysteine-type endopeptidase activity involved in execution phase of apoptosis	F	1	5	231	8846	0.004329	0.000565227	over	P29594	O08736,O08738,P29594,P70677,P97864	0.123951	0.528308	0.2
GO:1990130	GATOR1 complex	C	1	5	231	8846	0.004329	0.000565227	over	Q9WUE4	A2A9C3,P61460,Q80X95,Q8VIJ8,Q9WUE4	0.123951	0.528308	0.2
GO:0097422	tubular endosome	C	1	5	231	8846	0.004329	0.000565227	over	Q3UMR0	P40336,Q3UMR0,Q6P8X1,Q9D8U8,Q9EQH3	0.123951	0.528308	0.2
GO:1990454	L-type voltage-gated calcium channel complex	C	1	5	231	8846	0.004329	0.000565227	over	Q02789	O08532,O70578,P54285,Q02789,Q8R3Z5	0.123951	0.528308	0.2
GO:0001527	microfibril	C	1	5	231	8846	0.004329	0.000565227	over	Q8CG19	C0HKD8,Q61554,Q8CG19,Q8K4G1,Q9WVJ9	0.123951	0.528308	0.2
GO:0005614	interstitial matrix	C	1	5	231	8846	0.004329	0.000565227	over	Q8VHI5	A0A338P6S8,Q80YX1,Q8CG85,Q8R2G6,Q8VHI5	0.123951	0.528308	0.2
GO:1901701	cellular response to oxygen-containing compound	P	22	649	231	8846	0.0952381	0.0733665	over	P50462,Q9WV89,Q9QUK6,Q8QZR5,Q60714,Q1XH17,Q6PGN1,B1AYB6,Q04735,Q9DCB1,Q01237,P50637,P54763,Q7TNB8,P11087,Q3U962,P08730,Q9WVH4,P10085,Q9R1B9,P70236,P18762	P63094,P70441,Q8BTM8,P11881,P21278,P21279,P70302,Q07076,Q8BWG9,P18872,P42859,P57716,P58334,Q01341,Q9DC51,P08752,Q9CQE5,E1U8D0,O08908,O88466,P15208,P17095,P18052,P26450,P31750,P31938,P35569,P35821,P42337,P50462,P63085,P70445,P70451,P81122,P84104,P97496,P98083,Q02384,Q06180,Q2NL51,Q543V3,Q60631,Q60751,Q60823,Q60876,Q61140,Q61315,Q61411,Q62245,Q62417,Q63844,Q75N73,Q7TPS5,Q811D2,Q8C0M8,Q8CFH6,Q8K3H0,…	0.124048	0.528308	0.0338983
GO:0050905	neuromuscular process	P	5	101	231	8846	0.021645	0.0114176	over	P18762,O88346,Q9WUZ5,O09165,Q8VCR8	Q09XV5,Q6VVW5,Q8K0D7,Q9Z2D6,P18762,P19123,P70699,O88346,P04756,P04760,P07901,P09690,P13412,P13541,P13542,P20782,P20801,Q3MI48,Q6URW6,Q8BSK8,Q8R1B0,Q91Z83,Q9QZ47,Q9WUZ5,Q9Z2Y3,O35929,P54265,O88990,O09165,O35127,P35561,O35943,Q70IV5,Q8R429,Q8VCR8,Q5SPW0,Q6Y7W8,Q8CGV9,Q9QUK3,Q9R0G6,O89116,P11103,P11881,Q60596,Q64105,Q9EQH3,Q9JLN9,Q9QYR6,P29416,Q69ZP3,Q91ZS8,Q9Z1M7,E9PZP8,O89023,P00520,P08551,P12023,…	0.124157	0.528308	0.049505
GO:0032944	regulation of mononuclear cell proliferation	P	5	101	231	8846	0.021645	0.0114176	over	P54763,Q9QUK6,P52795,Q7M6Y2,Q9D659	P30561,O08586,P25911,P70268,P70677,Q4VGL6,Q61037,Q62388,P03958,P10417,P15806,P25916,P27512,P34884,P35762,P39689,P54763,P81122,Q62351,Q6P5F6,Q99JY1,Q9QUK6,Q9R0C8,P29352,P04223,P06339,P14426,P42232,P43432,P70380,Q62120,Q9R117,P07141,Q64373,P11609,P41274,P70424,P58801,O55033,O55186,O89053,P10107,P15702,P23492,P29533,P35428,P42230,P52795,P55264,P70196,Q00560,Q00609,Q09143,Q3TXU5,Q8VE98,Q99M51,Q99M87,…	0.124157	0.528308	0.049505
GO:0048856	anatomical structure development	P	83	2849	231	8846	0.359307	0.322066	over	P54763,P11087,Q02789,Q3U962,Q91ZV8,Q9D4H4,Q9Z0F4,Q9WVH4,P29594,O88207,P70275,B2RRD7,Q8K2G4,Q9QX96,Q9R1B9,Q8BKN6,Q3U284,P52795,P0C605,Q3UTQ8,Q7M6Y2,Q7TNH6,P70284,Q61646,Q32MD9,Q8BGZ7,Q8BLU0,Q8CG19,O54967,Q8CHB8,Q91V51,Q7TT00,B1AYB6,Q68FG2,Q9JI13,Q9Z2Y2,P04247,P50462,P10085,Q1XH17,O09165,Q9Z2P8,Q9JIY0,P28665,P50637,A2APV2,Q08189,Q5NBY9,O70126,Q9WV06,Q3UMR0,Q9QUK6,Q3U2S4,D3Z2R5,Q8VCR8,P54279,P18762,…	Q02248,Q5NBX1,Q920C1,B1AZI6,F8VQ05,O08983,O35955,O55222,O70326,O88735,P04202,P10417,P11881,P15116,P27090,P28660,P30561,P33146,P40124,P46938,P47757,P47811,P47930,P48281,P54763,P55288,P70257,P97464,Q01279,Q3TKT4,Q3TYD2,Q3UGF1,Q5SQX6,Q5SX79,Q60875,Q62280,Q76I79,Q7TMB8,Q8BK63,Q8BKT7,Q8BRF7,Q8CIF6,Q925J9,Q9EQG9,Q9JI11,Q9JLI8,Q9JLV5,Q9QUI0,Q9QXN0,Q9QXS1,Q9QYC0,Q9R0K7,Q9WTR5,Q9Z0M5,Q9Z1M0,Q9Z1T1,P06802,…	0.124309	0.528421	0.029133
GO:0002376	immune system process	P	37	1172	231	8846	0.160173	0.132489	over	Q9QUK6,P97290,Q9D3G5,O35368,Q8BGZ7,Q8K0E8,Q8VCM7,Q7TNB8,Q91V51,P54763,Q5NBY9,Q9R1B9,Q9D659,P01029,P04186,P54279,Q9Z0F4,Q8R5L1,P52795,A0A0R4J174,Q80TA9,P04247,Q3U2S4,O35427,Q3UJK0,Q3UWA4,Q9CYB0,Q9WVH4,Q6PGN1,O70126,Q7M6Y2,Q3U1T9,Q9CUS9,Q3V3E1,Q9WV89,Q8BRB7,Q61646	Q80U72,Q8VDD5,O55033,P26041,P35762,Q68FF6,Q811D0,P63158,Q8VCN6,O54752,P05627,P12023,P15261,P29452,P98086,Q62120,Q99KQ4,Q9QUK6,O08734,O54918,O88559,P10417,Q07813,O70494,P15806,P41778,P42230,P42232,Q00993,Q5SVQ0,Q69ZR2,Q9D4V7,A0A1L1SUI3,O09039,P07141,P10107,Q8BJU2,Q922D8,Q9D8B7,A2AF47,O88351,O88522,P0C090,P25911,P30561,P49070,P70268,P70677,Q02384,Q4VGL6,Q62245,O88662,P01027,O08644,P15702,P04223,P06…	0.12447	0.528421	0.03157
GO:0010817	regulation of hormone levels	P	9	221	231	8846	0.038961	0.024983	over	Q61542,Q04735,Q7M6Y2,Q9DCB1,Q9WV89,Q01237,Q8K0E8,Q8VCM7,P50637	Q9CYN9,Q00915,O09044,P25911,P63101,P06797,P10605,Q925J9,Q9WVJ3,P32020,Q61542,Q61009,O70503,O88736,P50171,P10923,Q9EQ06,Q6ZQM8,A2AFQ2,O08756,Q91W87,P51660,Q8BUL6,Q8R084,Q8R0X7,O88587,Q63886,Q64429,P50172,Q4PZA2,O88455,P0DPD9,P23188,P08113,P09103,Q00493,Q8R4H9,Q9EQQ2,P42859,P10107,P17095,P25085,P63011,Q07076,Q3TDX8,Q5U431,Q60770,Q62432,Q6P4T1,Q99104,Q99LX0,Q9QYX7,Q9WTN3,Q9Z2A7,P62821,Q04735,Q9WUD1,…	0.124518	0.528421	0.040724
GO:0051046	regulation of secretion	P	12	317	231	8846	0.0519481	0.0358354	over	P0C605,Q9Z0F7,P70236,Q8K0E8,Q8VCM7,Q7M6Y2,Q01237,Q04735,Q9DCB1,Q9WV89,Q9QUK6,P50637	Q8CI15,Q91WZ8,Q9JL19,Q69ZJ7,Q9CR20,Q9DBX1,P25118,P25119,P22437,Q8R3B1,O08553,P06537,Q9Z1M0,P0C605,P25085,P63011,Q9EQT6,Q9Z0F7,Q8BW75,P16110,O09044,O35963,P28661,P35276,P35282,P35283,P42208,P46460,P55258,P61028,P63044,P63321,P70452,Q8K400,Q99104,Q99P58,Q9DD03,Q9QYX7,Q9Z2Q6,O70589,P05132,P11881,P15105,P17225,P19221,P21278,P21279,P23242,P26443,P47857,P59941,P63094,P70265,P70302,P81122,P97490,Q07076,…	0.126155	0.53489	0.0378549
GO:0022037	metencephalon development	P	4	74	231	8846	0.017316	0.00836536	over	P0C605,Q9Z2Y2,Q68FG2,Q91V51	Q9CQ69,B0F2B4,B0V2N1,P00397,P02340,P03911,P0C605,P26443,P49117,P49615,P49769,P57716,P61793,P63017,P70257,P70365,P70662,Q0HA38,Q3UVR3,Q60668,Q60751,Q61112,Q64151,Q641K1,Q64737,Q80TZ9,Q811P8,Q8CG73,Q9CWJ9,Q9CWM4,Q9R0K7,Q9WU60,Q9Z2D6,O88572,P00520,P98192,Q01721,Q4JIM5,Q60596,P20029,O54752,Q61879,Q8BGQ7,Q9D906,Q9Z2Y2,L0N7N1,Q5XJY5,Q566J8,Q68FG2,P17439,Q60597,Q61188,Q99LI9,P48725,P31938,P35235,P70398,…	0.127603	0.540544	0.0540541
GO:0014706	striated muscle tissue development	P	7	161	231	8846	0.030303	0.0182003	over	Q32MD9,P50462,P10085,Q8VCR8,Q9WUZ5,P0C605,Q80XB4	P36895,P60766,O54752,P97471,Q61614,E9Q7X6,P27090,P31266,Q64729,Q925J9,Q9ES00,E9Q557,Q02248,Q91XB0,Q08369,Q5I1X5,Q80W54,P59941,P97474,Q62181,E9Q3P4,P04202,P28301,Q32MD9,Q8BUN5,P26687,Q8C2B3,Q8VDQ8,Q99N13,Q9CYI4,Q9Z2V6,P23242,P59759,A2ASS6,O08586,O89110,P50462,P82347,P82348,Q05793,Q61160,Q62141,Q8VIJ8,Q9D6J6,Q9JIF0,Q9JLN9,Q9Z1M7,A2AMM0,P05622,Q61879,Q76LL6,Q9JM73,Q60929,A0A1L1STC6,A2BH40,E9Q394,O70…	0.12837	0.541672	0.0434783
GO:0032615	interleukin-12 production	P	2	24	231	8846	0.00865801	0.00271309	over	Q8R5L1,Q9QUK6	P58462,Q60592,Q61735,E9Q6K3,O35658,P25799,P35441,P97468,Q8R5L1,Q91YI4,P15307,P27512,P41274,P43432,P47811,P48025,P63038,P63158,P70196,Q04207,Q8CIH5,Q99JY1,Q9QUK6,Q9WUI1	0.128899	0.541672	0.0833333
GO:0051055	negative regulation of lipid biosynthetic process	P	2	24	231	8846	0.00865801	0.00271309	over	P34928,Q60714	Q60670,Q923E4,E9Q6K3,Q8VDN2,Q8VIG1,P08226,P08228,Q8BFZ9,Q91X78,A2AN08,P34928,P48754,P50544,P51174,Q80T85,Q80ZK9,Q60714,Q9D906,Q91WT7,Q922H1,Q8CI15,Q9CQZ0,Q3TFD2,Q8CFH6	0.128899	0.541672	0.0833333
GO:0035987	endodermal cell differentiation	P	2	24	231	8846	0.00865801	0.00271309	over	O88207,Q3U962	A2AQ19,Q02248,Q5XJE5,Q62018,Q8JZM7,Q8K2T8,O88207,Q3U962,P31938,Q9QZQ8,E9Q5F9,P08122,P11276,P11688,P29788,P33434,P43406,P52927,P53690,Q00780,Q04857,Q60631,Q60847,Q9CQZ1	0.128899	0.541672	0.0833333
GO:0032655	regulation of interleukin-12 production	P	2	24	231	8846	0.00865801	0.00271309	over	Q8R5L1,Q9QUK6	E9Q6K3,O35658,P25799,P35441,P97468,Q8R5L1,Q91YI4,P15307,P27512,P41274,P43432,P47811,P48025,P63038,P63158,P70196,Q04207,Q8CIH5,Q99JY1,Q9QUK6,Q9WUI1,P58462,Q60592,Q61735	0.128899	0.541672	0.0833333
GO:0014014	negative regulation of gliogenesis	P	2	24	231	8846	0.00865801	0.00271309	over	P50637,Q7M6Y2	P25446,P46662,Q04690,Q3UIW5,Q60698,Q8R418,Q924Z4,P19221,P52927,Q8BW72,Q9Z2D6,Q9Z2E2,P35428,Q02248,Q80U19,Q8VDQ8,Q9ESS0,P02340,P13405,P50637,P54071,Q7M6Y2,Q80U63,P35951	0.128899	0.541672	0.0833333
GO:0001755	neural crest cell migration	P	2	24	231	8846	0.00865801	0.00271309	over	P52795,P70275	P26687,P60766,P97474,Q61614,O35375,Q61001,O08665,P97333,P11276,Q62181,O35464,P14824,P18760,P37172,P52795,P70275,Q501J7,Q62177,Q62179,Q64151,Q69Z89,Q9QUR8,Q9R0G7,Q9WUM4	0.128899	0.541672	0.0833333
GO:0070884	regulation of calcineurin-NFAT signaling cascade	P	2	24	231	8846	0.00865801	0.00271309	over	Q9CUS9,Q9Z0F4	E9QAQ5,O70433,O88990,P04925,P61022,Q5U4C9,Q6Q477,Q99JP6,Q9JLN9,Q9WV60,Q9WVS8,E9Q9K8,P17225,P48453,P48455,P63328,Q61165,Q63810,Q8CGZ0,Q8VEE1,Q9CUS9,Q9Z0F4,Q8CIH5,Q9WV30	0.128899	0.541672	0.0833333
GO:0042805	actinin binding	F	2	24	231	8846	0.00865801	0.00271309	over	Q80XB4,P50462	A2ASS6,O35245,O70209,O70400,P70271,Q3TJD7,Q80XB4,Q8CI51,Q8R1G6,Q91YE8,Q9JKS4,P09055,Q4U4S6,Q62165,Q6RHR9,Q8K4E0,E9PYF4,P25799,P50462,P61979,P97314,P97315,Q04207,Q3TN34	0.128899	0.541672	0.0833333
GO:0003341	cilium movement	P	3	48	231	8846	0.012987	0.00542618	over	Q91V51,Q8CHB8,Q8BI22	Q8BPA8,Q8C0M8,Q91V51,Q9QXL8,Q8BL95,P63147,Q61371,Q62036,Q8CHB8,Q99MS8,B9EKI3,D3YUJ3,D3Z2X2,E9Q414,E9Q9D5,P09041,P28661,P55065,P63037,Q5H8C4,Q64442,Q64467,Q6Q477,Q8K135,Q8K337,Q8QZV7,Q99MY8,Q9D8T7,Q9JHQ5,Q9WV27,Q80Z25,A0A087WR13,Q45VK7,Q69Z23,Q91XQ0,Q3V3N7,Q8BTU1,Q8C1Z7,P70441,O35594,Q8BI22,Q9CX30,Q60931,Q91W40,P48036,B9EJR8,P28741,Q9JHU4	0.129585	0.543592	0.0625
GO:0016064	immunoglobulin mediated immune response	P	3	48	231	8846	0.012987	0.00542618	over	P01029,P97290,P54279	P01027,P04223,P06339,P14426,P43247,Q9JK91,P35762,Q9QZ11,P32507,P29351,O35658,P01029,P97290,P98086,Q61475,Q64735,P07903,P54276,Q68FF0,Q6A028,Q7TQK4,Q8BTW3,Q924T3,Q9R207,Q62383,Q9D842,Q3ULW8,Q3U8K7,Q62351,Q6NZQ4,Q6PR54,Q8R1M0,P63038,Q8R0W6,Q8R3N6,P04202,P54279,Q8BVE8,Q91W98,P27512,Q99L02,Q91XB0,P01786,P22366,P28867,P43432,Q91W06,Q9Z0H7	0.129585	0.543592	0.0625
GO:0002684	positive regulation of immune system process	P	14	385	231	8846	0.0606061	0.0435225	over	P97290,O35368,Q9QUK6,P54763,P01029,P04186,Q8R5L1,P52795,Q9D659,Q9WVH4,P54279,Q3U1T9,Q9CUS9,Q3V3E1	P01027,P04223,P06339,P14426,P04104,P98064,P97290,Q6GQT1,P06909,O70439,P01887,P11609,P23492,P43432,P63017,Q61160,Q921M7,Q9CZQ6,Q9Z1M0,O55186,A0A1Z3MHX1,O08738,O35368,P07901,P0DOV2,P23475,P27641,P63158,P97313,Q01514,Q3TBT3,Q60520,Q8C2Q3,Q8C6L5,Q8K310,Q8R151,Q8R326,Q8R409,Q8VCF0,Q8VIJ6,Q91VJ1,Q91VJ5,Q91Z40,Q99K48,Q9CZW5,Q9QUK6,Q9WUN2,Q9Z0E6,P48025,Q8CIH5,Q91XB0,Q9Z1R2,P97468,P25911,P41251,P03958,O35…	0.131672	0.550083	0.0363636
GO:0023052	signaling	P	75	2561	231	8846	0.324675	0.289509	over	P70236,P29594,P18762,Q9QUK6,E9Q852,O54967,P0C605,Q8BK62,Q8BWR8,Q8CGE9,Q91ZV8,P54763,Q8CG19,E9PUF7,A2AP18,O35427,Q61646,Q32MD9,Q3U284,Q8K2G4,Q9Z0F7,Q8VCR8,P50462,Q9WV89,Q8BLU0,Q64267,Q61581,B9EIW1,O09165,Q7TNH6,Q9D4H4,Q68FG2,Q7M6Y2,Q04735,Q9WVH4,Q9D659,Q66K08,Q8C8M1,Q9D3G5,Q9WUE4,Q9QX11,Q01237,Q60714,A0A0R4J174,Q80TA9,Q9R1B9,P11087,P70284,Q9Z0F4,P35456,Q8R5L1,Q9CYB0,Q1XH17,O70126,Q6P7W2,Q9D2I5,Q6P…	Q80YR7,Q9R1X4,Q9Z0F6,A0A0R4J0E4,F8VPZ5,O08785,O35280,P35235,P47811,Q3UIR3,Q3UPP8,Q5I043,Q62388,Q6A068,Q6NXW6,Q7TQK1,Q8BH58,Q8BMG1,Q8CAS9,Q8CCJ3,Q91XB0,Q99KP6,Q9ESL4,Q9JKK8,Q9QWZ1,Q9QZ05,Q9R207,Q9Z265,A2AKX3,O08648,O09110,O88559,P04202,P04370,P04627,P0C5K1,P16951,P23949,P23950,P25799,P28028,P29351,P31938,P34152,P38532,P46662,P47809,P47879,P49817,P62259,P63085,P70236,P70296,P70340,P70380,P97820,Q02…	0.131681	0.550083	0.0292854
GO:0006875	cellular metal ion homeostasis	P	10	256	231	8846	0.04329	0.0289396	over	P50462,Q6PGN1,P0C605,Q9CUS9,B9EIW1,O09165,A2AP18,Q02789,D3Z2R5,P18762	A0A1L1SUI3,G5E829,O09161,O35245,O55143,P04202,P08226,P10417,P10923,P14094,P20060,P20444,P27512,P48281,P49769,P49817,P50462,P52875,P54265,P60229,P70302,P81117,P83093,P97300,Q07076,Q3TYU2,Q3UJU9,Q5SPW0,Q5XF89,Q60738,Q61614,Q6Q477,Q80XR2,Q8BTI9,Q8C8R3,Q8CGZ0,Q8K596,Q8R429,Q91W06,Q99JB2,Q9EPE9,Q9EPL2,Q9JJK5,Q9QY76,Q9R0K7,Q9WUB3,O08997,P04925,P12023,Q06335,Q5SUC9,Q64430,Q8K0C8,Q8K211,Q8K4M5,Q8VCL2,Q9D…	0.133066	0.550083	0.0390625
GO:0090287	regulation of cellular response to growth factor stimulus	P	7	163	231	8846	0.030303	0.0184264	over	Q7M6Y2,Q66K08,Q8C8M1,Q9D659,Q8CG19,Q9R1B9,Q91ZV8	A2A8R0,P04202,P0CL69,P28301,P97471,Q62432,Q62470,Q64318,Q7M6Y2,Q8BUN5,Q8BYR2,Q99PP7,Q9JLB2,O35465,P47931,Q62356,Q9EP52,Q9JIF0,A0A0B4J1E2,B2RWS6,O08992,O35625,O88559,P05201,P11499,P23188,P35441,P45481,P98078,Q62219,Q8QZS3,Q91V88,Q9CSN1,Q9D1K7,Q9R0G7,Q9WTK7,Q9Z0F8,Q9Z0G0,A0A0R4J0F8,A2A5Z6,A2CG63,E9PZQ0,F8VPQ2,O09106,O88574,O88939,P02340,P17125,P20029,P39054,P49443,P49817,P70288,Q3U1T3,Q5SQF8,Q60520…	0.134425	0.550083	0.0429448
GO:0051604	protein maturation	P	7	163	231	8846	0.030303	0.0184264	over	Q9CUS9,P35456,P29594,Q9D2L9,Q9D659,Q8K0E8,Q8VCM7	Q9CYN9,P20352,A0A2I3BQG3,P23188,Q3UMW8,Q5XJY4,Q6ZWQ7,Q9CUS9,Q9CYN2,Q9D8V7,Q9D958,Q9R0P6,P61600,Q6PGB6,Q9QY36,O89017,Q9EQH3,A6H611,Q9CXT8,Q9DC61,Q99LN9,Q91WK5,P06869,P35456,O35453,P07356,P08207,P17182,Q9D3P8,P11214,P22777,P35441,Q9WUU7,P05480,P30999,P53690,Q3MI99,Q91YN9,Q9WTQ8,Q9Z0V8,O70493,P12399,P35922,Q01721,Q5S006,Q61543,A2ADY9,B7ZMP1,O08663,O35598,O35674,O54752,O89001,O89110,P0DPD9,P29452,P29…	0.134425	0.550083	0.0429448
GO:0001818	negative regulation of cytokine production	P	6	133	231	8846	0.025974	0.015035	over	Q9D659,Q8R5L1,Q9QUK6,Q3U2S4,P50637,P54763	O08538,Q00623,Q9D659,P04202,P17125,P26687,P27090,Q00993,Q3TL44,Q68FE2,Q9CXX9,O35309,O54962,P35235,P60670,P62878,P70362,Q149C2,Q3TT38,Q5NBU8,Q60766,Q62158,Q91Z40,Q99J83,Q99JN2,Q9CQY1,Q9D0R4,Q9JLV5,A0A1L1SUI3,Q03145,Q80U70,Q04999,B0V2N1,F7BJB9,P15307,P36993,P45481,P97797,Q00899,Q04863,Q9CS00,O08573,O35658,P04925,P63158,Q5D1E7,Q8BVZ5,Q8R5L1,Q8VE98,Q9QUK6,P19157,Q60769,Q60953,Q61550,Q68FF6,Q91YI4,Q99…	0.134653	0.550083	0.0451128
GO:0060828	regulation of canonical Wnt signaling pathway	P	6	133	231	8846	0.025974	0.015035	over	Q3U2S4,Q7TNH6,Q8C013,Q9WVH4,P11087,Q91ZV8	A0A5F8MPI9,A2AM29,B2RXC8,E9PWI3,O08579,O09106,O35625,O70326,O70421,O88566,P08046,P08226,P12023,P15116,P30999,P47811,P49817,P63002,P70288,P70441,P97855,P98078,Q02248,Q04887,Q08122,Q09XV5,Q2NL51,Q3U2S4,Q3U5C7,Q3UFK8,Q3UHC7,Q61315,Q61602,Q62440,Q6VGS5,Q6ZPI0,Q7TNH6,Q80TQ2,Q8BK63,Q8BWL5,Q8BYR2,Q8C013,Q8C6I2,Q8CCJ4,Q8CFE4,Q8R1K1,Q8VI56,Q91YU6,Q99MQ1,Q99N43,Q9D1C2,Q9EPK5,Q9JI10,Q9JI11,Q9JJN6,Q9QXD8,Q9R…	0.134653	0.550083	0.0451128
GO:0010594	regulation of endothelial cell migration	P	5	104	231	8846	0.021645	0.0117567	over	Q91ZV8,Q5NBY9,Q9R1B9,Q9D4H4,Q9Z0F4	O08538,O35607,O35639,O35671,O54890,P00520,P06745,P07214,P10833,P12815,P14211,P15655,P18572,P20444,P23591,P28798,P31750,P35441,P35917,P58462,P59808,P62746,P63001,P70336,P97333,Q3MI99,Q3TAS6,Q5D1E7,Q61140,Q8BTI9,Q8BZ03,Q8CCN5,Q8R418,Q91ZV8,Q99JY8,Q9D684,Q9JHG7,Q9QVP9,Q9WVH6,O35892,P08226,P28654,P28828,P43135,P97298,Q3UHC7,Q5NBY9,Q6S5J6,Q8C1W1,Q99LQ4,Q9D6K5,Q9JMC3,Q9R1B9,P14602,P55194,Q03145,Q04690,…	0.135719	0.550083	0.0480769
GO:0007154	cell communication	P	76	2604	231	8846	0.329004	0.29437	over	P70236,P29594,P18762,Q9QUK6,E9Q852,O54967,P0C605,Q8BK62,Q8BWR8,Q8CGE9,Q91ZV8,P54763,Q8CG19,E9PUF7,A2AP18,O35427,Q61646,Q32MD9,Q3U284,Q8K2G4,Q9Z0F7,Q8VCR8,P50462,Q9WV89,Q8BLU0,Q64267,P10085,Q61581,B9EIW1,O09165,Q7TNH6,Q9D4H4,Q68FG2,Q7M6Y2,Q04735,Q9WVH4,Q9D659,Q66K08,Q8C8M1,Q9D3G5,Q9WUE4,Q9QX11,Q01237,Q60714,A0A0R4J174,Q80TA9,Q9R1B9,P11087,P70284,Q9Z0F4,P35456,Q8R5L1,Q9CYB0,Q1XH17,O70126,Q6P7W2,Q9D…	Q80YR7,Q9R1X4,Q9Z0F6,A0A0R4J0E4,F8VPZ5,O08785,O35280,P35235,P47811,Q3UIR3,Q3UPP8,Q5I043,Q62388,Q6A068,Q6NXW6,Q7TQK1,Q8BH58,Q8BMG1,Q8CAS9,Q8CCJ3,Q91XB0,Q99KP6,Q9ESL4,Q9JKK8,Q9QWZ1,Q9QZ05,Q9R207,Q9Z265,A2AKX3,O08648,O09110,O88559,P04202,P04370,P04627,P0C5K1,P16951,P23949,P23950,P25799,P28028,P29351,P31938,P34152,P38532,P46662,P47809,P47879,P49817,P62259,P63085,P70236,P70296,P70340,P70380,P97820,Q02…	0.136638	0.550083	0.0291859
GO:0098739	import across plasma membrane	P	4	76	231	8846	0.017316	0.00859145	over	Q60714,Q8BWY7,Q02789,P18762	P42208,Q8R5J9,P49769,Q9JKW0,P41216,Q8JZR0,Q91WC3,P31750,P35441,P81122,Q60823,O35379,P17809,Q60714,Q9QUK3,P09055,Q8CGA3,P03995,P28867,P56564,Q6P5F6,Q75N73,Q8BWY7,Q8C145,Q8R4H9,Q91W10,Q60738,O35316,Q09143,Q8K4D3,Q9Z127,E9PWS4,P55012,Q02789,Q8K596,P49282,Q8BWB6,Q8K211,P10852,O35874,A1L3P4,Q61165,Q7TN37,Q8BZ00,Q9JJV9,P51912,Q924N4,Q9WVL3,Q91W98,Q66JT1,Q80WG5,Q8R502,Q811D0,P14094,P83741,P97370,Q8CFE6,…	0.136875	0.550083	0.0526316
GO:0008016	regulation of heart contraction	P	4	76	231	8846	0.017316	0.00859145	over	P09541,P50462,B9EIW1,P18762	O55143,P09541,P09542,P20444,P49817,P50462,P70296,P70699,Q02566,Q61165,Q8CG03,Q8VDN2,Q91Z83,Q99MK8,Q9CQM9,B9EIW1,O08665,O09161,O70468,P0DP28,Q01063,Q3ULJ0,Q61234,Q61614,Q8C8R3,Q9ES83,Q9JJV9,P18762,Q9WTN3,P58771,P26450,Q6P069,P03958,P97450,Q7TN37,Q923E4,Q9DAV9,P14094,Q6NZM9,Q62120,P27090,Q2NL51,Q9JJX6,Q9QXY6,Q5D1E7,P07901,P29268,Q921U8,P23242,Q60929,Q80W54,E9Q9K8,P35561,P63166,Q08369,Q99P88,Q9CQ73,…	0.136875	0.550083	0.0526316
GO:0042734	presynaptic membrane	C	4	76	231	8846	0.017316	0.00859145	over	Q9D3G5,Q9QX11,P52795,P54763	G5E829,O08532,O08599,P15116,P35564,P97300,Q00262,Q60634,Q60932,Q62470,Q6Q477,Q9D3G5,Q9DB05,Q9JKF6,Q9R0K7,O08585,O70161,P39053,Q3UQN2,Q68FD5,Q6IRU5,Q8K1M6,Q8K400,Q9QX11,P67778,O88712,P62743,P84091,Q7M6Y3,Q9DBG3,A2ALL9,B0V2N1,E9QAS9,O55131,O70589,P11627,P13595,P26645,P28571,P28667,P35922,P48755,P49769,P52795,P52800,P54763,P57716,P61793,P70424,P97490,Q02248,Q2TBE6,Q62083,Q64487,Q6KAR6,Q6PH08,Q6PIC6,…	0.136875	0.550083	0.0526316
GO:0002639	positive regulation of immunoglobulin production	P	2	25	231	8846	0.00865801	0.00282614	over	P54279,P54763	Q3U8K7,Q62351,Q6NZQ4,Q6PR54,Q7TQK4,Q8BTW3,Q8R1M0,P04202,P43247,P54279,Q8BVE8,Q9JK91,P27512,Q99L02,O35129,P04223,P06339,P06745,P14426,P54763,P58462,P67778,P70452,Q8BVZ5,Q9QYI6	0.137806	0.550083	0.08
GO:0090162	establishment of epithelial cell polarity	P	2	25	231	8846	0.00865801	0.00282614	over	Q9D4H4,Q9QX11	A0A087WRT4,P26041,P55194,P60766,P70441,Q61025,Q8BKG3,Q8C170,Q8VD72,Q99J31,Q9QUI0,Q9CRA5,Q9JMH9,G3X9J0,O08852,O08967,P23242,P35428,P46062,P62331,Q8BIE6,Q8VHG2,Q99NH2,Q9D4H4,Q9QX11	0.137806	0.550083	0.08
GO:0106056	regulation of calcineurin-mediated signaling	P	2	25	231	8846	0.00865801	0.00282614	over	Q9CUS9,Q9Z0F4	Q8CIH5,Q9WV30,E9QAQ5,O70433,O88990,P04925,P61022,Q5U4C9,Q6Q477,Q99JP6,Q9JLN9,Q9WV60,Q9WVS8,E9Q9K8,P17225,P48453,P48455,P63328,Q61165,Q63810,Q8CGZ0,Q8VEE1,Q9CUS9,Q9Z0F4,Q8K596	0.137806	0.550083	0.08
GO:0090279	regulation of calcium ion import	P	2	25	231	8846	0.00865801	0.00282614	over	B9EIW1,P18762	B9EIW1,O70589,P05622,P16110,P22777,P70658,Q9JIA7,P35428,Q60738,Q62158,P31750,Q60932,Q8R429,P04925,P39688,P18762,P48453,P48455,P63328,Q63810,P49817,O35245,Q02248,Q9ESD7,Q9Z2Y3	0.137806	0.550083	0.08
GO:0016782	transferase activity, transferring sulphur-containing groups	F	2	25	231	8846	0.00865801	0.00282614	over	Q8BKN6,Q9Z223	Q80V53,Q9JME2,E9Q7N6,Q8R3H7,A2BDX3,P52196,Q8C7R4,Q99J99,Q3U3W1,Q3UHN9,Q8BUB6,Q99LL3,Q9D0K2,Q8BKN6,O70281,O88856,Q921H8,Q3U308,Q99M04,F6ZGI7,Q9Z223,Q9Z224,Q9Z1J3,Q91WE6,Q9DAT5	0.137806	0.550083	0.08
GO:0015833	peptide transport	P	6	134	231	8846	0.025974	0.0151481	over	Q04735,Q9DCB1,Q9WV89,Q01237,Q8K0E8,Q8VCM7	Q9JL19,P42859,Q00493,P10107,P17095,P25085,P63011,Q07076,Q3TDX8,Q5U431,Q60770,Q62432,Q6P4T1,Q99104,Q99LX0,Q9QYX7,Q9WTN3,Q9Z2A7,P62821,Q04735,O70589,P05132,P11881,P15105,P17225,P19221,P21278,P21279,P23242,P26443,P47857,P59941,P63094,P70265,P70302,P81122,P97490,Q3UMR5,Q61337,Q62120,Q80WG5,Q8BH04,Q8BWG9,Q8R104,Q921F2,Q9CR00,Q9CRG1,Q9D2R0,Q9DBC7,Q9EQQ9,Q9QUJ7,P70441,Q91VS7,O35379,Q9R1X5,P46638,P62342,…	0.138095	0.550083	0.0447761
GO:0001228	DNA-binding transcription activator activity, RNA polymerase II-specific	F	6	134	231	8846	0.025974	0.0151481	over	P10085,Q7M6Y2,Q8BI67,Q8K1L0,Q9QX96,Q9WVH4	A0A2R8VI80,A2A7B5,A2AWL7,E9Q1A5,E9Q8M1,F6VAN0,O08584,O08785,O08791,O09000,O35317,O35984,O54790,O54791,O70230,O88942,O89090,P01101,P02340,P05627,P06537,P08046,P09084,P09450,P10085,P15066,P15307,P15806,P16951,P17012,P23708,P25799,P26687,P28033,P28704,P31257,P31266,P31313,P38532,P41778,P42227,P42230,P42232,P47930,P48755,P49117,P58929,P63013,P63139,P70255,P70257,P70340,P70353,P70671,P81269,P97302,P97…	0.138095	0.550083	0.0447761
GO:2000147	positive regulation of cell motility	P	12	323	231	8846	0.0519481	0.0365137	over	Q91ZV8,Q9QUK6,A0A0G2JFT8,P11087,P54763,P70275,Q66JX5,Q8R4G6,Q9D659,Q9Z0F4,Q9D4H4,Q8R5L1	A0A0R4J2D3,O54890,P02340,P07141,P26450,Q8BI84,Q9D8B7,O08538,O35607,O35639,O35671,P00520,P06745,P07214,P10833,P12815,P14211,P15655,P18572,P20444,P23591,P28798,P31750,P35441,P35917,P58462,P59808,P62746,P63001,P70336,P97333,Q3MI99,Q3TAS6,Q5D1E7,Q61140,Q8BTI9,Q8BZ03,Q8CCN5,Q8R418,Q91ZV8,Q99JY8,Q9D684,Q9JHG7,Q9QVP9,Q9WVH6,B2RY04,P05480,P05627,P27090,P34152,P35569,P49935,P62492,P62962,P81122,P97393,Q02…	0.138919	0.550083	0.0371517
GO:0120031	plasma membrane bounded cell projection assembly	P	12	323	231	8846	0.0519481	0.0365137	over	Q8CHB8,Q91V51,Q9R1B9,Q8BI22,P54763,Q1EG27,Q3U284,Q7TNH6,Q8K2G4,Q8VE09,Q9D2I5,Q3UTQ8	O09118,P97333,Q4JIM5,Q60598,Q61879,Q99M51,P63147,Q61371,Q62036,Q8CHB8,Q91V51,Q99MS8,P47757,P60766,P63001,P70451,Q03145,Q91YR1,Q9JI08,Q9Z0P5,O88398,P07901,P18760,P26450,P28660,P39054,P61161,P62484,Q02013,Q61553,Q64430,Q6NZM9,Q7TMB8,Q8BH43,Q91VR8,Q99JY9,Q9CVB6,Q9JLN9,Q9R1B9,Q91Z67,O55033,P09055,P97348,Q5SNZ0,Q60992,Q64727,Q6EDY6,Q8K4G5,Q8R480,Q8VI36,Q91XC0,Q91ZM2,Q91ZT5,Q9CRA5,Q9ES28,Q9ES46,Q9R0C8,…	0.138919	0.550083	0.0371517
GO:0009967	positive regulation of signal transduction	P	25	763	231	8846	0.108225	0.0862537	over	P18762,Q7M6Y2,Q9D659,Q01237,Q9QUK6,Q9CYB0,P70236,Q32MD9,P35456,Q6P7W2,Q9D2I5,Q6PGN1,P70275,Q8R5L1,B1AYB6,Q8K0E8,Q8VCM7,Q9Z0F4,Q9CUS9,P11087,Q91ZV8,O70126,Q3U2S4,Q8R4G6,P29594	P58801,P63005,Q00993,P28700,Q9JJK2,P20352,P18762,P34884,Q60994,Q9D1K7,Q9WTQ5,Q01279,Q6VVW5,E9Q238,O54775,P63082,Q3TKT4,Q3TVI8,Q60737,Q60769,Q61142,Q69ZZ9,Q6DID7,Q8C7D2,Q8JZM7,Q8K007,Q9CYN9,Q9DC28,Q9JMK2,Q9QXZ0,Q9R0G7,Q9Z2E1,A0A0B4J1E2,B2RWS6,O08992,O35625,O88559,P05201,P11499,P23188,P35441,P45481,P97471,P98078,Q62219,Q8QZS3,Q91V88,Q9CSN1,Q9WTK7,Q9Z0F8,Q9Z0G0,E9Q7G0,O35465,O35516,O35607,O55222,P18…	0.139407	0.550083	0.0327654
GO:0006816	calcium ion transport	P	7	165	231	8846	0.030303	0.0186525	over	B9EIW1,O09165,A2AP18,Q02789,P18762,P50637,D3Z2R5	P70302,P83093,Q7TQ48,Q8BWG9,Q3UMR5,Q60932,Q810S1,Q8CD10,Q8VCX5,Q91VC9,Q9CXD6,Q9DB10,Q9Z2I0,Q60953,P10417,Q9D2C7,O08734,P49817,Q07813,Q8BSY0,Q9EQQ9,Q9JJX6,Q9Z1M0,B9EIW1,O09131,O09161,O09165,P0DP28,Q01063,Q6PHZ2,Q9D1X0,Q8C8R3,Q9DAV9,E9PZQ0,P52875,Q80XR2,P58281,Q8BHE8,Q8JZQ2,Q9CTY5,A2AP18,A2AT93,O35245,P11881,P15655,P26883,P30558,P43406,P51432,P70227,Q02789,Q5U431,Q62077,Q6ZPR6,Q8BTM8,Q8CGZ0,Q8CIH5,…	0.14062	0.550083	0.0424242
GO:1901657	glycosyl compound metabolic process	P	3	50	231	8846	0.012987	0.00565227	over	Q99LJ1,Q8BYR1,P04184	P23492,Q00519,P53368,P03958,Q80SY6,Q9R111,P00493,P08030,P55264,Q7TSV4,Q9CQ65,Q8CHR6,P52624,Q80VJ3,P56389,Q9DCC4,P51569,Q69ZF3,Q99LJ1,Q9QWR8,Q7TMS5,P12265,Q6PE15,P50247,A2RSX7,Q8BJM7,Q8BSA9,Q8BYR1,Q8R5F3,Q922B1,P45376,Q8VC28,Q91VT4,Q91WT7,Q9JII6,Q3V1L4,Q61503,Q9D020,P43346,Q9R088,Q9R0Y5,P04184,P97930,Q91YP3,Q9QX60,Q8BTJ4,O35969,P23506,Q9EQK7,P17439	0.141569	0.550083	0.06
GO:0034767	positive regulation of ion transmembrane transport	P	3	50	231	8846	0.012987	0.00565227	over	O09165,P54763,P18762	P49769,Q9JKW0,P70302,P83093,P61022,E9Q9K8,O09165,P00520,P19221,P30558,P31786,Q07813,Q5U431,Q61614,Q62077,Q6P069,Q9Z2A0,P09055,Q8C8R3,P35561,Q7TN79,Q8BTM8,Q8R1B0,Q9QXY6,O08532,O55126,P54285,P17156,P63166,Q8R429,Q99KU0,Q9Z0J4,P14094,P97370,P83741,Q6P9J9,P54763,Q00612,Q62425,Q9D1Z3,P18762,P48453,P48455,P63328,Q63810,G5E8K5,Q9JI91,P70441,Q9JHL1,Q9Z1M0	0.141569	0.550083	0.06
GO:1901890	positive regulation of cell junction assembly	P	3	50	231	8846	0.012987	0.00565227	over	P54763,Q8BLU0,Q9R1B9	Q61006,Q9WV60,O35671,O35988,P00520,P08207,P18760,P35235,P63001,P70335,P97333,P97820,Q05860,Q8BGS1,Q8BLX7,Q8BUN5,Q8CGA0,Q8CIB5,Q8VDD5,Q91VA6,Q99JW4,Q9EP53,Q9JKF1,E9Q9R9,O08796,P20444,P26450,P54754,P54763,Q03350,Q61730,Q62108,Q64487,Q80TR1,Q80TS3,Q810B7,Q8BLU0,Q8CJ67,Q8R054,Q99JY9,Q9D2M8,Q9EPL2,Q9R1B9,Q9Z0L0,Q9Z0M6,Q9Z103,Q03145,P49817,Q8R1H0,O08917	0.141569	0.550083	0.06
GO:0034765	regulation of ion transmembrane transport	P	6	135	231	8846	0.025974	0.0152611	over	B9EIW1,O09165,D3Z2R5,P54763,P18762,Q02789	P42208,Q8R5J9,P49769,Q9JKW0,Q91W06,P20444,Q99KR7,B9EIW1,O09131,O09161,O09165,P0DP28,Q01063,Q6PHZ2,Q9D1X0,Q8C8R3,Q9DAV9,P70302,P83093,P61022,Q64430,Q9Z0J4,P68254,Q8C7D2,P70441,Q6P9J9,Q9JHL1,Q9Z1M0,O08808,O54890,O89053,P25911,P29351,Q8BGG7,Q99J83,Q9QVP9,P04202,P27090,E9Q9K8,P00520,P19221,P30558,P31786,Q07813,Q5U431,Q61614,Q62077,Q6P069,Q9Z2A0,P09055,D3Z2R5,P26883,Q8CGA3,Q61194,Q60738,P31750,Q60932,…	0.141578	0.550083	0.0444444
GO:0009743	response to carbohydrate	P	6	135	231	8846	0.025974	0.0152611	over	Q04735,Q9DCB1,Q9WV89,Q01237,Q9WVH4,P70236	P07903,Q60994,A0A1L1SUI3,B1AUN2,B2RWS6,D3YUS5,E9PWQ3,O08738,P04202,P06797,P08046,P12382,P15105,P17095,P23242,P35441,P46414,P62342,P63044,P70265,P70677,P81122,P82349,P97493,Q02788,Q61586,Q61749,Q62432,Q8BG60,Q8BSK8,Q8CHW4,Q8CIF6,Q99LC8,Q99LD9,Q9BCZ4,Q9D0L1,Q9QVP9,Q9QZS0,Q9WTN3,Q05769,P97490,P06802,P09671,P19157,P24270,Q08775,O54752,P46638,Q5U431,Q8C7Q4,Q8C9S4,Q8R361,Q99N57,Q9D906,P48453,P58058,P63…	0.141578	0.550083	0.0444444
GO:0070372	regulation of ERK1 and ERK2 cascade	P	6	135	231	8846	0.025974	0.0152611	over	P54763,Q9QUK6,Q01237,Q8K0E8,Q8VCM7,Q9Z0F4	A0A5F8MPI9,O08586,O35464,O35671,P00520,P19157,P23116,P25911,P26040,P35821,P39876,P41241,P49817,P51807,P54763,P67778,P69566,P70441,P97471,P97797,P98078,Q06180,Q08879,Q3UHC7,Q60793,Q60994,Q811D0,Q811D2,Q8BMA3,Q8BN57,Q8BWG8,Q8K3G5,Q8QZS3,Q8R104,Q924S7,Q99JZ7,Q99K41,Q9D6K5,Q9D7X3,Q9ESS0,Q9QUK6,Q9QUR7,Q9QXV8,Q9QYG0,Q9WUU8,O08538,O35129,O35516,O54890,O88502,P01027,P04202,P05480,P05622,P05627,P08226,P08…	0.141578	0.550083	0.0444444
GO:0001216	DNA-binding transcription activator activity	F	6	135	231	8846	0.025974	0.0152611	over	P10085,Q7M6Y2,Q8BI67,Q8K1L0,Q9QX96,Q9WVH4	A0A2R8VI80,A2A7B5,A2AWL7,E9Q1A5,E9Q8M1,F6VAN0,O08584,O08785,O08791,O09000,O35317,O35984,O54790,O54791,O70230,O88942,O89090,P01101,P02340,P05627,P06537,P08046,P09084,P09450,P10085,P15066,P15307,P15806,P16951,P17012,P23708,P25799,P26687,P28033,P28704,P31257,P31266,P31313,P38532,P41778,P42227,P42230,P42232,P47930,P48755,P49117,P58929,P63013,P63139,P70255,P70257,P70340,P70353,P70671,P81269,P97302,P97…	0.141578	0.550083	0.0444444
GO:0048870	cell motility	P	27	835	231	8846	0.116883	0.0943929	over	P52795,P70275,P0C605,Q3UTQ8,Q9R1B9,Q9D4H4,Q8CHB8,Q91V51,P50637,Q91ZV8,Q5NBY9,Q9QUK6,A2APV2,O88207,P54763,A0A0G2JFT8,P11087,Q66JX5,Q8R4G6,Q9D659,Q9Z0F4,Q8C8M1,P70670,Q9JIY0,Q8R5L1,Q8BI22,Q8BLU0	P40124,P63005,Q8BH43,Q9CXS4,O08665,O35464,P14824,P18760,P37172,P52795,P70275,P97333,Q501J7,Q61001,Q62177,Q62179,Q62181,Q64151,Q69Z89,Q9QUR8,Q9R0G7,Q9WUM4,A2ADA6,O08746,O09012,O09118,O35375,O70405,P07901,P08121,P0C605,P0CB42,P10637,P23242,P26687,P28661,P34152,P39688,P43135,P47941,P48725,P49615,P49769,P59759,P62259,P62484,P63001,P70398,P70658,P97474,P97798,Q00993,Q02248,Q05512,Q07813,Q3UTQ8,Q3V3N7,…	0.142742	0.550083	0.0323353
GO:0051674	localization of cell	P	27	836	231	8846	0.116883	0.094506	over	P52795,P70275,P0C605,Q3UTQ8,Q9R1B9,Q9D4H4,Q8CHB8,Q91V51,P50637,Q91ZV8,Q5NBY9,Q9QUK6,A2APV2,O88207,P54763,A0A0G2JFT8,P11087,Q66JX5,Q8R4G6,Q9D659,Q9Z0F4,Q8C8M1,P70670,Q9JIY0,Q8R5L1,Q8BI22,Q8BLU0	P40124,P63005,Q8BH43,Q9CXS4,O08665,O35464,P14824,P18760,P37172,P52795,P70275,P97333,Q501J7,Q61001,Q62177,Q62179,Q62181,Q64151,Q69Z89,Q9QUR8,Q9R0G7,Q9WUM4,A2ADA6,O08746,O09012,O09118,O35375,O70405,P07901,P08121,P0C605,P0CB42,P10637,P23242,P26687,P28661,P34152,P39688,P43135,P47941,P48725,P49615,P49769,P59759,P62259,P62484,P63001,P70398,P70658,P97474,P97798,Q00993,Q02248,Q05512,Q07813,Q3UTQ8,Q3V3N7,…	0.144136	0.550083	0.0322967
GO:0009968	negative regulation of signal transduction	P	23	697	231	8846	0.0995671	0.0787927	over	P18762,Q66K08,Q8C8M1,Q9WUE4,Q8CG19,Q8CGE9,Q8R5L1,Q1XH17,P54763,P70284,Q3V3E1,Q9R1B9,Q9Z0F4,Q9QUK6,Q3U2S4,Q7TNH6,Q8C013,Q9WVH4,Q8BR07,Q91ZV8,Q8K0E8,Q8VCM7,P35456	P49817,Q61508,O70293,Q3UVX5,Q99MK8,P39053,P39054,P97813,Q8BWG8,Q91YI4,P18762,P51150,Q9D8U8,P49769,Q8BHL4,Q8VDM1,Q99JZ7,P70441,Q60994,Q6P549,Q8BTG7,Q99LI8,P35441,Q6Q477,Q8CA95,Q922S4,P62715,Q00623,Q06180,Q60989,Q921N8,Q9D1X0,Q9JIB3,Q9JM05,O88413,Q6NWV3,P17439,P28867,Q04519,O35625,P12023,P52927,P68040,P97346,Q09XV5,Q3UY34,Q61037,Q61315,Q62440,Q80V24,Q8CBR6,Q8K120,Q8K3C3,Q91WL8,Q91YU6,Q91ZX7,Q9D1C2,…	0.144219	0.550083	0.0329986
GO:1905952	regulation of lipid localization	P	4	78	231	8846	0.017316	0.00881754	over	P70236,P34928,Q6PGN1,P50637	P41216,Q8JZR0,Q91WC3,P31750,P35441,P81122,Q60823,E9Q414,E9Q4Z2,P01027,Q5D1E7,Q60644,Q8BVZ1,Q8BZ32,Q3U1N2,Q61009,Q9WVK4,E9PYP1,Q8BYY4,Q8VCC2,O54890,P43406,Q06180,Q9Z1E3,P43883,P59266,Q8CI95,Q9DBG5,B9EJ86,Q9DBL9,Q00623,P97450,Q9QUJ7,P47713,P70236,Q9WTU6,Q9Z1M0,P34928,Q64310,Q9CQC9,Q8R316,Q91ZX7,P23188,Q3U2P1,P32020,Q8CAY6,Q91V01,P35235,P34884,Q8VEK0,P48025,P97819,Q60994,Q8CGC7,P11404,P08226,Q91V24,…	0.146411	0.550083	0.0512821
GO:0009410	response to xenobiotic stimulus	P	8	198	231	8846	0.034632	0.022383	over	P10648,P33267,P00158,P11087,P50637,P54279,P70236,Q9WVH4	B2RQC6,O08915,O54754,O55060,P10648,P19157,P24472,P30561,P33267,P48758,P50285,P97872,Q64429,Q64435,Q64520,Q8BLF1,Q8VC28,Q91W87,Q9CRC0,Q9CX98,Q62087,Q921H8,Q6SKR2,Q91WU5,O09131,P10649,P15626,P41216,P47199,P48774,Q8BG93,Q9Z0J4,Q63886,Q8R084,O54890,P02340,P04925,P13405,P13439,P17918,P22777,P28028,P47941,P62835,Q01279,Q5EG47,Q60994,Q61881,Q62351,Q6PDN3,Q6R891,Q80ZJ1,Q8BHS3,Q8CGA0,Q8VID5,Q8VIG1,Q91VJ1,…	0.14671	0.550083	0.040404
GO:0036363	transforming growth factor beta activation	P	1	6	231	8846	0.004329	0.000678273	over	Q8CG19	P43406,Q0VBD0,Q8CG19,P11499,P23188,Q61810	0.14684	0.550083	0.166667
GO:0009838	abscission	P	1	6	231	8846	0.004329	0.000678273	over	O70126	O70126,Q8R1X6,Q8VEJ9,Q9CX00,Q9D7F7,Q9DAZ9	0.14684	0.550083	0.166667
GO:0061343	cell adhesion involved in heart morphogenesis	P	1	6	231	8846	0.004329	0.000678273	over	Q8BLU0	P27090,P37172,Q62312,P31266,P63001,Q8BLU0	0.14684	0.550083	0.166667
GO:0035726	common myeloid progenitor cell proliferation	P	1	6	231	8846	0.004329	0.000678273	over	B2RRD7	B2RRD7,P19157,Q69Z37,Q8CHQ0,Q99PU7,Q9Z0M5	0.14684	0.550083	0.166667
GO:0048630	skeletal muscle tissue growth	P	1	6	231	8846	0.004329	0.000678273	over	P18762	O88990,P18762,Q8BSK8,Q9Z2C5,P04756,Q5SPW0	0.14684	0.550083	0.166667
GO:0048840	otolith development	P	1	6	231	8846	0.004329	0.000678273	over	Q8VE09	Q8BGE6,P70193,Q8R015,Q8VE09,Q9R0K7,Q99J83	0.14684	0.550083	0.166667
GO:0032241	positive regulation of nucleobase-containing compound transport	P	1	6	231	8846	0.004329	0.000678273	over	Q80XC6	E9QNN1,O70133,Q60749,Q6NVF9,Q80XC6,Q9CQ49	0.14684	0.550083	0.166667
GO:0051901	positive regulation of mitochondrial depolarization	P	1	6	231	8846	0.004329	0.000678273	over	P50637	P11103,P28654,P50637,P68040,Q9EQQ9,Q9Z1M0	0.14684	0.550083	0.166667
GO:0014877	response to muscle inactivity involved in regulation of muscle adaptation	P	1	6	231	8846	0.004329	0.000678273	over	O09165	O09165,O88990,P82350,Q62165,Q6NZM9,Q9JJV9	0.14684	0.550083	0.166667
GO:0045916	negative regulation of complement activation	P	1	6	231	8846	0.004329	0.000678273	over	P97290	P97290,Q6GQT1,O55186,Q64735,P98064,Q61475	0.14684	0.550083	0.166667
GO:0043320	natural killer cell degranulation	P	1	6	231	8846	0.004329	0.000678273	over	Q9D3G5	O08573,P11438,P22892,O89053,P70280,Q9D3G5	0.14684	0.550083	0.166667
GO:0002407	dendritic cell chemotaxis	P	1	6	231	8846	0.004329	0.000678273	over	Q8R5L1	E9Q7D5,O35658,P14211,Q8R5L1,Q6P9J9,Q7TN37	0.14684	0.550083	0.166667
GO:0006700	C21-steroid hormone biosynthetic process	P	1	6	231	8846	0.004329	0.000678273	over	Q61542	P32020,Q61542,Q8VIG1,P98078,P08046,Q6P5E8	0.14684	0.550083	0.166667
GO:0017183	peptidyl-diphthamide biosynthetic process from peptidyl-histidine	P	1	6	231	8846	0.004329	0.000678273	over	Q9CYU6	Q5NCQ5,Q8K0W9,Q9CQ28,Q9CR25,Q9CWQ0,Q9CYU6	0.14684	0.550083	0.166667
GO:0042448	progesterone metabolic process	P	1	6	231	8846	0.004329	0.000678273	over	Q61542	P32020,Q61542,P08046,Q6P5E8,P42232,Q91WT7	0.14684	0.550083	0.166667
GO:0032324	molybdopterin cofactor biosynthetic process	P	1	6	231	8846	0.004329	0.000678273	over	Q9Z223	A2BDX3,Q5RKZ7,Q8BUV3,Q9Z1J3,Q9Z223,Q9Z224	0.14684	0.550083	0.166667
GO:0062033	positive regulation of mitotic sister chromatid segregation	P	1	6	231	8846	0.004329	0.000678273	over	O70126	Q9DCX1,Q9WTX8,E9Q7G0,O70126,P11440,Q8CHK4	0.14684	0.550083	0.166667
GO:0002176	male germ cell proliferation	P	1	6	231	8846	0.004329	0.000678273	over	Q9Z0F4	O08807,P05480,P70380,Q9Z0F4,Q99L45,Q9R0P9	0.14684	0.550083	0.166667
GO:0021979	hypothalamus cell differentiation	P	1	6	231	8846	0.004329	0.000678273	over	P70275	O08665,O35375,P70206,P70208,P70275,P97333	0.14684	0.550083	0.166667
GO:1900017	positive regulation of cytokine production involved in inflammatory response	P	1	6	231	8846	0.004329	0.000678273	over	Q9QUK6	O35345,P22366,P42227,Q8K3H0,Q9QUK6,Q9WTU6	0.14684	0.550083	0.166667
GO:0035809	regulation of urine volume	P	1	6	231	8846	0.004329	0.000678273	over	P18762	O35632,P08752,P18762,Q01341,Q9WV30,P45376	0.14684	0.550083	0.166667
GO:0048304	positive regulation of isotype switching to IgG isotypes	P	1	6	231	8846	0.004329	0.000678273	over	P54279	P27512,P43247,P54279,Q6NZQ4,Q99L02,Q9JK91	0.14684	0.550083	0.166667
GO:1901741	positive regulation of myoblast fusion	P	1	6	231	8846	0.004329	0.000678273	over	P10085	O08529,O08917,P10085,P47811,Q8BH64,Q9WVK4	0.14684	0.550083	0.166667
GO:0046833	positive regulation of RNA export from nucleus	P	1	6	231	8846	0.004329	0.000678273	over	Q80XC6	E9QNN1,O70133,Q60749,Q6NVF9,Q80XC6,Q9CQ49	0.14684	0.550083	0.166667
GO:0032305	positive regulation of icosanoid secretion	P	1	6	231	8846	0.004329	0.000678273	over	P70236	P47713,P70236,Q9WTU6,Q9Z1M0,P34884,P97819	0.14684	0.550083	0.166667
GO:0006971	hypotonic response	P	1	6	231	8846	0.004329	0.000678273	over	P50637	P50637,Q6P9R2,Q6PDN3,Q924N4,Q9WTY4,Q9Z1W9	0.14684	0.550083	0.166667
GO:0016048	detection of temperature stimulus	P	1	6	231	8846	0.004329	0.000678273	over	Q9QUK6	P43136,P70202,P70658,Q91YI4,Q9QUK6,Q8CGF6	0.14684	0.550083	0.166667
GO:0014894	response to denervation involved in regulation of muscle adaptation	P	1	6	231	8846	0.004329	0.000678273	over	O09165	O09165,O88990,P82350,Q62165,Q6NZM9,Q9JJV9	0.14684	0.550083	0.166667
GO:0070391	response to lipoteichoic acid	P	1	6	231	8846	0.004329	0.000678273	over	Q9QUK6	P10810,P47811,P58801,Q04207,Q99JY1,Q9QUK6	0.14684	0.550083	0.166667
GO:0050961	detection of temperature stimulus involved in sensory perception	P	1	6	231	8846	0.004329	0.000678273	over	Q9QUK6	P43136,P70202,P70658,Q91YI4,Q9QUK6,Q8CGF6	0.14684	0.550083	0.166667
GO:0015669	gas transport	P	1	6	231	8846	0.004329	0.000678273	over	P04247	P00920,P02104,Q02013,Q9WTY4,P04247,P15327	0.14684	0.550083	0.166667
GO:0099601	regulation of neurotransmitter receptor activity	P	1	6	231	8846	0.004329	0.000678273	over	P54763	P28571,P54763,Q62108,Q9QVP9,Q9JM52,P0DP60	0.14684	0.550083	0.166667
GO:2000272	negative regulation of signaling receptor activity	P	1	6	231	8846	0.004329	0.000678273	over	P54763	P49769,Q8BHL4,Q8VDM1,Q99JZ7,P28571,P54763	0.14684	0.550083	0.166667
GO:0070424	regulation of nucleotide-binding oligomerization domain containing signaling pathway	P	1	6	231	8846	0.004329	0.000678273	over	Q9QUK6	Q60769,Q91W98,Q9QUK6,P29352,Q80TH2,Q9QZ08	0.14684	0.550083	0.166667
GO:0045346	regulation of MHC class II biosynthetic process	P	1	6	231	8846	0.004329	0.000678273	over	Q9QUK6	B1AY10,Q9R1C0,Q62120,Q8BVZ5,Q923E4,Q9QUK6	0.14684	0.550083	0.166667
GO:0006004	fucose metabolic process	P	1	6	231	8846	0.004329	0.000678273	over	Q99LJ1	G5E8F4,Q8BHT6,Q8R2K1,Q8VHI3,Q91ZW2,Q99LJ1	0.14684	0.550083	0.166667
GO:0090331	negative regulation of platelet aggregation	P	1	6	231	8846	0.004329	0.000678273	over	P0C605	O09039,P0C605,P28867,P40240,Q8BGG7,Q9QXP7	0.14684	0.550083	0.166667
GO:0003351	epithelial cilium movement involved in extracellular fluid movement	P	1	6	231	8846	0.004329	0.000678273	over	Q91V51	Q80Z25,P70441,Q91V51,Q8BPA8,Q8C0M8,Q9QXL8	0.14684	0.550083	0.166667
GO:0071679	commissural neuron axon guidance	P	1	6	231	8846	0.004329	0.000678273	over	P54763	P13595,P54763,P97333,P97863,Q62165,Q9Z0F8	0.14684	0.550083	0.166667
GO:1902412	regulation of mitotic cytokinesis	P	1	6	231	8846	0.004329	0.000678273	over	O70126	Q63850,O70126,O70201,P83741,Q91VA6,Q9WU62	0.14684	0.550083	0.166667
GO:1903490	positive regulation of mitotic cytokinesis	P	1	6	231	8846	0.004329	0.000678273	over	O70126	Q63850,O70126,O70201,P83741,Q91VA6,Q9WU62	0.14684	0.550083	0.166667
GO:1901098	positive regulation of autophagosome maturation	P	1	6	231	8846	0.004329	0.000678273	over	P18762	O88746,P18762,Q3UMB5,Q60766,Q80U30,Q8VDC1	0.14684	0.550083	0.166667
GO:0021886	hypothalamus gonadotrophin-releasing hormone neuron differentiation	P	1	6	231	8846	0.004329	0.000678273	over	P70275	O08665,O35375,P70206,P70208,P70275,P97333	0.14684	0.550083	0.166667
GO:0033292	T-tubule organization	P	1	6	231	8846	0.004329	0.000678273	over	P50462	O08539,O55143,P50462,Q69ZN7,Q8C8R3,Q9ESD7	0.14684	0.550083	0.166667
GO:1904464	regulation of matrix metallopeptidase secretion	P	1	6	231	8846	0.004329	0.000678273	over	Q9QUK6	O54901,P54071,P18572,Q9QUK6,E9Q912,P55012	0.14684	0.550083	0.166667
GO:0071670	smooth muscle cell chemotaxis	P	1	6	231	8846	0.004329	0.000678273	over	Q9R1B9	P19157,Q9R1B9,Q9WUM3,P61793,P05622,Q9EPC1	0.14684	0.550083	0.166667
GO:0071223	cellular response to lipoteichoic acid	P	1	6	231	8846	0.004329	0.000678273	over	Q9QUK6	P10810,P47811,P58801,Q04207,Q99JY1,Q9QUK6	0.14684	0.550083	0.166667
GO:1990773	matrix metallopeptidase secretion	P	1	6	231	8846	0.004329	0.000678273	over	Q9QUK6	E9Q912,P55012,O54901,P54071,P18572,Q9QUK6	0.14684	0.550083	0.166667
GO:0060026	convergent extension	P	1	6	231	8846	0.004329	0.000678273	over	Q7TNH6	P51141,Q60838,Q7TNH6,Q62318,O88572,Q8BKG3	0.14684	0.550083	0.166667
GO:0021856	hypothalamic tangential migration using cell-axon interactions	P	1	6	231	8846	0.004329	0.000678273	over	P70275	O08665,O35375,P70206,P70208,P70275,P97333	0.14684	0.550083	0.166667
GO:0021828	gonadotrophin-releasing hormone neuronal migration to the hypothalamus	P	1	6	231	8846	0.004329	0.000678273	over	P70275	O08665,O35375,P70206,P70208,P70275,P97333	0.14684	0.550083	0.166667
GO:0071476	cellular hypotonic response	P	1	6	231	8846	0.004329	0.000678273	over	P50637	Q924N4,P50637,Q6P9R2,Q6PDN3,Q9WTY4,Q9Z1W9	0.14684	0.550083	0.166667
GO:0002246	wound healing involved in inflammatory response	P	1	6	231	8846	0.004329	0.000678273	over	Q9QUK6	P12032,P30558,A0A338P6S8,P14901,P15379,Q9QUK6	0.14684	0.550083	0.166667
GO:0036005	response to macrophage colony-stimulating factor	P	1	6	231	8846	0.004329	0.000678273	over	Q9QUK6	P70451,Q922S4,P07141,P97465,Q06180,Q9QUK6	0.14684	0.550083	0.166667
GO:0002710	negative regulation of T cell mediated immunity	P	1	6	231	8846	0.004329	0.000678273	over	Q9D659	P15702,P48453,Q9D659,P30561,Q00609,Q99N11	0.14684	0.550083	0.166667
GO:0048296	regulation of isotype switching to IgA isotypes	P	1	6	231	8846	0.004329	0.000678273	over	P54279	Q8R3N6,P04202,P43247,P54279,Q8BVE8,Q9JK91	0.14684	0.550083	0.166667
GO:0070432	regulation of nucleotide-binding oligomerization domain containing 2 signaling pathway	P	1	6	231	8846	0.004329	0.000678273	over	Q9QUK6	P29352,Q60769,Q80TH2,Q91W98,Q9QUK6,Q9QZ08	0.14684	0.550083	0.166667
GO:0002295	T-helper cell lineage commitment	P	1	6	231	8846	0.004329	0.000678273	over	Q3U2S4	P15702,Q9JLN9,P04202,P42227,Q3U2S4,Q9Z175	0.14684	0.550083	0.166667
GO:0039536	negative regulation of RIG-I signaling pathway	P	1	6	231	8846	0.004329	0.000678273	over	Q8R5L1	A8Y5H7,O35658,P60670,P70362,Q3TL44,Q8R5L1	0.14684	0.550083	0.166667
GO:0070427	nucleotide-binding oligomerization domain containing 1 signaling pathway	P	1	6	231	8846	0.004329	0.000678273	over	Q9QUK6	Q60769,Q91W98,Q9QUK6,P58801,Q60989,Q9Z1E3	0.14684	0.550083	0.166667
GO:0021888	hypothalamus gonadotrophin-releasing hormone neuron development	P	1	6	231	8846	0.004329	0.000678273	over	P70275	O08665,O35375,P70206,P70208,P70275,P97333	0.14684	0.550083	0.166667
GO:0014012	peripheral nervous system axon regeneration	P	1	6	231	8846	0.004329	0.000678273	over	P50637	Q924Z4,P08551,P14873,P33434,P50637,Q80YX1	0.14684	0.550083	0.166667
GO:0071294	cellular response to zinc ion	P	1	6	231	8846	0.004329	0.000678273	over	P50637	P02798,P02802,P50637,Q01147,Q5U431,Q9JJX6	0.14684	0.550083	0.166667
GO:0036006	cellular response to macrophage colony-stimulating factor stimulus	P	1	6	231	8846	0.004329	0.000678273	over	Q9QUK6	P07141,P97465,Q06180,Q9QUK6,P70451,Q922S4	0.14684	0.550083	0.166667
GO:0061724	lipophagy	P	1	6	231	8846	0.004329	0.000678273	over	P18762	O35704,P18762,P42859,P97363,P51150,P70295	0.14684	0.550083	0.166667
GO:1901897	regulation of relaxation of cardiac muscle	P	1	6	231	8846	0.004329	0.000678273	over	B9EIW1	Q01063,B9EIW1,A2ASS6,E9Q9K8,Q6PHZ2,Q923T9	0.14684	0.550083	0.166667
GO:0033700	phospholipid efflux	P	1	6	231	8846	0.004329	0.000678273	over	P34928	P08226,Q00623,Q91V24,O35379,P34928,Q8R0G7	0.14684	0.550083	0.166667
GO:0015801	aromatic amino acid transport	P	1	6	231	8846	0.004329	0.000678273	over	Q8CH36	P10852,Q8CH36,Q9Z127,Q91W98,Q8BL03,Q09143	0.14684	0.550083	0.166667
GO:0048290	isotype switching to IgA isotypes	P	1	6	231	8846	0.004329	0.000678273	over	P54279	Q8R3N6,P04202,P43247,P54279,Q8BVE8,Q9JK91	0.14684	0.550083	0.166667
GO:0006362	transcription elongation from RNA polymerase I promoter	P	1	6	231	8846	0.004329	0.000678273	over	Q8K2X8	F8VPZ5,O08811,P25976,P49135,Q8K202,Q8K2X8	0.14684	0.550083	0.166667
GO:0051694	pointed-end actin filament capping	P	1	6	231	8846	0.004329	0.000678273	over	Q8BVA4	E9QA62,P49813,Q3UHZ5,Q8BVA4,Q9JHJ0,Q9JKK7	0.14684	0.550083	0.166667
GO:0098976	excitatory chemical synaptic transmission	P	1	6	231	8846	0.004329	0.000678273	over	P32848	P32848,P35922,P70271,Q61037,Q76I79,Q920C1	0.14684	0.550083	0.166667
GO:0015824	proline transport	P	1	6	231	8846	0.004329	0.000678273	over	Q8CH36	Q8CFE6,O35874,P10852,Q8CH36,Q8K4D3,Q9Z127	0.14684	0.550083	0.166667
GO:0017182	peptidyl-diphthamide metabolic process	P	1	6	231	8846	0.004329	0.000678273	over	Q9CYU6	Q5NCQ5,Q8K0W9,Q9CQ28,Q9CR25,Q9CWQ0,Q9CYU6	0.14684	0.550083	0.166667
GO:0021957	corticospinal tract morphogenesis	P	1	6	231	8846	0.004329	0.000678273	over	Q9R1B9	Q9R1B9,P55288,Q3UHA3,Q61043,Q8K3B1,Q9R0G7	0.14684	0.550083	0.166667
GO:0031432	titin binding	F	1	6	231	8846	0.004329	0.000678273	over	Q9WV06	A2AAJ9,P0DP28,Q6PHZ2,Q9CR42,Q9JI91,Q9WV06	0.14684	0.550083	0.166667
GO:0008179	adenylate cyclase binding	F	1	6	231	8846	0.004329	0.000678273	over	P18762	E9Q9K8,P0DP28,P18762,P40124,Q99N57,Q9WTQ5	0.14684	0.550083	0.166667
GO:0055102	lipase inhibitor activity	F	1	6	231	8846	0.004329	0.000678273	over	P34928	P34928,O35639,P07356,P10107,Q00623,Q3TDN2	0.14684	0.550083	0.166667
GO:0102545	phosphatidyl phospholipase B activity	F	1	6	231	8846	0.004329	0.000678273	over	A2AJ88	A2AJ88,P47713,P97819,Q3TRM4,Q8K1N1,Q8VEB4	0.14684	0.550083	0.166667
GO:0008420	RNA polymerase II CTD heptapeptide repeat phosphatase activity	F	1	6	231	8846	0.004329	0.000678273	over	Q8BX07	P58466,Q7TSG2,Q8BG15,Q8BX07,Q8VC34,Q9CY97	0.14684	0.550083	0.166667
GO:0004656	procollagen-proline 4-dioxygenase activity	F	1	6	231	8846	0.004329	0.000678273	over	Q6W3F0	E9Q7B0,P09103,Q5SX75,Q60715,Q60716,Q6W3F0	0.14684	0.550083	0.166667
GO:0005179	hormone activity	F	1	6	231	8846	0.004329	0.000678273	over	Q6PGN1	O35257,Q04999,Q60994,Q61554,Q6PGN1,Q8CIE6	0.14684	0.550083	0.166667
GO:0042500	aspartic endopeptidase activity, intramembrane cleaving	F	1	6	231	8846	0.004329	0.000678273	over	Q9CUS9	A3KGR9,P49769,Q3TD49,Q861Q5,Q9CUS9,Q9JJF9	0.14684	0.550083	0.166667
GO:0016894	endonuclease activity, active with either ribo- or deoxyribonucleic acids and producing 3'-phosphomonoesters	F	1	6	231	8846	0.004329	0.000678273	over	Q6P7W5	Q6P7W5,Q8BMZ5,P56542,Q8BMI4,P52760,Q78PY7	0.14684	0.550083	0.166667
GO:0005003	ephrin receptor activity	F	1	6	231	8846	0.004329	0.000678273	over	P54763	O08644,P54754,P54763,Q60750,P54761,Q03145	0.14684	0.550083	0.166667
GO:0015173	aromatic amino acid transmembrane transporter activity	F	1	6	231	8846	0.004329	0.000678273	over	Q8CH36	Q09143,Q91W98,Q8CGA3,Q8CH36,Q9Z127,P10852	0.14684	0.550083	0.166667
GO:0000405	bubble DNA binding	F	1	6	231	8846	0.004329	0.000678273	over	Q3UJK0	O09053,P00520,P35689,P63158,Q3UJK0,Q75NR7	0.14684	0.550083	0.166667
GO:0097100	supercoiled DNA binding	F	1	6	231	8846	0.004329	0.000678273	over	Q3UJK0	P30681,P62908,P63158,Q04750,Q3UJK0,Q99JF8	0.14684	0.550083	0.166667
GO:0048273	mitogen-activated protein kinase p38 binding	F	1	6	231	8846	0.004329	0.000678273	over	P0C605	O88942,P0C605,P47811,Q8CF89,Q9ESS0,Q9JIF0	0.14684	0.550083	0.166667
GO:1903136	cuprous ion binding	F	1	6	231	8846	0.004329	0.000678273	over	Q9Z0F7	O08997,P04925,P56394,Q64430,Q99LX0,Q9Z0F7	0.14684	0.550083	0.166667
GO:0034464	BBSome	C	1	6	231	8846	0.004329	0.000678273	over	Q8K2G4	J3QMK2,Q3V3N7,Q8C1Z7,Q8K2G4,Q8VD72,Q9CZQ9	0.14684	0.550083	0.166667
GO:0120103	centriolar subdistal appendage	C	1	6	231	8846	0.004329	0.000678273	over	Q8BI22	A3KGV1,O08788,P28740,Q61043,Q6A065,Q8BI22	0.14684	0.550083	0.166667
GO:0032300	mismatch repair complex	C	1	6	231	8846	0.004329	0.000678273	over	P54279	P43247,P54276,P54279,Q8K119,Q9JK91,A0A1Y7VMP7	0.14684	0.550083	0.166667
GO:0033010	paranodal junction	C	1	6	231	8846	0.004329	0.000678273	over	Q68FG2	P16546,P45376,Q68FG2,Q8C8R3,Q8VDQ8,Q9D8B7	0.14684	0.550083	0.166667
GO:0009395	phospholipid catabolic process	P	2	26	231	8846	0.00865801	0.00293918	over	P34928,A2AJ88	Q99LR1,Q9Z1Q2,O70572,P58242,Q04519,Q6ZPR5,P35951,Q61009,P34928,P51432,Q62077,Q8CDA1,P47713,A2AJ88,P97819,Q8K1N1,Q8VEB4,O08709,Q9CRY7,O88844,P28867,P97813,Q3TCN2,Q8CIH5,Q8R2Y0,Q9Z280	0.146843	0.550083	0.0769231
GO:0050873	brown fat cell differentiation	P	2	26	231	8846	0.00865801	0.00293918	over	P04247,P18762	Q8BGW1,Q923E4,Q9ESS0,Q9JLN9,P47811,Q05769,Q3UH06,Q62231,Q64092,Q64321,Q8VEK3,Q8QZS3,O55003,P04247,P11404,P13516,P17563,P18762,P28033,Q60994,Q61739,Q7TSH3,Q8BZH0,Q8R180,Q99J47,Q9EQ20	0.146843	0.550083	0.0769231
GO:0051865	protein autoubiquitination	P	2	26	231	8846	0.00865801	0.00293918	over	Q9CQ37,Q9CYB0	P59808,P62878,Q5S006,Q8K4B0,E9Q555,O54965,P39429,P48754,P70196,Q3KNM2,Q69ZI1,Q6A009,Q6PDX6,Q7TMI3,Q80ZI6,Q8BFX1,Q8BT14,Q8K2Y0,Q91YT2,Q9CQ37,Q9CR50,Q9CYB0,Q9CZW6,Q9DCN7,Q9QZS2,Q9WUD1	0.146843	0.550083	0.0769231
GO:0033017	sarcoplasmic reticulum membrane	C	2	26	231	8846	0.00865801	0.00293918	over	B9EIW1,O09165	E9Q9K8,Q60870,Q9ET80,E9PZQ0,P26883,A2AUC9,B9EIW1,O09165,O55143,O70622,P54265,P70302,Q3MI48,Q3UBX0,Q6P069,Q6PHZ2,Q6ZWQ0,Q7TQ48,Q8BSY0,Q8CGZ0,Q8R429,Q923T9,Q9ET78,Q9JKN1,Q9Z0J4,Q9Z329	0.146843	0.550083	0.0769231
GO:0060170	ciliary membrane	C	2	26	231	8846	0.00865801	0.00293918	over	Q3U284,Q8K2G4	Q9ERB0,Q9QXY6,Q9WVK4,P62874,J3QMK2,O35245,O70589,O88848,P06745,P42208,P42567,P55258,Q3U284,Q3V3N7,Q640N2,Q6IRU5,Q6P6J9,Q6PCQ0,Q8BR76,Q8C1Z7,Q8K2G4,Q8VD72,Q8VDY4,Q9CZQ9,Q9DB07,Q9DBV4	0.146843	0.550083	0.0769231
GO:0002697	regulation of immune effector process	P	7	167	231	8846	0.030303	0.0188786	over	P97290,P54763,Q9D659,Q9QUK6,Q8R5L1,P54279,Q3U1T9	P01027,P15702,P04223,P06339,P14426,P97290,Q6GQT1,Q9QZL0,P48453,O70439,P01887,P11609,P23492,P43432,P63017,Q61160,Q921M7,Q9CZQ6,Q9Z1M0,O55186,Q60769,P27512,P39429,P70196,P70268,Q8C6L5,Q91XB0,P97313,Q8BVZ5,Q9D2C7,O35129,P06745,P54763,P58462,P67778,P70452,Q9QYI6,Q00609,Q99N11,Q91VL9,P25119,Q99J83,O08538,Q00623,P17710,Q7TN12,Q8BZT9,Q9JIA7,Q7TN37,Q9D659,Q2TBA3,Q61475,Q62073,Q9QUK6,Q8CIH5,Q6Q899,Q8VCF0,…	0.146951	0.550083	0.0419162
GO:0002456	T cell mediated immunity	P	3	51	231	8846	0.012987	0.00576532	over	Q9D3G5,Q9D659,Q3U1T9	O08644,P15702,O08797,O88662,P00493,P01887,P04223,P06339,P14426,P23591,P48453,P49935,Q6P217,Q9CZQ6,Q9D0V7,Q9D3G5,Q9Z1M0,Q9QZL0,O70439,P11609,P23492,P43432,P63017,Q61160,Q921M7,Q6A0D4,Q91XB0,Q00609,Q99N11,Q91VL9,P25119,Q7TN37,Q9D659,P39429,P70196,Q2TBA3,Q61475,Q62073,P63158,P30561,P63038,Q8BMI0,P32507,Q8BVF6,P35762,Q3U1T9,P70380,O09118,O55237,P97412,Q64735	0.147695	0.550083	0.0588235
GO:0019724	B cell mediated immunity	P	3	51	231	8846	0.012987	0.00576532	over	P01029,P97290,P54279	P01027,P04223,P06339,P14426,P43247,Q9JK91,P35762,Q9QZ11,P32507,P29351,O35658,P01029,P97290,P98086,Q61475,Q64735,P01786,P22366,P28867,P43432,Q91W06,Q9Z0H7,P07903,P54276,Q68FF0,Q6A028,Q7TQK4,Q8BTW3,Q924T3,Q9R207,Q62383,Q9D842,Q3ULW8,Q3U8K7,Q62351,Q6NZQ4,Q6PR54,Q8R1M0,P63038,Q8R0W6,Q8R3N6,P04202,P54279,Q8BVE8,Q91W98,P27512,Q99L02,Q91XB0,O09118,O55237,P25446	0.147695	0.550083	0.0588235
GO:0021954	central nervous system neuron development	P	3	51	231	8846	0.012987	0.00576532	over	P70275,P54763,Q9R1B9	A2A9C3,O35127,P63005,Q61043,Q8CBR6,Q9R0G7,O08665,O35375,P70206,P70208,P70275,P97333,Q60987,Q6P1E1,Q60597,Q64430,Q6PGN3,Q8CFE4,Q9CQ69,Q9D906,P21279,Q3U1C4,Q8CHG7,P63001,P54754,P54763,Q6ZPU9,Q7TPH6,Q9JLM8,O08586,P07901,P11499,P20444,P34152,Q91YM2,Q9ERR1,Q9JMK0,P55288,Q3UHA3,Q8K3B1,P97863,Q8CGF6,Q91ZS8,Q9R1B9,P00493,P16092,P49615,Q5F2E8,Q641K1,Q69ZF3,Q9JLB2	0.147695	0.550083	0.0588235
GO:0042471	ear morphogenesis	P	3	51	231	8846	0.012987	0.00576532	over	Q8VE09,P54763,Q1EG27	P63001,Q80U72,Q80ZX0,Q8C456,Q04887,Q6A078,P70193,Q8R015,Q8VE09,O09118,P16092,P54763,P63013,P70338,Q06348,Q5SSL4,Q60987,Q61321,Q62231,Q64331,Q6PAJ1,Q99PF4,Q9ES64,Q9QXV8,Q9R0K7,Q9Z138,P63085,Q01721,Q63844,Q9WTX2,O54752,P06802,Q61614,Q9JJI8,Q9Z191,Q64318,A2AI08,P08228,P70441,Q1EG27,Q3V0K9,Q8VIG1,Q99KW3,O35453,P51141,Q60838,Q61062,Q8BKG3,Q9JIP6,Q3UGF1,Q6KCD5	0.147695	0.550083	0.0588235
GO:0016298	lipase activity	F	3	51	231	8846	0.012987	0.00576532	over	A2AP18,A2AJ88,A0A0F6AIX6	A2AP18,A2AT93,P51432,Q3USB7,Q62077,Q640M6,Q8CIH5,Q8K2J0,Q8K394,Q8R3B1,Q91UZ1,Q6WQJ1,P97823,Q3TCN2,Q80YA3,Q8R2Y0,Q8R3U1,Q99LR1,Q9Z1Q2,A2AJ88,P47713,P97819,Q3TRM4,Q8K1N1,Q8VD66,Q9CRY7,Q9JL56,Q9WTL7,O08709,Q9EPR2,O35405,P14901,P97813,Q9Z280,O70572,P58242,Q04519,Q6ZPR5,E9PYP1,P54310,Q8BVA5,Q8VCC2,Q9Z0M5,Q80Y98,Q91WC9,Q9QXM0,Q8VEB4,Q8VI78,O35678,Q9QZC8,A0A0F6AIX6	0.147695	0.550083	0.0588235
GO:0016529	sarcoplasmic reticulum	C	3	51	231	8846	0.012987	0.00576532	over	O09165,B9EIW1,Q02789	E9Q9K8,Q60870,Q9ET80,O55143,E9PZQ0,O09165,O70622,A2AUC9,B9EIW1,P26883,P54265,P70302,Q3MI48,Q3UBX0,Q6P069,Q6PHZ2,Q6ZWQ0,Q7TQ48,Q8BSY0,Q8CGZ0,Q8R429,Q923T9,Q9ET78,Q9JKN1,Q9Z0J4,Q9Z329,O09161,O35887,P08113,P14211,Q9CXI5,F8VPN4,G5E8K5,O08528,O08532,O35387,P11881,P35441,P36536,P56565,P70227,P82347,Q00519,Q02789,Q60823,Q7TN79,Q80TA6,Q8CFX1,Q8R3Z5,Q9D1X0,Q9WUB3	0.147695	0.550083	0.0588235
GO:0097731	9+0 non-motile cilium	C	3	51	231	8846	0.012987	0.00576532	over	Q1EG27,Q8K2G4,Q8CHB8	O70172,P14873,P18572,P22437,P35822,P56716,P62874,P70188,Q08288,Q1EG27,Q3UGF1,Q60952,Q61025,Q62059,Q6A078,Q6NS45,Q6NVF0,Q8BP00,Q8C1Z7,Q8C6G1,Q8CIC2,Q8K2G4,Q8K3E5,Q99104,Q99LC9,Q9ES64,Q9QYR6,Q9R0X5,E9PY46,O35648,P28741,P42208,Q3V0J1,Q61371,Q62559,Q6NWV3,Q8BXG3,Q8CG73,Q8VCN9,Q8VD72,Q9R1K9,Q9WUL7,Q80UF4,Q9WV27,P20444,O35386,O88413,Q8CHB8,Q8K057,Q9CQI4,Q9D0M5	0.147695	0.550083	0.0588235
GO:0002440	production of molecular mediator of immune response	P	5	107	231	8846	0.021645	0.0120959	over	P54763,Q9D659,Q9QUK6,P54279,Q3U1T9	P43247,Q9JK91,P27512,P39429,P70196,P70268,Q60769,Q8C6L5,Q91XB0,P97313,Q8BVZ5,Q9D2C7,O35129,P04223,P06339,P06745,P14426,P54763,P58462,P67778,P70452,Q9QYI6,P25119,Q99J83,O08538,Q00623,P17710,Q7TN12,Q8BZT9,Q9JIA7,Q7TN37,Q9D659,P01887,Q2TBA3,Q61475,Q62073,Q9QUK6,Q8CIH5,Q6Q899,Q8VCF0,Q8VHK9,Q91VR5,Q9JIK5,Q9R269,Q9JJZ4,Q9JLJ0,P04202,P17125,P26687,P27090,Q00993,Q3TL44,Q68FE2,Q9CXX9,Q8K409,Q9CWL8,P54276,…	0.147742	0.550083	0.046729
GO:0022409	positive regulation of cell-cell adhesion	P	6	137	231	8846	0.025974	0.0154872	over	P52795,P35456,Q8K0E8,Q8VCM7,Q9D659,Q9WVH4	P15702,P16045,P49817,P52795,P52800,Q00609,Q9JL15,P03958,Q8BZ47,P25916,P58801,E2JF22,Q9R0M4,B1ASP2,G5E8K5,P35456,P52332,O08917,P15379,Q8K0E8,Q8VCM7,P35762,O55033,O55186,O89053,P10107,P11609,P23492,P29533,P35428,P42230,P43432,P55264,P70196,Q00560,Q09143,Q3TXU5,Q62120,Q62351,Q8VE98,Q99M51,Q99M87,Q9JLJ1,Q9R117,P41274,P42232,P47877,P62908,P63158,P63328,P70380,Q61160,Q61586,Q64321,Q03347,Q08024,Q64131,…	0.148665	0.553086	0.0437956
GO:0030031	cell projection assembly	P	12	328	231	8846	0.0519481	0.0370789	over	Q8CHB8,Q91V51,Q9R1B9,Q8BI22,P54763,Q1EG27,Q3U284,Q7TNH6,Q8K2G4,Q8VE09,Q9D2I5,Q3UTQ8	O09118,P97333,Q4JIM5,Q60598,Q61879,Q99M51,P63147,Q61371,Q62036,Q8CHB8,Q91V51,Q99MS8,P47757,P60766,P63001,P70451,Q03145,Q91YR1,Q9JI08,Q9Z0P5,O88398,P07901,P18760,P26450,P28660,P39054,P61161,P62484,Q02013,Q61553,Q64430,Q6NZM9,Q7TMB8,Q8BH43,Q91VR8,Q99JY9,Q9CVB6,Q9JLN9,Q9R1B9,Q91Z67,O55033,P09055,P97348,Q5SNZ0,Q60992,Q64727,Q6EDY6,Q8K4G5,Q8R480,Q8VI36,Q91XC0,Q91ZM2,Q91ZT5,Q9CRA5,Q9ES28,Q9ES46,Q9R0C8,…	0.150073	0.557887	0.0365854
GO:0002285	lymphocyte activation involved in immune response	P	4	79	231	8846	0.017316	0.00893059	over	Q9QUK6,Q9D3G5,P54279,Q3U2S4	P49769,Q9QZ05,Q8R5A3,P15702,Q9JLN9,P02340,P41251,P62754,P03958,Q91WI7,Q9D4H9,A2AF47,O35516,Q60769,Q9QVP9,Q8CIH5,P06802,P16045,Q9JL15,P54751,P00520,Q8K394,Q9QUK6,P43432,Q64430,Q9D3G5,O89053,P70280,O08573,P11438,P22892,Q9EP53,P63158,Q04863,O88559,P55200,P07903,P43247,P54276,Q68FF0,Q6A028,Q7TQK4,Q8BTW3,Q924T3,Q9JK91,Q9QZ11,Q9R207,Q62383,Q9D842,Q64321,Q4VGL6,Q6PD21,P10107,P58801,P70380,Q3ULW8,Q3U8K7,…	0.151274	0.56147	0.0506329
GO:0019722	calcium-mediated signaling	P	4	79	231	8846	0.017316	0.00893059	over	B9EIW1,O09165,Q9CUS9,Q9Z0F4	B9EIW1,O09161,Q8C8R3,Q9DAV9,O55143,P14094,Q61165,Q6NZM9,O35929,P54265,O09165,O88942,P48453,P48455,P63328,P97305,Q63810,Q8K120,Q9JLN9,Q9WV30,Q9WVS8,P04925,P29533,Q3UVX5,Q61335,Q80TR1,Q9CQ92,Q8BWG9,P10637,P97468,Q6PGH2,Q8BJZ3,Q9JK42,Q9JLJ1,P11881,O35382,P03958,P11627,P13595,P48025,P70349,Q8CIH5,Q9JJX6,Q9WTR5,Q5EG47,Q60766,Q80W54,Q8C078,E9QAQ5,O70433,O88990,P61022,Q5U4C9,Q6Q477,Q99JP6,Q9WV60,E9Q9K8,…	0.151274	0.56147	0.0506329
GO:0035051	cardiocyte differentiation	P	5	108	231	8846	0.021645	0.0122089	over	P50462,P10085,Q8VCR8,P0C605,Q80XB4	P26687,P60766,P97474,Q61614,Q8BSQ9,P0DPD9,P27090,Q8VHK9,A2AMM0,A2ASS6,P05622,P50462,Q61879,Q76LL6,Q9JM73,Q60929,Q9JLN9,A0A1L1STC6,A2BH40,E9Q394,O70326,P09055,P10085,P14211,P28700,P45952,P58462,P59941,Q08369,Q60670,Q61025,Q61165,Q61371,Q6P8K4,Q8VCR8,Q9CXW3,Q9D1C2,Q9EP53,P28704,O54752,O70373,P70288,P82347,P82349,P97792,Q02566,Q3U5C7,Q62407,Q80W54,Q8R418,Q8VEK3,Q9D906,Q9JI91,Q9QXS1,Q9Z1M7,O70433,P11…	0.151848	0.562717	0.0462963
GO:0007369	gastrulation	P	5	108	231	8846	0.021645	0.0122089	over	P70284,Q7TNH6,O88207,Q3U962,Q7TT00	O70475,O88491,O88572,P37172,P70662,P97471,Q02248,Q08369,Q8C180,Q8VHG2,Q99JY8,Q9CQJ4,A2BH40,B1AVY7,Q3UHC0,Q62432,O35607,P05132,P06745,P36895,P46662,P70428,Q5EBP3,Q69ZZ9,Q6DID7,Q6PAL7,Q8BUN5,Q8VHI3,Q9DBC7,Q9EP52,Q9JM73,Q9JMH6,Q9QXZ0,Q9QZH6,P70340,A2AQ19,Q5XJE5,Q62018,Q8JZM7,Q8K2T8,Q8BGS1,P70284,Q62165,Q6PDH0,Q80TV8,Q8BRT1,Q8BYB9,Q8K1N2,P51141,Q60838,O35682,P04370,P25085,P83741,Q00623,Q60769,Q60793,…	0.151848	0.562717	0.0462963
GO:0043410	positive regulation of MAPK cascade	P	8	200	231	8846	0.034632	0.0226091	over	Q01237,Q9QUK6,Q8K0E8,Q8VCM7,Q9Z0F4,P18762,P70236,Q32MD9	O70583,P27090,P47880,P58801,Q01237,Q03963,Q5F2E8,Q64151,Q6PAR0,Q6ZQ29,Q7TN12,Q8BYC6,Q8R5J9,Q8VE70,Q9QUK6,Q9Z2W1,P04202,P05622,P16092,P34884,Q61188,Q62406,Q8CG03,Q9QYH6,O08648,O88643,P35821,P39429,Q3UHC7,Q60838,Q62073,Q8CE90,Q8K4T5,Q9ESN9,O35625,O54818,P12023,P14733,P22366,P29268,P35917,P47809,P50284,P60766,P63158,P97820,P98078,Q60855,Q60989,Q61161,Q61382,Q61411,Q64010,Q69ZI1,Q6NS57,Q80U04,Q8BMS9,…	0.152606	0.563702	0.04
GO:0019216	regulation of lipid metabolic process	P	7	169	231	8846	0.030303	0.0191047	over	Q60714,P34928,Q6PGN1,P50637,Q61581,Q9CR13,P0C605	Q8BFP9,Q922H2,Q9JK42,P01027,P59266,P35951,Q3UJ81,Q60644,Q60714,Q61009,Q61586,Q8BVZ1,Q8CHK4,Q8JZR0,Q9WTN3,Q9Z2A7,Q60670,Q923E4,P32020,Q9JHG7,Q91WC9,Q9DBL9,P34928,P49817,Q64516,Q6GQT6,Q6PGN1,Q7M753,Q811D2,Q91XB0,Q9QUJ7,P42230,P42232,Q05816,E9Q6K3,P10107,P47713,Q05769,Q9WTU6,Q9WUD1,P06537,Q8VDN2,P48410,Q99J39,Q9DBA6,Q9DBN5,Q9JLN9,E9Q4Z2,P31750,P31786,P26687,P35569,P81122,P97742,Q543V3,Q60823,Q8VIG1,…	0.153415	0.563702	0.0414201
GO:0008201	heparin binding	F	3	52	231	8846	0.012987	0.00587836	over	O88207,P32261,Q9R1B9	A0A087WSN6,A0A1L1SS44,A0A338P6S8,B0V2N1,E9Q414,J3QN89,O08999,O35375,O54775,O70503,O88207,P06909,P08226,P11276,P12023,P13595,P15655,P16092,P18406,P19221,P23188,P29268,P29788,P32261,P35441,P43275,P47915,P51859,P55302,P56812,P63158,P67984,P70202,P97333,Q03350,Q06335,Q501P1,Q61398,Q61554,Q62356,Q64299,Q64739,Q8R0I8,Q8R2G6,Q9EP52,Q9JK53,Q9JLI2,Q9JMD0,Q9R001,Q9R0G6,Q9R1B9,Q9WVJ9	0.153907	0.563702	0.0576923
GO:0044419	biological process involved in interspecies interaction between organisms	P	24	738	231	8846	0.103896	0.0834275	over	P97290,O35368,Q9QUK6,P04186,P10648,Q61646,P17897,P15306,Q3U2S4,Q8R5L1,Q9D3G5,Q8K0E8,Q9CYB0,A0A0R4J174,O35427,P01029,Q3UJK0,Q3UWA4,Q8VCM7,O70126,P50637,P54763,Q7TNB8,Q9WV89	P15702,P04104,P98064,P97290,Q6GQT1,P12023,Q64010,Q8CIH5,A0A1Z3MHX1,O08738,O35368,P07901,P0DOV2,P23475,P27641,P63158,P97313,Q01514,Q3TBT3,Q60520,Q8C2Q3,Q8C6L5,Q8K310,Q8R151,Q8R326,Q8R409,Q8VCF0,Q8VIJ6,Q91VJ1,Q91VJ5,Q91Z40,Q99K48,Q9CZW5,Q9QUK6,Q9WUN2,Q9Z0E6,P48025,P62862,P62892,F8VPZ5,P29352,P42225,P43432,Q3UIR3,Q5D1E7,Q60953,Q6Q899,Q8CAS9,Q9JLJ1,Q9QZ05,P01887,P10810,Q60769,P22366,P04223,P06339,P14…	0.153912	0.563702	0.0325203
GO:0010646	regulation of cell communication	P	50	1667	231	8846	0.21645	0.188447	over	P18762,Q8CGE9,Q61581,Q7M6Y2,Q66K08,Q8C8M1,Q9D659,P54763,Q9WUE4,Q9QX11,Q01237,Q9QUK6,Q8CG19,Q8R5L1,Q9CYB0,Q8VCR8,P70236,Q32MD9,Q1XH17,P35456,Q6P7W2,Q9D2I5,Q6PGN1,Q9Z0F7,P70284,Q3UTQ8,Q3V3E1,Q9R1B9,P70275,Q9Z0F4,B1AYB6,Q04735,Q9DCB1,Q9WV89,Q8K0E8,Q8VCM7,Q9CUS9,Q3U2S4,Q7TNH6,Q8C013,Q9WVH4,P11087,Q91ZV8,O70126,Q8BR07,B9EIW1,Q9WV06,Q8R4G6,P50637,P29594	Q8CI15,Q91WZ8,Q62406,P49817,Q61508,P58801,P63005,Q00993,O70293,Q3UVX5,Q99MK8,P39053,P39054,P97813,Q8BWG8,Q91YI4,P18762,P70365,Q60974,Q7TMR0,P28700,P34152,Q9QVP9,P51150,Q9D8U8,P49769,Q8BHL4,Q8VDM1,Q99JZ7,A2AKB4,O54890,O88413,P09055,P51807,Q01063,Q3TIR3,Q68FF6,Q6IR34,Q6P5E8,Q8C6M1,Q8CGE9,Q8R173,Q8R5K2,Q9CQE5,Q9DBX2,Q9JLQ2,E9PY46,O35594,O88848,P35288,Q01721,Q0HA38,Q3UVR3,Q5SW45,Q6VH22,Q8CG73,Q8K1X1,…	0.154466	0.563702	0.029994
GO:0051093	negative regulation of developmental process	P	16	464	231	8846	0.0692641	0.0524531	over	Q1XH17,Q9WV06,P18762,P70275,Q9R1B9,Q8C8M1,Q9Z0F4,P50462,Q9WVH4,Q6PGN1,Q7TNH6,P54763,P50637,Q7M6Y2,O88207,Q3U962	P35428,Q4VGL6,P15532,P25911,Q01768,P42225,Q02248,P02340,P04202,P26231,P70188,Q04690,P70338,P25446,P46662,Q3UIW5,Q60698,Q8R418,Q924Z4,O55003,Q62351,Q62465,Q7TMY8,Q8K1M6,Q8VCM5,Q9D0L4,Q9D8H7,O08586,O35453,P63330,Q3UHC7,Q61037,Q8C6I2,Q924S7,Q9CZT5,Q9QXV8,O54890,P43406,Q60994,Q8K448,Q8R316,Q9Z1E3,O88196,O35613,Q1XH17,Q64299,Q6NZM9,Q8R138,Q99PV5,Q9WV06,Q9Z2V6,Q9WV60,O35464,O55186,P07214,P08122,P09411,…	0.155408	0.563702	0.0344828
GO:0051251	positive regulation of lymphocyte activation	P	6	139	231	8846	0.025974	0.0157133	over	P54763,Q9QUK6,P52795,Q9D659,Q9WVH4,P54279	P03958,P10417,P15806,P25916,P27512,P34884,P35762,P39689,P54763,P81122,Q62351,Q6P5F6,Q99JY1,Q9QUK6,Q9R0C8,P15702,P16045,P49817,P52795,P52800,Q00609,Q9JL15,O08983,P43432,P97412,Q5U5M8,Q9R0C0,P04223,P06339,P14426,P42232,P70380,Q62120,Q9R117,P42230,Q00993,Q91VL9,Q8BZ47,P58801,O55033,O55186,O89053,P10107,P11609,P23492,P29533,P35428,P55264,P70196,Q00560,Q09143,Q3TXU5,Q8VE98,Q99M51,Q99M87,Q9JLJ1,P41274,…	0.15591	0.563702	0.0431655
GO:0042181	ketone biosynthetic process	P	2	27	231	8846	0.00865801	0.00305223	over	Q61542,P0C605	P32020,Q61542,P97478,Q3THF9,Q566J8,Q60936,Q61578,Q8BGB8,Q8BMS4,Q8K1Z0,Q8R1S0,Q9CXI0,Q8K2C6,Q6NVE9,P05064,P17751,Q8VIG1,P98078,Q9CRC0,Q91WT7,Q9DC69,Q6P5E8,Q8CFX1,P08046,P0C605,Q01147,P59941	0.155997	0.563702	0.0740741
GO:0043403	skeletal muscle tissue regeneration	P	2	27	231	8846	0.00865801	0.00305223	over	D3Z2R5,P10085	D3Z2R5,Q61090,Q61188,Q8R418,P10107,Q9JI08,Q60960,Q9Z0Z7,P35762,P40240,Q9WV91,P10085,Q8R1H0,P06869,P11352,P19182,P23242,P52480,P62774,P70257,P82350,P97473,Q3UMU9,Q62165,Q8CG64,Q9ESD7,Q9Z1M7	0.155997	0.563702	0.0740741
GO:0001706	endoderm formation	P	2	27	231	8846	0.00865801	0.00305223	over	O88207,Q3U962	A2AQ19,Q02248,Q5XJE5,Q62018,Q8JZM7,Q8K2T8,E9Q5F9,P08122,P11276,P11688,P29788,P31938,P33434,P43406,P52927,P53690,Q00780,Q04857,Q60631,Q60847,Q9CQZ1,O88207,Q3U962,Q9QZQ8,Q08369,Q3UHC0,Q62432	0.155997	0.563702	0.0740741
GO:0033173	calcineurin-NFAT signaling cascade	P	2	27	231	8846	0.00865801	0.00305223	over	Q9CUS9,Q9Z0F4	Q8CIH5,Q9WV30,E9QAQ5,O70433,O88990,P04925,P61022,Q5U4C9,Q6Q477,Q99JP6,Q9JLN9,Q9WV60,Q9WVS8,E9Q9K8,P17225,P48453,P48455,P63328,Q61165,Q63810,Q8CGZ0,Q8VEE1,Q9CUS9,Q9Z0F4,O88942,P97305,Q8K120	0.155997	0.563702	0.0740741
GO:0021955	central nervous system neuron axonogenesis	P	2	27	231	8846	0.00865801	0.00305223	over	P54763,Q9R1B9	A2A9C3,O35127,P63005,Q61043,Q8CBR6,Q9R0G7,P54754,P54763,Q6ZPU9,Q7TPH6,Q9JLM8,P55288,Q3UHA3,Q8K3B1,P97863,Q8CGF6,Q91ZS8,Q9R1B9,O08586,P07901,P11499,P20444,P34152,Q91YM2,Q9D906,Q9ERR1,Q9JMK0	0.155997	0.563702	0.0740741
GO:0099024	plasma membrane invagination	P	2	27	231	8846	0.00865801	0.00305223	over	O70126,Q52KF3	P13020,P51791,P55194,P60766,P63001,P70280,P97797,Q8BPU7,Q8C0D4,Q8K2A1,Q8VDD5,O70126,Q4VAA7,Q52KF3,Q91VH2,Q91ZR2,Q9QUI0,O88597,P35441,Q5GH66,Q6DIB5,P01027,Q6P9J9,Q8CIH5,Q8K3G9,Q921E2,Q91V24	0.155997	0.563702	0.0740741
GO:0070198	protein localization to chromosome, telomeric region	P	2	27	231	8846	0.00865801	0.00305223	over	A0A571BE87,Q8VC51	A0A571BE87,Q505G8,Q5EE38,Q8R2Y9,Q91WC1,Q9QZQ8,Q60953,Q6PGG6,Q8CI11,P70371,P11983,P42932,P80313,P80314,P80315,P80316,P80317,P80318,Q8VC51,Q9ESX5,O35144,O89023,Q61687,Q6PFX9,Q91VL8,Q9CZX5,Q9JKK8	0.155997	0.563702	0.0740741
GO:0010508	positive regulation of autophagy	P	5	109	231	8846	0.021645	0.012322	over	Q9CYB0,P18762,Q04735,Q9WUE4,Q9WVH4	O55003,O55201,O88522,P14901,P28654,P35283,P58006,Q3TBT3,Q61037,Q61206,Q62073,Q6DFW0,Q6IR34,Q6ZQ58,Q78YZ6,Q8CFJ9,Q923E4,Q924H7,Q99MQ3,Q9CYB0,Q9CYP7,Q9DC51,Q9EP53,Q9WUN2,Q9Z2F7,O54918,P70444,O88746,P18762,Q3UMB5,Q60766,Q80U30,Q8VDC1,A2AH22,B1ART1,P48962,P51881,P42859,Q3U7U3,P58801,Q63844,Q80ZI6,Q8K3K8,Q924T7,O35704,P97363,Q60806,Q60932,Q9JK92,Q9JLV1,A2AFS3,O70172,O70405,O88597,Q6P4T0,Q80UJ7,Q80XI4,…	0.156002	0.563702	0.0458716
GO:0007283	spermatogenesis	P	9	233	231	8846	0.038961	0.0263396	over	O54967,P0C605,Q9Z0F4,Q8CHB8,Q91V51,Q8BI22,Q04735,Q5NBY9,Q8R3G9	B9EKI3,P32507,P62340,P62821,P63005,Q6NZC7,Q8K135,Q8K2K6,Q9D9I4,Q5SXJ3,Q8R418,Q91YT7,Q9WVB3,B2RR83,O54967,P05531,P0C605,P17156,P28659,P28661,P62827,P97473,Q1HFZ0,Q3UA06,Q5QNQ6,Q61584,Q62036,Q6ZPE2,Q7M753,Q80V76,Q80XI3,Q8BS45,Q8BWR2,Q8BX90,Q8C1Z7,Q8C9X6,Q8CHK4,Q8K4E0,Q91W40,Q9D8B7,Q9D8T7,Q9ESC8,Q9JI59,Q9JJZ4,Q9JKV1,Q9QYS9,Q9WTK2,Q9WTK7,Q9Z0F4,Q9Z0P7,Q9Z148,P63147,Q61371,Q8CHB8,Q91V51,Q99MS8,P30681,…	0.156129	0.563702	0.0386266
GO:0014074	response to purine-containing compound	P	4	80	231	8846	0.017316	0.00904364	over	P11087,P15306,D3Z2R5,Q02789	B2RQC6,E9PZQ0,P26883,P35569,Q5EG47,P06802,P29452,Q61503,Q6P5E8,Q8BSY0,Q8CIH5,Q9JIP4,Q9JJX6,Q9Z1M0,P01101,P11087,P15306,P17095,P18572,P18828,P26450,P28028,P42225,P47739,P48755,P97377,Q04207,Q3THS6,Q62210,Q8K1R3,Q9CXZ1,Q9QVP9,Q9WTN3,Q9WUB3,Q9WVG6,D3Z2R5,O09161,O35280,Q02789,Q9DAV9,P08113,P60487,Q05769,Q64511,Q76I79,Q7TN37,A0A5F8MPI9,E9Q9K8,E9QQ10,O08796,O35245,P11881,P14869,P16460,P23950,P26040,P30…	0.156198	0.563702	0.05
GO:0030545	signaling receptor regulator activity	F	4	80	231	8846	0.017316	0.00904364	over	Q6PGN1,P70275,Q8BLU0,Q9R1B9	O88466,Q8JZX9,O09118,O55237,O70326,P04202,P06745,P07141,P10923,P12032,P15655,P17125,P25085,P27090,P28798,P31230,P34884,P41274,P43432,P51642,P63158,P70380,P98063,Q04999,Q8BVZ5,Q8CGA1,Q99KQ4,Q99LJ5,Q9JM58,O35257,Q60994,Q61554,Q6PGN1,Q8CIE6,O35551,P29268,P51859,P56213,Q62000,Q64299,Q8BPB5,Q8CI19,Q91WG2,Q9CQ45,Q9CQI3,Q9CR36,Q9CXI5,Q9JMG7,Q01279,Q6P5E8,Q9WVH6,P12023,Q9CQ43,P0DP60,Q61239,P49615,P05533,…	0.156198	0.563702	0.05
GO:0007155	cell adhesion	P	21	636	231	8846	0.0909091	0.0718969	over	P70275,Q9Z0F4,Q91XY4,Q8K0E8,Q8VCM7,P54763,Q8VHI5,P11087,P35456,P52795,Q9D659,Q9WVH4,Q8BLU0,P0C605,Q32MD9,Q9R1B9,Q8R5L1,E9Q852,O88207,Q61581,Q9CSB4	O88662,P10417,Q03146,Q04690,Q8BTI9,Q9EP53,Q9JM52,E9PYG6,O70589,O88839,P26450,P35441,P70275,E9Q6R7,E9QAQ5,O08614,O54890,O55222,P07141,Q02257,Q60750,Q62165,Q64261,Q8BGS1,Q9ERS5,Q9QVP9,Q9WTR5,Q9WV60,Q9Z0F4,P27090,P37172,Q62312,P26011,Q9CR75,O35671,P56480,A0A087WRT4,A0A0A6YY83,B2RXS4,D3YXG0,E9PXQ7,F7BJK1,O89026,P11627,P15116,P21995,P28828,P32507,P33146,P55288,P97300,Q61495,Q641K6,Q7TPW1,Q80TF3,Q8BVF6…	0.157214	0.563702	0.0330189
GO:0104004	cellular response to environmental stimulus	P	8	202	231	8846	0.034632	0.0228352	over	O70126,Q64267,P11087,P29594,Q8CD54,Q9QUK6,P50637,Q8K2X8	P29452,Q6P9R2,P70677,Q9QYF1,A2A432,B2RWS6,O08734,O70126,P02340,P11103,P17918,P26450,P28867,P35822,P45481,P46935,P52431,P61255,P62878,Q00899,Q02013,Q04519,Q07813,Q3TCH7,Q3U1J4,Q5I043,Q61937,Q6A037,Q6ZPV2,Q6ZQ88,Q6ZWX6,Q8BY87,Q8C3P7,Q8C3Q9,Q8K120,Q8K1J5,Q8VCA6,Q8VHK9,Q91VL9,Q91XB0,Q99J79,Q9CPR8,Q9D8Z2,Q9JJ78,Q9JKK8,Q9QUG2,Q9QZ05,Q9QZD4,Q9WTM5,Q9WTU6,Q9WV70,E9Q0Y4,P46062,P07903,P51612,Q64267,Q80US4,…	0.158616	0.563702	0.039604
GO:0071214	cellular response to abiotic stimulus	P	8	202	231	8846	0.034632	0.0228352	over	O70126,Q64267,P11087,P29594,Q8CD54,Q9QUK6,P50637,Q8K2X8	P29452,Q6P9R2,P70677,Q9QYF1,A2A432,B2RWS6,O08734,O70126,P02340,P11103,P17918,P26450,P28867,P35822,P45481,P46935,P52431,P61255,P62878,Q00899,Q02013,Q04519,Q07813,Q3TCH7,Q3U1J4,Q5I043,Q61937,Q6A037,Q6ZPV2,Q6ZQ88,Q6ZWX6,Q8BY87,Q8C3P7,Q8C3Q9,Q8K120,Q8K1J5,Q8VCA6,Q8VHK9,Q91VL9,Q91XB0,Q99J79,Q9CPR8,Q9D8Z2,Q9JJ78,Q9JKK8,Q9QUG2,Q9QZ05,Q9QZD4,Q9WTM5,Q9WTU6,Q9WV70,E9Q0Y4,P46062,P07903,P51612,Q64267,Q80US4,…	0.158616	0.563702	0.039604
GO:0051272	positive regulation of cellular component movement	P	12	332	231	8846	0.0519481	0.0375311	over	Q91ZV8,Q9QUK6,A0A0G2JFT8,P11087,P54763,P70275,Q66JX5,Q8R4G6,Q9D659,Q9Z0F4,Q9D4H4,Q8R5L1	A0A0R4J2D3,O54890,P02340,P07141,P26450,Q8BI84,Q9D8B7,O08538,O35607,O35639,O35671,P00520,P06745,P07214,P10833,P12815,P14211,P15655,P18572,P20444,P23591,P28798,P31750,P35441,P35917,P58462,P59808,P62746,P63001,P70336,P97333,Q3MI99,Q3TAS6,Q5D1E7,Q61140,Q8BTI9,Q8BZ03,Q8CCN5,Q8R418,Q91ZV8,Q99JY8,Q9D684,Q9JHG7,Q9QVP9,Q9WVH6,B2RY04,P05480,P05627,P27090,P34152,P35569,P49935,P62492,P62962,P81122,P97393,Q02…	0.159328	0.563702	0.0361446
GO:0046651	lymphocyte proliferation	P	6	140	231	8846	0.025974	0.0158264	over	Q9QUK6,P54763,P52795,P04186,Q7M6Y2,Q9D659	Q07813,O88662,P42232,P02340,P41251,P62754,P00520,Q8K394,Q9QUK6,P30561,O08586,P25911,P70268,P70677,Q4VGL6,Q61037,Q62388,P03958,P10417,P15806,P25916,P27512,P34884,P35762,P39689,P54763,P81122,Q62351,Q6P5F6,Q99JY1,Q9R0C8,P29352,P04223,P06339,P14426,P43432,P70380,Q62120,Q9R117,P58801,P70424,P11609,P41274,Q3TTA7,Q8C863,Q8R0W6,O35566,O35955,O89053,P04202,P0C090,P15702,P23242,P23492,P26041,P26883,P29351,…	0.15959	0.563702	0.0428571
GO:0043062	extracellular structure organization	P	6	140	231	8846	0.025974	0.0158264	over	P11087,Q3U962,Q7TNH6,Q8VHI5,O88207,Q8BLU0	Q69ZJ7,Q9CR20,Q9DBX1,P25118,P25119,Q03146,P21460,A2AAY5,F8VQJ3,O08917,P02468,P20918,Q3TVI8,Q6PGF7,Q9R001,A0A338P6S8,G3UXC7,O08746,O08807,O08811,O54946,O70503,P02463,P03995,P08121,P08122,P0C7T6,P10493,P11087,P11276,P12023,P15535,P16110,P18406,P25318,P27090,P29788,P33434,P34152,P39061,P40338,P51942,P53690,Q00780,Q01149,Q04690,Q04887,Q05793,Q06335,Q08879,Q3TKT4,Q3U962,Q3UQ28,Q3V1G4,Q63ZW6,Q64430,Q68…	0.15959	0.563702	0.0428571
GO:0030198	extracellular matrix organization	P	6	140	231	8846	0.025974	0.0158264	over	O88207,P11087,Q3U962,Q8BLU0,Q7TNH6,Q8VHI5	Q69ZJ7,Q9CR20,Q9DBX1,P25118,P25119,Q03146,P21460,A2AAY5,F8VQJ3,O08917,P02468,P20918,Q3TVI8,Q6PGF7,Q9R001,O70326,O88207,P07356,P08121,P11087,P19324,P27090,P28301,P39061,P58022,P59016,P97464,P97873,Q01149,Q04690,Q3U962,Q3UQ28,Q3V1T4,Q60715,Q61576,Q62371,Q64429,Q64430,Q64729,Q64739,Q68SA9,Q8BGQ1,Q8BI84,Q8K2B0,Q9CYD3,Q9R0E1,Q9R0G6,Q9Z175,E9Q634,P10493,P19258,Q8K007,Q9QZS0,O35453,Q8K4G1,Q99K41,Q9WVH9,…	0.15959	0.563702	0.0428571
GO:0030837	negative regulation of actin filament polymerization	P	3	53	231	8846	0.012987	0.00599141	over	Q68FG2,Q8BVA4,Q9R1B9	P13020,P20065,P62962,Q6ZWY8,Q91YR1,Q9Z0P5,A0A0J9YUJ8,A2AMW0,O88398,P24452,P26043,P47753,P47754,P47757,P70429,Q08509,Q3TGJ9,Q8K4L3,Q9JJ28,Q9QYB5,Q9QYB8,Q9QYC0,E9Q447,P16546,P58771,Q0VEI6,Q62261,Q68FG2,E9QA62,P49813,Q3UHZ5,Q8BVA4,Q9JHJ0,Q9JKK7,P62774,Q5PR69,Q6EDY6,P18760,Q9CVB6,E9Q238,G3X9K3,O35350,O35682,P28867,Q5SW75,Q76I79,Q76LL6,Q8BX02,Q8C1Z7,Q921M7,Q9JJV2,Q9JKY5,Q9R1B9	0.160199	0.563702	0.0566038
GO:0008645	hexose transmembrane transport	P	3	53	231	8846	0.012987	0.00599141	over	Q9WV89,Q60714,Q6PGN1	Q04736,Q61614,Q9WV89,P01027,P28028,Q7TPS5,Q9R0Y5,Q05816,Q9ER99,Q9JIF3,P82349,Q60714,Q91VE0,P06802,P17809,P47811,Q61037,Q91ZR1,Q9EP53,O08528,O70622,Q8BSK8,Q8K3H0,Q8VBT9,P20444,P59941,Q2NL51,Q3UBG2,Q60770,Q62048,Q8K3E5,Q8K3G9,Q8R527,Q99MK8,B9EJ86,E9PYG6,P15208,P28867,P31750,P35235,P35569,P62835,P81122,Q543V3,Q5U4E2,Q60823,Q60929,Q60994,Q62074,Q62417,Q6PGN1,Q80U63,Q9EQQ9	0.160199	0.563702	0.0566038
GO:1904659	glucose transmembrane transport	P	3	53	231	8846	0.012987	0.00599141	over	Q9WV89,Q60714,Q6PGN1	Q04736,Q61614,Q9WV89,P01027,P28028,Q7TPS5,Q9R0Y5,Q05816,Q9ER99,P82349,Q60714,Q91VE0,P06802,P17809,P47811,Q61037,Q91ZR1,Q9EP53,O08528,O70622,Q8BSK8,Q8K3H0,Q8VBT9,P20444,P59941,Q2NL51,Q3UBG2,Q60770,Q62048,Q8K3E5,Q8K3G9,Q8R527,Q99MK8,B9EJ86,E9PYG6,P15208,P28867,P31750,P35235,P35569,P62835,P81122,Q543V3,Q5U4E2,Q60823,Q60929,Q60994,Q62074,Q62417,Q6PGN1,Q80U63,Q9EQQ9,Q9JIF3	0.160199	0.563702	0.0566038
GO:0006950	response to stress	P	59	2002	231	8846	0.255411	0.226317	over	Q64267,Q52KF3,P00158,P04247,Q9QUK6,Q1XH17,P97290,O35368,P70236,Q9Z0F4,P54279,Q3V300,Q8VC51,Q9CQ37,Q9D0V8,Q7TT00,Q8K2X8,Q2VLH6,Q61646,P01029,P50462,P04186,P29594,Q80XC6,Q9D2L9,Q9WV89,P15306,P32261,P10085,O09165,P18762,Q60714,P50637,P54763,Q8R3G9,Q9WVH4,Q9CYB0,Q01237,D3Z2R5,Q9WUE4,O88207,Q8R5L1,Q9D3G5,P11087,Q8QZR5,Q8K0E8,Q8VCM7,P17897,P08730,Q9WV06,A0A0R4J174,O35427,Q3UJK0,Q3UWA4,O70126,Q7TNB8,P35…	F8VPZ5,Q60596,Q7TQC5,Q8BJ37,Q8CG47,Q8CG48,Q923E4,Q9D842,A0A0R4J0E4,O08785,O35280,P35235,P47811,Q3UIR3,Q3UPP8,Q5I043,Q62388,Q6A068,Q6NXW6,Q7TQK1,Q80YR7,Q8BH58,Q8BMG1,Q8CAS9,Q8CCJ3,Q91XB0,Q99KP6,Q9ESL4,Q9JKK8,Q9QWZ1,Q9QZ05,Q9R207,Q9Z0F6,Q9Z265,O08709,O35632,P08228,P09671,P11352,P19157,P20444,P24270,P35700,P47740,Q60806,Q8BG93,Q8BHN7,P39688,Q9JLT4,Q5SV06,Q64267,P49135,P07903,P18608,P51612,A2A483,A2A…	0.160677	0.563702	0.0294705
GO:0034764	positive regulation of transmembrane transport	P	4	81	231	8846	0.017316	0.00915668	over	Q6PGN1,O09165,P54763,P18762	P49769,Q9JKW0,P41216,Q8JZR0,Q91WC3,P01027,P28028,Q7TPS5,Q9R0Y5,P70302,P83093,P61022,P70441,Q6P9J9,Q9JHL1,Q9Z1M0,B9EJ86,E9PYG6,P15208,P28867,P31750,P35235,P35569,P47811,P62835,P81122,Q543V3,Q5U4E2,Q60823,Q60929,Q60994,Q62074,Q62417,Q6PGN1,Q80U63,Q8K3H0,Q8R527,Q9EQQ9,E9Q9K8,O09165,P00520,P19221,P30558,P31786,Q07813,Q5U431,Q61614,Q62077,Q6P069,Q9Z2A0,P09055,Q8C8R3,P35561,Q7TN79,Q8BTM8,Q8R1B0,Q9QXY6,…	0.161182	0.563702	0.0493827
GO:0001659	temperature homeostasis	P	4	81	231	8846	0.017316	0.00915668	over	P18762,Q60714,P70236,Q9QUK6	P25085,Q05769,P18762,Q60714,P08046,Q5SF07,Q99J47,O88895,P13516,P23242,P28033,P38532,P41216,P48025,P49817,P51174,P52825,P59941,P63094,P70380,P70658,P97468,P97807,Q05816,Q3TKT4,Q5DW34,Q60751,Q60994,Q61315,Q61425,Q62120,Q64321,Q6PAM0,Q6PCM1,Q6ZQ88,Q7TSH3,Q80U63,Q8CGY8,Q8CI19,Q8K0V4,Q8K3G9,Q8K4E0,Q91ZP3,Q924L1,Q9CQ62,Q9D8H7,Q9D964,Q9JHU4,Q9R078,O88990,P13405,P20067,P31257,P31266,P70236,Q08122,Q3USB7,…	0.161182	0.563702	0.0493827
GO:0032943	mononuclear cell proliferation	P	6	141	231	8846	0.025974	0.0159394	over	Q9QUK6,P54763,P52795,P04186,Q7M6Y2,Q9D659	Q07813,O88662,P42232,P02340,P41251,P62754,P00520,Q8K394,Q9QUK6,P30561,O08586,P25911,P70268,P70677,Q4VGL6,Q61037,Q62388,P03958,P10417,P15806,P25916,P27512,P34884,P35762,P39689,P54763,P81122,Q62351,Q6P5F6,Q99JY1,Q9R0C8,P29352,P04223,P06339,P14426,P43432,P70380,Q62120,Q9R117,P07141,Q64373,P58801,P70424,P11609,P41274,Q3TTA7,Q8C863,Q8R0W6,O35566,O35955,O89053,P04202,P0C090,P15702,P23242,P23492,P26041,…	0.163308	0.563702	0.0425532
GO:0009653	anatomical structure morphogenesis	P	43	1421	231	8846	0.186147	0.160638	over	P54763,Q91ZV8,Q9D4H4,Q9Z0F4,P70275,B2RRD7,Q8BKN6,P70284,Q7TNH6,P11087,Q9R1B9,Q7M6Y2,O88207,Q8BLU0,Q7TT00,P52795,P10085,Q02789,Q32MD9,Q9JIY0,A2APV2,P18762,Q68FG2,Q91V51,Q8BVA4,Q8VE09,Q3U284,P08730,O09165,O88346,P50462,Q3UTQ8,Q3U962,P0C605,Q3UMR0,Q9WVH4,Q8VCR8,Q9WUZ5,Q1EG27,Q7TNB8,Q80XB4,Q52KF3,Q8R5L1	B1AZI6,F8VQ05,O08983,O35955,O55222,O70326,O88735,P04202,P10417,P11881,P15116,P27090,P28660,P30561,P33146,P40124,P46938,P47757,P47811,P47930,P48281,P54763,P55288,P70257,P97464,Q01279,Q3TKT4,Q3TYD2,Q3UGF1,Q5SQX6,Q5SX79,Q60875,Q62280,Q76I79,Q7TMB8,Q8BK63,Q8BKT7,Q8BRF7,Q8CIF6,Q925J9,Q9EQG9,Q9JI11,Q9JLI8,Q9JLV5,Q9QUI0,Q9QXN0,Q9QXS1,Q9QYC0,Q9R0K7,Q9WTR5,Q9Z0M5,Q9Z1M0,Q9Z1T1,P06802,P98078,Q02248,Q61292,…	0.163428	0.563702	0.0302604
GO:0050808	synapse organization	P	10	268	231	8846	0.04329	0.0302962	over	Q68FG2,Q02789,P54763,Q8BLU0,Q9R1B9,P52795,Q99J85,Q3UTQ8,P70275,Q9Z0F7	P09690,F8VPU2,O08586,P10637,P14873,P15116,P49615,P98192,Q62418,Q64331,Q68FG2,Q80TS3,Q8BZ98,Q8R5M8,Q9CQS4,Q9QYB8,Q9Z2D6,A2CG49,G5E8K5,O08788,O88643,P02463,P04756,P46935,P51141,P54285,P70424,Q02789,Q3UHA3,Q5S006,Q61006,Q61234,Q61292,Q63ZW6,Q69ZS0,Q80YX1,Q8C8U0,Q8JZQ2,Q8R3Z5,Q920R0,Q99M87,Q9CQU3,Q9Z1M7,P30558,Q8BUV3,Q61321,Q62231,Q7TPH6,Q9WV60,P63011,Q6PH08,Q99MI1,Q9QYX7,B9EJA2,P07214,P08226,P61750,…	0.163455	0.563702	0.0373134
GO:0070663	regulation of leukocyte proliferation	P	5	111	231	8846	0.021645	0.012548	over	P54763,Q9QUK6,P52795,Q7M6Y2,Q9D659	P30561,O08586,P25911,P70268,P70677,Q4VGL6,Q61037,Q62388,P03958,P10417,P15806,P25916,P27512,P34884,P35762,P39689,P54763,P81122,Q62351,Q6P5F6,Q99JY1,Q9QUK6,Q9R0C8,P29352,P04223,P06339,P14426,P42232,P43432,P70380,Q62120,Q9R117,P07141,Q64373,P11609,P41274,P70424,P58801,O55033,O55186,O89053,P10107,P15702,P23492,P29533,P35428,P42230,P52795,P55264,P70196,Q00560,Q00609,Q09143,Q3TXU5,Q8VE98,Q99M51,Q99M87,…	0.164448	0.563702	0.045045
GO:0031333	negative regulation of protein-containing complex assembly	P	5	111	231	8846	0.021645	0.012548	over	Q9R1B9,Q3UMR0,Q68FG2,Q8BVA4,A0A571BE87	P63158,E9Q238,G3X9K3,O35350,O35682,P28867,P62962,Q5SW75,Q76I79,Q76LL6,Q8BX02,Q8C1Z7,Q91YR1,Q921M7,Q9JJV2,Q9JKY5,Q9QYC0,Q9R1B9,Q9Z0P5,P20357,P30416,P54227,P55821,Q61166,Q61214,Q7TNG5,Q8BYA0,Q9D6F9,Q60930,Q9EQH3,Q9ERI5,L0N7N1,Q9D8B7,Q3UMR0,P13020,P20065,Q6ZWY8,A0A0J9YUJ8,A2AMW0,O88398,P24452,P26043,P47753,P47754,P47757,P70429,Q08509,Q3TGJ9,Q8K4L3,Q9JJ28,Q9QYB5,Q9QYB8,E9Q447,P16546,P58771,Q0VEI6,Q62…	0.164448	0.563702	0.045045
GO:0050795	regulation of behavior	P	2	28	231	8846	0.00865801	0.00316527	over	P54763,B1AYB6	P03958,Q61584,P11103,P07724,P29452,P49117,P42227,Q61371,Q811D2,Q9QZ05,Q9EQH3,Q9QXS6,Q9Z2D6,P70288,Q6NZM9,Q9Z2A7,Q0HA38,Q9JLN9,Q61329,P15208,Q8BTU1,Q62108,P08226,P54763,P23242,B1AYB6,Q8K3E5,Q91VJ1	0.165257	0.563702	0.0714286
GO:1903409	reactive oxygen species biosynthetic process	P	2	28	231	8846	0.00865801	0.00316527	over	Q9QUK6,Q9WVH4	P09671,Q80U63,P39688,P42227,P08228,Q9R0H0,O08691,P48999,Q9JIA7,Q9Z1T6,P48410,P63038,Q61102,Q8R316,Q923E4,Q99LX0,Q9CQ54,Q9QUI0,P51791,Q6NZM9,Q8CGY8,Q8CIH5,Q9JKZ2,Q9QUK6,Q9WVH4,Q6DFZ1,Q7TN12,Q9Z0M5	0.165257	0.563702	0.0714286
GO:0120163	negative regulation of cold-induced thermogenesis	P	2	28	231	8846	0.00865801	0.00316527	over	P70236,Q9QUK6	O88990,P13405,P20067,P31257,P31266,P70236,Q08122,Q3USB7,Q60644,Q60994,Q64092,Q6PD10,Q8BHG1,Q8BX10,Q8C129,Q8K394,Q8QZS3,Q8R1A4,Q8R2Y0,Q8VHQ9,Q921J2,Q9CQR4,Q9JKN6,Q9QUK6,Q9R001,Q9WTK7,Q9WTL8,Q9Z0F8	0.165257	0.563702	0.0714286
GO:0010712	regulation of collagen metabolic process	P	2	28	231	8846	0.00865801	0.00316527	over	Q8CG19,Q9D659	P09055,P21460,P05201,P11276,P62835,Q99JZ7,Q99K41,Q9CX80,B2RWS6,P04202,P05622,P17125,P19221,P20152,P22777,P29268,P30558,P70380,P99029,Q62371,Q8C341,Q8CG19,Q8R418,Q91YI4,Q9DBX1,Q9QXV1,Q9Z125,Q9D659	0.165257	0.563702	0.0714286
GO:0045778	positive regulation of ossification	P	2	28	231	8846	0.00865801	0.00316527	over	P18762,Q7M6Y2	G5E829,O35607,P18406,P18762,P28700,P28704,P36895,P37172,P48281,P48999,Q5MJS3,Q64339,Q6P9J9,Q6PGD0,Q80UP8,Q8BI84,Q8BUN5,Q8R138,Q8VE98,Q9Z1M0,O88990,Q8BZ32,E9Q5F9,O88572,P35235,Q08775,Q6KCD5,Q7M6Y2	0.165257	0.563702	0.0714286
GO:0003407	neural retina development	P	2	28	231	8846	0.00865801	0.00316527	over	P70284,P29594	O88848,P28828,Q8CEE7,Q8K3E5,Q9Z1M7,P35428,P70284,O54752,P06909,P56716,Q8C1Z7,Q8CG73,Q8K4E0,Q9ES64,Q8C0C0,Q8BTY2,Q8VD72,P42227,P51642,Q04887,P18572,P27090,P29594,P49769,Q6P9Z1,Q6Q477,Q8K387,Q9Z2N8	0.165257	0.563702	0.0714286
GO:0010677	negative regulation of cellular carbohydrate metabolic process	P	2	28	231	8846	0.00865801	0.00316527	over	P0C605,Q6PGN1	P0C605,P06802,P47856,Q8CEE6,B2RWS6,E1U8D0,P51612,P59941,P97784,Q60670,Q60994,Q6A4J8,Q6PGN1,Q8CHP8,Q9ES30,O88990,P42227,Q60974,Q68FF6,Q6NZM9,Q791V5,Q8BZA9,Q8CFH6,Q8QZS3,Q9JHU9,P05132,P63330,Q63886	0.165257	0.563702	0.0714286
GO:0010907	positive regulation of glucose metabolic process	P	2	28	231	8846	0.00865801	0.00316527	over	Q7TT00,Q8QZR5	O55239,P05132,P56212,P61965,P97784,Q06180,Q3U1J4,Q6P2K6,Q7TT00,Q8BGT5,Q8QZR5,Q922R5,Q923E4,Q9JHD1,Q9WTK7,P15208,P31750,P35569,P81122,Q543V3,Q5U4C9,Q60823,Q62417,Q8VEH5,P63158,O88990,P05480,Q8BH59	0.165257	0.563702	0.0714286
GO:0048168	regulation of neuronal synaptic plasticity	P	2	28	231	8846	0.00865801	0.00316527	over	P54763,Q8VCR8	P08046,P12023,P32883,P55258,P62492,Q04690,Q3UVX5,Q61411,Q62108,Q8C129,Q8CC35,Q9CQD1,P35922,P54763,P97300,O88935,P55200,P60469,P63011,Q80UJ7,Q8K596,Q9D5V6,P11798,P27671,P63001,Q8VCR8,Q9WV60,Q9Z0E0	0.165257	0.563702	0.0714286
GO:0048016	inositol phosphate-mediated signaling	P	2	28	231	8846	0.00865801	0.00316527	over	Q9CUS9,Q9Z0F4	O88942,P48453,P48455,P63328,P97305,Q63810,Q8K120,Q9JLN9,Q9WV30,Q9WVS8,Q8CIH5,E9QAQ5,O70433,O88990,P04925,P61022,Q5U4C9,Q6Q477,Q99JP6,Q9WV60,E9Q9K8,P17225,Q61165,Q8CGZ0,Q8VEE1,Q9CUS9,Q9Z0F4,Q7TNC9	0.165257	0.563702	0.0714286
GO:0099084	postsynaptic specialization organization	P	2	28	231	8846	0.00865801	0.00316527	over	Q68FG2,Q99J85	O08586,P47941,Q64010,Q8R1A4,O54890,P09055,P63017,Q80TS3,Q8BUV3,Q8R5M8,Q99J31,P06837,Q68FG2,Q99J85,A0A338P6S8,B0V2N1,O70333,Q61730,Q64487,Q8C0T5,Q9QVP9,P62331,Q80UP3,A2A483,P15116,Q9QXS6,P18760,Q8C170	0.165257	0.563702	0.0714286
GO:0097720	calcineurin-mediated signaling	P	2	28	231	8846	0.00865801	0.00316527	over	Q9CUS9,Q9Z0F4	O88942,P48453,P48455,P63328,P97305,Q63810,Q8K120,Q9JLN9,Q9WV30,Q9WVS8,Q8CIH5,E9QAQ5,O70433,O88990,P04925,P61022,Q5U4C9,Q6Q477,Q99JP6,Q9WV60,E9Q9K8,P17225,Q61165,Q8CGZ0,Q8VEE1,Q9CUS9,Q9Z0F4,Q8K596	0.165257	0.563702	0.0714286
GO:0004712	protein serine/threonine/tyrosine kinase activity	F	2	28	231	8846	0.00865801	0.00316527	over	P70236,O54967	O09110,P0C5K1,P28028,P31938,P47809,P63085,P70236,Q61036,Q62073,Q63844,Q63932,Q8CE90,Q9JJ78,Q9WVS7,O35492,O54967,P05132,P22518,P31750,P35761,Q5U4C9,Q61214,Q6XUX1,Q8BSK8,Q8VCT9,Q91Y86,Q9WTU6,Q9Z188	0.165257	0.563702	0.0714286
GO:0015485	cholesterol binding	F	2	28	231	8846	0.00865801	0.00316527	over	P50637,Q61542	B9EJ86,D3YTT6,O35114,O35604,P14824,P32020,P35762,P50637,Q00623,Q5QNQ6,Q60930,Q60932,Q61263,Q61542,Q6GQT6,Q80TI0,Q8BFZ9,Q8BGD6,Q8BX94,Q8VEF1,Q91X78,Q91XL9,Q99JV5,Q9DBS9,Q9DCI3,Q9EPQ7,Q9ER64,Q9Z0J0	0.165257	0.563702	0.0714286
GO:0032420	stereocilium	C	2	28	231	8846	0.00865801	0.00316527	over	Q1EG27,P32848	O89053,P70441,Q08509,Q1EG27,Q80ZA4,Q99K30,Q99PF4,Q9ES64,Q3ZK22,Q8R4F0,Q9WTI7,Q3USJ8,A2AI08,Q99KW3,P26043,P32848,P59764,P63005,P70290,Q01341,Q3V0K9,Q61025,Q62159,Q8BTY2,Q8VCX6,Q99K51,Q9JHL1,Q9Z0P5	0.165257	0.563702	0.0714286
GO:0007224	smoothened signaling pathway	P	4	82	231	8846	0.017316	0.00926973	over	Q9D2I5,Q32MD9,Q3U284,Q8K2G4	Q5SW45,Q6NWV3,E9PY46,O35594,O88413,O88848,P35288,Q01721,Q0HA38,Q3UVR3,Q6VH22,Q8CG73,Q8K1X1,Q61602,Q9Z0P7,B7ZNG0,P13405,P60882,P68040,Q01853,Q08775,Q6PAV2,Q8BNL5,Q9D074,Q9R0Q3,E9Q9R9,P26231,P37040,P63013,Q06348,Q3UHN9,Q45VK7,Q64008,Q6P6J9,Q8BP22,Q9D2I5,Q9DBX2,Q9WUP7,P97464,Q3UGF1,Q9JJ94,Q9QXL8,Q149C2,Q3URV1,P05132,P68181,Q8BRM2,P06802,E9PV87,E9PZ16,O08848,O35465,P28741,P35428,P42208,Q05793,Q2MV57,…	0.166223	0.563702	0.0487805
GO:0030178	negative regulation of Wnt signaling pathway	P	4	82	231	8846	0.017316	0.00926973	over	Q3U2S4,Q7TNH6,Q8C013,Q9WVH4	A0A5F8MPI9,A2AM29,B2RXC8,E9PWI3,O08579,O09106,O35625,O70326,O70421,O88566,P08046,P08226,P12023,P15116,P30999,P47811,P49817,P63002,P70288,P70441,P97855,P98078,Q02248,Q04887,Q08122,Q09XV5,Q2NL51,Q3U2S4,Q3U5C7,Q3UFK8,Q3UHC7,Q61315,Q61602,Q62440,Q6VGS5,Q6ZPI0,Q7TNH6,Q80TQ2,Q8BK63,Q8BWL5,Q8BYR2,Q8C013,Q8C6I2,Q8CCJ4,Q8CFE4,Q8R1K1,Q8VI56,Q91YU6,Q99MQ1,Q99N43,Q9D1C2,Q9EPK5,Q9JI10,Q9JI11,Q9JJN6,Q9QXD8,Q9R…	0.166223	0.563702	0.0487805
[truncated: 3,405 more rows]
