# Supplementary material for: C2C12‐Derived ApoVs Promote Skeletal Muscle Development and Ameliorate Age‐Related Muscle Loss Through Igf1r/PI3K/AKT/mTOR Pathway
Source: J Cachexia Sarcopenia Muscle. 2025 Dec 4;16(6):e70159. doi: 10.1002/jcsm.70159 (PMC12678004; doi:10.1002/jcsm.70159)
Supplement: Supplementary file 8 — Table S7: Differentially expressed proteins between the C2C12 group and the C2C12‐derived apoV group. [file JCSM-16-e70159-s011.xlsx]

## Sheet: DEPs information
Table S7 DifferentiallyExpressedProteins between C2C12 group and C2C12-derived apoVs group
Protein	Protein Description	Gene Name	PG.ProteinGroups	PG.ProteinAccessions	PG.Genes	PG.ProteinDescriptions	PG.ProteinNames	SequenceNumber	DMapoV-1	DMapoV-2	DMapoV-3	STSapoV1	STSapoV2	STSapoV3	average apoV	C2C12-1	C2C12-2	C2C12-3	average C2C12	apoV/C2C12	t test p value
Q9QZM3	Cardiotrophin-like cytokine factor 1	Clcf1	Q9QZM3	Q9QZM3;Q3TC09;Q3TM06;A0A494B9N6;A0A494BA42	Clcf1	Cardiotrophin-like cytokine factor 1	CLCF1_MOUSE	9	138605	136457	147606	87449	71548.2	62788.2	107409	13374.2		7247.29	10310.7	10.4172	0.0136249
Q3UQ44	Ras GTPase-activating-like protein IQGAP2	Iqgap2	Q3UQ44	Q3UQ44;B9EKK3;Q7TMU5;Q8BV47	Iqgap2	Ras GTPase-activating-like protein IQGAP2	IQGA2_MOUSE	1	42602	52552.6	54070	43692.1	34860.8	54640.2	47069.6	5922.84	6798.97	4755.67	5825.83	8.07947	5.55218e-05
O88662	Epithelial membrane protein 2	Emp2	O88662	O88662;Q548I4;Q8BPC2;Q8CGC1;O88355	Emp2	Epithelial membrane protein 2	EMP2_MOUSE	2	531622	1093960	1019670	1025580	537844	873986	847110	152082	86715.1	107015	115271	7.34888	0.0018878
Q5SQX6	Cytoplasmic FMR1-interacting protein 2	Cyfip2	Q5SQX6	Q5SQX6;Q6PGK0	Cyfip2	Cytoplasmic FMR1-interacting protein 2	CYFP2_MOUSE	3	37358	47888.4	29527.8	25136.9		36591.3	35300.5	3664.26	6485.83	4971.48	5040.52	7.00334	0.00113921
Q9CVB2	Serine/threonine-protein phosphatase 6 catalytic subunit (Fragment)	Ppp6c	Q9CVB2	Q9CVB2	Ppp6c	Serine/threonine-protein phosphatase 6 catalytic subunit (Fragment)	Q9CVB2_MOUSE	1	8225.05		9957.45	5721.04	6167.9	10007.7	8015.83	1240.06	1392.63		1316.35	6.08946	0.00694719
P30677	Guanine nucleotide-binding protein subunit alpha-14	Gna14	P30677	P30677;Q8C3M7;Q8CBT5;A0A494BBL5	Gna14	Guanine nucleotide-binding protein subunit alpha-14	GNA14_MOUSE	2	18251.3	28346.9	21438.7	22917.4	12894.2	33782.6	22938.5	4449.02	3689.34	3319.72	3819.36	6.00585	0.00342658
Q6PIC6	Sodium/potassium-transporting ATPase subunit alpha-3	Atp1a3	Q6PIC6	Q6PIC6;Q8VCE0;A0A0G2JGX4;Q8R0E8	Atp1a3	Sodium/potassium-transporting ATPase subunit alpha-3	AT1A3_MOUSE	20	107632	89440.2	105917	40155.5	33926.7	38139.8	69201.9	8704.91	20185.7	7527.65	12139.4	5.70059	0.0319092
Q9R0K7	Plasma membrane calcium-transporting ATPase 2	Atp2b2	Q9R0K7	Q9R0K7;F8WHB1;D5L240;Q3UHH0;Q3UHJ3;S4R1C4;Q6DIB8	Atp2b2	Plasma membrane calcium-transporting ATPase 2	AT2B2_MOUSE	7	390177	449469	428677	404308	308962	365157	391125	85286.5	68553.9	54317.5	69386	5.63695	1.4539e-05
B2RRF1	B230339M05Rik protein	Ralgapb	B2RRF1	A2ACC6;B2RRF1;E9Q0J2;F8WHN4	Ralgapb	B230339M05Rik protein	B2RRF1_MOUSE	5	66304.8	65936.2	56100.3	129943	95336	101400	85836.7	18757.9	16722.6	13992	16490.8	5.20512	0.00441559
Q9ER63	Tumor necrosis factor receptor superfamily member 23	Tnfrsf23	Q9ER63	Q9ER63;A0A140LIU0;F8WH78;Q3TDS5;Q3U3F7	Tnfrsf23	Tumor necrosis factor receptor superfamily member 23	TNR23_MOUSE	17	1684270	1365920	1672630	1700670	1262910	1357050	1.50724e+06	300387	323214	303586	309062	4.87682	2.05807e-05
P70658	C-X-C chemokine receptor type 4	Cxcr4	P70658	A0A0R4J0N8;P70658	Cxcr4	C-X-C chemokine receptor type 4	CXCR4_MOUSE	8	116162	80421.3	78923.7	43163.4	45598	51383.1	69275.2	14433.4	14485.2	13785.9	14234.8	4.8666	0.0137691
A0A1L1SS87	Choline transporter-like protein (Fragment)	Slc44a2	A0A1L1SS87;A0A1L1SU40	A0A1L1SS87;A0A1L1SU40	Slc44a2	Choline transporter-like protein (Fragment)	A0A1L1SS87_MOUSE;A0A1L1SU40_MOUSE	4	121313	97103.3	114168	88233.9	50831.9	89306.3	93492.7	18112.8	21339	18339.7	19263.8	4.85328	0.00156603
A0A0R4J007	Phosphatase domain containing, paladin 1	Pald1	A0A0R4J007;B2RQ13;B7ZMW4;B7ZMW5	A0A0R4J007;B2RQ13;B7ZMW4;B7ZMW5	Pald1	Phosphatase domain containing, paladin 1	A0A0R4J007_MOUSE;B2RQ13_MOUSE;B7ZMW4_MOUSE;B7ZMW5_MOUSE	2	52453.8	47318.7	47327.9	34901.9	29217.7	49363.2	43430.5	8187.89	9784.16		8986.02	4.83312	0.00239308
Q7TQJ1	MARVEL domain-containing protein 1	Marveld1	Q7TQJ1	Q7TQJ1;V9GXP6	Marveld1	MARVEL domain-containing protein 1	MALD1_MOUSE	3	111630	172402	203294	216512	117298	140571	160284	32465.9	32618	34521.2	33201.7	4.8276	0.00193926
Q9WV95	Pleckstrin homology-like domain family A member 3	Phlda3	Q9WV95	Q9WV95	Phlda3	Pleckstrin homology-like domain family A member 3	PHLA3_MOUSE	7	91647.6	88570.2	100596	161340	113960	140367	116080	21013	31548.2	20184.7	24248.6	4.78708	0.0012127
A2AGA4	Rhomboid-related protein 2	Rhbdl2	A2AGA4	A2AGA4;Q8BHV6	Rhbdl2	Rhomboid-related protein 2	RHBL2_MOUSE	2	97993.1	94499.3	121206	50480.8	57066	63032.5	80712.9	7998.43	19664.7	23212.1	16958.4	4.75946	0.00714315
Q3U4C8	Integrin alpha-2 domain-containing protein (Fragment)	Itgav	Q3U4C8	Q3U4C8	Itgav	Integrin alpha-2 domain-containing protein (Fragment)	Q3U4C8_MOUSE	2	716764	640017	771683	380482	288879	278767	512765	126609	91880.2	107561	108683	4.71797	0.0189248
Q9R087	Glypican-6	Gpc6	Q9R087	Q9R087;Q3TP69;Q3V1C9;Q8BSI4;Q8R3X6	Gpc6	Glypican-6	GPC6_MOUSE	22	419444	339577	453278	196656	175893	171793	292774	62547.2	62734.9	61271.1	62184.4	4.70815	0.0193437
P53986	Monocarboxylate transporter 1	Slc16a1	P53986	P53986;Q544N9;Q3TRK9;Q8C2E6	Slc16a1	Monocarboxylate transporter 1	MOT1_MOUSE	20	1427760	1593620	1613770	1473630	1025580	1284040	1.40307e+06	291862	316879	296696	301812	4.6488	6.90865e-05
Q9DC51	Guanine nucleotide-binding protein G(i) subunit alpha-3	Gnai3	Q9DC51	Q9DC51;Q3TJH1	Gnai3	Guanine nucleotide-binding protein G(i) subunit alpha-3	GNAI3_MOUSE	19	533001	516012	522769	525013	440658	451470	498154	117371	125595	87540	110169	4.52174	1.29642e-06
Q02013	Aquaporin-1	Aqp1	Q02013	Q02013;Q3TLW5	Aqp1	Aquaporin-1	AQP1_MOUSE	6	2460090	2651120	2936680	3939780	2438820	2570200	2.83278e+06	588752	645548	665828	633376	4.47251	0.000355291
P43406	Integrin alpha-V	Itgav	P43406	P43406;A0A0F7IQ06;A2AKI5	Itgav	Integrin alpha-V	ITAV_MOUSE	89	1296040	1149250	1311170	747339	591026	573054	944646	224857	205871	206844	212524	4.44489	0.00958873
Q8BPP5	Ly6/PLAUR domain-containing protein 6	Lypd6	Q8BPP5	Q8BPP5;A2AQT4	Lypd6	Ly6/PLAUR domain-containing protein 6	LYPD6_MOUSE	3	11134.4	8272.99	8795.21	14734.5	8900.84	8136.51	9995.74	2997.62	1507.78		2252.7	4.43723	0.0072166
Q6PIE5	Sodium/potassium-transporting ATPase subunit alpha-2	Atp1a2	Q6PIE5	Q3UHK5;Q6PIE5;D3YYN7;Q6ZQ49;Q8R3A9	Atp1a2	Sodium/potassium-transporting ATPase subunit alpha-2	AT1A2_MOUSE	13	40802	50996.6	48991	40638.5	38584.2	39551.3	43260.6	13371.3	7458.85	8546.57	9792.24	4.41785	2.3349e-05
P97449	Aminopeptidase N	Anpep	P97449	P97449;Q3TB69;Q3UP74;A0A0U1RNS3	Anpep	Aminopeptidase N	AMPN_MOUSE	88	2489830	2150890	2533800	1463490	1149560	1156700	1824045	451411	396939	392668	413673	4.40939	0.00813982
Q62273	Sulfate transporter	Slc26a2	Q62273	Q62273;F8WI08	Slc26a2	Sulfate transporter	S26A2_MOUSE	15	95562	114400	122617	94334.4	76183.4	77500.3	96766.2	20355.7	24287.6	21970.6	22204.6	4.35793	0.000305584
P25446	Tumor necrosis factor receptor superfamily member 6	Fas	P25446	P25446;A0A494BBP5	Fas	Tumor necrosis factor receptor superfamily member 6	TNR6_MOUSE	7	34001.6	31745.3	35926	19137.7	22356.9	23187.6	27725.8		6690.36	6157.29	6423.82	4.3161	0.00654882
P70275	Semaphorin-3E	Sema3e	P70275	P70275;Q6ZQD8	Sema3e	Semaphorin-3E	SEM3E_MOUSE	47	195332	193759	197862	74360.1	68365.6	66640.1	132720	33419.8	30162.7	28987.9	30856.8	4.30115	0.0428445
O70578	Voltage-dependent calcium channel gamma-1 subunit	Cacng1	O70578	O70578;Q3V1A9;Q4KL26	Cacng1	Voltage-dependent calcium channel gamma-1 subunit	CCG1_MOUSE	6	1586130	1506220	1768110	705717	938915	915430	1.23675e+06	274176	229421	365138	289578	4.27088	0.00855476
Q61469	Phospholipid phosphatase 1	Plpp1	Q61469	Q61469	Plpp1	Phospholipid phosphatase 1	PLPP1_MOUSE	14	1127710	1162330	1202910	796374	711246	751299	958645	217882	216756	242151	225596	4.24938	0.00103916
O08532	Voltage-dependent calcium channel subunit alpha-2/delta-1	Cacna2d1	O08532	O08532;A0A411ACY8;E9Q1X8;Q14BH8	Cacna2d1	Voltage-dependent calcium channel subunit alpha-2/delta-1	CA2D1_MOUSE	73	744108	641058	751781	514148	439208	430395	586783	143823	137973	133512	138436	4.23866	0.00133754
Q61475	Complement decay-accelerating factor, GPI-anchored	Cd55	Q61475	Q61475;Q61476;E9QAP4;A0JP41;E9Q731	Cd55	Complement decay-accelerating factor, GPI-anchored	DAF1_MOUSE	12	282488	243481	274223	228806	167270	202920	233198	53948.5	54495.5	56678.7	55040.9	4.23681	0.000244764
Q3U2D1	UPAR/Ly6 domain-containing protein	Plaur	Q3U2D1	Q3U2D1	Plaur	UPAR/Ly6 domain-containing protein	Q3U2D1_MOUSE	1	163310	140290	174993	350130	263045	286700	229745	56089.2	57146.6	50033.3	54423	4.22146	0.00943648
P08752	Guanine nucleotide-binding protein G(i) subunit alpha-2	Gnai2	P08752	P08752;Q8JZT4	Gnai2	Guanine nucleotide-binding protein G(i) subunit alpha-2	GNAI2_MOUSE	56	3943720	3783070	4108070	5089900	3942830	3959250	4.13781e+06	990392	1076740	887837	984990	4.20086	1.166e-05
Q9DAX2	Phospholipid phosphatase 2	Plpp2	Q9DAX2	Q9DAX2;A0A1W2P7I9;G3XA61;Q05DC4;Q5U4G4	Plpp2	Phospholipid phosphatase 2	PLPP2_MOUSE	7	680647	751769	739226	1052110	733143	884400	806882	181249	196441	201224	192971	4.18136	0.000144574
P97300	Neuroplastin	Nptn	P97300	P97300;H3BIX4;H3BKA7;Z4YLB7	Nptn	Neuroplastin	NPTN_MOUSE	19	6979890	6618180	7126050	6721140	4810470	4905720	6193575	1497560	1597470	1352230	1482420	4.17802	0.000139218
P21278	Guanine nucleotide-binding protein subunit alpha-11	Gna11	P21278	P21278;Q3UPA1;Q91X95	Gna11	Guanine nucleotide-binding protein subunit alpha-11	GNA11_MOUSE	44	1287260	1299910	1381640	1865980	1470940	1456990	1.46045e+06	354624	382875	315975	351158	4.15896	5.40682e-05
Q9CZQ6	Retinoic acid early-inducible protein 1-epsilon	Raet1e	Q9CZQ6	Q9CZQ6;D7F2B6	Raet1e	Retinoic acid early-inducible protein 1-epsilon	RAE1E_MOUSE	10	471135	415566	452989	330043	238518	262479	361788	91540.9	89233.5	82159.2	87644.5	4.12791	0.00242413
O88947	Coagulation factor X	F10	O88947	O88947;Q3TBR2;Q3TDB9;Q3U3V1;Q4FJS7	F10	Coagulation factor X	FA10_MOUSE	2	59297.4	55807.4	54257.4		29083.7		49611.5		8007.39	16306.6	12157	4.0809	0.0248225
Q8BSL7	ADP-ribosylation factor 2	Arf2	Q8BSL7	Q8BSL7;A2A6T9	Arf2	ADP-ribosylation factor 2	ARF2_MOUSE	3	345244	345224	312820	437854	228621	353474	337206	82480.9	84741	81947.4	83056.4	4.05996	0.00041117
Q8BGK6	Y+L amino acid transporter 2	Slc7a6	Q8BGK6	Q8BGK6;Q9Z127;Q3UG45;Q3UQM7	Slc7a6	Y+L amino acid transporter 2	YLAT2_MOUSE	10	1260510	1514810	1465300	1579590	1073060	1472850	1.39435e+06	397786	324215	309400	343800	4.05571	3.90458e-05
P62880	Guanine nucleotide-binding protein G(I)/G(S)/G(T) subunit beta-2	Gnb2	P62880	P62880;P29387;E9QKR0;D3YZX3;D3Z1M1;D3Z1T4;E9PWM7;Q3THF3;Q3TY18;Q3U2F9;Q3U9V4	Gnb2	Guanine nucleotide-binding protein G(I)/G(S)/G(T) subunit beta-2	GBB2_MOUSE	33	3879450	3540880	4019860	4763560	3747320	3709770	3.94347e+06	1070140	997987	854044	974057	4.0485	9.34812e-06
Q61503	5'-nucleotidase	Nt5e	Q61503	Q61503;Q0VEE0;Q8C8G9	Nt5e	5'-nucleotidase	5NTD_MOUSE	24	187367	158460	187474	138949	116406	106872	149255	35802.5	36565.9	38265.8	36878.1	4.04725	0.000970235
O09117	Synaptophysin-like protein 1	Sypl1	O09117	O09117;Q3TVX7;Q3U4T9;D6RFU9	Sypl1	Synaptophysin-like protein 1	SYPL1_MOUSE	7	581335	642005	647609	1018290	584944	803294	712913	173363	201534	154075	176324	4.0432	0.00116991
O35671	Integrin beta-1-binding protein 1	Itgb1bp1	O35671	O35671;G3UX55;Q3UGH2	Itgb1bp1	Integrin beta-1-binding protein 1	ITBP1_MOUSE	8	38630.1	50065.6	45469.8	53120.8	42581.4	61484.4	48558.7	14556.4	13023.7	8556.94	12045.7	4.03121	0.00016745
Q9WTR5	Cadherin-13	Cdh13	Q9WTR5	Q9WTR5;Q8BS79;Q8VDK4;Q8CE18	Cdh13	Cadherin-13	CAD13_MOUSE	42	1167430	1007740	1143120	868321	699992	695451	930342	235521	231640	227795	231652	4.01612	0.000834225
Q9WTI7	Unconventional myosin-Ic	Myo1c	Q9WTI7	Q9WTI7	Myo1c	Unconventional myosin-Ic	MYO1C_MOUSE	120	1531560	1728700	1393680	2799040	2142290	2316160	1.98524e+06	481341	514796	489422	495186	4.00907	0.00225842
Q8CDJ8	Stonin-1	Ston1	Q8CDJ8	Q8CDJ8	Ston1	Stonin-1	STON1_MOUSE	36	297788	324919	281154	186847	160493	165649	236142	57994.4	60330.1	58977.7	59100.7	3.99558	0.00490815
Q61735	Leukocyte surface antigen CD47	Cd47	Q61735	Q61735;A0A2R8VI30;A0A2R8VK70;E5Q371;Q3U967;A0A2R8VJU9	Cd47	Leukocyte surface antigen CD47	CD47_MOUSE	8	520116	616889	782307	675703	450296	524948	595043	147547	152509	148617	149558	3.97869	0.000469167
Q6Q477	Plasma membrane calcium-transporting ATPase 4	Atp2b4	Q6Q477	Q6Q477;F7AAP4;D1FNM8;D1FNM9;E9Q828;H2BL43	Atp2b4	Plasma membrane calcium-transporting ATPase 4	AT2B4_MOUSE	37	565593	611591	642383	553620	441067	472916	547862	138870	136131	141888	138963	3.9425	5.01837e-05
P70182	Phosphatidylinositol 4-phosphate 5-kinase type-1 alpha	Pip5k1a	P70182	O70161;P70182;F8WHW6;D3YUY3;F8WI18	Pip5k1a	Phosphatidylinositol 4-phosphate 5-kinase type-1 alpha	PI51A_MOUSE	37	215944	219435	213795	264290	249341	261308	237352	58084.1	62876.5	60751.4	60570.7	3.9186	4.76832e-06
P28660	Nck-associated protein 1	Nckap1	P28660	P28660;A1L0U6;A2AS98	Nckap1	Nck-associated protein 1	NCKP1_MOUSE	110	670573	772201	731068	548472	620399	775916	686438	164193	177859	183754	175269	3.91649	3.16214e-05
Q9D496	Coiled-coil domain containing 121	Ccdc121	Q9D496	Q9D496	Ccdc121	Coiled-coil domain containing 121	Q9D496_MOUSE	1	33559.5	50880.5	75996.6	67948.1	62569.3	52387	57223.5	13832.2	15471.7		14652	3.90552	0.00881671
Q7TMB8	Cytoplasmic FMR1-interacting protein 1	Cyfip1	Q7TMB8	Q7TMB8;A0A0R4J119;A0A0U1RQ05;Q8C8R2	Cyfip1	Cytoplasmic FMR1-interacting protein 1	CYFP1_MOUSE	109	1003650	1129670	1093200	865099	980919	1147610	1.03669e+06	254346	272698	270911	265985	3.89756	6.44866e-06
Q8CHX7	Raftlin-2	Rftn2	Q8CHX7	Q8CHX7	Rftn2	Raftlin-2	RFTN2_MOUSE	17	108381	98248.2	120448	74298.5	62876.2	70019.9	89045.3	19765.9	28785.9	20438.8	22996.9	3.87206	0.00219687
Q6P9J9	Anoctamin-6	Ano6	Q6P9J9	Q6P9J9;A0A2I3BPX3;A0A2I3BPY8	Ano6	Anoctamin-6	ANO6_MOUSE	58	1416000	1498850	1528980	1606630	1223460	1354150	1.43801e+06	367974	382286	365000	371753	3.86819	3.70251e-06
O54890	Integrin beta-3	Itgb3	O54890	O54890	Itgb3	Integrin beta-3	ITB3_MOUSE	52	595550	520293	568735	494226	416953	379336	495849	126580	123792	134897	128423	3.86106	0.000166426
Q9Z127	Large neutral amino acids transporter small subunit 1	Slc7a5	Q9Z127	Q9Z127;Q3UQM7	Slc7a5	Large neutral amino acids transporter small subunit 1	LAT1_MOUSE	5	1477950	1388800	1474770	1589320	1378180	1547180	1.47603e+06	382509	371629	398416	384185	3.84199	1.11393e-07
P0CW02	Lymphocyte antigen 6C1	Ly6c1	P0CW02	P0CW02;A0A087WNZ5;A0A087WRP7	Ly6c1	Lymphocyte antigen 6C1	LY6C1_MOUSE	5	5469760	4498440	5008840	3162160	2768050	3447440	4059115	1216830	905268	1048690	1.05693e+06	3.84048	0.00250208
Q8BJZ3	Protein lifeguard 3	Tmbim1	Q8BJZ3	Q8BJZ3;Q3TCN7;Q3U717;D3Z0A5;D3Z225;Q570Z3	Tmbim1	Protein lifeguard 3	LFG3_MOUSE	2	342668	396025	325560	242583	232583	261716	300189	83360.9	79534.6	72087.5	78327.7	3.83248	0.000720886
Q9DCP9	DAZ-associated protein 2	Dazap2	Q9DCP9	Q9DCP9;Q3ULN7	Dazap2	DAZ-associated protein 2	DAZP2_MOUSE	1	27949.6	22029.7	30584.2	21527.1	21394.8	18284.7	23628.3	6372.98	5137.32	7072.67	6194.32	3.81452	0.000430758
Q80XD1	Beta-chimaerin	Chn2	Q80XD1	Q80XD1;Q3V2R3;A0A0N4SV75;A0A0N4SVT0;A0A0N4SVZ7;A0A0N4SWG3;B9EIU7;H7BXA9;Q3TVA5	Chn2	Beta-chimaerin	CHIO_MOUSE	13	64798.6	79636.4	58967.1	51172.7	56001.4	69444.6	63336.8	15466.2	16043.4	18364.3	16624.6	3.80982	0.000127652
O09118	Netrin-1	Ntn1	O09118	O09118;B0QZL0	Ntn1	Netrin-1	NET1_MOUSE	22	146787	131295	142570	77124.8	61248.6	62073.8	103517	31470.1	23933.4	26822.7	27408.7	3.77677	0.0171451
P46735	Unconventional myosin-Ib	Myo1b	P46735	P46735;Q7TQD7;E9Q580;E9QNH6;Q3TTZ3	Myo1b	Unconventional myosin-Ib	MYO1B_MOUSE	80	272203	301715	250910	520157	401652	435930	363761	94805.5	103066	91165.8	96345.8	3.77558	0.00392343
P62331	ADP-ribosylation factor 6	Arf6	P62331	P62331;Q3U0D7	Arf6	ADP-ribosylation factor 6	ARF6_MOUSE	21	815837	816592	787956	1113530	768412	877591	863320	233308	266791	187037	229045	3.76921	8.20053e-05
O08688	Calpain-5	Capn5	O08688	O08688;Q3TDS7;Q3TPL4;Q3U2P3	Capn5	Calpain-5	CAN5_MOUSE	38	309951	296734	302110	154601	128048	131505	220492	57610	65158.2	52882.1	58550.1	3.76586	0.0205319
Q6A0D4	Raftlin	Rftn1	Q6A0D4	Q6A0D4;Q8C4D5	Rftn1	Raftlin	RFTN1_MOUSE	13	60566	53557.3	70516.5	37158.9	29047.9	27588.5	46405.8	9883.21	15297.5	11861.1	12347.3	3.75839	0.0151285
P18872	Guanine nucleotide-binding protein G(o) subunit alpha	Gnao1	P18872	P18872;Q543S2;D3Z2M7	Gnao1	Guanine nucleotide-binding protein G(o) subunit alpha	GNAO_MOUSE	23	797161	734007	785834	558990	470007	432585	629764	155054	163255	185116	167808	3.75288	0.00211507
Q9WTN6	Solute carrier family 22 member 21	Slc22a21	Q9WTN6	Q9WTN6;Q9Z0E8;A2RSK7;Q3USA0;Q5SX17	Slc22a21	Solute carrier family 22 member 21	S22AL_MOUSE	1	25031.4	14812.6	19712.9	20039.6	16254.3	12705.3	18092.7	3077.75	2112.47	9428.6	4872.94	3.71289	0.00335635
P62874	Guanine nucleotide-binding protein G(I)/G(S)/G(T) subunit beta-1	Gnb1	P62874	P62874;Q61011;Q54AE3;Q3TQ70;H3BKR2;H3BLF7;Q3U1B1	Gnb1	Guanine nucleotide-binding protein G(I)/G(S)/G(T) subunit beta-1	GBB1_MOUSE	13	2166440	2048580	2110840	2484090	2214220	2077530	2.18362e+06	626550	589329	556359	590746	3.69637	7.00687e-07
O70172	Phosphatidylinositol 5-phosphate 4-kinase type-2 alpha	Pip4k2a	O70172	O70172;Q544E3;F6RJE8;Q9CZS7	Pip4k2a	Phosphatidylinositol 5-phosphate 4-kinase type-2 alpha	PI42A_MOUSE	15	111241	106049	97085.3	65476.3	66539.3	81311.9	87950.5	27079.5	22163.7	22155.7	23799.6	3.69545	0.00101052
Q3TPX4	Exocyst complex component 5	Exoc5	Q3TPX4	Q3TPX4;E9PZ92;Q3U8A5	Exoc5	Exocyst complex component 5	EXOC5_MOUSE	51	490052	529353	457266	536895	525815	551292	515112	133276	153616	131464	139452	3.69383	4.70826e-07
Q9Z306	Solute carrier family 22 member 4	Slc22a4	Q9Z306	Q9Z306	Slc22a4	Solute carrier family 22 member 4	S22A4_MOUSE	4	34318.6	36209.9	43556.6	51094.8	37487.7	39010.2	40279.6	8779.2	13895.7	10044.2	10906.4	3.69322	0.000115679
Q9WV27	Sodium/potassium-transporting ATPase subunit alpha-4	Atp1a4	Q9WV27	Q9WV27	Atp1a4	Sodium/potassium-transporting ATPase subunit alpha-4	AT1A4_MOUSE	4	665501	561489	648053	755790	547103	450898	604806	163809	233564	96305.2	164559	3.6753	0.000374395
Q8VHQ4	Ras-related protein Rab-40C	Rab40c	Q8VHQ4	Q8VHQ4;Q0PD11;Q3UZM8;E9PXR4;E9Q016;E9Q7Y6	Rab40c	Ras-related protein Rab-40C	RB40C_MOUSE	10	44123.6	31662	38250.3	48790.9	45893	39579.1	41383.2	12780.5	8830.66	12204.5	11271.9	3.67136	9.27146e-05
Q9WTY4	Aquaporin-5	Aqp5	Q9WTY4	Q9WTY4;A0A2R8VHL2;B2RWZ5;Q8CF61	Aqp5	Aquaporin-5	AQP5_MOUSE	11	4676390	4393570	5148030	2907070	2473680	2443160	3673650	1042960	1003420	967007	1.00446e+06	3.65733	0.00754328
O08530	Sphingosine 1-phosphate receptor 1	S1pr1	O08530	O08530;K7XUH1;Q3UUK3	S1pr1	Sphingosine 1-phosphate receptor 1	S1PR1_MOUSE	3	86643.3	96220.9	89745.5	64465.2	52668.1	47400.2	72857.2	20564.2	18044	21332.6	19980.3	3.64646	0.00372918
P21279	Guanine nucleotide-binding protein G(q) subunit alpha	Gnaq	P21279	P21279;Q3UHH5	Gnaq	Guanine nucleotide-binding protein G(q) subunit alpha	GNAQ_MOUSE	19	755692	649079	729338	661002	580036	477116	642044	174360	192757	161801	176306	3.64164	0.000125527
P20444	Protein kinase C alpha type	Prkca	P20444	P20444;Q4VA93	Prkca	Protein kinase C alpha type	KPCA_MOUSE	53	407844	439322	414271	505307	393730	432366	432140	130461	113683	112331	118825	3.63678	3.50093e-06
O35682	Myeloid-associated differentiation marker	Myadm	O35682	O35682;Q0VE46;A0A0N4SW94	Myadm	Myeloid-associated differentiation marker	MYADM_MOUSE	15	3496500	3829210	3580160	6530890	4179770	5484730	4.51688e+06	1159430	1316720	1258530	1.24489e+06	3.62832	0.00291082
P35456	Urokinase plasminogen activator surface receptor	Plaur	P35456	P35456;Q545X5;Q3U2D1	Plaur	Urokinase plasminogen activator surface receptor	UPAR_MOUSE	11	787667	751693	849559	1210090	978337	939529	919479	248906	250179	262966	254017	3.61975	0.000282085
Q3UH60	Disco-interacting protein 2 homolog B	Dip2b	Q3UH60	Q3UH60;B2RQC7	Dip2b	Disco-interacting protein 2 homolog B	DIP2B_MOUSE	71	190510	208457	186803	125967	130994	152522	165876	43029	48877.4	45811.6	45906	3.61337	0.000622672
Q9JKK7	Tropomodulin-2	Tmod2	Q9JKK7	Q9JKK7	Tmod2	Tropomodulin-2	TMOD2_MOUSE	1	57150.9	45880.8	62278.4	45731.7	51846	30989.7	48979.6	17759.2	10652	12547.6	13652.9	3.58748	0.00112719
P29387	Guanine nucleotide-binding protein subunit beta-4	Gnb4	P29387	P29387;Q3THF3;Q3TY18;Q3U2F9	Gnb4	Guanine nucleotide-binding protein subunit beta-4	GBB4_MOUSE	11	249676	232984	248822	316247	246291	294748	264795	91363.6	68403.4	62124.2	73963.7	3.58006	3.3722e-05
Q7TNC9	Inositol polyphosphate-5-phosphatase A	Inpp5a	Q7TNC9	Q7TNC9;Q3TZT4	Inpp5a	Inositol polyphosphate-5-phosphatase A	I5P1_MOUSE	24	104174	99847.1	102252	114418	88936	92369	100333	27617.4	31405.4	25346.9	28123.2	3.56761	3.62796e-06
Q80SZ7	Guanine nucleotide-binding protein G(I)/G(S)/G(O) subunit gamma-5	Gng5	Q80SZ7	Q80SZ7;Q3UKC8	Gng5	Guanine nucleotide-binding protein G(I)/G(S)/G(O) subunit gamma-5	GBG5_MOUSE	9	1499390	1489850	1773360	1635750	1625200	1464500	1.58134e+06	541560	400310	391860	444577	3.55696	1.67324e-06
Q8BKH7	Target of rapamycin complex 2 subunit MAPKAP1	Mapkap1	Q8BKH7	Q8BKH7;A2AR15	Mapkap1	Target of rapamycin complex 2 subunit MAPKAP1	SIN1_MOUSE	24	64834.9	63755.5	67972.9	111437	96808.3	105360	85028.1	17820.1	25023.1	28908.6	23917.3	3.55509	0.00246563
P57787	Monocarboxylate transporter 4	Slc16a3	P57787	P57787;Q3TMA0;Q3UDP9	Slc16a3	Monocarboxylate transporter 4	MOT4_MOUSE	15	475743	561681	541108	401497	333470	414582	454680	144181	117813	122373	128122	3.5488	0.000446962
P61793	Lysophosphatidic acid receptor 1	Lpar1	P61793	P61793;Q544V2;A2AMI9;A2AMJ0	Lpar1	Lysophosphatidic acid receptor 1	LPAR1_MOUSE	8	332377	353589	341182	308001	281549	282800	316583	91123.4	76513.6	100156	89264.3	3.54658	6.0541e-06
P18572	Basigin	Bsg	P18572	P18572;O55108;J3QP71;K3W4Q8;O55107	Bsg	Basigin	BASI_MOUSE	19	3607800	3049800	3755350	2696400	2279750	2199150	2931375	859328	787584	836291	827734	3.54144	0.0010708
Q8VEN2	Placenta-expressed transcript 1 protein	Plet1	Q8VEN2	Q8VEN2	Plet1	Placenta-expressed transcript 1 protein	PLET1_MOUSE	1	16752.5	13186.5	18729	31508.1	22803.6	22454.2	20905.7	5670.54		6166.25	5918.4	3.53232	0.0191138
Q8CJ61	CKLF-like MARVEL transmembrane domain-containing protein 4	Cmtm4	Q8CJ61	Q8CJ61	Cmtm4	CKLF-like MARVEL transmembrane domain-containing protein 4	CKLF4_MOUSE	3	500625	439316	530875	741491	508150	378293	516458	140455	151123	147410	146329	3.52942	0.00153949
Q9JIM1	Equilibrative nucleoside transporter 1	Slc29a1	Q9JIM1	Q9JIM1;Q3TCZ2;Q3UJY1	Slc29a1	Equilibrative nucleoside transporter 1	S29A1_MOUSE	10	1960690	2101500	2166840	2003380	1599510	1525740	1.89294e+06	546755	492162	574785	537901	3.51913	6.4026e-05
Q60770	Syntaxin-binding protein 3	Stxbp3	Q60770	Q60770	Stxbp3	Syntaxin-binding protein 3	STXB3_MOUSE	45	810354	753072	792722	564515	578816	559443	676487	195459	195547	186289	192432	3.51547	0.000278076
D3YY94	Syntaxin 2 (Fragment)	Stx2	D3YY94;Q3TJ55;Q80W45	Q3TJ55;Q80W45;D3YY94	Stx2	Syntaxin 2 (Fragment)	D3YY94_MOUSE;Q3TJ55_MOUSE;Q80W45_MOUSE	2	132124	119631	134346	131543	97393.4	95509.1	118424	29988.4	41793	29302.7	33694.7	3.51463	0.000113136
Q8BZ60	Stonin-2	Ston2	Q8BZ60	Q8BZ60;E9PXP7	Ston2	Stonin-2	STON2_MOUSE	42	213393	198997	201818	145791	120903	133372	169046	54473	45554.4	44421.9	48149.8	3.51083	0.00153564
Q9D6G5	Transmembrane protein 138	Tmem138	Q9D6G5	Q9D6G5	Tmem138	Transmembrane protein 138	TM138_MOUSE	1	123910	142381	140603	142577	129148	144619	137206	37789.3	46737.7	32907	39144.7	3.50511	5.81775e-07
Q9CQX5	Claudin domain-containing protein 1	Cldnd1	Q9CQX5	Q9CQX5;A0A811BIT5	Cldnd1	Claudin domain-containing protein 1	CLDN1_MOUSE	9	231647	233524	236714	225130	202476	193479	220495	59913.6	66648.2	62265.8	62942.5	3.50312	1.7833e-06
Q9DCK3	Tetraspanin-4	Tspan4	Q9DCK3	Q9DCK3;A0A668KLD1;Q4FJW7	Tspan4	Tetraspanin-4	TSN4_MOUSE	6	387049	420423	430597	202560	246030	253521	323363	83716.3	126697	67761	92724.8	3.48735	0.00694634
O35382	Exocyst complex component 4	Exoc4	O35382	O35382;Q69ZD1;Q8CEG7	Exoc4	Exocyst complex component 4	EXOC4_MOUSE	78	421397	440906	371985	470887	462142	501575	444815	136275	135184	112039	127833	3.47967	7.95545e-06
Q8BGA2	LHFPL tetraspan subfamily member 2 protein	Lhfpl2	Q8BGA2	Q8BGA2;A0A1Y7VJ20;D3Z698	Lhfpl2	LHFPL tetraspan subfamily member 2 protein	LHPL2_MOUSE	3	82350.9	90001.2	97812.6	44684.9	44123.2	38917.6	66315.1	19418	22509.7	15422.1	19116.6	3.46898	0.0209421
P40240	CD9 antigen	Cd9	P40240	P40240	Cd9	CD9 antigen	CD9_MOUSE	18	4692830	4393010	4855370	1767320	2023090	2325890	3.34292e+06	1000650	953676	954748	969691	3.4474	0.0287544
A0A1L1SVG6	Choline transporter-like protein	Slc44a2	A0A1L1SVG6	A0A1L1SVG6	Slc44a2	Choline transporter-like protein	A0A1L1SVG6_MOUSE	2	354205	308738	311991	168283	190122	141807	245858	89363.4	65123.6	59611.3	71366.1	3.44502	0.0141846
Q9EPR5	VPS10 domain-containing receptor SorCS2	Sorcs2	Q9EPR5	Q9EPR5;Q8BI74;Q8CHA4	Sorcs2	VPS10 domain-containing receptor SorCS2	SORC2_MOUSE	93	870862	949429	949540	1452400	1005100	1194250	1.07026e+06	303783	321011	307449	310748	3.44416	0.000620809
P27601	Guanine nucleotide-binding protein subunit alpha-13	Gna13	P27601	P27601;Q3UE40	Gna13	Guanine nucleotide-binding protein subunit alpha-13	GNA13_MOUSE	35	447396	426162	437081	383294	319398	342824	392692	116586	110921	114603	114037	3.44356	4.94623e-05
Q8R1F1	Protein Niban 2	Niban2	Q8R1F1	Q8R1F1	Niban2	Protein Niban 2	NIBA2_MOUSE	79	2385700	2157840	2308970	1501990	2027660	1866060	2041370	596625	591721	597890	595412	3.4285	0.000141708
F8VPU2	FERM, ARHGEF and pleckstrin domain-containing protein 1	Farp1	F8VPU2	F8VPU2;E9Q805	Farp1	FERM, ARHGEF and pleckstrin domain-containing protein 1	FARP1_MOUSE	66	716051	753128	734495	755860	640428	684089	714008	216639	216722	191658	208340	3.42714	3.31378e-07
Q8C0Z1	Protein FAM234A	Fam234a	Q8C0Z1	Q8C0Z1;F6SQM4	Fam234a	Protein FAM234A	F234A_MOUSE	17	247492	208732	240319	149482	112919	105658	177434	60189	47279.9	48325.5	51931.5	3.41669	0.0128154
P58242	Acid sphingomyelinase-like phosphodiesterase 3b	Smpdl3b	P58242	P58242;Q3TLX9;Q8BTC9	Smpdl3b	Acid sphingomyelinase-like phosphodiesterase 3b	ASM3B_MOUSE	22	491940	407573	495143	509455	411551	403406	453178	136460	146748	115475	132894	3.41006	1.63081e-05
G5E829	Plasma membrane calcium-transporting ATPase 1	Atp2b1	G5E829	G5E829;Q6Q477;F7AAP4;D1FNM8;D1FNM9;E9Q828;H2BL43;A0A1W2P7C7;Q05CJ5;Q3TC38;Q3TDJ2;Q3UPA8	Atp2b1	Plasma membrane calcium-transporting ATPase 1	AT2B1_MOUSE	119	1357410	1368000	1388250	1470910	1179730	1233440	1.33296e+06	375711	416513	380635	390953	3.40951	1.68975e-06
O35655	Serine/threonine-protein phosphatase with EF-hands 1	Ppef1	O35655	O35655	Ppef1	Serine/threonine-protein phosphatase with EF-hands 1	PPE1_MOUSE	14	60746.2	66734.7	61154.4	73203.8	59863.1	65776.6	64579.8	17239.1	17612.7	22009.2	18953.7	3.40725	1.97666e-06
Q9D5R2	WD repeat-containing protein 20	Wdr20	Q9D5R2	Q9D5R2;A0A1Y7VJI5;A0A1Y7VLC8;A0A1Y7VMB5;Q3ULP2;Q3UWE6;Q8R0J5	Wdr20	WD repeat-containing protein 20	WDR20_MOUSE	8	97267.1	88814.7	107978	111416	105098	115913	104414	32222.4	39972	19768.4	30654.3	3.4062	1.59282e-05
P10833	Ras-related protein R-Ras	Rras	P10833	P10833;Q3U1N3	Rras	Ras-related protein R-Ras	RRAS_MOUSE	25	1290850	1249250	1299650	1179650	1022160	979197	1.17013e+06	388457	333868	312512	344946	3.3922	2.43233e-05
P97429	Annexin A4	Anxa4	P97429	P97429;A0A0N4SV57;A0A0N4SW89;D3Z0S1;F7ANV6;Q7TMN7;Q8BSL2	Anxa4	Annexin A4	ANXA4_MOUSE	45	4823980	4038710	4894660	1651620	2400990	2204420	3335730	970036	908190	1075560	984595	3.38792	0.0280089
Q8VDN2	Sodium/potassium-transporting ATPase subunit alpha-1	Atp1a1	Q8VDN2	Q8VDN2;Q3TXF9;Q3UCH8;Q8R3M4	Atp1a1	Sodium/potassium-transporting ATPase subunit alpha-1	AT1A1_MOUSE	113	2604430	2436410	2802300	2850010	2230780	2256250	2530030	744414	758344	738326	747028	3.38679	1.01577e-05
Q99KG7	BLOC-3 complex member HPS4	Hps4	Q99KG7	Q99KG7;Q541V2;Q3TAF8;Q6P568	Hps4	BLOC-3 complex member HPS4	HPS4_MOUSE	2	5075.76	5791.88	11386.1	8735.22	6235.02	5328.53	7092.09		2725.83	1465.64	2095.74	3.38406	0.0370636
Q62351	Transferrin receptor protein 1	Tfrc	Q62351	Q542D9;Q62351;Q8C872	Tfrc	Transferrin receptor protein 1	TFR1_MOUSE	79	1004700	1057010	1141580	2104670	1720560	1909120	1.48961e+06	454305	459136	408242	440561	3.38116	0.00811217
Q7TPM9	Myotubularin-related protein 10	Mtmr10	Q7TPM9	Q7TPM9;Q8CEB8;Q8R3K8	Mtmr10	Myotubularin-related protein 10	MTMRA_MOUSE	30	72582.7	90378.6	72110.2	125753	118109	130670	101601	23768.6	32726.5	33718.3	30071.1	3.37867	0.00293077
Q9D7J6	Deoxyribonuclease-1-like 1	Dnase1l1	Q9D7J6	Q9D7J6;A0A158SIT2;A0A6I8MWW4	Dnase1l1	Deoxyribonuclease-1-like 1	DNSL1_MOUSE	18	308321	282350	312722	186216	184316	170344	240712	77349.4	80916.2	55712.5	71326	3.37481	0.00412543
Q60738	Proton-coupled zinc antiporter SLC30A1	Slc30a1	Q60738	Q60738;Q3UM63	Slc30a1	Proton-coupled zinc antiporter SLC30A1	ZNT1_MOUSE	13	126861	115015	131029	201415	149220	157666	146868	41423.5	46887.9	42398.2	43569.9	3.37085	0.000824344
Q8CHE4	PH domain leucine-rich repeat-containing protein phosphatase 1	Phlpp1	Q8CHE4	Q8CHE4	Phlpp1	PH domain leucine-rich repeat-containing protein phosphatase 1	PHLP1_MOUSE	4	102274	155314	145718	162308	203296	266492	172567	66013.4	36432.1		51222.8	3.36895	0.0290261
Q8BWT5	Disco-interacting protein 2 homolog A	Dip2a	Q8BWT5	Q8BWT5;A0A1Y7VMZ0;B2RQ71;B7ZMZ7;D3Z7D3;E9PWR4;F8WI56;Q5EBR0;Q66L71;Q69ZV2;Q6NY04;Q6PGL8;Q8CBE5	Dip2a	Disco-interacting protein 2 homolog A	DIP2A_MOUSE	61	157755	158875	154395	114496	122519	128883	139487	40000.9	41420.7	42843.7	41421.8	3.36748	7.27688e-05
Q8BIQ8	Zinc finger protein 770	Znf770	Q8BIQ8	Q8BIQ8;B2RPX9	Znf770	Zinc finger protein 770	ZN770_MOUSE	2	109080	92471.2	118425	64947.3	87946.6	61032.7	88983.8	17781.2	33000.6	28509	26430.3	3.36674	0.00296823
Q00262	Syntaxin-2	Stx2	Q00262	Q00262;Q3TJ55;Q3TN38;Q80W45	Stx2	Syntaxin-2	STX2_MOUSE	27	317459	300474	328001	271649	229399	230870	279642	90885.3	86137.1	72272.1	83098.2	3.3652	0.00012601
Q8R4W6	Procollagen C-endopeptidase enhancer 2	Pcolce2	Q8R4W6	Q8R4W6	Pcolce2	Procollagen C-endopeptidase enhancer 2	PCOC2_MOUSE	16	73878.4	77589.6	86580.1	106953	101864	84977	88640.4	27850.3	29874	21406	26376.8	3.36055	0.000112905
A6H5Z3	Exocyst complex component 6B	Exoc6b	A6H5Z3	A6H5Z3;Q5DU10;Q6PCN5	Exoc6b	Exocyst complex component 6B	EXC6B_MOUSE	58	238442	251060	227579	250718	244680	250673	243859	71949.5	73472.1	73235.5	72885.7	3.34577	1.06589e-08
D3Z7D3	Disco interacting protein 2 homolog A	Dip2a	D3Z7D3;F8WI56	D3Z7D3;F8WI56	Dip2a	Disco interacting protein 2 homolog A	D3Z7D3_MOUSE;F8WI56_MOUSE	1	8168.34	11438.8	19128.2	7429.53	15092.9	10007.2	11877.5		2717.99	4410.93	3564.46	3.3322	0.0481648
Q9D3N8	Growth hormone-regulated TBC protein 1	Grtp1	Q9D3N8	Q9D3N8;A0A1B0GSU4	Grtp1	Growth hormone-regulated TBC protein 1	GRTP1_MOUSE	11	34522.8	43938.7	27702.2	45178.2	35383.9	39303.7	37671.6	15269.4	12424.1	6298.52	11330.7	3.32474	0.000456826
Q9ESD6	CKLF-like MARVEL transmembrane domain-containing protein 7	Cmtm7	Q9ESD6	Q9ESD6;A0A1L1SRR1;Q3THH0;Q8R325	Cmtm7	CKLF-like MARVEL transmembrane domain-containing protein 7	CKLF7_MOUSE	3	25634.6	27434.4	52283.8	67490.7	54171	62945.3	48326.6	11157		17981.9	14569.5	3.31698	0.0448332
A0A286YCV0	Phospholipid-transporting ATPase	Atp9b	A0A286YCV0;D3YV00	A0A286YCV0;D3YV00;A0A286YDR0	Atp9b	Phospholipid-transporting ATPase	A0A286YCV0_MOUSE;D3YV00_MOUSE	2	55975.7	61608.2	67486.2	81727.7	77231.4	67195.4	68537.4	23867.8	28584.5	9595.6	20682.6	3.31377	0.000211036
Q8BST6	E3 ubiquitin-protein ligase pellino homolog 2	Peli2	Q8BST6	Q8BST6;A0A991EKZ6;E9QPQ6;A0A2I3BRM8	Peli2	E3 ubiquitin-protein ligase pellino homolog 2	PELI2_MOUSE	3	14596.6	9983.93	15125.8		14630.2	6268.15	12120.9	1576.81	5745.11		3660.96	3.31086	0.0416424
P27512	Tumor necrosis factor receptor superfamily member 5	Cd40	P27512	P27512;A2A5L7	Cd40	Tumor necrosis factor receptor superfamily member 5	TNR5_MOUSE	12	141943	123045	134463	189432	147600	151666	148025	41400.8	43428.4	49334.7	44721.3	3.30994	0.000129436
Q62151	Advanced glycosylation end product-specific receptor	Ager	Q62151	Q62151;F1ABR8;F1ABR9;F1ABS0;F1ABS1;F1ABS2	Ager	Advanced glycosylation end product-specific receptor	RAGE_MOUSE	3	186000	157958	201898	465401	231212	226162	244772	79979.2	70639	71365.1	73994.4	3.30798	0.0373125
Q8K4T3	STE20-related kinase adapter protein beta	Stradb	Q8K4T3	Q8K4T3;M0QWE6	Stradb	STE20-related kinase adapter protein beta	STRAB_MOUSE	9	19385.8	24359.7	22303.4	22687.9	13933.8	19993.1	20444		4936.58	7450.06	6193.32	3.30097	0.00225477
O35566	CD151 antigen	Cd151	O35566	O35566;A0A1B0GSK8;A0A1B0GRG3	Cd151	CD151 antigen	CD151_MOUSE	17	2097320	1846020	2134950	1370420	1618110	1700040	1.79448e+06	551861	554074	525707	543881	3.29939	0.000188537
O35632	Hyaluronidase-2	Hyal2	O35632	O35632;Q3UZE4;A0A0A6YX37;Q542F2;Q8C309	Hyal2	Hyaluronidase-2	HYAL2_MOUSE	8	101170	94284	97157.4	101729	81082.9	85947.3	93561.8	30771.2	26654	27678.4	28367.9	3.29816	4.03321e-06
P62069	Ubiquitin carboxyl-terminal hydrolase 46	Usp46	P62069	P62069;D3YVU0	Usp46	Ubiquitin carboxyl-terminal hydrolase 46	UBP46_MOUSE	17	110399	114952	121208	134441	98468.8	117283	116125	37078.8	43340.7	25408.1	35275.9	3.29192	1.83971e-05
A0A2R8VI94	CD47 antigen (Rh-related antigen, integrin-associated signal transducer)	Cd47	A0A2R8VI94;A0A2R8W6P0;D3Z187	A0A2R8W6P0;A0A2R8VI94;D3Z187	Cd47	CD47 antigen (Rh-related antigen, integrin-associated signal transducer)	A0A2R8VI94_MOUSE;A0A2R8W6P0_MOUSE;D3Z187_MOUSE	3	54157.2	48983.9	54283.5	36943.4	40093.3	34504.4	44827.6	15791.2	15971.5	9118.46	13627.1	3.2896	0.0007144
Q14C59	Transmembrane protease serine 11B-like protein	Tmprss11b	Q14C59	Q14C59	Tmprss11b	Transmembrane protease serine 11B-like protein	TM11B_MOUSE	14	326409	311168	331861	383645	332958	381819	344643	118872	96842.2	98879	104864	3.28656	4.23213e-06
Q64735	Complement component receptor 1-like protein	Cr1l	Q64735	Q64735;A0A0A6YVT1;A0A0A6YXN9;A0A0A6YXR6;A0A0A6YY75;Q62479	Cr1l	Complement component receptor 1-like protein	CR1L_MOUSE	22	581180	532726	559487	530260	411983	418011	505608	158300	154495	149349	154048	3.28214	8.48426e-05
Q5DTL9	Sodium-driven chloride bicarbonate exchanger	Slc4a10	Q5DTL9	Q5DTL9;B1AWV9;J7H264;Q8C943;R4H243	Slc4a10	Sodium-driven chloride bicarbonate exchanger	S4A10_MOUSE	1	37528.8	29290.1	30734.1	37490.5	22221.1	24797.2	30343.6	11539.7	8077.35	8119.18	9245.41	3.28202	0.000940085
Q3TD78	NIPSNAP domain-containing protein	Nipsnap2	Q3TD78;Q7TMG8	Q3TD78;Q7TMG8	Nipsnap2	NIPSNAP domain-containing protein	Q3TD78_MOUSE;Q7TMG8_MOUSE	2	16846.6	21808.5	31760.7	16403.9	23456.6	20058.6	21722.5		11557.1	1704.59	6630.85	3.27598	0.0199229
P62071	Ras-related protein R-Ras2	Rras2	P62071	P62071;Q9CTF6	Rras2	Ras-related protein R-Ras2	RRAS2_MOUSE	38	2792640	2723400	2754930	3804000	3286060	3346640	3117945	992973	958193	904457	951874	3.27558	7.07934e-05
P63321	Ras-related protein Ral-A	Rala	P63321	P63321;A0A1Y7VL93;Q9CXY0	Rala	Ras-related protein Ral-A	RALA_MOUSE	13	642277	619238	632756	630786	528695	557933	601948	183540	191389	177316	184082	3.27	1.51564e-06
F8VQB6	Unconventional myosin-X	Myo10	F8VQB6	F8VQB6;E9Q5G1;P70316;Q80TR9	Myo10	Unconventional myosin-X	MYO10_MOUSE	94	98932	106478	96952.1	252058	189597	221163	160863	48389	55012.9	44571.5	49324.5	3.26133	0.0301886
Q7TMS5	Broad substrate specificity ATP-binding cassette transporter ABCG2	Abcg2	Q7TMS5	Q7TMS5;A0A0R4J0B6;S4R2E1;S4R2M4;W8DLN2	Abcg2	Broad substrate specificity ATP-binding cassette transporter ABCG2	ABCG2_MOUSE	29	359380	384102	425351	715113	540110	599587	503940	141102	163828	158971	154634	3.25893	0.00402845
P52592	Sphingosine 1-phosphate receptor 2	S1pr2	P52592	P52592;Q3U5W6	S1pr2	Sphingosine 1-phosphate receptor 2	S1PR2_MOUSE	5	75747.4	61977.6	66897.2	45299.5	47779.3	41069.8	56461.8	23694	16445.1	11856.2	17331.8	3.25771	0.00252673
Q8R3L5	Solute carrier organic anion transporter family member 3A1	Slco3a1	Q8R3L5	Q8R3L5;D3YXA8;D3YUC4;F7B851	Slco3a1	Solute carrier organic anion transporter family member 3A1	SO3A1_MOUSE	6	211567	203921	216922	157431	191997	166138	191329	56364.9	63576.2	56282.8	58741.3	3.25715	4.28337e-05
O54910	NF-kappa-B inhibitor epsilon	Nfkbie	O54910	O54910;A0A3B2WAY2;Q3U9Q0	Nfkbie	NF-kappa-B inhibitor epsilon	IKBE_MOUSE	3	10796.4	12375.8	13729.6		11150.9		12013.2		6070.29	1311.67	3690.98	3.25474	0.00921377
Q9JKF1	Ras GTPase-activating-like protein IQGAP1	Iqgap1	Q9JKF1	Q9JKF1;Q3TU98;Q6ZQK2;Q80UW7;Q8BPA6;Q8CDT3	Iqgap1	Ras GTPase-activating-like protein IQGAP1	IQGA1_MOUSE	186	2979330	3045950	2903960	2601080	3051720	3011600	2.93227e+06	907425	922159	873731	901105	3.25409	2.09954e-07
Q8BT60	Copine-3	Cpne3	Q8BT60	Q8BT60;Q3UJS6	Cpne3	Copine-3	CPNE3_MOUSE	38	1028720	1012030	1081460	594095	685889	684542	847789	242987	256931	282036	260651	3.25258	0.0026115
A2AF67	Dedicator of cytokinesis 11	Dock11	A2AF67	A2AF67	Dock11	Dedicator of cytokinesis 11	A2AF67_MOUSE	1	32548.6	45950.6	23497.2	43547.9	30598.9	38322.2	35744.2	9880.82	12078.9	11016.7	10992.1	3.2518	0.00180241
A0A338P6F7	Roundabout guidance receptor 1 (Fragment)	Robo1	A0A338P6F7;G5E843	A0A338P6F7;G5E843	Robo1	Roundabout guidance receptor 1 (Fragment)	A0A338P6F7_MOUSE;G5E843_MOUSE	1	23528.3	23503.4	22568	25207.3	19107.5	13851.8	21294.4	6025.71	3338.01	10358.6	6574.11	3.23913	0.00124929
Q00609	T-lymphocyte activation antigen CD80	Cd80	Q00609	Q00609;Q3U4B5;Q549R2;Q9R1Z9	Cd80	T-lymphocyte activation antigen CD80	CD80_MOUSE	16	555672	663042	664323	570499	405476	485087	557350	186345	151458	178831	172211	3.23643	0.000390955
Q5NCF2	Trafficking protein particle complex subunit 1	Trappc1	Q5NCF2	Q5NCF2;B1ASW5;B1ASW6;Q14BF8	Trappc1	Trafficking protein particle complex subunit 1	TPPC1_MOUSE	14	162903	185863	183490	242869	205018	209422	198261	58424.8	68227.7	57193.4	61282	3.23522	7.45919e-05
O54901	OX-2 membrane glycoprotein	Cd200	O54901	O54901;Q80VX2;E9PZI9;E9QMY1;Q05D16	Cd200	OX-2 membrane glycoprotein	OX2G_MOUSE	9	540181	487233	538735	417555	304072	363492	441878	141965	145658	123140	136921	3.22725	0.00117778
Q9JIP6	Frizzled-2	Fzd2	Q9JIP6	Q9JIP6	Fzd2	Frizzled-2	FZD2_MOUSE	15	333914	335099	345986	240010	202601	213237	278474	74633.7	98064.1	86843.7	86513.8	3.21884	0.00201869
P97370	Sodium/potassium-transporting ATPase subunit beta-3	Atp1b3	P97370	P97370;Q544Q7;Q3U9D4	Atp1b3	Sodium/potassium-transporting ATPase subunit beta-3	AT1B3_MOUSE	37	2772250	2478080	2804570	2847510	2184360	2118430	2534200	814501	775352	773102	787652	3.21741	4.27049e-05
Q3TZS3	Integrin alpha 7	Itga7	Q3TZS3	Q3TZS3	Itga7	Integrin alpha 7	Q3TZS3_MOUSE	2	271581	247217	232766	168249	191160	166974	212991	70116.1	60585.1	68316	66339.1	3.21064	0.000826267
Q9WVM1	Rac GTPase-activating protein 1	Racgap1	Q9WVM1	Q9WVM1	Racgap1	Rac GTPase-activating protein 1	RGAP1_MOUSE	48	924104	931107	983333	517858	614866	610734	763667	248642	230490	234712	237948	3.20939	0.00351712
O35379	Multidrug resistance-associated protein 1	Abcc1	O35379	A5D6P3;O35379;Q8C7V6	Abcc1	Multidrug resistance-associated protein 1	MRP1_MOUSE	91	282136	326001	323248	369000	289403	350614	323400	102740	102445	97774.6	100987	3.20241	1.12261e-05
Q3UUG6	TBC1 domain family member 24	Tbc1d24	Q3UUG6	Q3UUG6;A0A0J9YUB2	Tbc1d24	TBC1 domain family member 24	TBC24_MOUSE	12	73762.7	88494.5	79708.2	67628.7	72698.2	89579.3	78645.3	22938.2	26008	25254	24733.4	3.17972	2.07887e-05
D3YXN7	Tetraspanin 9 (Fragment)	Tspan9	D3YXN7	D3YXN7	Tspan9	Tetraspanin 9 (Fragment)	D3YXN7_MOUSE	1	69057.4	53422.8	67562.6	62957.2	45098.5	47693.4	57632	19310.6	21515.9	13561.1	18129.2	3.17896	0.000437023
Q9D4H1	Exocyst complex component 2	Exoc2	Q9D4H1	Q9D4H1;Q8K2J3	Exoc2	Exocyst complex component 2	EXOC2_MOUSE	57	200382	218836	194439	211797	228996	220862	212552	64652.1	70317.5	65888.1	66952.6	3.17467	3.42766e-07
Q6QI06	Rapamycin-insensitive companion of mTOR	Rictor	Q6QI06	Q6QI06	Rictor	Rapamycin-insensitive companion of mTOR	RICTR_MOUSE	82	118024	120899	108956	194027	176840	181808	150092	46677	48338	47088.4	47367.8	3.16866	0.00272693
Q8K2J7	RELT-like protein 1	Rell1	Q8K2J7	Q8K2J7	Rell1	RELT-like protein 1	RELL1_MOUSE	14	502669	450525	470655	546112	556670	532343	509829	184813	145627	152389	160943	3.16776	3.60414e-06
P61226	Ras-related protein Rap-2b	Rap2b	P61226	P61226;Q6ZWR0	Rap2b	Ras-related protein Rap-2b	RAP2B_MOUSE	27	737068	636763	685196	556574	449344	384348	574882	204709	169669	170283	181554	3.16646	0.00205427
P62835	Ras-related protein Rap-1A	Rap1a	P62835	P62835;A0A0G2JE52;C5H0E8;C5H0E9;Q3U7U8;Q3V3W9	Rap1a	Ras-related protein Rap-1A	RAP1A_MOUSE	8	628052	602997	605260	655816	554635	533793	596759	195526	193439	176802	188589	3.16434	1.48113e-06
Q4VA93	Protein kinase C	Prkca	Q4VA93	Q4VA93	Prkca	Protein kinase C	Q4VA93_MOUSE	9	150953	172649	163725	201350	162435	206186	176216	51955	57988.7	57171.6	55705.1	3.16338	4.47971e-05
Q9EPK2	Protein XRP2	Rp2	Q9EPK2	Q9EPK2	Rp2	Protein XRP2	XRP2_MOUSE	15	477406	400180	471480	342561	334985	344212	395137	128242	130798	116158	125066	3.15943	0.000240539
P10852	Amino acid transporter heavy chain SLC3A2	Slc3a2	P10852	P10852;Q3TN39;Q8BTJ9;A0A0U1RPK4;Q3TIP1;Q3U144;Q60849	Slc3a2	Amino acid transporter heavy chain SLC3A2	4F2_MOUSE	44	2002130	1937670	2154110	2422980	1997300	2013890	2.08801e+06	686509	642491	658181	662394	3.15222	3.2073e-06
P70452	Syntaxin-4	Stx4	P70452	P70452;D6RJ29	Stx4	Syntaxin-4	STX4_MOUSE	21	429446	371659	420553	331239	291032	254732	349777	117840	103512	112151	111168	3.14639	0.000756227
Q9JKV5	Secretory carrier-associated membrane protein 4	Scamp4	Q9JKV5	Q3TGX0;Q9JKV5;A0A1Y7VJF7;Q3U4R0	Scamp4	Secretory carrier-associated membrane protein 4	SCAM4_MOUSE	3	443405	592745	635969	673476	518977	628315	582148	206162	203294	146919	185458	3.13897	0.000134968
Q6PGF7	Exocyst complex component 8	Exoc8	Q6PGF7	Q6PGF7	Exoc8	Exocyst complex component 8	EXOC8_MOUSE	45	279457	307522	274009	302474	305605	326539	299268	92149.2	96912.4	96993	95351.5	3.13857	4.96195e-07
Q80VQ0	Aldehyde dehydrogenase family 3 member B1	Aldh3b1	Q80VQ0	Q80VQ0;Q3TX25;Q3V4C9	Aldh3b1	Aldehyde dehydrogenase family 3 member B1	AL3B1_MOUSE	28	181356	169059	176936	135403	128912	127647	153219	51084.2	52533.2	42995.3	48870.9	3.13518	0.000235444
Q8C129	Leucyl-cystinyl aminopeptidase	Lnpep	Q8C129	Q8C129;Q3TTA8;Q6NY09;Q8BZ14	Lnpep	Leucyl-cystinyl aminopeptidase	LCAP_MOUSE	74	613572	712079	743607	740037	579098	680684	678180	212322	230748	205929	216333	3.13489	9.78096e-06
Q8R3B1	1-phosphatidylinositol 4,5-bisphosphate phosphodiesterase delta-1	Plcd1	Q8R3B1	Q8R3B1;G5DDB7;Q05DG3	Plcd1	1-phosphatidylinositol 4,5-bisphosphate phosphodiesterase delta-1	PLCD1_MOUSE	44	443861	399503	415930	142501	269730	248587	320019	104441	100207	101713	102120	3.13374	0.0177804
E9PWS4	Expressed sequence AU018091	AU018091	E9PWS4;Q0PDJ1;Q66JW0;Q80UM0	Q0PDJ1;E9PWS4;Q66JW0;Q80UM0;Q5RJY3	AU018091	Expressed sequence AU018091	E9PWS4_MOUSE;Q0PDJ1_MOUSE;Q66JW0_MOUSE;Q80UM0_MOUSE	9	156797	151180	172821	170910	152517	172542	162794	51841.1	45831.5	58334.3	52002.3	3.13052	6.7459e-07
Q6R0H7	Guanine nucleotide-binding protein G(s) subunit alpha isoforms XLas	Gnas	Q6R0H7	P63094;Q6R0H7;A0A571BEI3;A0A571BEM2;Z4YKV1	Gnas	Guanine nucleotide-binding protein G(s) subunit alpha isoforms XLas	GNAS1_MOUSE	38	1975830	1899440	1904070	2519180	2174470	2124000	2.0995e+06	686025	690692	637619	671445	3.12683	1.94989e-05
E9PZB2	RAB11A, member RAS oncogene family (Fragment)	Rab11a	E9PZB2	E9PZB2	Rab11a	RAB11A, member RAS oncogene family (Fragment)	E9PZB2_MOUSE	2	47592	48758.7	45539.3		28748.8	23018	38731.4	10123.1	12375.2	14675.7	12391.3	3.12568	0.010566
F8VQ05	FRY like transcription coactivator	Fryl	F8VQ05	F8VQ05;Q8CHD0;A0A0J9YTS1;A0A0J9YUH4;Q80XD5	Fryl	FRY like transcription coactivator	F8VQ05_MOUSE	117	257114	308118	260499	239491	240057	271049	262721	84718.5	80201	87386.3	84101.9	3.12384	7.40633e-06
P21995	Embigin	Emb	P21995	P21995;Q3TI59;Q3TSZ8;Q3UFK0;A0A286YE53	Emb	Embigin	EMB_MOUSE	16	382197	331512	406952	305589	274333	248869	324909	107759	103121	101367	104082	3.12165	0.000527649
P26645	Myristoylated alanine-rich C-kinase substrate	Marcks	P26645	P26645;A0A0A1HAM8;Q05BL6	Marcks	Myristoylated alanine-rich C-kinase substrate	MARCS_MOUSE	24	8289250	7121690	7877370	8156690	7766310	6941830	7692190	2707110	2377520	2319600	2.46808e+06	3.11667	1.11784e-06
Q8BM86	LHFPL tetraspan subfamily member 6 protein	Lhfpl6	Q8BM86	Q8BM86	Lhfpl6	LHFPL tetraspan subfamily member 6 protein	LHPL6_MOUSE	5	67946.7	81734.5	85210.5	76667.9	56574.5	77290.8	74237.5	25620	26386.4	19469.6	23825.3	3.11591	9.99036e-05
Q8VD57	Vesicle transport protein SFT2B	Sft2d2	Q8VD57	A0A0A6YY20;Q8VD57;A0A0A6YX21	Sft2d2	Vesicle transport protein SFT2B	SFT2B_MOUSE	3	63027.4	72124.6	107507	75563.1	56681.3	74899.5	74967.1	27199.9	27509.6	17590.5	24100	3.11067	0.00209176
Q99LD8	N(G),N(G)-dimethylarginine dimethylaminohydrolase 2	Ddah2	Q99LD8	Q99LD8;O08972	Ddah2	N(G),N(G)-dimethylarginine dimethylaminohydrolase 2	DDAH2_MOUSE	22	2340720	2090660	2416190	709092	1197870	1215630	1.66169e+06	536427	505943	562058	534809	3.10708	0.0330891
Q6KAR6	Exocyst complex component 3	Exoc3	Q6KAR6	Q6KAR6;Q8BIT7;Q8K0E2	Exoc3	Exocyst complex component 3	EXOC3_MOUSE	52	610532	639348	591946	615017	615050	639158	618508	204131	192050	201314	199165	3.10551	2.4116e-09
Q8R313	Exocyst complex component 6	Exoc6	Q8R313	Q8R313;A0A5F8MP92;A0A5F8MPW8;Q3U9D6;Q8R131	Exoc6	Exocyst complex component 6	EXOC6_MOUSE	13	28073.5	25799.8	28332.4	37116.3	31533.8	41109.7	31994.2	9088.36	10398	11423.9	10303.4	3.10521	0.000511458
P60904	DnaJ homolog subfamily C member 5	Dnajc5	P60904	P60904;A2AUE1;G5E8T0;Q921J3	Dnajc5	DnaJ homolog subfamily C member 5	DNJC5_MOUSE	13	564025	461897	461253	407486	377578	376798	441506	135897	148057	142605	142186	3.10512	0.000204544
Q6ZQB7	MKIAA0429 protein (Fragment)	Mtss1	Q6ZQB7	Q6ZQB7	Mtss1	MKIAA0429 protein (Fragment)	Q6ZQB7_MOUSE	1	41659.4	33373	26664.3	31604.4	36116.2		33883.5	9011.59	12844.6		10928.1	3.10058	0.00300681
Q8BY89	Choline transporter-like protein 2	Slc44a2	Q8BY89	Q8BY89;A0A1L1SVG6	Slc44a2	Choline transporter-like protein 2	CTL2_MOUSE	38	1801220	1707560	1808320	736771	899329	935158	1.31473e+06	415457	397836	460636	424643	3.09607	0.0218615
E9Q6P5	Tetratricopeptide repeat protein 7B	Ttc7b	E9Q6P5	E9Q6P5;A0A1Y7VL44;A0A1Y7VLT4	Ttc7b	Tetratricopeptide repeat protein 7B	TTC7B_MOUSE	29	183166	179333	193601	158332	146517	123351	164050	45385.1	55776.8	57812.4	52991.4	3.09578	0.000217892
A0A2R8VHB6	Erythrocyte membrane protein band 4.1 like 1 (Fragment)	Epb41l1	A0A2R8VHB6;A2AUK7;A2AUK8	A2AUK7;A2AUK8;A0A2R8VHB6	Epb41l1	Erythrocyte membrane protein band 4.1 like 1 (Fragment)	A0A2R8VHB6_MOUSE;A2AUK7_MOUSE;A2AUK8_MOUSE	2	483153	465197	496152	241584	285435	251419	370490	131060	117786	110618	119821	3.09202	0.0113036
P62743	AP-2 complex subunit sigma	Ap2s1	P62743	P62743;Q3UJ76;A0A0U1RPS0	Ap2s1	AP-2 complex subunit sigma	AP2S1_MOUSE	17	511404	646514	690763	605541	532115	856372	640452	196052	227175	198695	207307	3.08938	0.000697136
Q80Y17	Lethal(2) giant larvae protein homolog 1	Llgl1	Q80Y17	Q80Y17;A0A0R4J0S4	Llgl1	Lethal(2) giant larvae protein homolog 1	L2GL1_MOUSE	60	297639	315480	263198	563594	452234	500798	398824	123313	133364	130639	129105	3.08914	0.00807113
P14824	Annexin A6	Anxa6	P14824	P14824;F8WIT2;Q3TUI1;Q3UDK4;Q3UI56;Q3V2Z4;Q8CEX0;Q99JX6	Anxa6	Annexin A6	ANXA6_MOUSE	124	9839410	8349050	9984570	4720580	6530520	6039690	7.5773e+06	2419870	2410840	2542830	2.45785e+06	3.0829	0.00530968
Q9JIW9	Ras-related protein Ral-B	Ralb	Q9JIW9	P63321;Q9JIW9;A0A1Y7VL93;F6QC68;Q8CCG5	Ralb	Ras-related protein Ral-B	RALB_MOUSE	22	4519730	3999180	4471560	4694120	4253410	4027470	4.32758e+06	1350350	1388680	1477130	1.40539e+06	3.07928	5.50343e-07
P49769	Presenilin-1	Psen1	P49769	P49769;Q3UYK2	Psen1	Presenilin-1	PSN1_MOUSE	10	267455	285240	250344	377444	257879	228872	277872	94524.4	88663.7	87661.5	90283.2	3.07779	0.000539714
Q99JY8	Phospholipid phosphatase 3	Plpp3	Q99JY8	Q99JY8	Plpp3	Phospholipid phosphatase 3	PLPP3_MOUSE	13	146548	151614	177532	135111	102426	124616	139641	40105.6	43901.5	52285.9	45431	3.0737	0.000489465
P39876	Metalloproteinase inhibitor 3	Timp3	P39876	P39876;Q54AE5;Q6GXA7	Timp3	Metalloproteinase inhibitor 3	TIMP3_MOUSE	12	99826.4	118267	101949	202845	115736	127922	127758	36737.7	47333.4	40770.3	41613.8	3.07008	0.00714054
O70161	Phosphatidylinositol 4-phosphate 5-kinase type-1 gamma	Pip5k1c	O70161	O70161;F8WHW6	Pip5k1c	Phosphatidylinositol 4-phosphate 5-kinase type-1 gamma	PI51C_MOUSE	21	79146.8	76380.9	73233.5	92969.9	90030.3	89564.2	83554.3	32576.6	20282.1	28947.8	27268.8	3.06409	1.84283e-05
O55186	CD59A glycoprotein	Cd59a	O55186	O55186;A2BI31;Q920G6	Cd59a	CD59A glycoprotein	CD59A_MOUSE	2	149424	119630	157554	101834	70689.8	75686.5	112470	42445.9	30975.7		36710.8	3.06367	0.0323771
B2RXS4	Plexin-B2	Plxnb2	B2RXS4	B2RXS4;Q8CHG6;Q99LF0	Plxnb2	Plexin-B2	PLXB2_MOUSE	110	2600240	2440820	2657870	2747210	2451080	2267110	2.52739e+06	857702	816849	800563	825038	3.06336	8.10114e-07
Q3UTZ3	Trafficking protein particle complex subunit 14	Trappc14	Q3UTZ3	Q3UTZ3;A0A0G2JDC3	Trappc14	Trafficking protein particle complex subunit 14	TPC14_MOUSE	6	30777.2	19396.3	11627.4	18550.2	36834.7	31629.1	24802.5	7423.64	8451.24	8468.5	8114.46	3.05658	0.0236134
P18581	Cationic amino acid transporter 2	Slc7a2	P18581	P18581;E9QJY0	Slc7a2	Cationic amino acid transporter 2	CTR2_MOUSE	2	27618.6	31031.2	20239.8	21453.7	13479.9	23083.4	22817.8		7996.87	6939.18	7468.02	3.0554	0.0150631
Q9Z0J7	Growth/differentiation factor 15	Gdf15	Q9Z0J7	Q9Z0J7;Q3TU76;Q3UNI4	Gdf15	Growth/differentiation factor 15	GDF15_MOUSE	4	33389.1	28266.8	33620.2	43594.7	34332.9	26271	33245.8	11366.2	11533.3	9775.18	10891.6	3.05244	0.000458425
Q6PHN9	Ras-related protein Rab-35	Rab35	Q6PHN9	Q6PHN9;Q3U0T9	Rab35	Ras-related protein Rab-35	RAB35_MOUSE	24	477807	476956	443733	518668	453509	506064	479456	155559	169800	146225	157195	3.05008	4.03123e-07
Q60629	Ephrin type-A receptor 5	Epha5	Q60629	Q60629;E9PUP9;E9PUQ0;E9PUQ2;E9PUQ4;Q6PFV6	Epha5	Ephrin type-A receptor 5	EPHA5_MOUSE	1	275480		311491	444046	479820	435232	389214	136800	133545	113028	127791	3.04571	0.00284233
P54116	Stomatin	Stom	P54116	P54116	Stom	Stomatin	STOM_MOUSE	28	992480	1016790	1129480	880752	710666	735830	911000	276770	318476	302572	299273	3.04405	0.000464185
Q9JIZ9	Phospholipid scramblase 3	Plscr3	Q9JIZ9	Q9JIZ9;Q5F283;Q3T9B7;Q5F284	Plscr3	Phospholipid scramblase 3	PLS3_MOUSE	11	958970	696150	899764	535584	470410	467699	671430	206795	226477	228575	220616	3.04344	0.0103837
O35250	Exocyst complex component 7	Exoc7	O35250	O35250;A2AAN0;Q3TIP4;Q3USE0;Q542L0;Q69ZS4;Q7TPT3	Exoc7	Exocyst complex component 7	EXOC7_MOUSE	57	366593	357852	341717	375673	389940	355985	364627	121577	114377	123517	119824	3.04303	5.57055e-08
O35316	Sodium- and chloride-dependent taurine transporter	Slc6a6	O35316	O35316;Q3UPI8	Slc6a6	Sodium- and chloride-dependent taurine transporter	SC6A6_MOUSE	19	795513	899190	886345	873188	694850	740400	814914	269520	289137	246234	268297	3.03736	1.40882e-05
Q8BHL7	CDC42 small effector protein 1	Cdc42se1	Q8BHL7	Q8BHL7	Cdc42se1	CDC42 small effector protein 1	C42S1_MOUSE	4	98089.7	86828.8	118710	89546.9	72295.6	81436.1	91151.2	35920.9	25512.6	28653.9	30029.1	3.03543	0.000421148
P04627	Serine/threonine-protein kinase A-Raf	Araf	P04627	P04627;P28028;Q99N57;A0A7N4FLU7;E9Q0P8;Q3TQI2;Q3UXR0;F6TUC4;Q9CU36	Araf	Serine/threonine-protein kinase A-Raf	ARAF_MOUSE	26	129788	146836	114441	234071	161812	201108	164676	49514	58765.5	55620.7	54633.4	3.0142	0.00477315
A0A0A6YW07	Inositol-1-monophosphatase	Impa1	A0A0A6YW07;Q3TME6;Q3U5R8;Q80ZJ2;Q924B0;Q9D066	Q924B0;A0A0A6YW07;Q3TME6;Q3U5R8;Q80ZJ2;Q9D066	Impa1	Inositol-1-monophosphatase	A0A0A6YW07_MOUSE;Q3TME6_MOUSE;Q3U5R8_MOUSE;Q80ZJ2_MOUSE;Q924B0_MOUSE;Q9D066_MOUSE	2	208821	230640	272949	87103.1	178741	258852	206184	75877.7	80777.3	48697	68450.7	3.01216	0.0118988
Q8C166	Copine-1	Cpne1	Q8C166	Q8C166;B7ZCP4;B7ZCP6;B7ZCP7;E9Q806;Q3U893;Q571A1	Cpne1	Copine-1	CPNE1_MOUSE	22	1022510	953765	1019280	469553	672015	644320	796907	265579	264423	264060	264687	3.01075	0.0064966
Q80VP0	Tectonin beta-propeller repeat-containing protein 1	Tecpr1	Q80VP0	Q80VP0	Tecpr1	Tectonin beta-propeller repeat-containing protein 1	TCPR1_MOUSE	34	96785.2	95544.1	84081.3	74909.6	82590.4	87047.9	86826.4	22247.1	33319.4	31219.6	28928.7	3.00139	1.38933e-05
Q62433	Protein NDRG1	Ndrg1	Q62433	Q62433;Q545R3;B7ZWC0;E9Q514;Q3TD08;Q3TSR4	Ndrg1	Protein NDRG1	NDRG1_MOUSE	32	985846	972711	1013040	472705	551948	601150	766233	269450	239801	257065	255439	2.99968	0.0110735
Q8BGS1	Band 4.1-like protein 5	Epb41l5	Q8BGS1	Q8BGS1	Epb41l5	Band 4.1-like protein 5	E41L5_MOUSE	17	119806	138179	117144	122759	118653	128671	124202	41866.8	47522.9	35177.9	41522.5	2.9912	1.07976e-06
P06869	Urokinase-type plasminogen activator	Plau	P06869	P06869;Q0VBA8	Plau	Urokinase-type plasminogen activator	UROK_MOUSE	44	426608	386694	413493	479788	375098	403566	414208	140782	144256	130582	138540	2.98981	5.19242e-06
P56387	Dynein light chain Tctex-type 3	Dynlt3	P56387	P56387;Q542J7;Q9D6M5	Dynlt3	Dynein light chain Tctex-type 3	DYLT3_MOUSE	4	52267.5	60209.8	63531.4	79273.6	67944.5	65817.1	64840.7	22664.4	28420.8	14006.5	21697.2	2.98843	0.000180509
B1AQD3	RAB34, member RAS oncogene family	Rab34	B1AQD3;B1AQD4;Q0PD20	B1AQD4;B1AQD3;Q0PD20;Q3TV85	Rab34	RAB34, member RAS oncogene family	B1AQD3_MOUSE;B1AQD4_MOUSE;Q0PD20_MOUSE	2	58959.9	72545.1	78226.2	45772.4	32969.1	84142.5	62102.5	28860.8	20041.9	13506.9	20803.2	2.98524	0.0118713
P56564	Excitatory amino acid transporter 1	Slc1a3	P56564	O35544;P56564;A0A1W2P762;B2RQX4;D3YY51;Q3TXM3;Q543U3;Q8C3T7;Q8C7W8	Slc1a3	Excitatory amino acid transporter 1	EAA1_MOUSE	9	78096.3	75808.5	65578.2	41112	38015.7	35092.9	55617.3	21063.9	19194.6	15756.4	18671.6	2.9787	0.0169387
Q99LJ5	CKLF-like MARVEL transmembrane domain-containing protein 3	Cmtm3	Q99LJ5	Q99LJ5;A0A1D5RM50;Q3TA49	Cmtm3	CKLF-like MARVEL transmembrane domain-containing protein 3	CKLF3_MOUSE	4	53007.3	55416.4	63604.1	89685.9	58138.3	75125.6	65829.6	16265.8	18253.3	31951.8	22157	2.97106	0.00187092
Q9R1S0	B9 domain-containing protein 1	B9d1	Q9R1S0	Q9R1S0	B9d1	B9 domain-containing protein 1	B9D1_MOUSE	8	194522	185263	183882	131600	115609	93824.2	150783	52997	47603.8	51817.9	50806.2	2.96781	0.00568004
Q8K3G7	Reticulon	Rtn4	Q8K3G7	Q8K3G7	Rtn4	Reticulon	Q8K3G7_MOUSE	3	704737	707547	768591	744980	637276	935635	749794	300528	234432	223673	252878	2.96505	9.57337e-05
Q3UHK6	Teneurin-4	Tenm4	Q3UHK6	Q3UHK6	Tenm4	Teneurin-4	TEN4_MOUSE	22	39268.5	31969.8	43045.5	37850.6	27547.4	29829.8	34918.6	12101.3	11744.5	11507.4	11784.4	2.96312	0.000365711
Q9CZ69	CKLF-like MARVEL transmembrane domain-containing protein 6	Cmtm6	Q9CZ69	Q9CZ69;Q3TX31;Q3UAS5;Q3UL30	Cmtm6	CKLF-like MARVEL transmembrane domain-containing protein 6	CKLF6_MOUSE	2	58167.1	83886.1	79173.7	90776.3	77957.5	95479.1	80906.6	38963.5	26475.6	16522	27320.4	2.9614	0.000518787
P98063	Bone morphogenetic protein 1	Bmp1	P98063	P98063;Q570Z4;Q6P550	Bmp1	Bone morphogenetic protein 1	BMP1_MOUSE	49	209393	211070	251320	149763	113899	112380	174638	58816	64733.9	53371.1	58973.7	2.96128	0.0122085
Q04736	Tyrosine-protein kinase Yes	Yes1	Q04736	Q04736;Q3TJI7;Q8C762;Q8CBP1;A0A0J9YUV2	Yes1	Tyrosine-protein kinase Yes	YES_MOUSE	17	232062	222133	221500	291307	256034	233111	242691	83640.3	89011.5	73809.3	82153.7	2.95411	2.40123e-05
P35762	CD81 antigen	Cd81	P35762	P35762;A0A140LJL0;Q3UWG5	Cd81	CD81 antigen	CD81_MOUSE	10	3210510	3721610	3929720	1684720	1734870	1759830	2.67354e+06	920844	873680	933268	909264	2.94034	0.0275102
P03995	Glial fibrillary acidic protein	Gfap	P03995	P03995;Q6NXH9;Q9DCV7;Q9Z2T6;E9Q1Z0;Q148Q7;Q8BIS2	Gfap	Glial fibrillary acidic protein	GFAP_MOUSE	1	125456	94271.9	62801.4	155087	52284.7	169659	109927	41703.9	33259.2	37223.7	37395.6	2.93956	0.040285
A2AF47	Dedicator of cytokinesis protein 11	Dock11	A2AF47	A2AF47;A0A2X0U2I4;A2AF67	Dock11	Dedicator of cytokinesis protein 11	DOC11_MOUSE	101	235492	258650	236006	310521	274690	296909	268711	89145.9	94596.4	90527.2	91423.2	2.9392	2.98426e-05
F7BWT7	Tetraspanin-15	Tspan15	F7BWT7	F7BWT7	Tspan15	Tetraspanin-15	TSN15_MOUSE	14	446209	413833	458525	240659	251739	228020	339831	122561	104855	119679	115698	2.93721	0.011582
Q8C033	Rho guanine nucleotide exchange factor 10	Arhgef10	Q8C033	Q8C033;F7BCP8;F7BQE4;Q3UGZ6	Arhgef10	Rho guanine nucleotide exchange factor 10	ARHGA_MOUSE	45	104043	118796	94017.2	120574	106717	113559	109618	30145	40621.8	41293.1	37353.3	2.93462	9.97484e-06
P08556	GTPase NRas	Nras	P08556	P08556;Q9D091;A0A0G2JE25;A0A0G2JGP4;Q3TMF4;Q3UCX0;Q4FJP3	Nras	GTPase NRas	RASN_MOUSE	3	273295	244479	248689	210188	225074	180571	230383	89003.5	80743.5	66019.4	78588.8	2.93149	0.00012477
P51829	Adenylate cyclase type 7	Adcy7	P51829	P51829;Q3U1P1;Q3U1X9;Q3UU15;Q6RSD4;A0A1B0GT56	Adcy7	Adenylate cyclase type 7	ADCY7_MOUSE	66	362304	397276	367536	431485	328494	352327	373237	124439	134811	122910	127387	2.92995	9.59811e-06
P61588	Rho-related GTP-binding protein RhoE	Rnd3	P61588	P61588;E9Q8D7	Rnd3	Rho-related GTP-binding protein RhoE	RND3_MOUSE	7	36926.5	35953.8	30187.3	24831.3	21075.2	27738.6	29452.1	13608.5	8580.42	7994.91	10061.3	2.92727	0.00159946
P84078	ADP-ribosylation factor 1	Arf1	P84078	P84078;P61205;Q3U344	Arf1	ADP-ribosylation factor 1	ARF1_MOUSE	28	2843790	3348540	3197490	2591480	2379850	2941100	2.88371e+06	1036310	1029290	897242	987614	2.91987	5.47139e-05
P28667	MARCKS-related protein	Marcksl1	P28667	P28667	Marcksl1	MARCKS-related protein	MRP_MOUSE	5	565717	581732	597214	877265	804288	763304	698253	247161	233462	237109	239244	2.91858	0.00069284
Q7TSH8	Transmembrane protein 94	Tmem94	Q7TSH8	Q7TSH8;A0A668KL57;Q3U2K2	Tmem94	Transmembrane protein 94	TMM94_MOUSE	13	44412.6	40145.8	39870.9	39034.3	31111.4	39466.5	39006.9	14407.9	12929.6	12759.8	13365.8	2.91842	2.41198e-05
Q61672	Equilibrative nucleoside transporter 2	Slc29a2	Q61672	Q61672;A0A494BAC3;A0A498WFQ1	Slc29a2	Equilibrative nucleoside transporter 2	S29A2_MOUSE	1	22712.6	22399	21027.8	26357.6	20006.8	22461.1	22494.2	10152		5267.26	7709.63	2.91767	0.000296961
Q6PGH0	Ubiquitin domain-containing protein 2	Ubtd2	Q6PGH0	Q6PGH0	Ubtd2	Ubiquitin domain-containing protein 2	UBTD2_MOUSE	10	258171	224886	277096	197659	179087	193939	221806	70183.1	78322.4	79966.4	76157.3	2.91248	0.000428447
Q7TPS5	C2 domain-containing protein 5	C2cd5	Q7TPS5	Q7TPS5;A0A0N4SW93;A0A0N4SVN0;E9Q026;Q3TSE2	C2cd5	C2 domain-containing protein 5	C2CD5_MOUSE	27	79188.7	86352.8	82210.6	69149.2	54529.8	73861.6	74215.4	30611.4	23271.6	22596.8	25493.3	2.91118	0.000221964
P06795	ATP-dependent translocase ABCB1	Abcb1b	P06795	P06795;P21447;B2RUR3	Abcb1b	ATP-dependent translocase ABCB1	MDR1B_MOUSE	61	1461920	1463300	1522240	2182640	1772280	1856190	1.70976e+06	592787	588449	581553	587596	2.90976	0.000308109
Q99JX6	Annexin	Anxa6	Q99JX6	Q99JX6	Anxa6	Annexin	Q99JX6_MOUSE	12	5053560	4125080	4849440	2427260	3327560	3078830	3.81029e+06	1349900	1252720	1331170	1.31126e+06	2.90581	0.00506092
Q9D4J3	Discoidin, CUB and LCCL domain-containing protein 1	Dcbld1	Q9D4J3	Q9D4J3	Dcbld1	Discoidin, CUB and LCCL domain-containing protein 1	DCBD1_MOUSE	2		13445.1		18945.4	13556.4	10819.1	14191.5	6735.49	3440.9	4478.37	4884.92	2.90517	0.00789557
B2RQ71	Dip2c protein	Dip2c	B2RQ71;E9PWR4	B2RQ71;B7ZMZ7;E9PWR4	Dip2c	Dip2c protein	B2RQ71_MOUSE;E9PWR4_MOUSE	31	98986.9	108560	93930.8	46706.4	60457.8	66304	79157.6	24329.9	27779.9	29668.7	27259.5	2.90386	0.00984347
O35874	Neutral amino acid transporter A	Slc1a4	O35874	O35874;Q3UTP8;Q3US35;Q5SSP3;Q8BXT5;Q9ESU8	Slc1a4	Neutral amino acid transporter A	SATT_MOUSE	14	297787	279746	323777	317256	282447	251195	292035	98756	106419	97234.1	100803	2.89708	6.85537e-06
Q8R3S6	Exocyst complex component 1	Exoc1	Q8R3S6	Q8R3S6;Q3U1G4;Q5PPR2;Q6P1Y9	Exoc1	Exocyst complex component 1	EXOC1_MOUSE	49	323342	317090	308938	346057	362193	357085	335784	119077	112986	115821	115961	2.89566	7.48592e-07
Q6IFX2	Keratin, type I cytoskeletal 42	Krt42	Q6IFX2	Q6IFX2	Krt42	Keratin, type I cytoskeletal 42	K1C42_MOUSE	17	67848.1	66040.6	55144.1	125987	104698	117970	89614.6	34042.8	35229.8	23577.3	30950	2.89547	0.0147062
O35646	Calpain-6	Capn6	O35646	O35646;Q80VZ1	Capn6	Calpain-6	CAN6_MOUSE	23	72275	66398.7	69778.2	53253.4	41892.2	44727.3	58054.1	17093.9	19182.2	23978.4	20084.8	2.89045	0.00209346
P40237	CD82 antigen	Cd82	P40237	P40237;Q3UII2	Cd82	CD82 antigen	CD82_MOUSE	16	2752570	2666870	2903110	1246070	1432200	1402830	2067275	740116	717001	691736	716284	2.88611	0.0231391
Q8K0T0	Reticulon-1	Rtn1	Q8K0T0	Q8K0T0;Q4FJL2;A3QM89;Q4FZ95;Q7M6W1	Rtn1	Reticulon-1	RTN1_MOUSE	2			90629.1	83116	107597	136133	104369	35851.2	39146.6	33494.6	36164.1	2.88597	0.00456245
Q62465	Synaptic vesicle membrane protein VAT-1 homolog	Vat1	Q62465	Q62465;Q3TXD3;Q3U331;Q499X4;Q5RKP0	Vat1	Synaptic vesicle membrane protein VAT-1 homolog	VAT1_MOUSE	49	4001060	4047960	4180350	3309730	4309090	4718000	4094365	1357720	1543180	1356100	1419000	2.88539	2.83863e-05
Q9DAS9	Guanine nucleotide-binding protein G(I)/G(S)/G(O) subunit gamma-12	Gng12	Q9DAS9	Q9DAS9;A0A0N4SVT3;A0A0N4SW28	Gng12	Guanine nucleotide-binding protein G(I)/G(S)/G(O) subunit gamma-12	GBG12_MOUSE	9	1295960	1190980	1471480	1353830	1073130	1050950	1.23939e+06	449740	408491	432551	430261	2.88055	7.82025e-05
Q61165	Sodium/hydrogen exchanger 1	Slc9a1	Q61165	Q3UDC9;Q61165;Q3U3A6;Q7TSV2;Q80X31;Q99KF4	Slc9a1	Sodium/hydrogen exchanger 1	SL9A1_MOUSE	29	334629	356316	388171	392367	345780	381732	366499	128485	123682	129638	127268	2.87974	7.29952e-07
Q91VR8	Protein BRICK1	Brk1	Q91VR8	Q91VR8	Brk1	Protein BRICK1	BRK1_MOUSE	15	457431	401036	492337	329699	387047	331346	399816	144233	118298	154700	139077	2.87478	0.000326197
Q5SYD0	Unconventional myosin-Id	Myo1d	Q5SYD0	Q5SYD0;Q3UG58;B2RWZ2;Q8K063	Myo1d	Unconventional myosin-Id	MYO1D_MOUSE	71	138259	143390	149925	230460	182292	199625	173992	63715.8	60390.1	57563.1	60556.3	2.87322	0.00128761
Q8CBE3	WD repeat-containing protein 37	Wdr37	Q8CBE3	Q8CBE3;H3BJR4;H3BJS1;H3BKY3;Q3UK24	Wdr37	WD repeat-containing protein 37	WDR37_MOUSE	22	145711	132348	152324	130134	145196	139216	140822	43657.4	57977	45499.9	49044.8	2.87128	1.08126e-06
Q9EPR4	Solute carrier family 23 member 2	Slc23a2	Q9EPR4	Q9EPR4;A2ANL1;Q3TDU7	Slc23a2	Solute carrier family 23 member 2	S23A2_MOUSE	14	556418	587444	577323	669222	625120	586436	600327	214118	195855	217502	209158	2.8702	9.34769e-07
Q8CHG5	Apoptosis-resistant E3 ubiquitin protein ligase 1	Arel1	Q8CHG5	Q8CHG5;Q3U3Y1;Q3UGL0	Arel1	Apoptosis-resistant E3 ubiquitin protein ligase 1	AREL1_MOUSE	5	16614	15106.1	11912	7012.71	6979.88	6956.9	10763.6	4207.27	5480.07	1566.73	3751.36	2.86925	0.03769
Q9JI58	Retinoic acid early-inducible protein 1-delta	Raet1d	Q9JI58	O08602;O08603;Q9JI58	Raet1d	Retinoic acid early-inducible protein 1-delta	RAE1D_MOUSE	3	91323.7	80680	106733	93365.9	96815.4	92112.9	93505.1	32255.5	29397.4	36123.6	32592.2	2.86895	7.56496e-06
D6RFU9	Synaptophysin-like protein	Sypl1	D6RFU9;Q3TVX7;Q3U4T9	Q3TVX7;Q3U4T9;D6RFU9	Sypl1	Synaptophysin-like protein	D6RFU9_MOUSE;Q3TVX7_MOUSE;Q3U4T9_MOUSE	2	129590	152343	136035	267767	176861	172254	172475	52656.1	79213.8	48530.9	60133.6	2.8682	0.00812482
Q6X893	Choline transporter-like protein 1	Slc44a1	Q6X893	Q6X893;A2AMH3;A2AMH4;A2AMH5	Slc44a1	Choline transporter-like protein 1	CTL1_MOUSE	32	670029	643423	690598	376803	388734	417059	531108	186638	177418	191643	185233	2.86724	0.0065097
Q9WVL3	Solute carrier family 12 member 7	Slc12a7	Q9WVL3	Q9WVL3;B9EIV8	Slc12a7	Solute carrier family 12 member 7	S12A7_MOUSE	50	741231	734906	785542	945596	753766	770439	788580	276872	281960	266596	275143	2.86608	1.25963e-05
Q8CIB5	Fermitin family homolog 2	Fermt2	Q8CIB5	Q3TLE2;Q8CIB5;A6X941;Q3UMA4	Fermt2	Fermitin family homolog 2	FERM2_MOUSE	63	330594	358068	326850	377910	410377	488933	382122	125681	137526	136805	133337	2.86583	0.000247492
Q7TN37	Transient receptor potential cation channel subfamily M member 4	Trpm4	Q7TN37	Q7TN37;A0A1B0GS49	Trpm4	Transient receptor potential cation channel subfamily M member 4	TRPM4_MOUSE	34	121611	118839	110539	110752	94851.5	105427	110337	35672.3	40407.1	39484.4	38521.3	2.8643	5.343e-06
Q8K0P3	MTOR-associated protein MEAK7	Meak7	Q8K0P3	Q8K0P3	Meak7	MTOR-associated protein MEAK7	MEAK7_MOUSE	12	191459	164869	195940	122808	138413	117254	155124	58698	60845	43046.1	54196.4	2.86226	0.00182663
Q8BQZ4	Ral GTPase-activating protein subunit beta	Ralgapb	Q8BQZ4	Q8BQZ4;A2ACC6;A2ACC7;B2RRF1;E9Q0J2;F8WHN4	Ralgapb	Ral GTPase-activating protein subunit beta	RLGPB_MOUSE	57	130987	128591	127467	255456	215672	222924	180183	62948.2	63047.6	62984.8	62993.5	2.86034	0.0114125
Q9CWS0	N(G),N(G)-dimethylarginine dimethylaminohydrolase 1	Ddah1	Q9CWS0	Q9CWS0;D3YU15;Q3UF01	Ddah1	N(G),N(G)-dimethylarginine dimethylaminohydrolase 1	DDAH1_MOUSE	29	1412430	1200130	1370480	325869	768987	807913	980968	347853	346217	336724	343598	2.85499	0.039355
P97384	Annexin A11	Anxa11	P97384	P97384;D3Z7U0	Anxa11	Annexin A11	ANX11_MOUSE	38	2918100	2408460	3003080	1158300	1503210	1364860	2059335	748350	676976	739071	721466	2.85438	0.0292392
Q3UHQ6	Protein dopey-2	Dop1b	Q3UHQ6	Q3UHQ6;A0A2I3BRZ2;Q9CSS2	Dop1b	Protein dopey-2	DOP2_MOUSE	57	90939.7	93380.4	89827.7	53867.9	58702.2	61942.8	74776.8	26148.2	25581.2	27002.2	26243.9	2.84931	0.00311671
A0A140LIZ7	NHS-like 1	Nhsl1	A0A140LIZ7	A0A140LIZ7	Nhsl1	NHS-like 1	A0A140LIZ7_MOUSE	4	42713.9	30717.6	21718.3	30401.5	50847.8	36358	35459.5	13752.7	4625.49	19084.4	12487.5	2.83959	0.0112343
Q6DFW5	Phospholipid-transporting ATPase IF	Atp11b	Q6DFW5	Q6DFW5;A0A0G2JE89;Q3U2B7;Q6ZQ17;A0A0G2JED0	Atp11b	Phospholipid-transporting ATPase IF	AT11B_MOUSE	27	223269	255087	256579	306627	264757	266887	262201	109367	78734.8	89962.4	92688.1	2.82885	2.24191e-05
Q99JW1	Alpha/beta hydrolase domain-containing protein 17A	Abhd17a	Q99JW1	Q99JW1;A0A087WPG3	Abhd17a	Alpha/beta hydrolase domain-containing protein 17A	AB17A_MOUSE	8	63230.2	55114.2	37754.8	76203.7	71477.6	84782.5	64760.5	30200.9	25984.8	12507.1	22897.6	2.82827	0.00553177
G3X9Q1	Integrin alpha 7	Itga7	G3X9Q1	G3X9Q1	Itga7	Integrin alpha 7	G3X9Q1_MOUSE	1	268544	187444	214585	192872	189457	192839	207624	88279.5	67191.6	65111.6	73527.6	2.82375	0.000227841
P18052	Receptor-type tyrosine-protein phosphatase alpha	Ptpra	P18052	P18052;Q91V35;Q3TRY9	Ptpra	Receptor-type tyrosine-protein phosphatase alpha	PTPRA_MOUSE	39	165505	151797	161467	107118	100925	104785	131933	48924.3	47003	44721.7	46883	2.81409	0.00238804
Q922M3	BTB/POZ domain-containing adapter for CUL3-mediated RhoA degradation protein 3	Kctd10	Q922M3	Q922M3	Kctd10	BTB/POZ domain-containing adapter for CUL3-mediated RhoA degradation protein 3	BACD3_MOUSE	20	141723	159401	154909	202748	149890	177361	164339	57300.3	61616.1	56317.2	58411.2	2.81348	9.59448e-05
Q8CFU8	Tumor protein p53-inducible nuclear protein 2	Tp53inp2	Q8CFU8	Q8CFU8;Q3TXH1	Tp53inp2	Tumor protein p53-inducible nuclear protein 2	T53I2_MOUSE	4	49986.1	46507	71258.3	30849.8	37462.6	45015.8	46846.6	21543.8	14664.5	13847.6	16685.3	2.80766	0.00887358
Q9D9M2	Ubiquitin carboxyl-terminal hydrolase 12	Usp12	Q9D9M2	Q9D9M2;O88348	Usp12	Ubiquitin carboxyl-terminal hydrolase 12	UBP12_MOUSE	7	35235.9	36153.5	28695.9	31905.5	29002.4	31207	32033.4	11387.5	13042.2	9821.66	11417.1	2.80573	1.4999e-05
Q9ES56	Trafficking protein particle complex subunit 4	Trappc4	Q9ES56	Q9ES56;Q3V493;Q544R8	Trappc4	Trafficking protein particle complex subunit 4	TPPC4_MOUSE	19	143284	168965	179155	214188	158145	182206	174324	65934.9	63115.7	57427.9	62159.5	2.80446	0.000115682
P12382	ATP-dependent 6-phosphofructokinase, liver type	Pfkl	P12382	P12382;Q8CD98	Pfkl	ATP-dependent 6-phosphofructokinase, liver type	PFKAL_MOUSE	64	646448	806308	607635	1038310	824331	992136	819195	284108	318316	274362	292262	2.80295	0.0015172
Q8CBW3	Abl interactor 1	Abi1	Q8CBW3	P62484;Q8CBW3;A0A087WPP8;A0A087WRS3;B7ZCU0;B7ZCU2;B7ZCU3;B7ZCU4;B7ZCU5;J3QNK8;Q3TJ64;Q3TJR5;Q3TMI0;Q3TPY5;Q3UAH6;Q6AXD2;Q6AXD3;Q6AXH6;A0A087WNT3;A0A087WNU9;A0A087WP64;A0A087WPE6;Q3UBL3;Q3UVN6	Abi1	Abl interactor 1	ABI1_MOUSE	38	1678020	1466240	1697190	942907	1504990	1440330	1.45495e+06	525813	501524	531595	519644	2.79989	0.000718424
Q61738	Integrin alpha-7	Itga7	Q61738	Q61738;A0A8V5L190;G3X9Q1;Q3TZS3	Itga7	Integrin alpha-7	ITA7_MOUSE	85	6221490	5624530	6055290	4747330	4813790	5039470	5.41698e+06	2066970	1898100	1844170	1.93641e+06	2.79743	4.17177e-05
P70207	Plexin-A2	Plxna2	P70207	P70207;Q80XE5	Plxna2	Plexin-A2	PLXA2_MOUSE	53	140234	119310	131977	86442.2	85698.1	90715.8	109063	35643.3	44853.2	36761.9	39086.1	2.79032	0.00209871
Q8BHL4	Retinoic acid-induced protein 3	Gprc5a	Q8BHL4	Q8BHL4;G5E8C3	Gprc5a	Retinoic acid-induced protein 3	RAI3_MOUSE	7	385192	445982	467452	636012	627308	636978	533154	202755	177177	193841	191258	2.78762	0.00149285
P97813	Phospholipase D2	Pld2	P97813	P97813;Q3UNY4;Q5SXG5;Q6NV49;Q80ZW1	Pld2	Phospholipase D2	PLD2_MOUSE	33	127368	142933	119017	178505	152617	156633	146179	51910.7	51899.4	53527.8	52446	2.78723	0.000160879
O08796	Eukaryotic elongation factor 2 kinase	Eef2k	O08796	O08796;Q3UWZ1;Q7TPC7;Q8BNP6;Q8CEC8	Eef2k	Eukaryotic elongation factor 2 kinase	EF2K_MOUSE	46	177965	185369	168453	150237	132403	139797	159037	56711.5	56583.6	58183.1	57159.4	2.78235	9.48428e-05
Q8BHB0	Nucleotide-binding oligomerization domain-containing protein 1	Nod1	Q8BHB0	Q8BHB0;Q540J8	Nod1	Nucleotide-binding oligomerization domain-containing protein 1	NOD1_MOUSE	5	23731	24391.1	22915.7	13824.7	20887.2	23810.1	21593.3	9993.34	5542.31		7767.82	2.77984	0.00468604
E9Q9D5	Rab-like protein 2A	Rabl2	E9Q9D5	E9Q9D5;E9PZU3	Rabl2	Rab-like protein 2A	RBL2A_MOUSE	12	67181.4	82828.7	59712	96470.2	76770.6	90262.4	78870.9	25822.7	38354.6	21137.8	28438.4	2.7734	0.000787399
Q69ZN7	Myoferlin	Myof	Q69ZN7	Q69ZN7;A0A286YDF5;E9Q390;A0A286YCZ3;B9EK95	Myof	Myoferlin	MYOF_MOUSE	277	3264530	3071490	3368530	4487830	3821190	3845040	3.6431e+06	1305080	1348050	1294210	1315780	2.76878	0.000132551
Q9JKD3	Secretory carrier-associated membrane protein 5	Scamp5	Q9JKD3	Q9JKD3;A0A1L1SRT6;A0A1L1SVG3	Scamp5	Secretory carrier-associated membrane protein 5	SCAM5_MOUSE	3	61472.5	49008.6	66193.6	59966.6	51653	52650.8	56824.2	16376.8	17497.8	27700.7	20525.1	2.76852	0.000106175
Q3U284	Transmembrane protein 231	Tmem231	Q3U284	Q3U284;A0A1D5RLM3	Tmem231	Transmembrane protein 231	TM231_MOUSE	5	91117.1	94157.1	95547.4	58052.8	44443.9	56721.3	73339.9	23183.8	29020.8	27436.4	26547	2.76264	0.010986
Q640M6	Glycerophosphodiester phosphodiesterase domain-containing protein 5	Gdpd5	Q640M6	Q640M6;A0A1L1STK0	Gdpd5	Glycerophosphodiester phosphodiesterase domain-containing protein 5	GDPD5_MOUSE	12	124755	118708	124295	81073.6	73016.5	70572	98736.7	31398.4	42993.1	32840.1	35743.9	2.76234	0.00559159
Q3UMG1	Lymphocyte antigen 75	Ly75	Q3UMG1	Q3UMG1	Ly75	Lymphocyte antigen 75	Q3UMG1_MOUSE	2	163972	144997	159596	157317	134790	146140	151135	64790.2	56471.3	43030.6	54764	2.75976	5.09805e-06
Q8BGU5	Cyclin-Y	Ccny	Q8BGU5	Q8BGU5	Ccny	Cyclin-Y	CCNY_MOUSE	23	342152	342827	345127	258719	222837	265660	296220	113381	107281	101533	107398	2.75815	0.000615798
Q8CI59	Metalloreductase STEAP3	Steap3	Q8CI59	Q8CI59;E9QN92;A0A0R4J1G9;D3YTP0;Q924Z2	Steap3	Metalloreductase STEAP3	STEA3_MOUSE	36	541348	604008	584513	1021560	731360	796610	713233	250099	256658	269620	258792	2.75601	0.00382546
Q9CX84	Regulator of G-protein signaling 19	Rgs19	Q9CX84	Q9CX84;B7ZCS8;B7ZCT0;B7ZCT1;Q78NN4	Rgs19	Regulator of G-protein signaling 19	RGS19_MOUSE	6	54659.8	64676.2	57399.2	66449.2	65661.3	62491	61889.4	27768.8	17153.9	22563.5	22495.4	2.7512	9.84202e-06
Q9QYC1	Pecanex-like protein 1	Pcnx1	Q9QYC1	Q9QYC1;A0A1Y7VJ77;A0A1Y7VKR5	Pcnx1	Pecanex-like protein 1	PCX1_MOUSE	3	17689.6	32445	18375.7	36155.5	11816.2	30791.2	24545.5	2810.68	12876	11098.5	8928.39	2.74915	0.0402666
Q8C1T8	C-type lectin domain family 2 member H	Clec2h	Q8C1T8	Q8C1T8;A0A0N4SVQ5	Clec2h	C-type lectin domain family 2 member H	CLC2H_MOUSE	1	32298.8	71825.1	46921.8	42522.2	54039.3	71271.2	53146.4	14294.9	28077.4	15643.9	19338.7	2.74818	0.0113602
O70589	Peripheral plasma membrane protein CASK	Cask	O70589	O70589;A0A067XG53;B1AUH5;B7ZP42;B9EJ23	Cask	Peripheral plasma membrane protein CASK	CSKP_MOUSE	76	573979	526623	574509	270043	377116	393632	452650	172397	163557	158176	164710	2.74817	0.00616688
Q9CYL5	Golgi-associated plant pathogenesis-related protein 1	Glipr2	Q9CYL5	Q9CYL5;B1AWD6	Glipr2	Golgi-associated plant pathogenesis-related protein 1	GAPR1_MOUSE	15	1180630	956448	1121240	1075590	986113	863719	1.03062e+06	374095	342824	408632	375184	2.74698	3.55992e-05
Q8BTG7	Protein NDRG4	Ndrg4	Q8BTG7	Q8BTG7;A0A1D5RM17	Ndrg4	Protein NDRG4	NDRG4_MOUSE	12	205283	218393	214856	55810.5	114967	135495	157467	59808.5	55282.1	56924.7	57338.4	2.74628	0.0392231
P70261	Paladin	Pald1	P70261	P70261;A0A0R4J007;B2RQ13;B7ZMW4;B7ZMW5	Pald1	Paladin	PALD_MOUSE	57	154513	151160	151460	117874	140129	148588	143954	47970	61542	47890.5	52467.5	2.74368	1.53384e-05
Q80WG5	Volume-regulated anion channel subunit LRRC8A	Lrrc8a	Q80WG5	Q80WG5	Lrrc8a	Volume-regulated anion channel subunit LRRC8A	LRC8A_MOUSE	54	130142	149199	136169	198949	150205	172541	156201	53031.4	63148.4	54796.2	56992	2.74075	0.000352202
Q4FZE5	Eef1a1 protein (Fragment)	Eef1a1	Q4FZE5	Q4FZE5	Eef1a1	Eef1a1 protein (Fragment)	Q4FZE5_MOUSE	3	56242.2	44942.2	56784.5	47827.7	38168.3	39332.1	47216.2	21854.3	12234	17602.6	17230.3	2.7403	0.000636936
Q61411	GTPase HRas	Hras	Q61411	P08556;Q61411;Q9D091;A0A0G2JE25;A0A0G2JGP4;Q3TMF4;Q3UCX0;Q4FJP3;Q9R0B8	Hras	GTPase HRas	RASH_MOUSE	21	420606	379278	421012	368087	346326	315575	375147	132658	139258	139195	137037	2.73756	2.83305e-05
Q99104	Unconventional myosin-Va	Myo5a	Q99104	Q99104;D3Z4J3;D3YZ62	Myo5a	Unconventional myosin-Va	MYO5A_MOUSE	123	239644	261223	223043	416992	368895	382512	315385	113408	117260	115169	115279	2.73584	0.00513762
A0A0J9YUJ8	Gelsolin (Fragment)	Gsn	A0A0J9YUJ8;A0A0J9YUQ8	A0A0J9YUJ8;A0A0J9YUQ8	Gsn	Gelsolin (Fragment)	A0A0J9YUJ8_MOUSE;A0A0J9YUQ8_MOUSE	3	576830	524187	560594	362107	443406	361411	471422	208103	109951	200203	172752	2.72889	0.00181178
P60766	Cell division control protein 42 homolog	Cdc42	P60766	P60766;Q3UL78	Cdc42	Cell division control protein 42 homolog	CDC42_MOUSE	16	5579510	4722020	5163810	3900890	3845380	4090260	4.55031e+06	1806960	1532140	1664420	1667840	2.72827	0.000291496
P11688	Integrin alpha-5	Itga5	P11688	P11688;Q3U7M6;Q80YP5	Itga5	Integrin alpha-5	ITA5_MOUSE	54	2470260	2253360	2483840	2162620	1796780	1809630	2.16275e+06	847219	721173	811812	793401	2.72592	0.000143192
O08747	Netrin receptor UNC5C	Unc5c	O08747	O08747;E9PVI4;Q3TPN7;Q3UQ08;Q3URW2;Q3UTY3	Unc5c	Netrin receptor UNC5C	UNC5C_MOUSE	9	39921.1	34875.9	36002.1	23953.4			33688.1	9923.71	11798.6	15434.3	12385.5	2.71996	0.00413252
O88839	Disintegrin and metalloproteinase domain-containing protein 15	Adam15	O88839	O88839;Q8CA82;Q3TD57	Adam15	Disintegrin and metalloproteinase domain-containing protein 15	ADA15_MOUSE	23	144828	137545	158187	195387	194254	172138	167056	66832	57836.1	59631	61433	2.71933	0.000185739
P32883	GTPase KRas	Kras	P32883	P32883;Q0VDV7;Q5J7N1	Kras	GTPase KRas	RASK_MOUSE	13	1696530	1597760	1830480	1761690	1393650	1448530	1621440	575091	585717	628612	596473	2.71838	2.43421e-05
Q9D8T2	Gasdermin-D	Gsdmd	Q9D8T2	Q9D8T2;A0A679AXP3;A0A2R8VKQ7	Gsdmd	Gasdermin-D	GSDMD_MOUSE	26	271386	261169	279504	189054	211450	219291	238642	89746.4	91173.6	82793	87904.3	2.7148	0.000251267
Q9WUB3	Glycogen phosphorylase, muscle form	Pygm	Q9WUB3	Q9WUB3;E9PUM3	Pygm	Glycogen phosphorylase, muscle form	PYGM_MOUSE	3	15569.8	20972.2	22081.8		15483.3	17291.2	18279.7	4734.17	10333.6	5145.55	6737.77	2.71301	0.00219316
Q8BH49	Sesquipedalian-1	Pheta1	Q8BH49	Q8BH49	Pheta1	Sesquipedalian-1	SESQ1_MOUSE	3	18462.3	8967.88	12852.8	23586.3	19542.4	14222.8	16272.4	6022.61	4296.88	7684.5	6001.33	2.71147	0.0150053
Q8K211	High affinity copper uptake protein 1	Slc31a1	Q8K211	Q8K211;A8Y5P1;Q3TDB6	Slc31a1	High affinity copper uptake protein 1	COPT1_MOUSE	5	266585	285633	316310	552738	357377	359540	356364	148745	153987	91762	131498	2.71003	0.00912795
Q62470	Integrin alpha-3	Itga3	Q62470	Q62470	Itga3	Integrin alpha-3	ITA3_MOUSE	47	815448	721531	833219	598184	639770	644377	708755	268905	267779	248237	261640	2.70889	0.000126137
P55012	Solute carrier family 12 member 2	Slc12a2	P55012	P55012;E9QM38	Slc12a2	Solute carrier family 12 member 2	S12A2_MOUSE	52	177943	176148	179614	242177	202766	216094	199124	71595	78439.9	70587.9	73540.9	2.70766	9.97163e-05
Q9Z2H5	Band 4.1-like protein 1	Epb41l1	Q9Z2H5	Q9Z2H5;A2AUK5;A2AUK7;A2AUK8;E9PV14;Q8C8P2;B6ZHC9	Epb41l1	Band 4.1-like protein 1	E41L1_MOUSE	64	997130	928505	1059280	455873	487629	460188	731434	260330	263241	287772	270448	2.70453	0.0333405
O35149	Probable proton-coupled zinc antiporter SLC30A4	Slc30a4	O35149	O35149;A2AK40;Q148S1	Slc30a4	Probable proton-coupled zinc antiporter SLC30A4	ZNT4_MOUSE	9	192978	222115	222702	415020	291611	319136	277260	93360.8	107962	106238	102520	2.70444	0.00951853
A0A0R4J1U6	IQ motif and Sec7 domain 1 (Fragment)	Iqsec1	A0A0R4J1U6	A0A0R4J1U6	Iqsec1	IQ motif and Sec7 domain 1 (Fragment)	A0A0R4J1U6_MOUSE	1	27721.8	38900.4	42808	24562	17154.8		30229.4	13261.4	9347.54	10928.3	11179.1	2.7041	0.0236882
P58802	TBC1 domain family member 10A	Tbc1d10a	P58802	P58802;Q3US32;Q571E6;Q5SPX8;Q8CI62;Q8K2U6	Tbc1d10a	TBC1 domain family member 10A	TB10A_MOUSE	22	301855	296081	285641	408546	407541	377112	346129	138230	115894	130008	128044	2.70321	0.000421173
Q9DCW2	Phospholipid scramblase 2	Plscr2	Q9DCW2	Q9DCW2	Plscr2	Phospholipid scramblase 2	PLS2_MOUSE	3	53071	54847.1	73139.7	41253.3	35561.9		51574.6	27502.4	14937.3	14853.8	19097.8	2.70055	0.0122196
A0A0A6YWM5	RAB3 GTPase activating protein subunit 2	Rab3gap2	A0A0A6YWM5;E9QKE4;Q3UEY3	A0A0A6YWM5;E9QKE4;Q3UEY3	Rab3gap2	RAB3 GTPase activating protein subunit 2	A0A0A6YWM5_MOUSE;E9QKE4_MOUSE;Q3UEY3_MOUSE	2	17066.1	15786	15807.2	14824.3	13032.4	18964.4	15913.4	3943.87	7857.01		5900.44	2.69699	0.0012643
Q8K1Y2	Serine/threonine-protein kinase D3	Prkd3	Q8K1Y2	Q8BZ03;Q8K1Y2;D3Z6I0;Q5FWX6	Prkd3	Serine/threonine-protein kinase D3	KPCD3_MOUSE	44	148464	165256	133118	181820	167774	172738	161528	68294.1	61722.1	49674.5	59896.9	2.69677	3.9715e-05
Q921J2	GTP-binding protein Rheb	Rheb	Q921J2	Q921J2;Q540E6;Q9ESR1	Rheb	GTP-binding protein Rheb	RHEB_MOUSE	20	293063	339569	303505	407851	366640	397410	351340	116355	134448	140260	130354	2.69527	0.000121195
P09055	Integrin beta-1	Itgb1	P09055	P09055;Q8BUD1	Itgb1	Integrin beta-1	ITB1_MOUSE	55	4749430	4238300	4733080	4031750	4099010	3791400	4.27383e+06	1689100	1546140	1523740	1.58633e+06	2.69417	8.89915e-06
Q9JLN9	Serine/threonine-protein kinase mTOR	Mtor	Q9JLN9	Q9JLN9	Mtor	Serine/threonine-protein kinase mTOR	MTOR_MOUSE	153	310927	351428	289549	479145	437764	470755	389928	147430	150331	136459	144740	2.69399	0.00170236
P97348	Rho-related GTP-binding protein RhoD	Rhod	P97348	P97348;A0A494B9H3;G3X9Y4;Q545H8;Q99JI5	Rhod	Rho-related GTP-binding protein RhoD	RHOD_MOUSE	16	81164.2	90295.5	87206.8	193514	176924	157046	131025	50845.4	55956	39373.4	48724.9	2.68908	0.030135
Q9WTR6	Cystine/glutamate transporter	Slc7a11	Q9WTR6	Q9WTR6;Q3TN05;Q542C8	Slc7a11	Cystine/glutamate transporter	XCT_MOUSE	3	9068	11853.8	9168.05	10469.9	13671.4	11877.9	11018.2	5414.39	1241.46	5641.14	4099	2.68802	0.00181735
Q9CZ52	Anthrax toxin receptor 1	Antxr1	Q9CZ52	Q9CZ52	Antxr1	Anthrax toxin receptor 1	ANTR1_MOUSE	16	190676	201681	212131	181767	172518	162269	186840	80970	74932.5	53264.5	69722.3	2.67978	3.02451e-05
Q91X97	Neurocalcin-delta	Ncald	Q91X97	Q91X97;D3YVA2;D3Z2Z8	Ncald	Neurocalcin-delta	NCALD_MOUSE	7	40622.8	45757.4	36745.2	26004.8	29911.5	30383.7	34904.2	12889.2	12002.7	14226.5	13039.5	2.67681	0.00179193
P51830	Adenylate cyclase type 9	Adcy9	P51830	P51830	Adcy9	Adenylate cyclase type 9	ADCY9_MOUSE	45	168894	163234	167914	152474	135563	128544	152770	53464.1	60501.5	57274.5	57080	2.67643	3.63441e-05
Q01341	Adenylate cyclase type 6	Adcy6	Q01341	P84309;Q01341;A0A2I3BRC5;F8VQ52;A0A2I3BRS6	Adcy6	Adenylate cyclase type 6	ADCY6_MOUSE	33	121598	131742	119973	121191	107053	108009	118261	44551.1	41824.4	46224.2	44199.9	2.67559	3.45643e-06
Q69ZF7	Metal transporter CNNM4	Cnnm4	Q69ZF7	Q69ZF7;D3Y2F8	Cnnm4	Metal transporter CNNM4	CNNM4_MOUSE	31	145920	150929	139641	224260	167359	175912	167337	65344.5	59140.2	63168.8	62551.2	2.6752	0.0007807
A2CG49	Kalirin	Kalrn	A2CG49	A2CG49;D3Z4R2;D3Z532;D3Z534;D3Z535;F6QYT9	Kalrn	Kalirin	KALRN_MOUSE	4	6511.76	9259.16	6133.83	6662.7	3978.73	6283.56	6471.62	3590.83		1249.91	2420.37	2.67382	0.0254361
P15306	Thrombomodulin	Thbd	P15306	P15306;Q543W3;Q8BJB5	Thbd	Thrombomodulin	TRBM_MOUSE	12	189073	191352	194994	97268.2	97160.3	92956.9	143801	59347.4	47803.8	54234.4	53795.2	2.67311	0.0245484
Q9R1Q7	Proteolipid protein 2	Plp2	Q9R1Q7	Q9R1Q7;Q0VEW4;Q58E29	Plp2	Proteolipid protein 2	PLP2_MOUSE	4	1059420	1013240	1257950	553295	782131	644417	885076	392672	224256	376473	331134	2.67286	0.0121716
Q64302	Transmembrane 4 L6 family member 1	Tm4sf1	Q64302	Q64302;A0A0G2JGU1;Q3UZY2	Tm4sf1	Transmembrane 4 L6 family member 1	T4S1_MOUSE	1	110485	149857	139020	96979.7	61243.1	124369	113659	25559.3	41875.9	60221	42552.1	2.67106	0.00969648
Q8K4C2	Interleukin-17 receptor C	Il17rc	Q8K4C2	Q8K4C2;F7AR97;Q8BPI5	Il17rc	Interleukin-17 receptor C	I17RC_MOUSE	3	47358.2	42496.4	32722.7	24135.7	26307.2	22416.8	32572.8	11244.7	14633.7	10709.6	12196	2.67078	0.0134548
O08665	Semaphorin-3A	Sema3a	O08665	O08665;A0A803Z7F8;E9Q668	Sema3a	Semaphorin-3A	SEM3A_MOUSE	26	103662	89399.3	96571.2	75899.5	65108.3	67252.6	82982.1	32376	31656.9	29202.7	31078.5	2.67008	0.000969846
Q6ZQA6	Immunoglobulin superfamily member 3	Igsf3	Q6ZQA6	Q6ZQA6;A0A0A6YX40	Igsf3	Immunoglobulin superfamily member 3	IGSF3_MOUSE	46	129219	122339	132566	114750	98728.3	112229	118305	45753.5	47064.2	40168.2	44328.6	2.66882	2.45032e-05
Q3UK10	B9 domain-containing protein 2	B9d2	Q3UK10	Q3UK10;A0A0U1RNW5	B9d2	B9 domain-containing protein 2	B9D2_MOUSE	7	145670	136937	127415	112714	91580.7	90784.6	117517	44647.6	39971.3	47523.1	44047.3	2.66797	0.00114377
Q6WQJ1	Diacylglycerol lipase-alpha	Dagla	Q6WQJ1	Q6WQJ1;A4FU75	Dagla	Diacylglycerol lipase-alpha	DGLA_MOUSE	10	27392.3	27705.3	34867.5	29069.3	20556.7	30717.5	28384.8	11229.1	12828	7876.54	10644.5	2.6666	0.000556193
E9PUL3	Chloride channel accessory 3B	Clca3b	E9PUL3;Q91ZF5	E9PUL3;Q91ZF5	Clca3b	Chloride channel accessory 3B	E9PUL3_MOUSE;Q91ZF5_MOUSE	18	45239.6	41927.2	45309.9	34454.4	32306.5	37855.7	39515.6	11112	16846.3	16500	14819.4	2.66647	0.000207491
E9Q634	Unconventional myosin-Ie	Myo1e	E9Q634	E9Q634;Q8C123	Myo1e	Unconventional myosin-Ie	MYO1E_MOUSE	68	355276	395864	359411	603595	520664	542712	462920	162380	181216	177231	173609	2.66645	0.00262135
Q01279	Epidermal growth factor receptor	Egfr	Q01279	Q01279;Q9EP98;Q9ERV6;Q9WVF5	Egfr	Epidermal growth factor receptor	EGFR_MOUSE	54	292454	257884	300231	140914	132185	123157	207804	87099	76101.8	70969.5	78056.8	2.66222	0.0370604
Q9JME7	Trafficking protein particle complex subunit 2-like protein	Trappc2l	Q9JME7	Q9JME7	Trappc2l	Trafficking protein particle complex subunit 2-like protein	TPC2L_MOUSE	11	76540.5	97616.7	86917.7	118640	101210	107702	98104.5	34630.6	44945.5	30978.4	36851.5	2.66216	0.000314427
Q9CZT8	Ras-related protein Rab-3B	Rab3b	Q9CZT8	P62823;Q9CZT8;A0A286YDR2;A2A7Z6;Q0PD62;Q3TU26;Q542T7;Q920F0;Q9CXS2	Rab3b	Ras-related protein Rab-3B	RAB3B_MOUSE	1	32466	53356.2	41088.3	36906.6	37163.4	50418.6	41899.8	16777.7		14735.4	15756.5	2.6592	0.00546818
Q91ZD4	Vang-like protein 2	Vangl2	Q91ZD4	Q91ZD4;A0A991ELD2;D3YY75;Q6ZPV8	Vangl2	Vang-like protein 2	VANG2_MOUSE	11	13113.6	18457	21305.3	22582.8	13486.7	20962.8	18318	7046.43	8450.75	5196.73	6897.97	2.65557	0.00277462
Q99K70	Ras-related GTP-binding protein C	Rragc	Q99K70	Q99K70	Rragc	Ras-related GTP-binding protein C	RRAGC_MOUSE	27	302322	381153	348165	447937	354792	521563	392655	150644	145890	147061	147865	2.6555	0.00129567
Q8BIK4	Dedicator of cytokinesis protein 9	Dock9	Q8BIK4	Q8BIK4;A0A1D5RLE0;A0A1D5RMM1;A0A5F8MPL9;B2RXS7;B2RY08;B2RY79;E9QMR2;F8VPN7;Q6PF84;Q7TN11	Dock9	Dedicator of cytokinesis protein 9	DOCK9_MOUSE	71	95924.8	101438	100248	131803	118418	125192	112171	46529.2	46561	33649.9	42246.7	2.65513	0.000140616
Q8BJU2	Tetraspanin-9	Tspan9	Q8BJU2	Q8BJU2;A0A0J9YTS4;D3YXN7	Tspan9	Tetraspanin-9	TSN9_MOUSE	9	394923	368930	435579	183298	233312	258866	312485	115259	119316	118606	117727	2.65432	0.0145006
P0DP60	Ly-6/neurotoxin-like protein 1	Lynx1	P0DP60	P0DP60	Lynx1	Ly-6/neurotoxin-like protein 1	LYNX1_MOUSE	4	127272	103273	140159	81995	71263.2	69149.6	98852	32613.4	36292.9	43047.6	37318	2.64891	0.0110493
D1FNM8	Calcium-transporting ATPase	Atp2b4	D1FNM8;E9Q828;F7AAP4;H2BL43;Q6Q476	F7AAP4;D1FNM8;E9Q828;H2BL43;Q6Q476	Atp2b4	Calcium-transporting ATPase	D1FNM8_MOUSE;E9Q828_MOUSE;F7AAP4_MOUSE;H2BL43_MOUSE;Q6Q476_MOUSE	7	48017.6	54459.6	37377.6	32373.4	38411.7	32446.2	40514.3	14202	17615.2	14069.4	15295.5	2.64877	0.00222977
Q9DBJ6	Josephin-1	Josd1	Q9DBJ6	Q9DBJ6	Josd1	Josephin-1	JOS1_MOUSE	4	27563.6	19588.4	32453.2	32820.3	31393.1	22364	27697.1	8694.83	9158.32	13613.7	10489	2.6406	0.00172004
Q91WB7	Ubiquitin domain-containing protein 1	Ubtd1	Q91WB7	Q91WB7	Ubtd1	Ubiquitin domain-containing protein 1	UBTD1_MOUSE	3	112661	101542	115395	108755	96963.9	86509.1	103638	35166.8	41826.8	40833.5	39275.7	2.63872	2.58105e-05
Q9JJG6	Transmembrane protein 47	Tmem47	Q9JJG6	Q9JJG6	Tmem47	Transmembrane protein 47	TMM47_MOUSE	4	44969.8	64823.2	55341.8	90492.1	43906.9	63616.4	60525	21671.6	15817.9	31373.1	22954.2	2.63677	0.00972129
Q91W53	Golgin subfamily A member 7	Golga7	Q91W53	Q91W53;Q9D428	Golga7	Golgin subfamily A member 7	GOGA7_MOUSE	10	352429	316169	360654	323828	316357	264171	322268	117627	129194	119878	122233	2.63651	2.54902e-05
A0A8V5KX73	Myosin IXb	Myo9b	A0A8V5KX73	A0A8V5KX73	Myo9b	Myosin IXb	A0A8V5KX73_MOUSE	3	67305.6	71099.5	50525.8	129421	105859	99570.3	87296.9	30240.3	26661.8	42541.5	33147.9	2.63356	0.0186716
E9QB01	Neural cell adhesion molecule 1	Ncam1	E9QB01	E9QB01;O88682	Ncam1	Neural cell adhesion molecule 1	E9QB01_MOUSE	4	1120500	976000	1057790	933797	770750	926261	964183	397790	359714	341397	366300	2.63222	7.89814e-05
P70206	Plexin-A1	Plxna1	P70206	P70206;P70207;Q3U3W7;Q80XE5	Plxna1	Plexin-A1	PLXA1_MOUSE	119	3158830	2832840	2998700	2469000	2471900	2394510	2.72096e+06	1117810	996884	987163	1.03395e+06	2.63161	5.23896e-05
Q9JJA9	General receptor for phosphoinositides 1-associated scaffold protein	Tamalin	Q9JJA9	Q9JJA9	Tamalin	General receptor for phosphoinositides 1-associated scaffold protein	GRASP_MOUSE	2		7068.29	12970.8		6616.99	8797.9	8863.5	3087.93	4584.48	2434.31	3368.91	2.63097	0.0279912
Q9WVF8	Tumor suppressor candidate 2	Tusc2	Q9WVF8	Q9WVF8;A0A0A6YWP5;Q542N4	Tusc2	Tumor suppressor candidate 2	TUSC2_MOUSE	1	54459.2	50551	62767.5	50306.1	66546.4	44047.1	54779.6	18455.6	28518.9	15524.1	20832.9	2.62948	0.000543017
P28867	Protein kinase C delta type	Prkcd	P28867	P28867;Q3TGE4;Q3UNG2;Q53YN4;Q1MX42;Q1MX43;Q1MX40;Q1MX41;Q80UN7	Prkcd	Protein kinase C delta type	KPCD_MOUSE	38	168357	196315	171260	204892	173101	192087	184335	73854.1	67770.8	68902.2	70175.7	2.62677	5.29099e-06
A0A2I3BPL1	Protein NDRG2 (Fragment)	Ndrg2	A0A2I3BPL1;A0A2I3BPW0;A0A2I3BS20	A0A2I3BPL1;A0A2I3BPW0;A0A2I3BS20	Ndrg2	Protein NDRG2 (Fragment)	A0A2I3BPL1_MOUSE;A0A2I3BPW0_MOUSE;A0A2I3BS20_MOUSE	1	14241.3	9789.16	7962.51		7600.09		9898.26	3520.31	2449.84	5358.52	3776.22	2.62121	0.0251776
Q8R502	Volume-regulated anion channel subunit LRRC8C	Lrrc8c	Q8R502	Q8R502;Q3TNL3;Q8VE36	Lrrc8c	Volume-regulated anion channel subunit LRRC8C	LRC8C_MOUSE	30	133890	158087	160524	184763	158968	186660	163815	62230.2	60840.1	64575.7	62548.7	2.61901	5.62651e-05
Q9DD03	Ras-related protein Rab-13	Rab13	Q9DD03	Q9DD03;D3YUS4;Q0PD42	Rab13	Ras-related protein Rab-13	RAB13_MOUSE	8	111806	128098	130082	157267	126530	141712	132582	48920.5	56450.9	46679.6	50683.7	2.61588	5.30269e-05
Q8VHL0	Urea transporter 1	Slc14a1	Q8VHL0	Q8VHL0	Slc14a1	Urea transporter 1	UT1_MOUSE	7	121062	117196	126925	186053	160519	148052	143301	55454.4	50684.7	58257.3	54798.8	2.61504	0.000903091
P61027	Ras-related protein Rab-10	Rab10	P61027	P61027;Q4FJL0;Q3U621	Rab10	Ras-related protein Rab-10	RAB10_MOUSE	27	2574420	2941410	2696730	3754290	3226890	3924950	3.18645e+06	1188700	1254490	1212650	1.21861e+06	2.61481	0.000586643
Q3UHH2	Solute carrier family 22 member 23	Slc22a23	Q3UHH2	Q3UHH2;F7BP73	Slc22a23	Solute carrier family 22 member 23	S22AN_MOUSE	10	57775.5	61206.1	72514.7	50806.9	54147.1	53543.9	58332.4	26291.7	14743.6	25890.3	22308.5	2.6148	0.000252811
Q75N73	Metal cation symporter ZIP14	Slc39a14	Q75N73	Q75N73	Slc39a14	Metal cation symporter ZIP14	S39AE_MOUSE	6	305375	295367	311537	400165	319960	365196	332933	116871	138796	126382	127350	2.61432	7.22826e-05
O70479	BTB/POZ domain-containing adapter for CUL3-mediated RhoA degradation protein 2	Tnfaip1	O70479	O70479	Tnfaip1	BTB/POZ domain-containing adapter for CUL3-mediated RhoA degradation protein 2	BACD2_MOUSE	13	32490	40847.3	34795.2	82772.6	51920.3	62362.4	50864.6	17987.2	26179.6	14269.6	19478.8	2.61128	0.0315962
Q9CQA1	Trafficking protein particle complex subunit 5	Trappc5	Q9CQA1	Q9CQA1	Trappc5	Trafficking protein particle complex subunit 5	TPPC5_MOUSE	9	132134	134570	139417	185315	134318	164234	148331	53229.5	57004.4	60192.8	56808.9	2.61106	0.000205916
Q9QZW0	Phospholipid-transporting ATPase 11C	Atp11c	Q9QZW0	Q9QZW0;E9QKK8;F6Q8D3	Atp11c	Phospholipid-transporting ATPase 11C	AT11C_MOUSE	31	223206	234286	197145	347188	273597	282895	259720	94554.3	115662	88194.3	99470.2	2.61103	0.0016616
Q5F2E8	Serine/threonine-protein kinase TAO1	Taok1	Q5F2E8	Q5F2E8;B2RX66;Q3UUG1	Taok1	Serine/threonine-protein kinase TAO1	TAOK1_MOUSE	69	271029	251221	256371	267753	297262	284275	271318	102086	113060	96625.3	103924	2.61075	1.0965e-06
Q3TWN3	Metal transporter CNNM2	Cnnm2	Q3TWN3	Q3TWN3;C6KI93	Cnnm2	Metal transporter CNNM2	CNNM2_MOUSE	17	50320	55098.5	56569.8	55017.9	49954.5	43784.1	51790.8	16973.3	22692.1	19855.9	19840.4	2.61037	1.57193e-05
A0A286YCV9	Kinesin family member 13B	Kif13b	A0A286YCV9;E9Q4K7	A0A286YCV9;A0A286YD28;E9Q4K7	Kif13b	Kinesin family member 13B	A0A286YCV9_MOUSE;E9Q4K7_MOUSE	82	137810	140952	124815	278433	257939	264083	200672	75524.4	75126.3	79986.5	76879.1	2.61023	0.02511
Q6S5J6	Krev interaction trapped protein 1	Krit1	Q6S5J6	Q6S5J6;B2RUA8;A0A0G2JGG7;Q5U463	Krit1	Krev interaction trapped protein 1	KRIT1_MOUSE	25	97527.1	90266	90773.5	150451	135390	146284	118449	38748	46770	50624.8	45380.9	2.6101	0.00383943
Q8BNY6	Neuronal calcium sensor 1	Ncs1	Q8BNY6	Q8BNY6	Ncs1	Neuronal calcium sensor 1	NCS1_MOUSE	20	356630	310587	354845	330785	331365	342092	337717	139157	135773	113242	129391	2.61006	4.15753e-07
Q9JIS8	Solute carrier family 12 member 4	Slc12a4	Q9JIS8	Q9JIS8;F8WIJ0;Q3TJG5;Q3TJM8;Q3TLV0;Q3TWZ6;Q3U689;Q3U9N0;Q3UDQ8;Q6NXV2	Slc12a4	Solute carrier family 12 member 4	S12A4_MOUSE	54	415872	421775	422847	664201	534760	594666	509020	187876	204659	192624	195053	2.60965	0.00162504
Q99JI6	Ras-related protein Rap-1b	Rap1b	Q99JI6	P62835;Q99JI6;Q52L50;A0A0G2JE52;C5H0E8;Q3U7U8;Q3V3W9;A0A0G2JDL9;A0A0G2JED9	Rap1b	Ras-related protein Rap-1b	RAP1B_MOUSE	27	4487460	3894020	4594670	4012550	3866130	3691530	4091060	1592440	1602290	1508480	1.56774e+06	2.60953	8.3412e-06
Q8BGR6	ADP-ribosylation factor-like protein 15	Arl15	Q8BGR6	Q8BGR6;B7ZN40	Arl15	ADP-ribosylation factor-like protein 15	ARL15_MOUSE	9	118572	110726	111867	133524	108501	118454	116941	45599	48148.2	41137.4	44961.5	2.6009	4.05696e-06
Q61072	Disintegrin and metalloproteinase domain-containing protein 9	Adam9	Q61072	A0A140LHU0;Q61072;Q3U1W3;Q3UG15;E9Q638;A0A1B0GSW1	Adam9	Disintegrin and metalloproteinase domain-containing protein 9	ADAM9_MOUSE	38	606770	542410	639054	741679	633221	554149	619547	234843	238206	241983	238344	2.59938	4.71316e-05
O08917	Flotillin-1	Flot1	O08917	O08917;Q540I4;G3UYU4;Q3TJS0	Flot1	Flotillin-1	FLOT1_MOUSE	61	1165230	1178300	1341950	1049920	827779	840052	1.06721e+06	396602	445659	389825	410695	2.59853	0.00103099
Q04690	Neurofibromin	Nf1	Q04690	Q04690;Q3TYD2;Q5SYH9;Q8BQG3;Q8CCE8	Nf1	Neurofibromin	NF1_MOUSE	115	105606	117205	96344.3	157149	145198	157357	129810	51298.2	49838.2	48781.7	49972.7	2.59762	0.00161699
Q922U2	Keratin, type II cytoskeletal 5	Krt5	Q922U2	Q922U2;Q32P04	Krt5	Keratin, type II cytoskeletal 5	K2C5_MOUSE	27	331303	396698	320748	633870	701191	743537	521224	207343	247535	147271	200716	2.59682	0.0288584
O54950	5'-AMP-activated protein kinase subunit gamma-1	Prkag1	O54950	O54950;Q91WG5;Q3TWR3;D3YUS1;Q2VPC9;Q3TMN8;Q3U4D5;Q8BIQ9;Q8BM63	Prkag1	5'-AMP-activated protein kinase subunit gamma-1	AAKG1_MOUSE	37	175224	231234	188415	260177	214057	288438	226258	81332.9	90941.6	89223.9	87166.1	2.5957	0.00100571
P70193	Leucine-rich repeats and immunoglobulin-like domains protein 1	Lrig1	P70193	P70193;B7ZP45	Lrig1	Leucine-rich repeats and immunoglobulin-like domains protein 1	LRIG1_MOUSE	32	142906	125274	138954	71779.5	60657	66118.3	100948	34630.7	45382.8	36963.2	38992.2	2.58893	0.0320793
P63001	Ras-related C3 botulinum toxin substrate 1	Rac1	P63001	P60764;P63001;Q05144;Q3TLP8;Q14A12;A0A2R8VHH0;A2AC13;K7Q7T7;Q8BPG5;Q8C4N8;Q8QZS2;Q9D859	Rac1	Ras-related C3 botulinum toxin substrate 1	RAC1_MOUSE	25	5178580	4975700	5727470	4673860	4495670	4605510	4.9428e+06	1911550	1860900	1959190	1.91055e+06	2.58711	1.13548e-05
Q61090	Frizzled-7	Fzd7	Q61090	Q61090;Q6P551;Q810L8	Fzd7	Frizzled-7	FZD7_MOUSE	5	250099	228264	296934	236349	204748	186813	233868	83127.1	90530.1	97695	90450.7	2.58558	0.000437309
Q00651	Integrin alpha-4	Itga4	Q00651	Q00651;Q792F9;Q6NV53;T2HRB1	Itga4	Integrin alpha-4	ITA4_MOUSE	18	271031	240844	251999	208475	194429	170724	222917	81714.8	102657	74598	86323.3	2.58235	0.000635313
Q3U1G4	Exocyst complex component Sec3 PIP2-binding N-terminal domain-containing protein	Exoc1	Q3U1G4;Q5PPR2	Q3U1G4;Q5PPR2	Exoc1	Exocyst complex component Sec3 PIP2-binding N-terminal domain-containing protein	Q3U1G4_MOUSE;Q5PPR2_MOUSE	1	28231.3	27055.1	35795.6	26983.9	43268.9	41244.6	33763.2		15377.5	10803.6	13090.5	2.57921	0.010209
O88783	Coagulation factor V	F5	O88783	O88783	F5	Coagulation factor V	FA5_MOUSE	11	97210.1	82786.6	95306.7	61080.1	65087.4	56876.2	76391.2	22121.6	30257.3	36632.9	29670.6	2.57464	0.00372927
Q9D771	Proton-activated chloride channel	Pacc1	Q9D771	Q9D771;Q9CZV9	Pacc1	Proton-activated chloride channel	PACC1_MOUSE	13	121161	122550	137645	187792	155197	159790	147356	57572.3	62411.9	51792.1	57258.8	2.57351	0.00062092
Q9CXP8	Guanine nucleotide-binding protein G(I)/G(S)/G(O) subunit gamma-10	Gng10	Q9CXP8	Q9CXP8	Gng10	Guanine nucleotide-binding protein G(I)/G(S)/G(O) subunit gamma-10	GBG10_MOUSE	6	1683080	1520430	1727660	2135490	1875670	1819090	1793570	720526	740544	630063	697044	2.57311	5.31465e-05
Q61190	Interleukin-10 receptor subunit beta	Il10rb	Q61190	Q61190;Q8VHM7;F6XX07;Q3TU35	Il10rb	Interleukin-10 receptor subunit beta	I10R2_MOUSE	12	49015	43743.4	42037.8	43824.8	48167.2	48925.3	45952.2	17376.3	17764.4	18464.1	17868.3	2.57172	1.34617e-06
Q91Z67	SLIT-ROBO Rho GTPase-activating protein 2	Srgap2	Q91Z67	Q91Z67;A0A087WNM1;A0A087WSQ1;A0A2X0SZ45	Srgap2	SLIT-ROBO Rho GTPase-activating protein 2	SRGP2_MOUSE	61	240525	228944	237120	262872	295519	273297	256380	103547	93828.2	101707	99694.1	2.57166	1.84926e-05
Q68FE6	Rho family-interacting cell polarization regulator 1	Ripor1	Q68FE6	Q68FE6	Ripor1	Rho family-interacting cell polarization regulator 1	RIPR1_MOUSE	51	96375.9	89304.3	93680.3	164434	161656	171344	129466	54377.9	46969.6	49695	50347.5	2.57144	0.0130541
Q8K2J0	1-phosphatidylinositol 4,5-bisphosphate phosphodiesterase delta-3	Plcd3	Q8K2J0	Q8K2J0;F7AAE0	Plcd3	1-phosphatidylinositol 4,5-bisphosphate phosphodiesterase delta-3	PLCD3_MOUSE	53	357917	333100	310142	386894	316270	329967	339048	134201	127539	133845	131862	2.57124	6.21736e-06
A0A2R8VHH6	Protein tyrosine phosphatase, receptor type, A (Fragment)	Ptpra	A0A2R8VHH6;Q91V35	Q91V35;A0A2R8VHH6	Ptpra	Protein tyrosine phosphatase, receptor type, A (Fragment)	A0A2R8VHH6_MOUSE;Q91V35_MOUSE	2	169246	146651	178837	109135	93210.3	98593	132612	51812.5	52229.1	50695.6	51579.1	2.57104	0.00828673
A3KGS3	Ral GTPase-activating protein subunit alpha-2	Ralgapa2	A3KGS3	A3KGS3;A0A0A0MQD7;A0A2I3BPN8;B2RX86	Ralgapa2	Ral GTPase-activating protein subunit alpha-2	RGPA2_MOUSE	37	30235.6	30859.9	25241.9	59334.8	45651	53241	40760.7	16296.5	19769.6	11552.9	15873	2.56793	0.0219442
P84096	Rho-related GTP-binding protein RhoG	Rhog	P84096	P84096;Q3UDZ1	Rhog	Rho-related GTP-binding protein RhoG	RHOG_MOUSE	13	512237	441988	490784	516145	452897	468347	480400	203769	177456	180500	187242	2.56567	1.26965e-06
Q5U4D8	Sodium-dependent multivitamin transporter	Slc5a6	Q5U4D8	Q5U4D8;Q3TY45	Slc5a6	Sodium-dependent multivitamin transporter	SC5A6_MOUSE	6	81577.4	72590.2	85242.1	81820	68247.1	79556.2	78172.2	29279.4	33851	28296.4	30475.6	2.56507	6.63869e-06
Q8BU31	Ras-related protein Rap-2c	Rap2c	Q8BU31	Q8BU31	Rap2c	Ras-related protein Rap-2c	RAP2C_MOUSE	14	204840	184347	213437	179029	170939	153974	184428	70270.3	75141.3	70478.6	71963.4	2.5628	5.86569e-05
Q6GYP7	Ral GTPase-activating protein subunit alpha-1	Ralgapa1	Q6GYP7	Q6GYP7;A0A1W2P712;A0A1W2P832;A0A2I3BRX9;B7ZNA3;Q3U5E2	Ralgapa1	Ral GTPase-activating protein subunit alpha-1	RGPA1_MOUSE	53	89844.5	100025	86416.8	174097	157377	165034	128799	49825.9	50257.1	50805.1	50296	2.56082	0.0146631
Q8BUR4	Dedicator of cytokinesis protein 1	Dock1	Q8BUR4	Q8BUR4	Dock1	Dedicator of cytokinesis protein 1	DOCK1_MOUSE	85	371682	392107	375644	454072	427650	493385	419090	157585	165713	167704	163667	2.56062	4.85879e-05
P11609	Antigen-presenting glycoprotein CD1d1	Cd1d1	P11609	P11609;A0A0R4J090;B9VQY2;E9Q395;Q7TMK5	Cd1d1	Antigen-presenting glycoprotein CD1d1	CD1D1_MOUSE	11	114037	107042	119116	97499.4	82797.6	77902.8	99732.5	40730.4	39501.6	36965.6	39065.9	2.55293	0.000517865
Q8R422	CD109 antigen	Cd109	Q8R422	Q8R422;A6MDD3	Cd109	CD109 antigen	CD109_MOUSE	66	320905	332101	362697	355467	296468	353571	336868	131869	143587	120671	132042	2.55121	3.6697e-06
P31650	Sodium- and chloride-dependent GABA transporter 3	Slc6a11	P31650	P31650;Q8BKG0	Slc6a11	Sodium- and chloride-dependent GABA transporter 3	S6A11_MOUSE	1	599287	647749	743253	732623	721243	616643	676800	235577	304878	255862	265439	2.54974	1.80922e-05
Q3B7Z2	Oxysterol-binding protein 1	Osbp	Q3B7Z2	Q3B7Z2	Osbp	Oxysterol-binding protein 1	OSBP1_MOUSE	44	241297	249386	233200	163567	180477	195244	210528	78452.3	90848.3	78467.6	82589.4	2.5491	0.000554968
Q99PR8	Heat shock protein beta-2	Hspb2	Q99PR8	Q99PR8;Q6P3C8	Hspb2	Heat shock protein beta-2	HSPB2_MOUSE	5	39208.5	58861.7	53900.6	67666.1	44843.2	46849.9	51888.3	22235.7	19903.1	18962.2	20367	2.54767	0.00146182
P55041	GTP-binding protein GEM	Gem	P55041	P55041;Q3TH76	Gem	GTP-binding protein GEM	GEM_MOUSE	1	16163.4	29481.8	31567.2	20340.7	20119.2	24022.2	23615.8	9875.95	10211.1	7759.49	9282.18	2.5442	0.00519395
Q6IR41	Complement C1q tumor necrosis factor-related protein 6	C1qtnf6	Q6IR41	Q6IR41;A0A3B0IP29	C1qtnf6	Complement C1q tumor necrosis factor-related protein 6	C1QT6_MOUSE	3	22558.4	48640	38141.5	30424	21366.7	19401.7	30088.7	8205.2	15585.8	11714	11835	2.54235	0.0347762
Q9CPZ6	ORM1-like protein 3	Ormdl3	Q9CPZ6	Q9CPZ6	Ormdl3	ORM1-like protein 3	ORML3_MOUSE	1	76142.2	42189.2	56679	36315.5	39179.9	45643.3	49358.2	26108.4	27946.8	4205.16	19420.1	2.5416	0.0219356
A2AMH5	Choline transporter-like protein	Slc44a1	A2AMH5	A2AMH5	Slc44a1	Choline transporter-like protein	A2AMH5_MOUSE	3	37955.3	35913	43028.1	24595.4	17934.3	29026	31408.7		13395.3	11341.2	12368.2	2.53946	0.0336398
E9Q5G3	Kinesin-like protein KIF23	Kif23	E9Q5G3	E9Q5G3	Kif23	Kinesin-like protein KIF23	KIF23_MOUSE	72	235501	263237	265668	214987	201748	234562	235950	101075	99924.1	77757.9	92919	2.53931	4.45921e-05
O88343	Electrogenic sodium bicarbonate cotransporter 1	Slc4a4	O88343	O88343;A0A668KM61;A2VDF7;A7E1Z5;E1AWU4;E3VWA1;E9Q8N8;D3Z7G8	Slc4a4	Electrogenic sodium bicarbonate cotransporter 1	S4A4_MOUSE	16	69653.6	77607	95939	62863.8	60579.6	63549.3	71698.7	26875.7	30071.5	27804	28250.4	2.53797	0.000988822
P58466	Carboxy-terminal domain RNA polymerase II polypeptide A small phosphatase 1	Ctdsp1	P58466	P58466;Q5I0X8	Ctdsp1	Carboxy-terminal domain RNA polymerase II polypeptide A small phosphatase 1	CTDS1_MOUSE	9	175836	187858	187103	230561	197622	173266	192041	86549.9	76235.7	64428.8	75738.1	2.53559	4.75244e-05
Q3U481	Major facilitator superfamily domain-containing protein 12	Mfsd12	Q3U481	Q3U481	Mfsd12	Major facilitator superfamily domain-containing protein 12	MFS12_MOUSE	3	14203.9	21234.3	16830.2	19259.4	19621.7	9875.59	16837.5	6476.42	3921.59	9534.56	6644.19	2.53417	0.00728887
P0C0A3	Charged multivesicular body protein 6	Chmp6	P0C0A3	P0C0A3;B1AZ39	Chmp6	Charged multivesicular body protein 6	CHMP6_MOUSE	13	423516	417114	379550	312500	294366	328835	359314	141072	141105	143437	141871	2.53267	0.000305459
Q3U5M9	RNA-binding protein 7	Rbm7	Q3U5M9	Q3U5M9	Rbm7	RNA-binding protein 7	Q3U5M9_MOUSE	2	62359	55533.8	66601.5	65354.9	57561.6	100468	67979.8	29884.1	31366.1	19299.6	26849.9	2.53184	0.00488839
Q9WTS6	Teneurin-3	Tenm3	Q9WTS6	Q9WTS6;B7ZNJ5;G3X907;A0A1D5RM80	Tenm3	Teneurin-3	TEN3_MOUSE	70	107519	98210.5	117787	86842.8	82686.1	83001.5	96007.8	40481.7	38890.3	34402.2	37924.7	2.53154	0.000285675
P35285	Ras-related protein Rab-22A	Rab22a	P35285	P35285;Q0PD34;A2ARZ7;Q9CXG2	Rab22a	Ras-related protein Rab-22A	RB22A_MOUSE	19	165095	154050	153257	211186	175063	175781	172405	68152.1	67097	69117.6	68122.2	2.53082	7.97371e-05
Q6ZPF4	Formin-like protein 3	Fmnl3	Q6ZPF4	Q6ZPF4;D3Z7A7	Fmnl3	Formin-like protein 3	FMNL3_MOUSE	55	273366	282564	275884	401770	373116	396857	333926	128707	138923	128254	131961	2.53048	0.00104809
Q9Z280	Phospholipase D1	Pld1	Q9Z280	Q9Z280;D6RH77;F6WKY8;Q3UWT7;Q6NVF2	Pld1	Phospholipase D1	PLD1_MOUSE	33	95970.8	105600	93627	100519	98017	85604.3	96556.4	37159.3	34149	43432.1	38246.8	2.52456	3.35299e-06
Q6DFX2	Anthrax toxin receptor 2	Antxr2	Q6DFX2	Q9CZ52;Q6DFX2;A0A0G2JE26;A0A0N4SV16;Q3TCL6;C6EQH0	Antxr2	Anthrax toxin receptor 2	ANTR2_MOUSE	34	561127	545614	588505	608290	544504	571935	569996	248640	223964	204856	225820	2.52412	1.88026e-07
D3YV69	RAB6A, member RAS oncogene family	Rab6a	D3YV69;Q3U4W5	D3YV69;Q3U4W5	Rab6a	RAB6A, member RAS oncogene family	D3YV69_MOUSE;Q3U4W5_MOUSE	1	94055.3	124470	117728	143980	115378	157238	125475	55508.2	43707.7	49934.1	49716.7	2.5238	0.000824376
Q9R0M4	Podocalyxin	Podxl	Q9R0M4	Q9R0M4;Q3UYF4;Q791G4;Q8VIQ4	Podxl	Podocalyxin	PODXL_MOUSE	15	205536	210192	207086	282270	269708	276799	241932	101600	96336.6	89851.7	95929.4	2.52198	0.000358749
Q8BH10	Protein orai-2	Orai2	Q8BH10	Q8BH10;A3KCG2;A5CVE1;Q14BR6	Orai2	Protein orai-2	ORAI2_MOUSE	4	20875.7	24794.1	25151.3	22651.8	10616.4	25747.8	21639.5	7648.47	11122.5	6998.69	8589.89	2.51919	0.0074381
Q9WTK7	Serine/threonine-protein kinase STK11	Stk11	Q9WTK7	Q9WTK7	Stk11	Serine/threonine-protein kinase STK11	STK11_MOUSE	24	146101	132122	141554	115892	150833	126180	135447	56055	58904.8	46359.7	53773.2	2.51886	2.28995e-05
P58069	Ras GTPase-activating protein 2	Rasa2	P58069	P58069;Q3U405	Rasa2	Ras GTPase-activating protein 2	RASA2_MOUSE	16	46491.7	54777.3	45763.2	73118	58987.4	61934.4	56845.3	17566.1	26755.3	23428.5	22583.3	2.51714	0.0010572
Q9CZM2	Large ribosomal subunit protein eL15	Rpl15	Q9CZM2	Q9CZM2;B8JKK2;Q3U7D2;Q5M8Q0	Rpl15	Large ribosomal subunit protein eL15	RL15_MOUSE	20	714773	798421	749953	536019	818977	790046	734698	270404	284610	321008	292007	2.51603	0.000208044
Q5FWI3	Cell surface hyaluronidase	Cemip2	Q5FWI3	Q5FWI3	Cemip2	Cell surface hyaluronidase	CEIP2_MOUSE	75	428901	422464	462443	459953	386739	390841	425224	183860	165368	157831	169020	2.51582	4.18241e-06
Q5DTU0	Actin filament-associated protein 1-like 2	Afap1l2	Q5DTU0	Q5DTU0;A0A0R4J1L6	Afap1l2	Actin filament-associated protein 1-like 2	AF1L2_MOUSE	26	196434	186576	179189	143514	133023	130111	161474	60228.3	60606	72187.3	64340.5	2.50969	0.000911144
Q3U011	Glycolipid transfer protein domain-containing protein	Gltp	Q3U011	Q3U011	Gltp	Glycolipid transfer protein domain-containing protein	Q3U011_MOUSE	2	52435.6	47149.6	54529.7	13830	31941.6	37983.6	39645	19416	11322	16684.7	15807.6	2.50798	0.0369774
P0DP28	Calmodulin-3	Calm3	P0DP28	P0DP26;P0DP27;P0DP28;A0A3Q4EHJ0;Q3UKW2	Calm3	Calmodulin-3	CALM3_MOUSE	28	4908820	6911710	7689580	2057260	4469660	6564880	5.43365e+06	2359810	2446780	1693190	2.16659e+06	2.50792	0.0335963
B2RXC1	Trafficking protein particle complex subunit 11	Trappc11	B2RXC1	B2RXC1	Trappc11	Trafficking protein particle complex subunit 11	TPC11_MOUSE	48	152991	191160	151965	227470	175626	215279	185748	71146.5	80991.5	70080.9	74073	2.50764	0.000604986
A0A1W2P6E3	Syntaxin 11 (Fragment)	Stx11	A0A1W2P6E3;A0A1W2P6Y3;Q3TAS3;Q3U5V8	A0A1W2P6E3;A0A1W2P6Y3;Q3TAS3;Q3U5V8	Stx11	Syntaxin 11 (Fragment)	A0A1W2P6E3_MOUSE;A0A1W2P6Y3_MOUSE;Q3TAS3_MOUSE;Q3U5V8_MOUSE	1	50479.5	32992.4	38416.5	42386.3	34368.2	54898.8	42256.9	15031.8	18697.3	16860	16863	2.50589	0.00203847
P98195	Probable phospholipid-transporting ATPase IIB	Atp9b	P98195	P98195;A0A286YCV0;D3YV00	Atp9b	Probable phospholipid-transporting ATPase IIB	ATP9B_MOUSE	33	144348	139673	144794	217877	161345	183965	165334	61386.7	73548.4	63106.8	66014	2.50453	0.00100554
Q91YL3	Uridine-cytidine kinase-like 1	Uckl1	Q91YL3	Q91YL3;Q9CTH8	Uckl1	Uridine-cytidine kinase-like 1	UCKL1_MOUSE	25	318160	317574	290389	320585	283517	290573	303466	101282	140646	121941	121290	2.502	1.79359e-06
Q9CQR7	Gamma-secretase subunit PEN-2	Psenen	Q9CQR7	Q9CQR7;A0A140LHM2	Psenen	Gamma-secretase subunit PEN-2	PEN2_MOUSE	1	44135.2	47537.5	35241	84656.6	51166.7	66053.5	54798.4	18685.4		25120.5	21903	2.50187	0.0486956
Q8C0V9	FERM domain-containing protein 6	Frmd6	Q8C0V9	Q8C0V9	Frmd6	FERM domain-containing protein 6	FRMD6_MOUSE	30	186073	207192	176552	299476	252608	278115	233336	83699.8	104315	91922.8	93312.5	2.50059	0.00255562
P84091	AP-2 complex subunit mu	Ap2m1	P84091	P84091;Q5FWI9;Q3TH69;Q3TWV4;Q6A0C9	Ap2m1	AP-2 complex subunit mu	AP2M1_MOUSE	59	1271540	1362310	1399430	1247300	1372400	1601940	1375820	544884	536903	569803	550530	2.49908	1.18922e-05
Q3U931	Ras GTPase-activating protein-binding protein 2	G3bp2	Q3U931;Q542W3	Q3U931;Q542W3	G3bp2	Ras GTPase-activating protein-binding protein 2	Q3U931_MOUSE;Q542W3_MOUSE	1	113391	115433	108446	40684.5	80178.1	95169.4	92217	41571.9	29532	39602.7	36902.2	2.49896	0.0147482
Q64455	Receptor-type tyrosine-protein phosphatase eta	Ptprj	Q64455	Q64455;A2AWF9;A2AWF8;E9Q4S7	Ptprj	Receptor-type tyrosine-protein phosphatase eta	PTPRJ_MOUSE	27	68967.1	56803.5	61919.5	68587.2	60951.1	62319.6	63258	28393.3	24327.4	23246	25322.2	2.49812	4.39698e-06
Q9QZN4	F-box only protein 6	Fbxo6	Q9QZN4	Q9QZN4;A2A7G9;A2A7H1;Z4YN00	Fbxo6	F-box only protein 6	FBX6_MOUSE	20	241507	239225	250342	192388	210801	212406	224445	85042.5	105660	79132.6	89945	2.49536	3.43951e-05
P14094	Sodium/potassium-transporting ATPase subunit beta-1	Atp1b1	P14094	P14094;Q545P0;Q3TSQ1;Q3TV47;Q3TRA6	Atp1b1	Sodium/potassium-transporting ATPase subunit beta-1	AT1B1_MOUSE	14	332430	261607	338442	492103	395939	360278	363466	134119	157803	145314	145745	2.49385	0.00217139
Q8C2E7	WASH complex subunit 5	Washc5	Q8C2E7	Q8C2E7;Q3TQ26	Washc5	WASH complex subunit 5	WASC5_MOUSE	95	341561	368491	342019	375885	372537	397067	366260	143220	142719	154701	146880	2.4936	6.37127e-07
Q5XF89	Polyamine-transporting ATPase 13A3	Atp13a3	Q5XF89	Q5XF89	Atp13a3	Polyamine-transporting ATPase 13A3	AT133_MOUSE	56	210825	225887	224013	352768	304381	342862	276789	110113	106887	116001	111000	2.49359	0.00350293
P05480	Proto-oncogene tyrosine-protein kinase Src	Src	P05480	P05480;P39688;Q04736;Q3TJI7;D3YZ57;Q3UKD6;Q8C762;Q8CBP1	Src	Proto-oncogene tyrosine-protein kinase Src	SRC_MOUSE	39	428252	467856	433517	808727	636343	681405	576017	221350	238782	233442	231191	2.49151	0.00785604
Q3V3Q7	Phosphofurin acidic cluster sorting protein 2	Pacs2	Q3V3Q7	Q3V3Q7;A0A1Y7VLZ7;E9Q7E9;Q3V3Y3;Q6PCX4	Pacs2	Phosphofurin acidic cluster sorting protein 2	PACS2_MOUSE	28	345444	332699	336769	184937	255379	247768	283833	113498	108509	120774	114260	2.48409	0.00322166
Q8VE98	CD276 antigen	Cd276	Q8VE98	Q8VE98;A6MDC5;A0A1L1SUD4	Cd276	CD276 antigen	CD276_MOUSE	6	896772	800776	876767	843578	749946	753966	820301	350759	305257	335381	330466	2.48226	4.03678e-06
A0A286YD46	Anion exchange protein	Slc4a7	A0A286YD46;A0A286YDK8;J9S4N6;J9S7F7	A0A286YCX8;A0A286YD46;A0A286YDK8;D3Y273;E3UVT9;J9RDH0;J9S4N6;J9S7F7;U3RF68	Slc4a7	Anion exchange protein	A0A286YD46_MOUSE;A0A286YDK8_MOUSE;J9S4N6_MOUSE;J9S7F7_MOUSE	10	78453.9	102084	87681.4	81369.6	80650	102216	88742.5	43284.5	35443.3	28534.5	35754.1	2.48202	0.000135123
P63213	Guanine nucleotide-binding protein G(I)/G(S)/G(O) subunit gamma-2	Gng2	P63213	P63213	Gng2	Guanine nucleotide-binding protein G(I)/G(S)/G(O) subunit gamma-2	GBG2_MOUSE	5	94036.8	94213.4	107331	92378.4	85277.1	88361	93599.6	42823.6	37538.5	32788.6	37716.9	2.48164	9.08083e-06
O35929	GTP-binding protein REM 1	Rem1	O35929	O35929;B2RWZ4	Rem1	GTP-binding protein REM 1	REM1_MOUSE	25	144012	151387	144073	288335	263023	259736	208428	85589	91551.9	75093.8	84078.2	2.47897	0.0192925
P20181	Neurotrophin-3	Ntf3	P20181	P20181;Q3V1A4	Ntf3	Neurotrophin-3	NTF3_MOUSE	2	273637	247241	314075	655404	349821	398230	373068	152286	153177	146223	150562	2.47784	0.0404622
O35239	Tyrosine-protein phosphatase non-receptor type 9	Ptpn9	O35239	O35239;Q2M4G8	Ptpn9	Tyrosine-protein phosphatase non-receptor type 9	PTN9_MOUSE	33	172003	191172	194072	398417	326001	365715	274563	103161	111189	119169	111173	2.46969	0.0295993
A0A0A6YXL6	LPS-responsive beige-like anchor	Lrba	A0A0A6YXL6;A0A0A6YXX3;A0A1D5RM41;E9Q3Y4	A0A0A6YXL6;A0A0A6YXX3;A0A1D5RM41;E9Q3Y4	Lrba	LPS-responsive beige-like anchor	A0A0A6YXL6_MOUSE;A0A0A6YXX3_MOUSE;A0A1D5RM41_MOUSE;E9Q3Y4_MOUSE	3	52600	48440.7	55561.8	42655	49872.4	35583.9	47452.3	24038.2	17730.3	15893.7	19220.7	2.46881	0.000489088
O70401	Tetraspanin-6	Tspan6	O70401	O70401;Q99L96;H3BJJ0;Q3TV84	Tspan6	Tetraspanin-6	TSN6_MOUSE	8	680794	560602	716520	351621	333464	253602	482767	200839	162103	223855	195599	2.46815	0.044738
Q3UDP0	WD repeat-containing protein 41	Wdr41	Q3UDP0	Q3UDP0;A0A1Y7VMD8;B2RQV3;S4R290	Wdr41	WD repeat-containing protein 41	WDR41_MOUSE	12	22698.3	32007	27827.1	32046.2	35331.1	46447.8	32726.2	14764.4	12334.9	12702.8	13267.4	2.46667	0.00490368
Q8BZ03	Serine/threonine-protein kinase D2	Prkd2	Q8BZ03	Q8BZ03	Prkd2	Serine/threonine-protein kinase D2	KPCD2_MOUSE	25	87770.7	77527.9	84371.4	98715.9	92394.5	90624.8	88567.5	35420.3	33274.6	39031.8	35908.9	2.46645	7.12616e-06
Q3UMB9	WASH complex subunit 4	Washc4	Q3UMB9	Q3UMB9	Washc4	WASH complex subunit 4	WASC4_MOUSE	69	400799	472970	413025	440225	450004	508988	447668	168552	188622	187368	181514	2.4663	1.09865e-05
P70424	Receptor tyrosine-protein kinase erbB-2	Erbb2	P70424	P70424;Q80Y89	Erbb2	Receptor tyrosine-protein kinase erbB-2	ERBB2_MOUSE	38	129704	118887	118252	132176	102214	110230	118577	51901.9	49702.4	42806	48136.8	2.46334	2.1066e-05
E9Q3L2	Phosphatidylinositol 4-kinase alpha	Pi4ka	E9Q3L2	E9Q3L2;A0A140T8I9;A0A1S6GWJ7	Pi4ka	Phosphatidylinositol 4-kinase alpha	PI4KA_MOUSE	116	172863	167413	176792	165893	149182	165342	166248	67852	69320.9	65801.6	67658.2	2.45717	5.30182e-07
Q9Z0J1	Reversion-inducing cysteine-rich protein with Kazal motifs	Reck	Q9Z0J1	Q9Z0J1;A2RSP9	Reck	Reversion-inducing cysteine-rich protein with Kazal motifs	RECK_MOUSE	17	31885.6	25188.8	30590	16085.6	15189.6	11944.2	21814	9273.8	9238.08	8154.71	8888.86	2.45408	0.039109
Q8C4Q6	Axin interactor, dorsalization-associated protein	Aida	Q8C4Q6	Q8C4Q6	Aida	Axin interactor, dorsalization-associated protein	AIDA_MOUSE	22	405483	355531	330040	248934	356961	352024	341496	148060	131483	138079	139207	2.45314	0.000328153
E9Q236	ATP-binding cassette sub-family C member 4	Abcc4	E9Q236	E9Q236;B9EKC2	Abcc4	ATP-binding cassette sub-family C member 4	MRP4_MOUSE	52	158630	152610	154656	192178	161213	164152	163906	72695.1	63264.4	64622.7	66860.7	2.45146	1.17248e-05
O88958	Glucosamine-6-phosphate isomerase 1	Gnpda1	O88958	O88958;Q6A0D9;Q3TKA0;Q8BK00;A0A494BA15	Gnpda1	Glucosamine-6-phosphate isomerase 1	GNPI1_MOUSE	19	252224	308604	335212	143739	238330	312001	265018	101135	117944	105390	108156	2.45033	0.00736739
Q3UA06	Pachytene checkpoint protein 2 homolog	Trip13	Q3UA06	Q3UA06	Trip13	Pachytene checkpoint protein 2 homolog	PCH2_MOUSE	27	172340	199959	162100	381343	287798	365319	261476	90467.8	109524	120446	106813	2.44799	0.033236
P51912	Neutral amino acid transporter B(0)	Slc1a5	P51912	P51912;Q9ESU7;Q3UFR4;Q5U647	Slc1a5	Neutral amino acid transporter B(0)	AAAT_MOUSE	12	233164	218626	251082	380728	295107	261253	273327	106075	105951	123088	111705	2.44687	0.00254993
A2AJN7	Solute carrier family 4 member 11	Slc4a11	A2AJN7	A2AJN7	Slc4a11	Solute carrier family 4 member 11	S4A11_MOUSE	7	14816.3	19590.5	18492.9	21853.8	23801.6	23024.8	20263.3	6971.39	4545.61	13330.6	8282.53	2.44651	0.00263836
Q8K0V2	DCN1-like protein 3	Dcun1d3	Q8K0V2	Q8K0V2;D3YWG7	Dcun1d3	DCN1-like protein 3	DCNL3_MOUSE	13	72247.5	74536	77887.7	68927.4	57589.4	62056.9	68874.1	31197.7	27881.2	25388.7	28155.9	2.44617	5.8255e-05
Q924N4	Solute carrier family 12 member 6	Slc12a6	Q924N4	Q924N4;A2AGJ9;Q3V0N8;Q6P6P5;Q3UVD1	Slc12a6	Solute carrier family 12 member 6	S12A6_MOUSE	21	70677.1	64720.6	77494.4	84376.5	75171.9	74374.1	74469.1	23358.4	34977	33082.2	30472.5	2.44381	2.82596e-05
Q80XI4	Phosphatidylinositol 5-phosphate 4-kinase type-2 beta	Pip4k2b	Q80XI4	Q80XI4;Q3UJ95	Pip4k2b	Phosphatidylinositol 5-phosphate 4-kinase type-2 beta	PI42B_MOUSE	25	166020	170752	166858	235840	199168	231584	195037	80809.3	79525	79100.1	79811.5	2.44372	0.000568328
Q99JB8	Protein kinase C and casein kinase II substrate protein 3	Pacsin3	Q99JB8	Q99JB8;Q543N7	Pacsin3	Protein kinase C and casein kinase II substrate protein 3	PACN3_MOUSE	28	284012	255217	291930	234216	228159	219300	252139	103503	105796	100345	103215	2.44286	7.67828e-05
Q6URW6	Myosin-14	Myh14	Q6URW6	Q6URW6;A0A140LI60;K3W4R2	Myh14	Myosin-14	MYH14_MOUSE	4	374713	569099	486998	583212	356884	641970	502146	194221	232313	190183	205572	2.44267	0.00395291
Q9R0P5	Destrin	Dstn	Q9R0P5	Q9R0P5;Q4FK36	Dstn	Destrin	DEST_MOUSE	23	2980740	2773220	2648700	1976350	3679590	3937180	2.9993e+06	1284630	1221540	1180470	1228880	2.44067	0.00438665
Q3UHD2	Glucose-fructose oxidoreductase domain-containing protein 1	Gfod1	Q3UHD2	Q3UHD2	Gfod1	Glucose-fructose oxidoreductase domain-containing protein 1	GFOD1_MOUSE	15	92525	82442.9	86111.2	187776	149616	130296	121461	49163	53811.3	46377.5	49783.9	2.43977	0.0249774
Q3U2W7	Small monomeric GTPase	Kras	Q3U2W7;Q5J7N1	Q3U2W7;Q5J7N1	Kras	Small monomeric GTPase	Q3U2W7_MOUSE;Q5J7N1_MOUSE	1	144942	138955	138256	173879	143333	105390	140792	53329.1	66323.1	53546	57732.7	2.43869	0.000434442
A0A286YDA5	G protein-coupled receptor kinase	Grk6	A0A286YDA5;A0A286YDZ5;Q3TTW2	A0A286YDA5;A0A286YDZ5;O70296;Q3TTW2	Grk6	G protein-coupled receptor kinase	A0A286YDA5_MOUSE;A0A286YDZ5_MOUSE;Q3TTW2_MOUSE	2	35602.2	28760.3	29024.4	38210.6	49389.2	36509.4	36249.3	16293.8	13452.7		14873.2	2.43722	0.00928622
Q80VQ1	Leucine-rich repeat-containing protein 1	Lrrc1	Q80VQ1	Q80VQ1;G3X9W3;Q571M3	Lrrc1	Leucine-rich repeat-containing protein 1	LRRC1_MOUSE	19	143189	129828	144357	123439	114421	112706	127990	55006.5	47609	54949.5	52521.7	2.4369	4.16085e-05
P15379	CD44 antigen	Cd44	P15379	A2APM2;P15379;A2APM1;A2APM3;A2APM4;A2APM5;E9QKM8;Q3TLT9;Q3U468;Q3U8S1;Q3UNN2;Q80X37	Cd44	CD44 antigen	CD44_MOUSE	31	3793190	3341760	3886840	6460480	4909610	4475090	4.47783e+06	1948730	1660150	1904020	1.83763e+06	2.43674	0.00557584
P17427	AP-2 complex subunit alpha-2	Ap2a2	P17427	P17426;P17427;Q3U7X9;Q69ZW4;Q6PEE6	Ap2a2	AP-2 complex subunit alpha-2	AP2A2_MOUSE	86	1039890	1207250	1128980	1138590	1178160	1383670	1.17942e+06	488979	504364	459272	484205	2.43579	2.09378e-05
Q60823	RAC-beta serine/threonine-protein kinase	Akt2	Q60823	Q60823;Q3TY95;F8WHG5;Q8CE74;D3YXM7;D3Z3N2	Akt2	RAC-beta serine/threonine-protein kinase	AKT2_MOUSE	28	123418	151265	132859	206622	182400	206267	167138	65754.2	68306	71838.3	68632.8	2.43526	0.0027665
Q9WVC3	Caveolin-2	Cav2	Q9WVC3	Q9WVC3;Q924U3;Q924U4;D3Z147	Cav2	Caveolin-2	CAV2_MOUSE	13	240930	225072	242226	258811	252563	240898	243417	100023	108607	91239.7	99956.6	2.43522	3.07902e-07
Q99KL7	Ras-related protein Rab-28	Rab28	Q99KL7	Q99KL7;A0A0J9YV85;Q3TTF7;Q3TWY9;Q9CZQ8	Rab28	Ras-related protein Rab-28	RAB28_MOUSE	5	28349.4	38674.6	24648.8	39557.4	26160.5	31042.4	31405.5	14456.4	14327.6	9916.45	12900.1	2.43451	0.00216007
Q6VVW5	Atrial natriuretic peptide receptor 2	Npr2	Q6VVW5	Q6VVW5;B1AWI7;F6YT88;Q3TZ08;F6YN80	Npr2	Atrial natriuretic peptide receptor 2	ANPRB_MOUSE	26	64890.3	51727.3	63079.7	40969.6	35632.1	34753.6	48508.8	17439.7	20905.1	21450.5	19931.8	2.43374	0.00947002
P50284	Tumor necrosis factor receptor superfamily member 3	Ltbr	P50284	P50284;B2RRV3;Q3UK82;Q8BJV0	Ltbr	Tumor necrosis factor receptor superfamily member 3	TNR3_MOUSE	11	138517	136106	161477	130624	123273	122914	135485	56326.2	42590.7	68159.3	55692.1	2.43276	8.12217e-05
Q6ZPE2	Myotubularin-related protein 5	Sbf1	Q6ZPE2	Q6ZPE2	Sbf1	Myotubularin-related protein 5	MTMR5_MOUSE	97	193147	207125	183306	287413	268572	271431	235166	94608.8	97728.9	98010	96782.6	2.42983	0.00143905
Q9QZM4	Tumor necrosis factor receptor superfamily member 10B	Tnfrsf10b	Q9QZM4	Q9QZM4	Tnfrsf10b	Tumor necrosis factor receptor superfamily member 10B	TR10B_MOUSE	19	141407	126343	158925	196469	178204	159971	160220	66726.6	64907	67188	66273.9	2.41754	0.000416271
O88848	ADP-ribosylation factor-like protein 6	Arl6	O88848	O88848;D3Z067;Q3TUM2;Q8VCV3	Arl6	ADP-ribosylation factor-like protein 6	ARL6_MOUSE	17	55075	62191.6	48000.5	82179.1	77694.1	89875.9	69169.4	26406.9	28501.2	30990.1	28632.7	2.41574	0.00464346
Q9QYF9	Protein NDRG3	Ndrg3	Q9QYF9	Q9QYF9;Q544I1	Ndrg3	Protein NDRG3	NDRG3_MOUSE	24	451371	466885	442900	190978	304929	345355	367070	170252	143443	142459	152051	2.41412	0.0127335
Q61006	Muscle, skeletal receptor tyrosine-protein kinase	Musk	Q61006	Q61006;E9PVV8;Q497X0;F6WVU1;I7GSQ5;J3QPS3;K3W4P7;Q32S49;Q32S50;Q32SD3;Q32SD4;Q61986	Musk	Muscle, skeletal receptor tyrosine-protein kinase	MUSK_MOUSE	20	77909.2	87382.3	90697.4	76997.5	71615.3	71046.5	79274.7	31918.7	34502.2	32139.7	32853.5	2.41297	2.981e-05
Q8BWG8	Beta-arrestin-1	Arrb1	Q8BWG8	Q8BWG8;J3QNU6;E0CY53;E0CYB1	Arrb1	Beta-arrestin-1	ARRB1_MOUSE	7	31467.9	45870.7	40277.9	38795.5	41953.8	52816	41863.6	15360.1	24160.1	12538.8	17353	2.41247	0.00147602
Q9D658	Protein tyrosine phosphatase type IVA 3	Ptp4a3	Q9D658	Q9D658;E9PXS4;Q4FK37	Ptp4a3	Protein tyrosine phosphatase type IVA 3	TP4A3_MOUSE	4	43026	38183.4	58299.3	27614.4	39995.5	43519.6	41773	15671.3	13166	23160.3	17332.5	2.41009	0.00585892
Q9QZB0	Regulator of G-protein signaling 17	Rgs17	Q9QZB0	Q9QZB0;G5E8E0	Rgs17	Regulator of G-protein signaling 17	RGS17_MOUSE	3	79235.4	61903.2	56814.5	67971.1	55148.9	71236.4	65384.9	33080.9	23836.6	24473.9	27130.5	2.41002	0.000316563
F6VSK8	Integrin alpha 6 (Fragment)	Itga6	F6VSK8;Q8CC06	F6VSK8;Q8BR82;Q8CC06	Itga6	Integrin alpha 6 (Fragment)	F6VSK8_MOUSE;Q8CC06_MOUSE	3	21993.7	16114.7	39130.3	22781.4	20354	38236.7	26435.1	12638.9	11064.8	9206.19	10970	2.40977	0.0337557
E9Q1W7	TBC1 domain containing kinase	Tbck	E9Q1W7	E9Q1W7	Tbck	TBC1 domain containing kinase	E9Q1W7_MOUSE	6	241605	308295	264063	275833	310042	282054	280315	108288	114060	126857	116402	2.40817	1.90748e-05
Q9DBS5	Kinesin light chain 4	Klc4	Q9DBS5	Q9DBS5	Klc4	Kinesin light chain 4	KLC4_MOUSE	32	123926	114449	109308	170130	157638	152476	137988	54192	56818.1	60934.6	57314.9	2.40754	0.00110647
Q9DCJ1	Target of rapamycin complex subunit LST8	Mlst8	Q9DCJ1	Q9DCJ1;A0A3Q4EC26;A0A3Q4L2V5;A0A3Q4L2Y8	Mlst8	Target of rapamycin complex subunit LST8	LST8_MOUSE	17	151756	139527	158595	179241	201384	189185	169948	76004.3	75535.8	60262.8	70601	2.40716	0.00025375
Q9Z2D1	Myotubularin-related protein 2	Mtmr2	Q9Z2D1	Q9Z2D1;Q3V030;Q6P572	Mtmr2	Myotubularin-related protein 2	MTMR2_MOUSE	39	162119	162685	157183	209469	213720	227744	188820	77825	84211.5	73468.7	78501.7	2.4053	0.000645031
Q8C145	Zinc transporter ZIP6	Slc39a6	Q8C145	Q8C145;D3Z7N4	Slc39a6	Zinc transporter ZIP6	S39A6_MOUSE	13	464452	414321	469017	403811	360620	317657	404980	198888	161290	145178	168452	2.40413	0.000350954
Q80X95	Ras-related GTP-binding protein A	Rraga	Q80X95	Q6NTA4;Q80X95	Rraga	Ras-related GTP-binding protein A	RRAGA_MOUSE	18	211252	276395	234610	311492	263696	337010	272409	96139.3	108579	135395	113371	2.40281	0.000920262
Q91W40	Kinesin light chain 3	Klc3	Q91W40	Q91W40;D3Z710	Klc3	Kinesin light chain 3	KLC3_MOUSE	14	63583.1	79339.1	83511.3	92670.2	100543	105627	87545.6	39037.5	37501.8	32777.8	36439	2.40252	0.000890103
Q99LJ7	RCC1 and BTB domain-containing protein 2	Rcbtb2	Q99LJ7	Q6NXM2;Q99LJ7;A0A0R4J025;E9Q3B1;Q8BTL0	Rcbtb2	RCC1 and BTB domain-containing protein 2	RCBT2_MOUSE	13	50918	59499.1	43024.9	52757.9	46146.7	56825.1	51528.6	19501	26151.4	18745.4	21465.9	2.40048	0.000143205
Q9ER71	Rho-related GTP-binding protein RhoJ	Rhoj	Q9ER71	Q9ER71;D3YX61;F2Z463;Q3TZU6;Q7TMY0	Rhoj	Rho-related GTP-binding protein RhoJ	RHOJ_MOUSE	6	33056.4	32378.9	33898.6	26165.3	27009.7	29434	30323.8	14616.1	14834.6	8491.17	12647.3	2.39765	0.000147011
Q9ESW8	Pyroglutamyl-peptidase 1	Pgpep1	Q9ESW8	Q9ESW8;A0A1B0GSC4	Pgpep1	Pyroglutamyl-peptidase 1	PGPI_MOUSE	13	403256	421156	393419	342765	312798	336010	368234	147226	166929	146597	153584	2.39761	8.03493e-05
Q09143	High affinity cationic amino acid transporter 1	Slc7a1	Q09143	Q09143;Q3UGD6;G3MV65;G3MV66;G3MV68;Q3UTL4;E9Q3N1;Q3TQZ8	Slc7a1	High affinity cationic amino acid transporter 1	CTR1_MOUSE	16	356979	343109	389432	570268	460973	528702	441577	193730	189194	169631	184185	2.39747	0.00257691
Q8BHL5	Engulfment and cell motility protein 2	Elmo2	Q8BHL5	Q8BHL5;Q5GMG0	Elmo2	Engulfment and cell motility protein 2	ELMO2_MOUSE	38	103697	111716	101578	155691	152355	164786	131637	50547	55330.9	58924	54934	2.39628	0.00309488
Q99K24	Zinc transporter ZIP3	Slc39a3	Q99K24	Q99K24;A0A452J893	Slc39a3	Zinc transporter ZIP3	S39A3_MOUSE	4	196605	195629	157229	181477	125276	138672	165815	41050.5	69248.1	97448.9	69249.2	2.39446	0.00243716
Q8R1C3	WW domain binding protein VOPP1	Vopp1	Q8R1C3	Q8R1C3;A0A0N4SVF9	Vopp1	WW domain binding protein VOPP1	VOPP1_MOUSE	1	7296.77	11910.3	10943	13551.6	8300.68	14685.3	11114.6	3271.71	3131.95	7532.41	4645.36	2.39263	0.0134291
B9EKJ3	Protein MON2 homolog	Mon2	B9EKJ3	B9EKJ3	Mon2	Protein MON2 homolog	B9EKJ3_MOUSE	4	35302.2	37757.3	39479.2	40225.9	37889.7	44980.5	39272.5	13179.4	16349.3	19756.1	16428.3	2.39054	2.34665e-05
P47856	Glutamine--fructose-6-phosphate aminotransferase [isomerizing] 1	Gfpt1	P47856	P47856	Gfpt1	Glutamine--fructose-6-phosphate aminotransferase [isomerizing] 1	GFPT1_MOUSE	63	382889	436632	385511	709307	615838	622106	525380	209441	233350	216755	219849	2.38974	0.00844491
Q8BR76	Meckelin	Tmem67	Q8BR76	Q8BR76;A2AJP5;E9QNI1	Tmem67	Meckelin	MKS3_MOUSE	20	74172.9	67262.9	73376.8	55145.4	55037.3	49146.7	62357	27180	32071.1	19104	26118.4	2.38748	0.00110599
Q7TQI7	Ankyrin repeat and BTB/POZ domain-containing protein 2	Abtb2	Q7TQI7	Q7TQI7;A0JLR5;Q3T9J9;Q3U8L9	Abtb2	Ankyrin repeat and BTB/POZ domain-containing protein 2	ABTB2_MOUSE	15	40461.2	47755.9	41705.1	42991.2	35878.4	43581.4	42062.2	9547.61	17724.6	25629.1	17633.8	2.38532	0.000377636
P63005	Platelet-activating factor acetylhydrolase IB subunit beta	Pafah1b1	P63005	P63005;Q5SW18;Q3TIK0;Q3TJG1;Q3UGR6;Q3UH92;Q3UHM0	Pafah1b1	Platelet-activating factor acetylhydrolase IB subunit beta	LIS1_MOUSE	54	1767890	1941230	1936420	1727310	1872250	2263450	1.91809e+06	737665	904675	772545	804962	2.38284	3.23388e-05
E9PXF8	Myotubularin-related protein 13	Sbf2	E9PXF8	E9PXF8;E9Q0D4;Q8C135	Sbf2	Myotubularin-related protein 13	MTMRD_MOUSE	42	91025.8	99321.5	88350.8	139218	124176	120399	110415	40692.3	55070	43267.4	46343.2	2.38255	0.00142188
Q8K3B1	F-box/SPRY domain-containing protein 1	Fbxo45	Q8K3B1	Q8K3B1	Fbxo45	F-box/SPRY domain-containing protein 1	FBSP1_MOUSE	7	37253.8	32014.2	37624.2	36935.5	33583.1	38807.1	36036.3	15369.5	15213.8	14797.8	15127	2.38225	3.26024e-06
Q9CQW1	Synaptobrevin homolog YKT6	Ykt6	Q9CQW1	Q9CQW1	Ykt6	Synaptobrevin homolog YKT6	YKT6_MOUSE	22	653535	577449	675001	287735	558056	587232	556501	200811	270425	229579	233605	2.38223	0.00646076
Q8R138	Transmembrane protein 119	Tmem119	Q8R138	Q8R138	Tmem119	Transmembrane protein 119	TM119_MOUSE	12	1868900	1542050	1885510	801607	950957	845003	1.31567e+06	590332	523037	543811	552393	2.38177	0.0408888
Q6P9N1	Hyccin	Hycc1	Q6P9N1	Q6P9N1;A0A0G2JH12;Q3U2M0	Hycc1	Hyccin	HYCCI_MOUSE	16	232985	232215	238638	184006	187519	166209	206929	91728.9	87120.4	81822.6	86890.6	2.38148	0.000369155
P61460	GATOR1 complex protein DEPDC5	Depdc5	P61460	P61460;E9QAT3;F6TK47;Q6GQV2;Q8BVE2	Depdc5	GATOR1 complex protein DEPDC5	DEPD5_MOUSE	12	16707.2	20139.5	29116.3	20540	23144.7	23198.2	22141	11094.9	7027.05	9777.77	9299.91	2.38077	0.00171988
P35278	Ras-related protein Rab-5C	Rab5c	P35278	P35278;P61021;Q9CQD1;B2RPS1;Q8C266;Q0PD56;Q3TCT9;Q3TJ39;Q8C458	Rab5c	Ras-related protein Rab-5C	RAB5C_MOUSE	21	2300350	2096560	2327170	3051930	2533910	2477720	2.46461e+06	996157	1163020	948376	1035851	2.37931	0.00018291
Q9ESN9	C-Jun-amino-terminal kinase-interacting protein 3	Mapk8ip3	Q9ESN9	Q9ESN9;Q3UHB5;Q6NV54;Q8CHB5;E9Q6B6;E9Q6E0;J3QNR6;K3W4S4;Q6P1F1;Q8CAB6	Mapk8ip3	C-Jun-amino-terminal kinase-interacting protein 3	JIP3_MOUSE	21	30364	34821.4	29140.3	34066.1	38923.4	33102.9	33403	13219.3	12262.8	16641.5	14041.2	2.37893	5.74367e-05
Q9Z0M6	Adhesion G protein-coupled receptor E5	Adgre5	Q9Z0M6	Q9Z0M6;A0A0D9SEG8;E9QJS7;E9QMJ5;Q4FJS6;Q9DC42	Adgre5	Adhesion G protein-coupled receptor E5	AGRE5_MOUSE	46	1207490	1083790	1232100	921186	778939	761583	997515	444215	409056	407034	420102	2.37446	0.00236661
Q60767	Lymphocyte antigen 75	Ly75	Q60767	Q60767;A2AW86	Ly75	Lymphocyte antigen 75	LY75_MOUSE	91	346638	315596	352357	399169	370850	360562	357529	152733	157171	141865	150590	2.37419	5.32043e-06
A0A087WNW8	CLIP associating protein 1	Clasp1	A0A087WNW8;A0A087WQF1	A0A087WNW8;A0A087WQF1;A0A087WS18;A5D6Q8;B2RY22;E9Q6L0;J3QP81	Clasp1	CLIP associating protein 1	A0A087WNW8_MOUSE;A0A087WQF1_MOUSE	3	16860.1	18432.6	24052.1	36076.6	33659.5	40311.1	28232	13195	11603	10876.1	11891.4	2.37416	0.0271666
Q32NY4	Metal transporter CNNM3	Cnnm3	Q32NY4	Q32NY4	Cnnm3	Metal transporter CNNM3	CNNM3_MOUSE	28	90979.5	85933	89273	92597.6	80949.6	86825.9	87759.8	40469.5	33690	36862.7	37007.4	2.37141	3.83574e-07
Q9D1G5	Leucine-rich repeat-containing protein 57	Lrrc57	Q9D1G5	Q9D1G5;A2AKH7;B0R031;Q8JZX5;Q9CSK4;Q9CTX7	Lrrc57	Leucine-rich repeat-containing protein 57	LRC57_MOUSE	19	180081	148211	180661	107233	133109	109115	143068	61300.5	61134.2	58679.7	60371.5	2.3698	0.00388662
Q9EQJ0	Two pore calcium channel protein 1	Tpcn1	Q9EQJ0	Q9EQJ0;Q3UV38	Tpcn1	Two pore calcium channel protein 1	TPC1_MOUSE	20	82941.5	78000.3	78399.3	114673	87049.5	91793.5	88809.5	36866.9	39405.5	36172.7	37481.7	2.36941	0.000427065
Z4YKV1	GNAS (guanine nucleotide binding protein, alpha stimulating) complex locus	Gnas	Z4YKV1	Z4YKV1	Gnas	GNAS (guanine nucleotide binding protein, alpha stimulating) complex locus	Z4YKV1_MOUSE	2	29287.8	38266.1	28641.2	43094.7	28908.9	53240.5	36906.5	18274.6	12915.4		15595	2.36656	0.0300929
Q8VBW1	Sodium- and chloride-dependent creatine transporter 1	Slc6a8	Q8VBW1	Q8VBW1;A2ALM6;E9Q151;F6UKB4;A0A023JDV8;B2LHN0	Slc6a8	Sodium- and chloride-dependent creatine transporter 1	SC6A8_MOUSE	8	72437.7	72586.6	69917.4	59104.5	66739.9	55887.8	66112.3	25516.1	26067.7	32239	27940.9	2.36615	5.89743e-05
Q9JLZ8	Single Ig IL-1-related receptor	Sigirr	Q9JLZ8	Q9JLZ8;Q3UKS3;Q3V005	Sigirr	Single Ig IL-1-related receptor	SIGIR_MOUSE	11	27287.7	30957.8	24788.9	27811.6	24491.2	27834.6	27195.3	13967.2	7033.64	13497.1	11499.3	2.36495	0.000115659
P28571	Sodium- and chloride-dependent glycine transporter 1	Slc6a9	P28571	P28571;E9Q3V0;E9Q517	Slc6a9	Sodium- and chloride-dependent glycine transporter 1	SC6A9_MOUSE	9	280470	270614	297023	230266	219099	214854	252054	112102	107509	100281	106631	2.36381	0.000228007
P50543	Protein S100-A11	S100a11	P50543	P50543	S100a11	Protein S100-A11	S10AB_MOUSE	17	12481200	11344300	12921500	6945910	8719900	8969300	1.02304e+07	4351620	4163810	4479010	4331480	2.36186	0.00428452
Q9JI19	Acidic fibroblast growth factor intracellular-binding protein	Fibp	Q9JI19	Q9JI19;Q8K2D8;Q9D8E9	Fibp	Acidic fibroblast growth factor intracellular-binding protein	FIBP_MOUSE	23	154409	145721	143883	143717	129360	134046	141856	65005.5	58052.9	57224.8	60094.4	2.36055	1.62064e-06
Q6P5E8	Diacylglycerol kinase theta	Dgkq	Q6P5E8	Q6P5E8;D6RFT1;D6RI30	Dgkq	Diacylglycerol kinase theta	DGKQ_MOUSE	7	15265.6	18354.2	24331	17225.2	18350.1	18741.6	18711.3	5819.67	8265	9722.21	7935.63	2.35788	0.000904566
Q03145	Ephrin type-A receptor 2	Epha2	Q03145	Q03145	Epha2	Ephrin type-A receptor 2	EPHA2_MOUSE	71	593118	546415	604722	1026790	964528	982076	786275	328987	352541	319090	333539	2.35737	0.0123229
P55258	Ras-related protein Rab-8A	Rab8a	P55258	P55258;P61028;Q0PD50;Q0PD49;Q3UHW5;Q8BKQ0	Rab8a	Ras-related protein Rab-8A	RAB8A_MOUSE	22	351840	413349	372073	418212	378740	439442	395609	166190	187620	149987	167932	2.35577	1.27985e-05
P23927	Alpha-crystallin B chain	Cryab	P23927	P23927;Q52L78	Cryab	Alpha-crystallin B chain	CRYAB_MOUSE	25	4713530	4618300	4992010	5021800	4263390	4703680	4718785	2008820	2073960	1926780	2.00319e+06	2.35564	8.43263e-07
Q8BTY2	Sodium bicarbonate cotransporter 3	Slc4a7	Q8BTY2	Q8BTY2;A0A286YCS4;A0A286YCX2;D3Y272;E3UVT8;F8VQC9;H6WZ45;H6WZF5;I1VGT4;I1VGT5;I1VGT6;J7H931;J9RV59;J9RZB2;U3RKD2	Slc4a7	Sodium bicarbonate cotransporter 3	S4A7_MOUSE	54	775891	793735	738492	1007070	790749	873348	829881	346008	373321	338001	352443	2.35465	8.11071e-05
Q9DBD2	E3 ubiquitin-protein ligase MARCHF8	Marchf8	Q9DBD2	Q9DBD2;A0A0N4SV35;A0A0N4SVK0;F6THH9	Marchf8	E3 ubiquitin-protein ligase MARCHF8	MARH8_MOUSE	6	14507.4	23193.2	17306.8	19054.6	23767	25917.5	20624.4	5308.83	12426	8583.38	8772.74	2.35097	0.00496204
Q8C142	Low density lipoprotein receptor adapter protein 1	Ldlrap1	Q8C142	Q8C142	Ldlrap1	Low density lipoprotein receptor adapter protein 1	ARH_MOUSE	9	47075.6	57005.3	50850.4	90850.7	66292.6	89374.6	66908.2	27609.3	28054.3	29760.2	28474.6	2.34975	0.0120604
Q9Z0R4	Intersectin-1	Itsn1	Q9Z0R4	Q9Z0R4;E9Q0N0;E9Q3I4;E9Q3I5;E9Q3I8;E9Q3I9	Itsn1	Intersectin-1	ITSN1_MOUSE	51	219364	212784	207431	85756.4	118399	117025	160127	71442.7	61602	71422.8	68155.8	2.34942	0.0361773
Q9QZI9	Serine incorporator 3	Serinc3	Q9QZI9	Q9QZI9	Serinc3	Serine incorporator 3	SERC3_MOUSE	5	188151	156093	170447	176603	126476	145306	160513	68259	61109.8	75893.6	68420.8	2.34596	0.000275854
Q922B6	E3 ubiquitin-protein ligase TRAF7	Traf7	Q922B6	Q922B6;F8WJF7;H3BJD9	Traf7	E3 ubiquitin-protein ligase TRAF7	TRAF7_MOUSE	27	252141	257959	232828	150331	115292	139433	191331	70748.2	89323.4	84745.9	81605.8	2.34457	0.0233682
Q9ES34	Ubiquitin-protein ligase E3B	Ube3b	Q9ES34	Q9ES34;Q8R0U4	Ube3b	Ubiquitin-protein ligase E3B	UBE3B_MOUSE	20	34875.6	42485.4	30642	49887.3	40358.7	47286.6	40922.6	17709.3	16099.5	18561.7	17456.8	2.34422	0.00106052
P41438	Reduced folate transporter	Slc19a1	P41438	P41438;Q542F3;Q9DCR3	Slc19a1	Reduced folate transporter	S19A1_MOUSE	8	36960.9	41828.9	41322.9	47579.6	54115.6	48453.4	45043.6	16996.5	22973.8	17702.2	19224.2	2.34307	0.000291202
O70421	Frizzled-1	Fzd1	O70421	O70421	Fzd1	Frizzled-1	FZD1_MOUSE	8	84489.8	101383	106666	47713.4	39482.1	58564.9	73049.9	28194	33867.6	31474	31178.5	2.34295	0.0435139
Q9QYK7	RING finger protein 11	Rnf11	Q9QYK7	Q9QYK7;Z4YLT8	Rnf11	RING finger protein 11	RNF11_MOUSE	8	113792	117202	109055	96859.6	98738.2	73521.9	101528	46598.9	54589	28891.8	43359.9	2.34152	0.000987219
A0A286YCX6	Trafficking protein particle complex 8	Trappc8	A0A286YCX6	A0A286YCX6;E9PY51;Q8BJI6	Trappc8	Trafficking protein particle complex 8	A0A286YCX6_MOUSE	76	214750	234941	224338	270996	214020	235519	232427	93785.2	108707	95384	99292.1	2.34084	1.79857e-05
Q3UUJ4	STE20-related kinase adapter protein alpha	Strada	Q3UUJ4	Q3UUJ4;B1AR92;Q80VZ9	Strada	STE20-related kinase adapter protein alpha	STRAA_MOUSE	19	44331.8	46868.1	47875.3	41283.4	52739.1	57372.1	48411.6	22882.5	23603.8	15576.6	20687.6	2.34012	0.000180179
Q07076	Annexin A7	Anxa7	Q07076	Q07076;A0A2C9F2D2;Q3TJ49;Q3UYL7;Q8BP75;Q8CCV9;Q922A2	Anxa7	Annexin A7	ANXA7_MOUSE	44	1994480	1762610	2084060	727049	1151100	1053900	1.4622e+06	640018	614115	622114	625416	2.33796	0.0408061
E9PYH0	Versican	Vcan	E9PYH0	E9PYH0;G3XA35	Vcan	Versican	E9PYH0_MOUSE	8	174144	218017	207995	133562	95620.3	102226	155261	72990.9	61694.8	64631.1	66438.9	2.33689	0.0261349
Q8BG67	Protein EFR3 homolog A	Efr3a	Q8BG67	Q8BG67;A0A1D5RLL3;Q8BWC5	Efr3a	Protein EFR3 homolog A	EFR3A_MOUSE	42	207486	212073	215536	195119	161867	187380	196577	82344.8	88678.4	81383.2	84135.5	2.33643	3.41721e-05
Q8K353	Cysteine-rich and transmembrane domain-containing protein 1	Cystm1	Q8K353	Q8K353;D3YVS7	Cystm1	Cysteine-rich and transmembrane domain-containing protein 1	CYTM1_MOUSE	2	98791.3	75898.4	94925.7	137348	125469	88011.6	103407	39729.9	50626.3	42443.8	44266.7	2.33601	0.00408949
Q0P5V9	Solute carrier family 45 member 4	Slc45a4	Q0P5V9	Q0P5V9;F7BEQ1	Slc45a4	Solute carrier family 45 member 4	S45A4_MOUSE	4	32984.2	32367.5	41573.8	34866.9	22854.2	33383.8	33005.1	12670.9	19690.1	10034.1	14131.7	2.33553	0.00233265
Q9D9G3	Cysteine-rich hydrophobic domain-containing protein 2	Chic2	Q9D9G3	Q9D9G3	Chic2	Cysteine-rich hydrophobic domain-containing protein 2	CHIC2_MOUSE	9	85236.9	63551	80452.2	80136.2	64572.5	69646.5	73932.6	29750.5	42910.3	22383.1	31681.3	2.33363	0.000422164
Q9DAD6	Profilin-3	Pfn3	Q9DAD6	Q9DAD6	Pfn3	Profilin-3	PROF3_MOUSE	1	218215	164582	235609	99129.4	180522	168146	177701	72113.3	86178.2	70446.7	76246.1	2.33062	0.00964625
B1ASP2	Tyrosine-protein kinase	Jak1	B1ASP2;Q3U8P8;Q3URU8;Q3UZ30;Q8CFX4	B1ASP2;Q3U8P8;Q3URU8;Q3UZ30;Q8CFX4	Jak1	Tyrosine-protein kinase	B1ASP2_MOUSE;Q3U8P8_MOUSE;Q3URU8_MOUSE;Q3UZ30_MOUSE;Q8CFX4_MOUSE	3	33942.8	55334.8	35877.4	93587.8	76805.1	68961.3	60751.5	21879.1	27045.5	29278.7	26067.8	2.33052	0.0439146
Q0HA38	Tetratricopeptide repeat protein 21B	Ttc21b	Q0HA38	Q0HA38;E9PVK4	Ttc21b	Tetratricopeptide repeat protein 21B	TT21B_MOUSE	55	347041	401995	313090	445607	377284	441223	387707	153351	165307	180649	166436	2.32947	0.000218026
Q61553	Fascin	Fscn1	Q61553	Q61553;A0A0G2JDU7;F7BDR1	Fscn1	Fascin	FSCN1_MOUSE	64	1203820	1243840	1212950	1147710	1860330	2112170	1463470	629727	665099	591777	628868	2.32715	0.0119346
Q8BVP5	Casein kinase I isoform gamma-2	Csnk1g2	Q8BVP5	Q8BVP5;Q99JQ5;Q99K78	Csnk1g2	Casein kinase I isoform gamma-2	KC1G2_MOUSE	8	23381.2	22906.4	22437.2	37408.7	37470.7	40422.6	30671.1	12680.1	15149.8	11742	13190.6	2.32522	0.0117364
Q61739	Integrin alpha-6	Itga6	Q61739	Q61739;A0A5F8MPB5;F6VSK8;Q3TWK2;Q6PEE8;Q80ZI8;Q8BR82;Q8CC06	Itga6	Integrin alpha-6	ITA6_MOUSE	52	221460	195114	215567	307006	289723	284319	252198	109893	110338	105270	108500	2.3244	0.00136065
Q9QY06	Unconventional myosin-IXb	Myo9b	Q9QY06	Q8C170;Q9QY06;E9PZW8;A0A1D5RLW4;A0A8V5KX73;B9EHV1;D3Z3A8;E9PWZ6;Q3UFX8	Myo9b	Unconventional myosin-IXb	MYO9B_MOUSE	98	256726	266207	245931	354349	342789	342345	301391	129181	132306	127726	129738	2.32308	0.000704812
Q6P5F6	Zinc transporter ZIP10	Slc39a10	Q6P5F6	Q6P5F6;A0A087WQF7;A0A087WRC8	Slc39a10	Zinc transporter ZIP10	S39AA_MOUSE	15	147067	147852	165568	118483	120938	124171	137346	66028.3	52889.1	58535.1	59150.8	2.32197	0.000268522
P16330	2',3'-cyclic-nucleotide 3'-phosphodiesterase	Cnp	P16330	P16330;Q3TYV5;Q3TYL9	Cnp	2',3'-cyclic-nucleotide 3'-phosphodiesterase	CN37_MOUSE	29	180222	176796	149540	219165	234288	217447	196243	80934.3	88709.4	83958.3	84534	2.32147	0.000692623
Q9JJV9	Sodium channel protein type 5 subunit alpha	Scn5a	Q9JJV9	A0A0R4J1M7;Q9JJV9;A0A0R5RP25;A0A0R5RP31;K3W4N7	Scn5a	Sodium channel protein type 5 subunit alpha	SCN5A_MOUSE	8	25395.9	21102.1	29090.7	31535.3	29957	24882.3	26993.9	9659.64	15356.3	9901.21	11639	2.31925	0.00062734
Q9JJ00	Phospholipid scramblase 1	Plscr1	Q9JJ00	Q9JJ00;Q3UDV5;Q99M50;Q4FK16	Plscr1	Phospholipid scramblase 1	PLS1_MOUSE	8	480543	387632	460399	393895	346914	344850	402372	175110	167785	178245	173713	2.3163	0.000272371
P17809	Solute carrier family 2, facilitated glucose transporter member 1	Slc2a1	P17809	P17809;Q3TD17;Q3U2J2;Q8BTM5	Slc2a1	Solute carrier family 2, facilitated glucose transporter member 1	GTR1_MOUSE	14	1703370	1670430	1769090	2985510	2339930	2521050	2.1649e+06	879843	939022	990444	936436	2.31185	0.00657968
Q3TB82	Pleckstrin homology domain-containing family F member 1	Plekhf1	Q3TB82	Q3TB82	Plekhf1	Pleckstrin homology domain-containing family F member 1	PKHF1_MOUSE	11	104457	109695	103731	175208	137246	133907	127374	48241.9	59789.2	57427.7	55152.9	2.30947	0.00344869
Q8BH57	WD repeat-containing protein 48	Wdr48	Q8BH57	Q8BH57	Wdr48	WD repeat-containing protein 48	WDR48_MOUSE	43	134404	119957	133939	133649	115384	118909	126040	56424.1	54072.3	53248.2	54581.5	2.30921	2.99549e-06
Q8BPM0	Disheveled-associated activator of morphogenesis 1	Daam1	Q8BPM0	Q8BPM0;Q6ZQ74	Daam1	Disheveled-associated activator of morphogenesis 1	DAAM1_MOUSE	76	321674	328478	315331	349223	312671	333501	326813	136442	152749	135568	141586	2.30822	1.42327e-07
Q8CCB4	Vacuolar protein sorting-associated protein 53 homolog	Vps53	Q8CCB4	Q8CCB4;E9PXG9;E9PYD3;E9Q648;F6Z4G7;Q3TJT1;Q3TLZ3;Q3TX19;Q3UDN2	Vps53	Vacuolar protein sorting-associated protein 53 homolog	VPS53_MOUSE	39	161599	185477	152029	153496	176181	198710	171249	62578.9	81427	78889.9	74298.6	2.30487	7.92109e-05
Q9WVK4	EH domain-containing protein 1	Ehd1	Q9WVK4	Q9QXY6;Q9WVK4;Q80ZZ0;Q3TGS1;Q3TIT3;Q3TUW9;Q3T9A1;Q3TCK3;Q8K1X5;Q8R0V6	Ehd1	EH domain-containing protein 1	EHD1_MOUSE	76	3341280	3080490	3237440	2473760	2849310	2864350	2.97444e+06	1300840	1243310	1328930	1.29103e+06	2.30393	4.4802e-05
P62746	Rho-related GTP-binding protein RhoB	Rhob	P15208	P62746;Q4FJM5;Q3TIC2	Rhob	Rho-related GTP-binding protein RhoB	RHOB_MOUSE	11	613266	569409	674308	517242	448520	481989	550789	231470	240422	245480	239124	2.30336	0.000466401
Q9JKZ2	Sodium/myo-inositol cotransporter	Slc5a3	Q9JKZ2	Q9JKZ2;Q3UMR9;Q3UZU9	Slc5a3	Sodium/myo-inositol cotransporter	SC5A3_MOUSE	17	147308	147238	171612	225877	169602	175536	172862	59541.2	78096.7	87542.4	75060.1	2.30298	0.000978882
P39053	Dynamin-1	Dnm1	P39053	P39053;A0A0J9YUE9;A0A0J9YUN4;F6W8Z8	Dnm1	Dynamin-1	DYN1_MOUSE	41	372913	365915	381197	180694	242185	249123	298671	120963	131337	136770	129690	2.30296	0.0129815
Q9QZD5	Rab proteins geranylgeranyltransferase component A 2	Chml	Q9QZD5	Q9QZD5;A0A0R4J1A1;A0A1B0GS21	Chml	Rab proteins geranylgeranyltransferase component A 2	RAE2_MOUSE	4	22941.1	28763.5	36083.4	40294.1	46036.4	37386.3	35250.8	18745.5	8240.19	18989.9	15325.2	2.30019	0.00811816
Q80V91	Probable E3 ubiquitin-protein ligase DTX3	Dtx3	Q80V91	Q80V91;D3YV13;E9Q3J1;Q3UFK3	Dtx3	Probable E3 ubiquitin-protein ligase DTX3	DTX3_MOUSE	8	38229	35273	39882.2	34590.8	33263.5	36778.9	36336.2	15227.2	15171.1	17013.7	15804	2.29918	2.80955e-06
B2RY04	Dedicator of cytokinesis protein 5	Dock5	B2RY04	B2RY04;Q8BK93	Dock5	Dedicator of cytokinesis protein 5	DOCK5_MOUSE	79	71504.6	76003.5	70786	110935	106774	121631	92939	38984.1	41419.3	40938.8	40447.4	2.29777	0.00615061
Q3V2R3	Chimaerin	Chn2	Q3V2R3	Q3V2R3;A0A0N4SVE7;D3YXQ4	Chn2	Chimaerin	Q3V2R3_MOUSE	9	44086.5	40194.7	42936.6	58814	53394.3	46590.3	47669.4	16836.2	23738.9	21699.1	20758.1	2.29643	0.00050154
Q3TIR1	Trafficking protein particle complex subunit 13	Trappc13	Q3TIR1	Q3TIR1;J3QNW4	Trappc13	Trafficking protein particle complex subunit 13	TPC13_MOUSE	16	153648	162434	164362	187525	157400	145919	161881	65919	80629.7	64938.5	70495.7	2.29633	2.09192e-05
O35912	Epithelial membrane protein 3	Emp3	O35912	O35912	Emp3	Epithelial membrane protein 3	EMP3_MOUSE	1	3204150	3180200	3695450	4851290	3712370	3338950	3663735	1583000	1628330	1576820	1596050	2.2955	0.000889405
Q64471	Glutathione S-transferase theta-1	Gstt1	Q64471	Q64471;Q9DCY6	Gstt1	Glutathione S-transferase theta-1	GSTT1_MOUSE	4	32596.3	25102.9	18608.5	22109.2	18058	22695.1	23195	7514.07	12933.9	9885.93	10111.3	2.29397	0.00571939
O35954	Membrane-associated phosphatidylinositol transfer protein 1	Pitpnm1	O35954	O35954	Pitpnm1	Membrane-associated phosphatidylinositol transfer protein 1	PITM1_MOUSE	33	107627	120223	111717	142023	123422	135730	123457	54435.8	52563.8	54475.8	53825.1	2.29367	5.31073e-05
A0A5F8MQ25	Protein phosphatase 6, regulatory subunit 2	Ppp6r2	A0A5F8MQ25;G3X9K4;Q6A018	A0A5F8MQ25;G3X9K4;Q6A018	Ppp6r2	Protein phosphatase 6, regulatory subunit 2	A0A5F8MQ25_MOUSE;G3X9K4_MOUSE;Q6A018_MOUSE	2	34224.1	34875.8	34227.4	14450.3	27823.1	17625.7	27204.4	15786.2	15156.9	4645.65	11862.9	2.29323	0.0358587
Q8BHL3	TBC1 domain family member 10B	Tbc1d10b	Q8BHL3	Q8BHL3	Tbc1d10b	TBC1 domain family member 10B	TB10B_MOUSE	28	198880	201404	192480	123629	164626	161504	173754	80238.4	65277.3	81921.6	75812.4	2.29189	0.00104361
P45591	Cofilin-2	Cfl2	P45591	P45591;Q3UHW9;A0A1Y7VJ71	Cfl2	Cofilin-2	COF2_MOUSE	17	2777080	2516920	2619700	893493	2797630	2601990	2.3678e+06	1050310	1030700	1019700	1033570	2.2909	0.018401
Q6DIB4	Nucleolar protein 4-like	Nol4l	Q6DIB4	Q6DIB4;Q3TPB4;Q3TZG8;Q3UH85;Q52KQ8;Q6AXH3	Nol4l	Nucleolar protein 4-like	NOL4L_MOUSE	1	282396	279210	308732	348328	259104	301177	296491	141659	127405	119335	129466	2.2901	4.82917e-05
Q9JLJ0	Lipopolysaccharide-induced tumor necrosis factor-alpha factor homolog	Litaf	Q9JLJ0	Q9JLJ0	Litaf	Lipopolysaccharide-induced tumor necrosis factor-alpha factor homolog	LITAF_MOUSE	2	870762	750784	838002	811962	940932	834676	841186	408257	358178	336604	367680	2.28782	7.18314e-06
Q60751	Insulin-like growth factor 1 receptor	Igf1r	Q60751	E9QNX9;Q60751;Q3U1L4;Q3UVJ3	Igf1r	Insulin-like growth factor 1 receptor	IGF1R_MOUSE	44	204631	195093	203380	147848	129797	128524	168212	78676.2	70344.5	71859.6	73626.8	2.28466	0.00358992
Q3TZZ7	Extended synaptotagmin-2	Esyt2	Q3TZZ7	Q3TZZ7;A0A1Y7VM39	Esyt2	Extended synaptotagmin-2	ESYT2_MOUSE	72	630716	644446	652293	555108	511261	483530	579559	241356	255748	264313	253806	2.28348	0.000144983
Q99P58	Ras-related protein Rab-27B	Rab27b	Q99P58	Q99P58;Q549X4;Q4VA90	Rab27b	Ras-related protein Rab-27B	RB27B_MOUSE	15	185390	163467	183665	210557	172712	170617	181068	87928.8	72800.8	77245.9	79325.2	2.2826	2.42152e-05
Q91XU3	Phosphatidylinositol 5-phosphate 4-kinase type-2 gamma	Pip4k2c	Q91XU3	Q91XU3	Pip4k2c	Phosphatidylinositol 5-phosphate 4-kinase type-2 gamma	PI42C_MOUSE	28	254583	241178	257233	353532	344296	345165	299331	136105	127701	129676	131161	2.28217	0.00116041
P52332	Tyrosine-protein kinase JAK1	Jak1	P52332	B1ASP2;P52332;Q3U8P8;Q3URU8	Jak1	Tyrosine-protein kinase JAK1	JAK1_MOUSE	77	225511	240038	217103	442483	363787	393826	313791	135941	139004	137571	137505	2.28203	0.01969
Q8K2Y9	Cerebral cavernous malformations protein 2 homolog	Ccm2	Q8K2Y9	Q8K2Y9;E0CXR5;E0CZ84	Ccm2	Cerebral cavernous malformations protein 2 homolog	CCM2_MOUSE	19	186894	160445	189083	179301	203178	193321	185370	81749.2	84740.5	77555.5	81348.4	2.27872	6.9567e-06
P35282	Ras-related protein Rab-21	Rab21	P35282	P35282;Q0PD35;Q6A0C7;A0A1W2P6Z4	Rab21	Ras-related protein Rab-21	RAB21_MOUSE	21	569318	518685	508247	659572	609811	655124	586793	257642	282743	232522	257636	2.27761	8.13298e-05
Q8BL86	Acyl-coenzyme A thioesterase MBLAC2	Mblac2	Q8BL86	Q8BL86	Mblac2	Acyl-coenzyme A thioesterase MBLAC2	MBLC2_MOUSE	14	96963.8	85610	92646.4	62218.6	60648.8	65384.5	77245.4	35677.1	35233.4	30973.7	33961.4	2.2745	0.00313569
Q3URV1	Protein broad-minded	Tbc1d32	Q3URV1	Q3URV1	Tbc1d32	Protein broad-minded	BROMI_MOUSE	10	24580.7	28388.2	24554.3	32582.3	35409.8	31121.8	29439.5	12195.6	13415.2	13220	12943.6	2.27445	0.000427613
Q9CQR6	Serine/threonine-protein phosphatase 6 catalytic subunit	Ppp6c	Q9CQR6	Q9CQR6;A0A0N4SVL9;A0A0N4SVE2	Ppp6c	Serine/threonine-protein phosphatase 6 catalytic subunit	PPP6_MOUSE	19	200003	217687	229374	137444	189478	221726	199285	88453.9	101524	72921.6	87633.2	2.27409	0.00105471
Q9Z2C4	Myotubularin-related protein 1	Mtmr1	Q9Z2C4	Q9Z2C4;I7HJQ9;Q8BQ73	Mtmr1	Myotubularin-related protein 1	MTMR1_MOUSE	36	102926	111166	87320.3	112828	112121	117322	107281	49784.8	47875.8	43895.5	47185.4	2.2736	3.86488e-05
D3YUJ3	Cyclin Y-like 1	Ccnyl1	D3YUJ3	D3YUJ3;A0A087WPI4;E9Q226	Ccnyl1	Cyclin Y-like 1	D3YUJ3_MOUSE	14	116742	122390	115334	149676	132142	108228	124085	56766.7	55990	51001.1	54585.9	2.27321	0.00011105
Q80TE7	Leucine-rich repeat-containing protein 7	Lrrc7	Q80TE7	Q80TE7;E9Q6L9;A0A0G2JDT9;A0A0G2JFZ5;A0A571BEA5;B9EHV0;Q3URB9	Lrrc7	Leucine-rich repeat-containing protein 7	LRRC7_MOUSE	2	158295	152446	166710	130491	133245	162978	150694	62906.8	69511.7	66463.8	66294.1	2.27312	3.95303e-05
Q9CQG1	Putative glutathione-specific gamma-glutamylcyclotransferase 2	Chac2	Q9CQG1	Q9CQG1	Chac2	Putative glutathione-specific gamma-glutamylcyclotransferase 2	CHAC2_MOUSE	5	29819.1	30579.5	38138.5	31564.3		30118	32043.9	13280.9	11029.2	18037.8	14116	2.27005	0.000423336
P48999	Polyunsaturated fatty acid 5-lipoxygenase	Alox5	P48999	P48999;A0A0N4SW45;E9Q6H6;E9QA93;Q3TBK8;Q3TC68	Alox5	Polyunsaturated fatty acid 5-lipoxygenase	LOX5_MOUSE	74	1385620	1659490	1669340	2047010	1357700	1765990	1647525	608812	772247	799018	726692	2.26716	0.000636868
E2JF22	Piezo-type mechanosensitive ion channel component 1	Piezo1	E2JF22	E2JF22;E9PUQ9;F7AC58;Q3UM62;Q80XT7;Q6ZQF9	Piezo1	Piezo-type mechanosensitive ion channel component 1	PIEZ1_MOUSE	61	219286	221634	224831	323473	264001	279745	255495	113807	108476	115831	112705	2.26694	0.0007164
Q6PIX5	Inactive rhomboid protein 1	Rhbdf1	Q6PIX5	Q6PIX5	Rhbdf1	Inactive rhomboid protein 1	RHDF1_MOUSE	18	63615.5	63763.2	67750.2	54427.5	46324.5	43327.9	56534.8	22637.7	29182	23036.3	24952	2.26574	0.0014092
P61022	Calcineurin B homologous protein 1	Chp1	P61022	P61022;B0R091;B0R092	Chp1	Calcineurin B homologous protein 1	CHP1_MOUSE	24	800882	767124	809691	813295	582009	591357	727393	321426	349014	292860	321100	2.26532	0.000496865
P17426	AP-2 complex subunit alpha-1	Ap2a1	P17426	P17426	Ap2a1	AP-2 complex subunit alpha-1	AP2A1_MOUSE	61	455356	466990	480933	441790	494214	539465	479791	206849	221482	207401	211911	2.26412	4.07587e-06
Q61599	Rho GDP-dissociation inhibitor 2	Arhgdib	Q61599	Q61599;A0A0N4SVH4	Arhgdib	Rho GDP-dissociation inhibitor 2	GDIR2_MOUSE	16	182025	175075	161906	63834.7	136874	158085	146300	70887.7	63177.9	59842.8	64636.1	2.26344	0.0162684
Q9R0Q6	Actin-related protein 2/3 complex subunit 1A	Arpc1a	Q9R0Q6	Q9R0Q6;A0A0G2JF52	Arpc1a	Actin-related protein 2/3 complex subunit 1A	ARC1A_MOUSE	25	123302	131185	136967	80402.9	124206	139816	122646	45102.7	58447.3	59073.3	54207.8	2.26253	0.00134286
Q99L20	Glutathione S-transferase theta-3	Gstt3	Q99L20	Q99L20;G3UX05;G3UYJ7;G3UYL6	Gstt3	Glutathione S-transferase theta-3	GSTT3_MOUSE	5	18560.2	19234.3	16467.4	18496.4	11203.8	14952.1	16485.7	10374.5		4201.97	7288.23	2.26196	0.0141941
Q921I6	SH3 domain-binding protein 4	Sh3bp4	Q921I6	Q921I6	Sh3bp4	SH3 domain-binding protein 4	SH3B4_MOUSE	36	71691	81665.1	62253.5	151288	124787	144791	106079	45748.2	47611.7	47468	46942.6	2.25976	0.0387117
Q8BQS4	EEIG family member 2	Eeig2	Q8BQS4	Q8BQS4;E9Q4R1	Eeig2	EEIG family member 2	EEIG2_MOUSE	10	22707.6	24128.1	21783	35154.4	23782.7	31861	26569.5	10394.4	15859.2	9020.08	11757.9	2.25971	0.0043637
P42337	Phosphatidylinositol 4,5-bisphosphate 3-kinase catalytic subunit alpha isoform	Pik3ca	P42337	P42337;D3YY41	Pik3ca	Phosphatidylinositol 4,5-bisphosphate 3-kinase catalytic subunit alpha isoform	PK3CA_MOUSE	40	89628.7	91614.7	89071.5	76069.7	68071.9	81666.1	82687.1	35952.3	37725.4	36236.6	36638.1	2.25686	7.09142e-05
Q60790	Ras GTPase-activating protein 3	Rasa3	Q60790	Q60790;Q3UGJ5	Rasa3	Ras GTPase-activating protein 3	RASA3_MOUSE	80	408282	409984	382998	886686	756985	781282	604370	285701	274696	243231	267876	2.25615	0.0430348
Q64314	Hematopoietic progenitor cell antigen CD34	Cd34	Q64314	Q64314;Q543B6;Q3TJP6;Q543Y2;Q8C2A1	Cd34	Hematopoietic progenitor cell antigen CD34	CD34_MOUSE	13	693393	617287	693010	416395	368011	328193	519382	256103	207931	226588	230207	2.25615	0.0236932
Q9EQP2	EH domain-containing protein 4	Ehd4	Q9EQP2	Q9EQP2;Q9QXY6;Q1MWP8;Q1MWP9;Q3TM70;Q3TWP9;Q3TQ74;Q91VL7	Ehd4	EH domain-containing protein 4	EHD4_MOUSE	48	890928	867799	865192	741064	789737	792715	824572	352393	368935	377065	366131	2.25212	3.73062e-06
Q3U0M1	Trafficking protein particle complex subunit 9	Trappc9	Q3U0M1	Q3U0M1;A0A8V5KY88	Trappc9	Trafficking protein particle complex subunit 9	TPPC9_MOUSE	28	72186.4	78159.1	65691.5	70852.2	74822.5	86773.6	74747.6	30836	34585	34207.4	33209.5	2.25079	3.0296e-05
Q9D8B7	Junctional adhesion molecule C	Jam3	Q9D8B7	Q9D8B7	Jam3	Junctional adhesion molecule C	JAM3_MOUSE	12	112990	89803.5	128901	121875	105930	93861.4	108893	53481.5	44575.9	47128.2	48395.2	2.25009	0.000346091
Q60805	Tyrosine-protein kinase Mer	Mertk	Q60805	Q60805;Q8CE52	Mertk	Tyrosine-protein kinase Mer	MERTK_MOUSE	18	57535.2	43308.8	59221.8	72326.1	60029.7	60838.2	58876.6	30529.6	26903.5	21086.3	26173.1	2.24951	0.000807296
Q5Y5T2	Palmitoyltransferase ZDHHC18	Zdhhc18	Q5Y5T2	Q5Y5T2	Zdhhc18	Palmitoyltransferase ZDHHC18	ZDH18_MOUSE	5	27275.3	20124.4	16995.2	29786.9	25338.6	22815.5	23722.7	9717.54	15197.2	6778.04	10564.3	2.24556	0.00485144
P39428	TNF receptor-associated factor 1	Traf1	P39428	P39428;Q3UM74;Q4VA12	Traf1	TNF receptor-associated factor 1	TRAF1_MOUSE	4	19034.5	24385.3	32048.8	14334.9	16857.3	12629.5	19881.7	6377.49	9395.39	10796.6	8856.49	2.24487	0.0408442
Q6PAL8	DENN domain-containing protein 5A	Dennd5a	Q6PAL8	Q6PAL8;A0A0R4J1B6	Dennd5a	DENN domain-containing protein 5A	DEN5A_MOUSE	24	36171.9	39434.1	30549.2	59137.7	57011.2	59973.3	47046.2	15897.8	28273	18763.7	20978.2	2.24263	0.0156404
Q3ULP2	Uncharacterized protein	Wdr20	Q3ULP2;Q3UWE6	A0A0A6YX87;Q3ULP2;Q3UWE6;Q8R0J5;Q9D721	Wdr20	Uncharacterized protein	Q3ULP2_MOUSE;Q3UWE6_MOUSE	13	46691.5	49840.9	52767.5	73521.8	46348.8	62635.8	55301.1	25514.4	27220.7	21351.2	24695.4	2.23932	0.00221742
Q9D2R0	Acetoacetyl-CoA synthetase	Aacs	Q9D2R0	Q9D2R0;Q8K3J7	Aacs	Acetoacetyl-CoA synthetase	AACS_MOUSE	53	880505	977461	803613	1221840	1096310	1244880	1.03743e+06	455891	474259	461699	463950	2.23609	0.00111672
Q8BND3	WD repeat-containing protein 35	Wdr35	Q8BND3	Q8BND3;Q69ZL7	Wdr35	WD repeat-containing protein 35	WDR35_MOUSE	39	73156.7	89804.1	76186.2	114746	82392.3	87611.9	87316.2	37953.3	44699	34693	39115.1	2.23229	0.00112733
Q8BH64	EH domain-containing protein 2	Ehd2	Q8BH64	Q8BH64;Q8R2X0	Ehd2	EH domain-containing protein 2	EHD2_MOUSE	73	1056500	1031250	1055100	965847	965788	985188	1.00995e+06	490387	421673	446373	452811	2.23039	2.44332e-07
P62484	Abl interactor 2	Abi2	P62484	P62484;A0A087WPP8;A0A087WRS3;Q6AXD2;Q6AXH6	Abi2	Abl interactor 2	ABI2_MOUSE	14	436624	431230	437377	247654	320037	283762	359447	152887	161635	169035	161186	2.23002	0.00627782
Q3U331	Enoyl reductase (ER) domain-containing protein	Vat1	Q3U331	Q3U331	Vat1	Enoyl reductase (ER) domain-containing protein	Q3U331_MOUSE	1	172748	140847	156416	56748.9	117690	108957	125568	69375.4	58025.8	41685.4	56362.2	2.22787	0.0285436
O70622	Reticulon-2	Rtn2	O70622	O70622;Q6IM75;Q3TUZ6;Q6IM74	Rtn2	Reticulon-2	RTN2_MOUSE	9	166126	164508	166369	134117	137517	130169	149801	66003.2	70315.6	65537.9	67285.6	2.22635	0.000104239
Q9CR30	Josephin-2	Josd2	Q9CR30	D3YTZ7;Q9CR30	Josd2	Josephin-2	JOS2_MOUSE	4	87869.2	80000.9	66001.3	52784	70603.6	67525.6	70797.4	30811.9	41061.3	23586.3	31819.8	2.22495	0.00176825
O35598	Disintegrin and metalloproteinase domain-containing protein 10	Adam10	O35598	O35598;E9PYF2;D3Z1E6;Q6NZC0	Adam10	Disintegrin and metalloproteinase domain-containing protein 10	ADA10_MOUSE	56	527390	461108	554485	280963	307175	281471	402099	178155	190510	173548	180738	2.22476	0.0225329
Q9R117	Non-receptor tyrosine-protein kinase TYK2	Tyk2	Q9R117	Q9R117;E9QJS1;Q2M4G5;Q3TIS9;Q3U447;Q3TDN4	Tyk2	Non-receptor tyrosine-protein kinase TYK2	TYK2_MOUSE	40	91534	86807.3	78769.9	87691.9	67488	76068	81393.2	35661.5	41891.3	32228.3	36593.7	2.22424	9.75049e-05
Q91ZM2	SH2B adapter protein 1	Sh2b1	Q91ZM2	Q91ZM2	Sh2b1	SH2B adapter protein 1	SH2B1_MOUSE	22	132828	115556	135538	131545	169157	161802	141071	62595.9	64294.2	63617.5	63502.5	2.2215	0.00036937
Q91YQ3	Cold shock domain-containing protein C2	Csdc2	Q91YQ3	Q91YQ3;A0A2R8VHB0;D3YTN0	Csdc2	Cold shock domain-containing protein C2	CSDC2_MOUSE	1	16105.2	15059.7	26275	12063.1	13010.2	18317.6	16805.1	7166.68	5934.32	9607.36	7569.45	2.22013	0.0221163
Q9CYH5	Glucose-fructose oxidoreductase domain-containing protein 2	Gfod2	Q9CYH5	Q9CYH5;D3Z3T3	Gfod2	Glucose-fructose oxidoreductase domain-containing protein 2	GFOD2_MOUSE	5	29120.8	41235.4	34311.3	61564.8	54154.2	53738.9	45687.6	20689.4	20476.5		20583	2.21968	0.0384126
Q8BYI8	Protein FAM234B	Fam234b	Q8BYI8	Q8BYI8;B2RPZ7;Q99L10	Fam234b	Protein FAM234B	F234B_MOUSE	18	68223.6	71091.9	72533.7	108458	85654.6	88927.1	82481.5	41897.6	35335.7	34282.4	37171.9	2.21892	0.00173418
Q9R0Y5	Adenylate kinase isoenzyme 1	Ak1	Q9R0Y5	Q9R0Y5;A0A0A6YXW8;Z4YN97	Ak1	Adenylate kinase isoenzyme 1	KAD1_MOUSE	21	1153200	1127200	1147350	1046610	964358	870332	1.05151e+06	506012	436147	479739	473966	2.21853	7.33918e-05
Q9Z2M6	Ubiquitin-like protein 3	Ubl3	Q9Z2M6	Q9Z2M6;Q3UYL1;Q9Z2M5	Ubl3	Ubiquitin-like protein 3	UBL3_MOUSE	6	62372.8	60795.3	76660.4	101048	83499.6	79623.8	77333.3	39388.4	34595.5	30721.8	34901.9	2.21573	0.00220889
Q91WC9	Diacylglycerol lipase-beta	Daglb	Q91WC9	Q91WC9	Daglb	Diacylglycerol lipase-beta	DGLB_MOUSE	22	78937.3	76612.2	80951.1	132964	119850	119664	101496	41747.7	46768.1	48912.8	45809.5	2.21562	0.00803099
B2RXV4	Heme transporter FLVCR1	Flvcr1	B2RXV4	B2RXV4;A0A0A6YWJ7;A0A0A6YXG8	Flvcr1	Heme transporter FLVCR1	FLVC1_MOUSE	9	39281.8	27984.6	29510.8	54099	52308.6	66280.9	44910.9	16541.4	22581.9	21688.7	20270.7	2.21556	0.0309707
Q3TE80	RIKEN cDNA 2410002F23 gene	2410002F23Rik	Q3TE80	A0A087WPT9;A0A087WQ29;D3Z276;D3Z520;D3Z7R5;Q3T9M2;Q3TE80	2410002F23Rik	RIKEN cDNA 2410002F23 gene	Q3TE80_MOUSE	10	70498	72823.2	64871	67020.5	75725.3	76463.4	71233.6	31991	28212.2	36288.7	32164	2.2147	5.41652e-06
P61021	Ras-related protein Rab-5B	Rab5b	P61021	P61021;B2RPS1;Q0PD56	Rab5b	Ras-related protein Rab-5B	RAB5B_MOUSE	10	1447630	1449750	1539260	1566030	1371860	1385920	1460075	613975	696391	668277	659548	2.21375	8.61576e-07
Q8K209	Adhesion G-protein coupled receptor G1	Adgrg1	Q8K209	Q8K209;A0A1D5RLE2;A0A1D5RLN4	Adgrg1	Adhesion G-protein coupled receptor G1	AGRG1_MOUSE	7	24672	13105.6	18076.2	18537.3	23358.5	27066.9	20802.8	10640.2	7443.64	10124.1	9402.65	2.21244	0.00845132
Q91X96	Guanine nucleotide exchange factor MSS4	Rabif	Q91X96	Q91X96;Q3TMQ8;Q3U1A4	Rabif	Guanine nucleotide exchange factor MSS4	MSS4_MOUSE	4	149143	116979	131069	120239	118468	117516	125569	52433.6	57710.7	60229.9	56791.4	2.21106	4.57e-05
Q8R527	Rho-related GTP-binding protein RhoQ	Rhoq	Q8R527	Q8R527;A0A3Q4EHR0	Rhoq	Rho-related GTP-binding protein RhoQ	RHOQ_MOUSE	5	68806.1	81947.1	69841.5	60418.6	67396.8	60160.9	68095.2	40396.9	22366.4	29631.7	30798.3	2.211	0.000383818
P0DPD9	EEF1AKMT4-ECE2 readthrough transcript protein	Eef1akmt4-Ece2	P0DPD9	P0DPD9;P0DPE0;F7DDS0	Eef1akmt4-Ece2	EEF1AKMT4-ECE2 readthrough transcript protein	EFCE2_MOUSE	7	23428.4	31259	25157.3	29696.7	31542.1	25067.3	27691.8	19553.2	12394.3	5655.44	12534.3	2.20928	0.00283751
Q8R3P2	Probable E3 ubiquitin-protein ligase DTX2	Dtx2	Q8R3P2	Q8R3P2;A0A0R4IZY1;Q69ZH4	Dtx2	Probable E3 ubiquitin-protein ligase DTX2	DTX2_MOUSE	24	112029	113361	107493	134236	108134	126702	116992	50543.8	55180.4	53154	52959.4	2.2091	2.59832e-05
Q3UQN2	F-BAR domain only protein 2	Fcho2	Q3UQN2	Q3UQN2;A0A286YCL2;A0A286YDL7;F6RG68;J3QPQ1;Q05CX7	Fcho2	F-BAR domain only protein 2	FCHO2_MOUSE	35	172193	170578	170594	106293	138916	164231	153801	74236.3	67011.8	67637.4	69628.5	2.20888	0.00111424
Q05909	Receptor-type tyrosine-protein phosphatase gamma	Ptprg	Q05909	Q05909;A0A991ELE1	Ptprg	Receptor-type tyrosine-protein phosphatase gamma	PTPRG_MOUSE	41	96129.4	101189	108045	84488.7	69357.7	74139.8	88891.6	46373.9	41214.3	33192.9	40260.4	2.20792	0.00141296
Q9CQL0	Protein N-lysine methyltransferase METTL21A	Mettl21A	Q9CQL0	Q9CQL0	Mettl21A	Protein N-lysine methyltransferase METTL21A	MT21A_MOUSE	5	30336.9	34940.9	32614	38699.3	36790.9	43993.4	36229.2	15976.4	18057.7	15203.9	16412.7	2.20739	0.000263942
Q62283	Tetraspanin-7	Tspan7	Q62283	Q62283;Q3UHG5;Q6PDN6;Q8R0Q6	Tspan7	Tetraspanin-7	TSN7_MOUSE	3	66715.6	52497.4	67750.4	58185.2	41189.1	42843.7	54863.6	22241.7	25421.7	26930.4	24864.6	2.20649	0.00335848
Q9QUI0	Transforming protein RhoA	Rhoa	Q9QUI0	P62746;Q4VAE6;Q62159;Q9QUI0;C0IQA7;Q4FJM5;Q9CR99;A0A0A6YWJ1;A0A0A6YXF6;A0A0G2JEP8;H3BL56;Q3TIC2;Q3TN61	Rhoa	Transforming protein RhoA	RHOA_MOUSE	18	4009110	4076720	4222660	3743280	3893250	4151520	4016090	1966040	1652990	1844450	1821160	2.20524	3.76926e-07
Q80W47	WD repeat domain phosphoinositide-interacting protein 2	Wipi2	Q80W47	Q80W47;D3YWK1	Wipi2	WD repeat domain phosphoinositide-interacting protein 2	WIPI2_MOUSE	14	69042.7	90549.1	90955.8	128001	102510	125456	101086	34171.6	54956.8	48399.4	45842.6	2.20506	0.00578108
Q8BWB6	Metalloreductase STEAP2	Steap2	Q8BWB6	Q8BWB6;B2RX33;D3YUM6;D3Z1C4	Steap2	Metalloreductase STEAP2	STEA2_MOUSE	26	127518	154710	130600	185597	128241	162376	148174	63915.1	68641.4	69083.8	67213.4	2.20452	0.000712392
O70274	Protein tyrosine phosphatase type IVA 2	Ptp4a2	O70274	O70274;Q3UXF9	Ptp4a2	Protein tyrosine phosphatase type IVA 2	TP4A2_MOUSE	18	326867	283820	317236	182875	222967	195015	254797	122400	121428	103149	115659	2.203	0.0077803
O70293	G protein-coupled receptor kinase 6	Grk6	O70293	O70293;A0A286YDA5;A0A286YDZ5;A0A286YE10;O70296;Q3TTW2;Q3UK88;Q792R0;Q9EP84	Grk6	G protein-coupled receptor kinase 6	GRK6_MOUSE	26	133470	127919	111594	205677	200145	200811	163269	75560.3	81433.7	65356	74116.7	2.20287	0.0111201
Q8K124	Pleckstrin homology domain-containing family O member 2	Plekho2	Q8K124	Q8K124	Plekho2	Pleckstrin homology domain-containing family O member 2	PKHO2_MOUSE	17	183107	155768	169244	126191	129279	123924	147919	70546.2	59060.2	71945	67183.8	2.2017	0.00112457
P07356	Annexin A2	Anxa2	P07356	P07356;Q542G9;B0V2N5;Q3UCD3;Q99KH3;Q9CZI7	Anxa2	Annexin A2	ANXA2_MOUSE	84	23693800	20829300	24187000	22892600	20060400	19308100	2.18285e+07	10023100	10144100	9579990	9915730	2.2014	2.49872e-05
Q9JHZ2	Mineralization regulator ANKH	Ankh	Q9JHZ2	Q9JHZ2;Q3UG85;Q8C438	Ankh	Mineralization regulator ANKH	ANKH_MOUSE	23	894053	934303	1023110	784381	632377	743516	835290	344869	414693	378845	379469	2.20121	0.0011111
Q60992	Guanine nucleotide exchange factor VAV2	Vav2	Q60992	Q60992;Q7TSI6	Vav2	Guanine nucleotide exchange factor VAV2	VAV2_MOUSE	10	23472.7	32827.3	23074.8	39082.4	27784.5	41733.5	31329.2	13105.7	12310.1	17294.3	14236.7	2.20059	0.00953772
P49446	Receptor-type tyrosine-protein phosphatase epsilon	Ptpre	P49446	P49446;A0A1B0GRH2;A0A1B0GRT6;Q3V1H5	Ptpre	Receptor-type tyrosine-protein phosphatase epsilon	PTPRE_MOUSE	8	19188.2	15483.8	38920.2	28489.6	19910.1	26427.4	24736.5	11006.4	11012.2	11711.8	11243.5	2.20008	0.0321035
Q812A2	SLIT-ROBO Rho GTPase-activating protein 3	Srgap3	Q812A2	Q812A2;E9QN14;F8VPQ4	Srgap3	SLIT-ROBO Rho GTPase-activating protein 3	SRGP3_MOUSE	37	68567.4	67894.6	62144.7	67254.2	64400	61638	65316.5	36634.4	18910.4	33549.4	29698.1	2.19935	4.61952e-05
Q60634	Flotillin-2	Flot2	Q60634	Q60634;Q3UEG9;Q5SS83;Q8CDE0;Q9DC36	Flot2	Flotillin-2	FLOT2_MOUSE	44	961203	908216	993663	738703	661070	651847	819117	367313	384995	365945	372751	2.19749	0.00184152
Q9JLG8	Calpain-15	Capn15	Q9JLG8	Q9JLG8;A0A1D5RLJ4;A0A1D5RLS3	Capn15	Calpain-15	CAN15_MOUSE	4	12353.5	14254.1	19225.6		19385.2	26796.4	18403	10502.1	8152.48	6471.44	8375.34	2.19728	0.0271765
A2AVZ9	Equilibrative nucleobase transporter 1	Slc43a3	A2AVZ9	A2AVZ9	Slc43a3	Equilibrative nucleobase transporter 1	S43A3_MOUSE	2	39124.5	50228.3	55138.8	38759.7	42593.4	58600.3	47407.5	23267.7	21322.4	20152.1	21580.7	2.19675	0.00146113
Q3U4G0	CDAN1-interacting nuclease 1	Cdin1	Q3U4G0	Q3U4G0;E9PWV4	Cdin1	CDAN1-interacting nuclease 1	CDIN1_MOUSE	4	25901.1	25601	29431.3	23623.9	34103.9	29420.7	28013.7	7678.39	13381.5	17201.3	12753.7	2.19651	0.00113759
Q91V24	ATP-binding cassette sub-family A member 7	Abca7	Q91V24	Q91V24;E9Q6G4;B2RWU5;B7ZNA4	Abca7	ATP-binding cassette sub-family A member 7	ABCA7_MOUSE	36	79453	71755.3	72691.9	70868.5	58470	59582.3	68803.5	34021.9	28204.9	31783.9	31336.9	2.19561	0.00013875
Q9CQP2	Trafficking protein particle complex subunit 2	Trappc2	Q9CQP2	Q9CQP2;Q8R3W2;Q5J9A9	Trappc2	Trafficking protein particle complex subunit 2	TPPC2_MOUSE	7	77502.8	73920.8	71686.7	75358.6	55410.8	59236.9	68852.8	27432.1	31402.8	35260.9	31365.3	2.19519	0.000310552
Q8C2K1	Differentially expressed in FDCP 6	Def6	Q8C2K1	Q8C2K1;A0A0R4IZX1	Def6	Differentially expressed in FDCP 6	DEFI6_MOUSE	2	122605	83304.4	99578.7	105112	81917.6	63102.7	92603.4	43117.8	41062.4	42427.8	42202.7	2.19425	0.00492965
Q8BFY6	Peflin	Pef1	Q8BFY6	Q8BFY6	Pef1	Peflin	PEF1_MOUSE	10	456480	424049	495605	209720	266150	274210	354369	169281	150320	166567	162056	2.18671	0.0302564
O35495	Cyclin-dependent kinase 14	Cdk14	O35495	O35495;Q8BFX6;Q8BN81;Q8C411;D3YV23;E9PVC7;E9Q9M2;Q6NVF8;Q8BQ67;Q9D4N7	Cdk14	Cyclin-dependent kinase 14	CDK14_MOUSE	16	218623	245699	233828	177170	166299	186001	204603	85119.1	91560.1	104122	93600.4	2.18592	0.00081222
Q9DBG3	AP-2 complex subunit beta	Ap2b1	Q9DBG3	Q9DBG3;H3BIY9;H3BKM0;Q5SWR1	Ap2b1	AP-2 complex subunit beta	AP2B1_MOUSE	103	936225	973078	983375	715910	914716	1002700	921001	427903	449159	387538	421533	2.18488	0.000108084
Q9R1X5	ATP-binding cassette sub-family C member 5	Abcc5	Q9R1X5	Q9R1X5	Abcc5	ATP-binding cassette sub-family C member 5	MRP5_MOUSE	49	101730	106749	107074	151877	134141	145153	124454	53357.9	64270.1	53359.4	56995.8	2.18356	0.00145891
E9PUF7	Rho guanine nucleotide exchange factor (GEF) 1	Arhgef1	E9PUF7;F6ZN61	E9PUF7;F6ZN61	Arhgef1	Rho guanine nucleotide exchange factor (GEF) 1	E9PUF7_MOUSE;F6ZN61_MOUSE	3	20077.5	21767.9	21552.1	36473.9	40698.6	38079.8	29775	18499.3	11011.4	11416.9	13642.5	2.18251	0.0299944
O08599	Syntaxin-binding protein 1	Stxbp1	O08599	O08599	Stxbp1	Syntaxin-binding protein 1	STXB1_MOUSE	50	566346	550313	584146	319990	412028	416602	474904	220956	217336	215009	217767	2.18079	0.0050755
Q8VDN8	Sspn protein	Sspn	Q8VDN8	Q8VDN8	Sspn	Sspn protein	Q8VDN8_MOUSE	2	65245.4	53865.2	53528.4	54707.6	30499.9	46665.4	50752	18032.3	23360.5	28425.7	23272.8	2.18074	0.00653166
A0A0R4J090	CD1d1 antigen	Cd1d1	A0A0R4J090;E9Q395;Q7TMK5	A0A0R4J090;E9Q395;Q7TMK5	Cd1d1	CD1d1 antigen	A0A0R4J090_MOUSE;E9Q395_MOUSE;Q7TMK5_MOUSE	3	315360	323799	305849	168783	200550	264724	263178	120273	102385	139999	120886	2.17708	0.00863467
Q6VNB8	WD repeat and FYVE domain-containing protein 3	Wdfy3	Q6VNB8	Q6VNB8;G3UYW1;A0A1D5RLV7	Wdfy3	WD repeat and FYVE domain-containing protein 3	WDFY3_MOUSE	100	126636	158104	127609	247746	208115	242579	185132	86163.2	86496.8	82476.4	85045.5	2.17685	0.018967
Q9Z2C5	Myotubularin	Mtm1	Q9Z2C5	Q9Z2C5;B1AW21;Q5DTJ6	Mtm1	Myotubularin	MTM1_MOUSE	14	47911.3	44767.7	38567.3	18198.3	27193.2	25190.9	33638.1	11569	20364.1	14433.3	15455.5	2.17645	0.0412809
Q9CZV8	F-box/LRR-repeat protein 20	Fbxl20	Q9CZV8	Q9CZV8	Fbxl20	F-box/LRR-repeat protein 20	FXL20_MOUSE	18	124813	118020	129570	74784.5	64666.6	60546.7	95400.1	48963.2	39016.6	43603.8	43861.2	2.17505	0.0315467
Q5DU41	Volume-regulated anion channel subunit LRRC8B	Lrrc8b	Q5DU41	Q5DU41	Lrrc8b	Volume-regulated anion channel subunit LRRC8B	LRC8B_MOUSE	18	30283.1	30433.1	27614.8	37830.2	43879.6	33819.6	33976.7	12254	18301.1	16311.7	15622.3	2.17489	0.00180788
Q8C561	G-protein coupled receptor-associated protein LMBRD2	Lmbrd2	Q8C561	Q8C561	Lmbrd2	G-protein coupled receptor-associated protein LMBRD2	LMBD2_MOUSE	13	116209	115563	132028	168590	126277	128676	131224	52841.6	56540.9	71630.9	60337.8	2.17482	0.000668723
P98199	Phospholipid-transporting ATPase ID	Atp8b2	P98199	P98199;D3YXQ5;E9QAL4;Q69ZR1	Atp8b2	Phospholipid-transporting ATPase ID	AT8B2_MOUSE	20	88699.9	92973	76766.1	83686.6	80954.3	77375.1	83409.2	52354.4	26304.6	36418.8	38359.3	2.17442	0.000180469
Q5SSN7	Vesicle transport protein SFT2A	Sft2d1	Q5SSN7	A0A4V6;Q5SSN7	Sft2d1	Vesicle transport protein SFT2A	SFT2A_MOUSE	1	13442.1	32377.6	21869.6	19465.6	27212.1	23927.9	23049.2		13587.5	7615.24	10601.4	2.17417	0.0487802
Q6NWV3	Intraflagellar transport protein 122 homolog	Ift122	Q6NWV3	Q6NWV3;E9Q9G8;Q8C5U2	Ift122	Intraflagellar transport protein 122 homolog	IF122_MOUSE	39	92821.1	129881	98630.7	129115	100412	121940	112133	51443.9	53255.3	50077.6	51592.3	2.17345	0.00051088
P52963	Band 4.1-like protein 4A	Epb41l4a	P52963	P52963;Q3USC8	Epb41l4a	Band 4.1-like protein 4A	E41LA_MOUSE	27	49603.2	55081.6	53524.5	83042.5	74513.4	73848	64935.5	29304.2	33771.6	26678.8	29918.2	2.17044	0.00418808
O70131	Ninjurin-1	Ninj1	O70131	O70131;D3YW25;Q8BP68;D6RFN5;Q3TXT8	Ninj1	Ninjurin-1	NINJ1_MOUSE	3	29809	28221.5	31830.5	29353.4	20477.1	30247.9	28323.2	9097.75	18858.8	11201.7	13052.8	2.16991	0.00166982
Q7TS63	Zinc finger protein ZFAT	Zfat	Q7TS63	Q7TS63;E0CX30	Zfat	Zinc finger protein ZFAT	ZFAT_MOUSE	3		8970.22	12109.7	6533.42	11294.9	11885.5	10158.7	4874.21	6085.1	3095.53	4684.95	2.16838	0.0124715
Q8R1A4	Dedicator of cytokinesis protein 7	Dock7	Q8R1A4	Q8R1A4;A2A9M4;A0A0U1RNK7;A0A0U1RNY4;A2A9M5;E9PX48	Dock7	Dedicator of cytokinesis protein 7	DOCK7_MOUSE	155	401517	429978	400693	530118	478453	495106	455978	205264	210891	214777	210311	2.16811	0.000116927
Q8C4X2	Casein kinase I isoform gamma-3	Csnk1g3	Q8C4X2	Q8BTH8;Q8BVP5;Q8C4X2;A0A0U1RNW0;A0A0U1RP94;A0A0U1RPD7;A0A0U1RPM8;A0A494BAP2;Q6P2B2;Q99K78	Csnk1g3	Casein kinase I isoform gamma-3	KC1G3_MOUSE	20	185895	165900	175606	216957	224926	213662	197158	87648	94298.3	91013.8	90986.7	2.16688	0.000174149
P48774	Glutathione S-transferase Mu 5	Gstm5	P48774	P48774;E9PVM7;E9Q024	Gstm5	Glutathione S-transferase Mu 5	GSTM5_MOUSE	20	88821.2	94866.9	92897.4	117332	95707.6	133080	103784	46677.7	49383.6	47636.6	47899.3	2.16672	0.00107452
Q8K400	Syntaxin-binding protein 5	Stxbp5	Q8K400	Q8K400;D3Z079;D3Z2Q2	Stxbp5	Syntaxin-binding protein 5	STXB5_MOUSE	31	587408	586367	609254	554837	600569	535578	579002	240261	288003	273693	267319	2.16596	8.27199e-07
Q91VJ4	Serine/threonine-protein kinase 38	Stk38	Q91VJ4	Q91VJ4;A0A3B2W7M3;A0A3B2W7T8;A0A3B2WAZ4;A0A3B2WD06;A0A3B2WD34;Q8BJ33;Q8BJE3;Q8BJS2	Stk38	Serine/threonine-protein kinase 38	STK38_MOUSE	23	161788	153540	154694	127588	142775	148460	148141	64172.7	74139.9	66942	68418.2	2.16523	1.28386e-05
Q91VH1	Adiponectin receptor protein 1	Adipor1	Q91VH1	Q91VH1;Q53YY4;Q3TI02;Q3UPA4	Adipor1	Adiponectin receptor protein 1	PAQR1_MOUSE	10	86328.6	86328.8	75943.5	76580.1	75305.1	91806.1	82048.7	38618.6	45338.3	29730.2	37895.7	2.16512	5.63147e-05
Q6NXM2	RCC1 and BTB domain-containing protein 1	Rcbtb1	Q6NXM2	Q6NXM2;A0A0R4J025;Q8BTL0	Rcbtb1	RCC1 and BTB domain-containing protein 1	RCBT1_MOUSE	6	35558.8	44960.5	41828	38641.4	24002.1	33760	36458.5	12904.8	25052.8	12594.4	16850.7	2.16362	0.00659683
Q8BGV9	Cysteine protease ATG4D	Atg4d	Q8BGV9	Q8BGV9;Q3U4N6	Atg4d	Cysteine protease ATG4D	ATG4D_MOUSE	1		4673.1	4774.82	3600.82	4579.73	2690.1	4063.71	1203.09	1840.97	2592.77	1878.94	2.16277	0.0117769
F8VPX2	F-box and WD-40 domain protein 9	Fbxw9	F8VPX2;Q80XN6	F8VPX2;Q80XN6	Fbxw9	F-box and WD-40 domain protein 9	F8VPX2_MOUSE;Q80XN6_MOUSE	8	22127.2	24163.4	26119.6	17282.5	22217.5	21741.2	22275.2	12873.6	7976.02	10075.1	10308.2	2.16092	0.000541224
Q8BP00	IQ calmodulin-binding motif-containing protein 1	Iqcb1	Q8BP00	Q8BP00	Iqcb1	IQ calmodulin-binding motif-containing protein 1	IQCB1_MOUSE	8	19097.8	21645.5	24084.1	26480.2	24615	31626.7	24591.5	10592.5	12745.7	10811.7	11383.3	2.16032	0.00144579
Q8BYC6	Serine/threonine-protein kinase TAO3	Taok3	Q8BYC6	Q8BYC6;A0A0R4J1T3;B2RY27	Taok3	Serine/threonine-protein kinase TAO3	TAOK3_MOUSE	37	93000	90156.7	87585.5	100217	128439	115375	102462	49467.4	45578.4	47360.2	47468.7	2.15852	0.000757594
Q8BN58	Rho GTPase-activating protein 28	Arhgap28	Q8BN58	Q8BN58;A0A2X0SYT7;E9Q642	Arhgap28	Rho GTPase-activating protein 28	RHG28_MOUSE	19	26081.5	30065.7	28252.7	56370.7	48616.3	48455.1	39640.3	18639	18826.7	17660.9	18375.5	2.15723	0.0289802
Q9WV92	Band 4.1-like protein 3	Epb41l3	Q9WV92	P48193;Q9WV92;Q9Z2H5;A0A068WAQ5;A0A068WAZ7;A2A838;A2A839;A2A841;B6ZHC8;A0A1D5RLV1;A0A571BEG4;A0A5F8MPR1;A2AD32;A2AUK5;A2AUK7;A2AUK8;A7YY80;E9PV14;Q3UH12;Q8C8P2;A0A286YCY8;A0A286YDY4;A0A3B2WBE1;A0A3B2WD96;A2A842;B6ZHC9;D0VYV6;D0VYV7;Q8BGK4	Epb41l3	Band 4.1-like protein 3	E41L3_MOUSE	86	1344530	1287360	1405710	1071970	1178080	1131330	1.2365e+06	595380	589378	535140	573299	2.15681	6.51207e-05
O88447	Kinesin light chain 1	Klc1	O88447	O88447;Q5UE59;Q8CD76;A0A5F8MPZ2;E9Q7C9;Q7M6Z6;Q7M6Z7;Q7M6Z8;Q7M6Z9;Q7M700;Q7M701;Q7M702;Q7M703;Q7TNF4	Klc1	Kinesin light chain 1	KLC1_MOUSE	58	541895	517429	523943	707587	770801	706047	627950	285952	286985	301483	291473	2.1544	0.0015677
P15208	Insulin receptor	Insr	P15208	P15208;M4TKR7	Insr	Insulin receptor	INSR_MOUSE	65	254681	241522	254303	135465	121378	127542	189148	93421.6	89389	80693.5	87834.7	2.15346	0.0398378
Q8K0U4	Heat shock 70 kDa protein 12A	Hspa12a	Q8K0U4	Q8K0U4	Hspa12a	Heat shock 70 kDa protein 12A	HS12A_MOUSE	37	156314	168590	151647	218807	204569	221520	186908	85315.3	89570.1	86193.6	87026.3	2.14772	0.00117624
Q3U1H7	Sorting nexin	Snx18	Q3U1H7;Q3UPB9;Q8C788	Q8C788;Q3U1H7;Q3UPB9	Snx18	Sorting nexin	Q3U1H7_MOUSE;Q3UPB9_MOUSE;Q8C788_MOUSE	4	136087	134608	109384	178702	176238	138619	145606	67858.8	76168.4	59503.6	67843.6	2.14621	0.00207244
O88448	Kinesin light chain 2	Klc2	O88448	O88448;Q91YS4;D3YXZ3	Klc2	Kinesin light chain 2	KLC2_MOUSE	30	207069	192097	183649	384812	403255	371865	290458	126982	127837	151320	135380	2.14551	0.0449276
Q62159	Rho-related GTP-binding protein RhoC	Rhoc	Q62159	Q62159	Rhoc	Rho-related GTP-binding protein RhoC	RHOC_MOUSE	1	470378	424051	461595	427756	473907	437741	449238	217285	183621	227688	209531	2.14401	1.30354e-06
Q61490	CD166 antigen	Alcam	Q61490	Q61490;Q54AJ5;E9Q3Q6;E9Q4G8;Q5MPX5	Alcam	CD166 antigen	CD166_MOUSE	38	528789	471693	525661	840824	724068	745285	639387	308917	295494	290493	298301	2.14343	0.00666127
Q05512	Serine/threonine-protein kinase MARK2	Mark2	Q05512	Q05512;E9QMP6;A0A0R4J0B1;A0A0R4J227;E9PYX3;E9Q9N6;F6ZS70;Q3T9A3;Q3U3A1;Q571J8	Mark2	Serine/threonine-protein kinase MARK2	MARK2_MOUSE	53	158567	174867	150670	257294	299700	290429	221921	101828	105295	103688	103604	2.14202	0.0229874
Q8QZY6	Tetraspanin-14	Tspan14	Q8QZY6	Q8QZY6	Tspan14	Tetraspanin-14	TSN14_MOUSE	13	351344	320245	343870	256852	222347	256683	291890	136409	138301	134235	136315	2.14129	0.00183738
Q3UYV8	Dynein axonemal assembly factor 3	Dnaaf3	Q3UYV8	Q3UYV8	Dnaaf3	Dynein axonemal assembly factor 3	DAAF3_MOUSE	3	14248.6	9703.69	11210.8	7599.33	15713	13203.5	11946.5	6962.01	5222.63	4568.02	5584.22	2.13933	0.0112138
Q06138	Calcium-binding protein 39	Cab39	Q06138	Q06138;Q9DB16;Q8K312	Cab39	Calcium-binding protein 39	CAB39_MOUSE	30	338152	319328	337225	216274	438396	442559	348656	164777	167568	158307	163551	2.13179	0.00792488
Q9CZX0	Elongator complex protein 3	Elp3	Q9CZX0	Q9CZX0;A0A286YDB8	Elp3	Elongator complex protein 3	ELP3_MOUSE	41	248077	253844	234431	356532	322266	352839	294665	125985	152565	136135	138228	2.13173	0.00232296
O55222	Integrin-linked protein kinase	Ilk	O55222	O55222;A0A1B0GR42;A0A1B0GRF6;D3YZA5	Ilk	Integrin-linked protein kinase	ILK_MOUSE	49	1007290	1007730	1004920	1704420	1464440	1432160	1270160	595972	561380	630355	595902	2.13149	0.00758903
Q9CVB6	Actin-related protein 2/3 complex subunit 2	Arpc2	Q9CVB6	Q9CVB6;D3YXG6;Q3UA52;Q4FZG5	Arpc2	Actin-related protein 2/3 complex subunit 2	ARPC2_MOUSE	59	1342920	1413790	1445500	761318	1162690	1386040	1252043	598004	646329	518030	587454	2.1313	0.0039298
Q3UVL4	Vacuolar protein sorting-associated protein 51 homolog	Vps51	Q3UVL4	Q3UVL4	Vps51	Vacuolar protein sorting-associated protein 51 homolog	VPS51_MOUSE	36	93067.5	97838.9	92018.5	103799	105922	119047	101949	44778.6	58044	40697.7	47840.1	2.13103	0.000105461
Q7TSF4	Leucine-rich repeat-containing protein 75A	Lrrc75a	Q7TSF4	Q7TSF4	Lrrc75a	Leucine-rich repeat-containing protein 75A	LR75A_MOUSE	15	49184	53649	50145.3	45978.2	45216.2	37429.7	46933.7	21866.4	18176	26030.2	22024.2	2.13101	0.000243666
O09044	Synaptosomal-associated protein 23	Snap23	O09044	O09044;Q9D3L3;A2AKH4;B0R030;B0R029;E9Q8A1	Snap23	Synaptosomal-associated protein 23	SNP23_MOUSE	28	335834	291338	357838	388997	331286	332787	339680	162835	144746	170726	159436	2.13051	4.19493e-05
P49282	Natural resistance-associated macrophage protein 2	Slc11a2	P49282	P49282	Slc11a2	Natural resistance-associated macrophage protein 2	NRAM2_MOUSE	11	293862	291951	292011	306376	290069	280364	292439	150739	130323	130870	137311	2.12976	6.73762e-08
Q3TUZ6	Reticulon	Rtn2	Q3TUZ6;Q6IM74	Q3TUZ6;Q6IM74	Rtn2	Reticulon	Q3TUZ6_MOUSE;Q6IM74_MOUSE	1	194808	216364	206445	199517	178987	186985	197184	95099.5	94701.6	88001.9	92601	2.1294	4.07523e-06
P51807	Dynein light chain Tctex-type 1	Dynlt1	P51807	P51807;A0A338P7B7;A1E5T5;Q9CT63;Q9DAS3	Dynlt1	Dynein light chain Tctex-type 1	DYLT1_MOUSE	6	601070	538618	596750	656678	640692	585198	603168	290758	293910	265865	283511	2.12749	5.0549e-06
Q9CQ33	Leucine-zipper-like transcriptional regulator 1	Lztr1	Q9CQ33	Q9CQ33;A0A338P686;A0A338P6P0;Q3V0X6	Lztr1	Leucine-zipper-like transcriptional regulator 1	LZTR1_MOUSE	19	36300.8	50577.9	35358.5	59825.3	46119.7	52224.3	46734.4	22292.6	21791.2	21842.3	21975.4	2.12667	0.00338521
P04223	H-2 class I histocompatibility antigen, K-K alpha chain	H2-K1	P04223	P03991;P04223;P14428;A0A218PH06;Q31169;Q31170;Q31173;Q61891;Q61892;Q7TN03;A0A286R3P5;A0A2Z4SXQ8;A0A2Z4SZE4;A0A2Z4SZP0;A0A2Z4T1B9;A0A2Z4T468;K7WBQ4	H2-K1	H-2 class I histocompatibility antigen, K-K alpha chain	HA1K_MOUSE	8	112789	125101	130289	80454.5	89738.7	82128.4	103417	48478.1	58009	39561.4	48682.8	2.1243	0.00517281
Q61768	Kinesin-1 heavy chain	Kif5b	Q61768	P28738;P33175;Q61768;Q3TY51;Q8CHF1	Kif5b	Kinesin-1 heavy chain	KINH_MOUSE	108	614845	621312	594664	872761	888798	916485	751478	347680	357749	355973	353801	2.12401	0.00367043
Q6GQW0	Ankyrin repeat and BTB/POZ domain-containing protein 3	Abtb3	Q6GQW0	Q6GQW0;B2RUH2;H7BWX5	Abtb3	Ankyrin repeat and BTB/POZ domain-containing protein 3	ABTB3_MOUSE	26	105811	95833.2	94152.6	102767	110543	110594	103283	38125.4	49185.3	58599.5	48636.7	2.12357	2.96503e-05
Q9CQ88	Tetraspanin-31	Tspan31	Q9CQ88	Q9CQ88	Tspan31	Tetraspanin-31	TSN31_MOUSE	6	261530	212764	246266	248589	285540	262811	252917	130735	94261	132311	119102	2.12352	8.54358e-05
P07091	Protein S100-A4	S100a4	P07091	P07091;Q545V2;A0A0G2JGD2	S100a4	Protein S100-A4	S10A4_MOUSE	13	13598900	12940200	13791500	7216260	9354630	9812720	11119035	5269200	5340110	5103080	5.23746e+06	2.12298	0.00836237
A2AWA9	Rab GTPase-activating protein 1	Rabgap1	A2AWA9	A2AWA9;B2RRC5	Rabgap1	Rab GTPase-activating protein 1	RBGP1_MOUSE	54	1268900	1300050	1184510	1406880	1448050	1513310	1.35362e+06	605412	645760	662388	637853	2.12214	2.77367e-05
Q3UU96	Serine/threonine-protein kinase MRCK alpha	Cdc42bpa	Q3UU96	Q3UU96;A0A1D5RLQ9;B2RXX8;D3YYN8;E9PVY0;H7BX44;F6Q5A5;F6S5Z6;F6YZJ7	Cdc42bpa	Serine/threonine-protein kinase MRCK alpha	MRCKA_MOUSE	79	89848.6	92325	84632	106130	103693	108750	97563.1	43179.9	50731	44163.3	46024.7	2.1198	6.5435e-05
Q8BH43	Actin-binding protein WASF2	Wasf2	Q8BH43	Q8BH43;Q3T9Z7;B1AUN0;Q80UQ8	Wasf2	Actin-binding protein WASF2	WASF2_MOUSE	19	340028	322434	329135	210007	355259	342662	316588	148671	134733	164714	149373	2.11945	0.00131554
D3YXJ0	Diacylglycerol kinase eta	Dgkh	D3YXJ0	D3YXJ0;A0A2I3BQ43;A0A2I3BQ48;A0JP53;A0A2I3BQA6	Dgkh	Diacylglycerol kinase eta	DGKH_MOUSE	7	17355.1	27142.8	25856	42263.5	25238.2	31649.8	28250.9	14645	14308.8	11035.5	13329.8	2.11938	0.0204683
Q9CWR7	STEAP1 protein	Steap1	Q9CWR7	Q9CWR7;F7AFI0;Q3UNB9;Q924J9	Steap1	STEAP1 protein	STEA1_MOUSE	7	101401	114540	133744	165618	136798	157591	134949	61829.6	58877.9	70380.1	63695.9	2.11864	0.00194258
O08586	Phosphatidylinositol 3,4,5-trisphosphate 3-phosphatase and dual-specificity protein phosphatase PTEN	Pten	O08586	A0A6G6A824;O08586;Q3UUN5;A0A6G7SEK5;A0A6G7SF19;A0A1V0DNR6;A0A024QYR9;Q3UUT8;Q8BSR7	Pten	Phosphatidylinositol 3,4,5-trisphosphate 3-phosphatase and dual-specificity protein phosphatase PTEN	PTEN_MOUSE	13	78579.4	87184.9	84663.5	131642	120920	118555	103591	42078.5	50537.8	54081.3	48899.2	2.11846	0.00530592
Q8BUE4	Ferroptosis suppressor protein 1	Aifm2	Q8BUE4	Q8BUE4	Aifm2	Ferroptosis suppressor protein 1	FSP1_MOUSE	18	99453.4	92050	80641.5	97182	84125.7	107482	93489.1	43995.4	42430.8	46006.1	44144.1	2.11782	7.74669e-05
Q8BUY9	Geranylgeranyl transferase type-1 subunit beta	Pggt1b	Q8BUY9	Q8BUY9;B2RU91;A0A494BA07;A0A494BB85;A0A498WFM6	Pggt1b	Geranylgeranyl transferase type-1 subunit beta	PGTB1_MOUSE	9	70697.5	62079.2	72401.5	35930.3	52904.6	51555.4	57594.8	25277.1	34639.3	21690.5	27202.3	2.11728	0.00938963
P31750	RAC-alpha serine/threonine-protein kinase	Akt1	P31750	P31750;D3Z783;Q8BS26	Akt1	RAC-alpha serine/threonine-protein kinase	AKT1_MOUSE	45	144677	173628	140870	274839	255715	311973	216950	96135.6	121056	90230.5	102474	2.11712	0.0358377
Q8BGR2	Volume-regulated anion channel subunit LRRC8D	Lrrc8d	Q8BGR2	Q8BGR2;Q3TI70	Lrrc8d	Volume-regulated anion channel subunit LRRC8D	LRC8D_MOUSE	30	179545	183002	182370	232797	187673	198870	194043	88803	110662	75866.3	91777.1	2.11428	0.000145754
Q6PEM8	Proton-coupled folate transporter	Slc46a1	Q6PEM8	Q6PEM8;F6QD87	Slc46a1	Proton-coupled folate transporter	PCFT_MOUSE	2	23348	28006.6	22742.5	41623.8	34654	37670.4	31340.9	16175.5	18203.6	10114.1	14831.1	2.11319	0.0123426
Q80TY0	Formin-binding protein 1	Fnbp1	Q80TY0	Q80TY0;A2AQ41;A2AQ42;A2AQ43;A2AQ44;A2AQ45;F6VVN1;A0A0A6YWT1;Q61053	Fnbp1	Formin-binding protein 1	FNBP1_MOUSE	29	133923	116130	123237	97332.5	121992	112910	117587	55745.9	50128.6	61096.4	55657	2.11272	8.22934e-05
E9Q7X6	Protein HEG homolog 1	Heg1	E9Q7X6	E9Q7X6;A0A338P6D4;E9Q440	Heg1	Protein HEG homolog 1	HEG1_MOUSE	16	89371.8	78424.1	90626.3	96832	107518	108365	95189.5	41404.5	43897.1	49966.9	45089.5	2.11112	0.000198673
Q3TDK6	Protein rogdi homolog	Rogdi	Q3TDK6	Q3TDK6;A0A0J9YUG1	Rogdi	Protein rogdi homolog	ROGDI_MOUSE	2	11766.5		12081	13002.4	15413.1	20400.3	14532.7	7265.27	8243.19	5167.99	6892.15	2.10858	0.0141417
A2VCP8	Clathrin light chain (Fragment)	Cltb	A2VCP8;Q3TJ95;Q3TWZ9	A2VCP8;Q3TJ95;Q3TWZ9	Cltb	Clathrin light chain (Fragment)	A2VCP8_MOUSE;Q3TJ95_MOUSE;Q3TWZ9_MOUSE	2	172825	209010	199742	159994	216841	287473	207648	120491	61823.3	113313	98542.4	2.10719	0.00747081
Q80SW1	S-adenosylhomocysteine hydrolase-like protein 1	Ahcyl1	Q80SW1	Q80SW1	Ahcyl1	S-adenosylhomocysteine hydrolase-like protein 1	SAHH2_MOUSE	45	195367	223318	187043	277989	249867	319670	242209	113905	115791	115468	115055	2.10516	0.00412098
Q6PD19	Armadillo-like helical domain-containing protein 3	Armh3	Q6PD19	Q6PD19	Armh3	Armadillo-like helical domain-containing protein 3	ARMD3_MOUSE	16	81329.6	82680.2	82710.8	49914.4	63325.4	64717.6	70779.7	32690.1	40764.5	27434	33629.5	2.10469	0.00328565
Q11136	Xaa-Pro dipeptidase	Pepd	Q11136	Q11136;A2RS23	Pepd	Xaa-Pro dipeptidase	PEPD_MOUSE	27	301618	290101	323456	96405.7	228685	226847	244519	114963	122148	111533	116215	2.10403	0.035495
Q810B6	Rabankyrin-5	Ankfy1	Q810B6	Q810B6;B7ZP20	Ankfy1	Rabankyrin-5	ANFY1_MOUSE	63	225429	262355	212552	286866	281519	309520	263040	119909	134637	120575	125040	2.10364	0.000492494
Q91W89	Alpha-mannosidase 2C1	Man2c1	Q91W89	Q91W89;A0A1S6GWG9;E9PZ88;F8WIE1;Q8BWY6;Q80XU4	Man2c1	Alpha-mannosidase 2C1	MA2C1_MOUSE	32	133279	134850	136538	85193.9	99289.8	110208	116560	54762.3	58891.6	52621	55425	2.10302	0.00217595
P10107	Annexin A1	Anxa1	P10107	P10107;Q4FJV4;A0A494BBD8;B7STB7;Q3U5N9;Q3US43;Q4FK88	Anxa1	Annexin A1	ANXA1_MOUSE	65	8277570	7140270	8330620	3821650	6060120	5727420	6.55961e+06	3100530	3020630	3247600	3122920	2.10047	0.0125497
A0A494BBL8	EH domain binding protein 1-like 1 (Fragment)	Ehbp1l1	A0A494BBL8	A0A494BBL8;E9QP49	Ehbp1l1	EH domain binding protein 1-like 1 (Fragment)	A0A494BBL8_MOUSE	1	39784.9	43232.1	30314.5	28712.5	32700.3	45805.1	36758.2	9646.71	15936.3	26934.2	17505.7	2.09978	0.00918256
P56726	Protein smoothened	Smo	P56726	P56726;Q4VBD5;Q8BJN8	Smo	Protein smoothened	SMO_MOUSE	6	38622.1	29572	36386.7	53044.4	52089.6	43303.7	42169.8	16475.3	30077.8	13730.1	20094.4	2.09858	0.0108115
Q91WG4	Elongator complex protein 2	Elp2	Q91WG4	Q91WG4;Q8C8Q3	Elp2	Elongator complex protein 2	ELP2_MOUSE	39	97295.9	110880	99553.7	166291	129653	158460	127022	57306.4	68834.3	55449.4	60530	2.0985	0.00773722
Q61559	IgG receptor FcRn large subunit p51	Fcgrt	Q61559	Q61559;Q6PKB0;A0A1B0GSK0	Fcgrt	IgG receptor FcRn large subunit p51	FCGRN_MOUSE	10	288654	282842	296723	224483	175659	171552	239986	124020	92636.4	126520	114392	2.09792	0.00893698
Q8BVF7	Gamma-secretase subunit APH-1A	Aph1a	Q8BVF7	Q8BVF7	Aph1a	Gamma-secretase subunit APH-1A	APH1A_MOUSE	4	67594.8	74086.4	69512.1	77956.7	75362	66547.7	71843.3	35122.9	32251.9	35465.3	34280	2.09578	3.2639e-06
O35350	Calpain-1 catalytic subunit	Capn1	O35350	O35350;Q3TI07;A0A494BAC4;A0A494BAS0;Q3TB79;Q3UDG8;Q80Y25;Q8C2J1	Capn1	Calpain-1 catalytic subunit	CAN1_MOUSE	54	350854	334420	362379	243036	320695	325429	322802	132927	179507	149682	154039	2.09559	0.000395594
Q9CR27	WASH complex subunit 3	Washc3	Q9CR27	Q9CR27;G3UWG7;S4R1P7;S4R287;Q9CYF6;S4R1K7	Washc3	WASH complex subunit 3	WASC3_MOUSE	11	334319	296828	360375	174582	231266	221229	269766	128019	115096	143174	128763	2.09506	0.0141173
Q8VEK0	Cell cycle control protein 50A	Tmem30a	Q8VEK0	Q8VEK0;Q8BHG3;D3YVV1;Q0VEI2	Tmem30a	Cell cycle control protein 50A	CC50A_MOUSE	12	335986	290865	326028	360006	307565	306803	321209	148029	146359	165574	153321	2.09501	1.16881e-05
A0A5F8MPZ2	Kinesin light chain	Klc1	A0A5F8MPZ2	A0A5F8MPZ2	Klc1	Kinesin light chain	A0A5F8MPZ2_MOUSE	6	122377	125928	142002	166209	174772	175117	151068	65285	66896.3	84213.6	72131.6	2.09433	0.00114606
P36895	Bone morphogenetic protein receptor type-1A	Bmpr1a	P36895	P36895;Q53Z43;Q3UP52;Q60607	Bmpr1a	Bone morphogenetic protein receptor type-1A	BMR1A_MOUSE	12	34650.7	39757.9	35641.1	50969.8	44176.4	61917.4	44518.9	17218.6	26294.5	20309.1	21274.1	2.09264	0.00881919
O70318	Band 4.1-like protein 2	Epb41l2	O70318	O70318;Q3UNQ6;Q80UE3;Q811B2;A0A1W2P6I5;B6ZHC5;B6ZHC6;B6ZHC7;B6ZHD0;Q80UE4;Q80UE5;Q811C0;Q8C928;Q8CGJ6	Epb41l2	Band 4.1-like protein 2	E41L2_MOUSE	105	2234670	2114870	2254520	1694480	1823290	1828780	1.99177e+06	949718	928742	977010	951823	2.09258	0.00016927
Q8BXA7	PH domain leucine-rich repeat-containing protein phosphatase 2	Phlpp2	Q8BXA7	Q8BXA7;J3QM82	Phlpp2	PH domain leucine-rich repeat-containing protein phosphatase 2	PHLP2_MOUSE	9	12767.4	15716	23376.3	17775.5	20045.2	23711.9	18898.7	9188.36		8876.33	9032.34	2.09234	0.0222239
Q5NC32	Monocarboxylate transporter 11	Slc16a11	Q5NC32	Q5NC32;B7ZCB5;Q9JJC0	Slc16a11	Monocarboxylate transporter 11	MOT11_MOUSE	3	47660.2	64155.3	53974.2	36969.7	33853.4	51022.5	47939.2	22496.5	17418.2	28862.4	22925.7	2.09107	0.00929299
Q9CPS6	Adenosine 5'-monophosphoramidase HINT3	Hint3	Q9CPS6	Q9CPS6;E9Q7F8;F8WH96	Hint3	Adenosine 5'-monophosphoramidase HINT3	HINT3_MOUSE	10	126655	109203	114921	102996	106411	95447.2	109272	55995.1	49720.6	51591.2	52435.6	2.08393	5.20168e-05
Q3TDN0	Protein dispatched homolog 1	Disp1	Q3TDN0	Q3TDN0	Disp1	Protein dispatched homolog 1	DISP1_MOUSE	28	51070.5	45058.4	56094.3	51128.9	48029.8	48565.5	49991.2	20301.8	22211.8	29467.6	23993.7	2.08351	4.25042e-05
P47857	ATP-dependent 6-phosphofructokinase, muscle type	Pfkm	P47857	P47857;Q99K08	Pfkm	ATP-dependent 6-phosphofructokinase, muscle type	PFKAM_MOUSE	43	96363.4	122650	99508.9	127425	110356	126518	113804	53553.3	61530.3	48862.3	54648.6	2.08246	0.000230556
Q9JLB0	Protein PALS2	Pals2	Q9JLB0	Q9JLB0;B9EHZ5;Q3UN60;Q8BP37	Pals2	Protein PALS2	PALS2_MOUSE	42	279025	258991	270494	194522	209285	208296	236769	121666	110070	109628	113788	2.08079	0.000855073
Q921W0	Charged multivesicular body protein 1a	Chmp1a	Q921W0	Q921W0	Chmp1a	Charged multivesicular body protein 1a	CHM1A_MOUSE	12	355800	353367	370731	373205	315216	301716	345006	176938	151623	169077	165879	2.07986	2.55423e-05
Q61730	Interleukin-1 receptor accessory protein	Il1rap	Q61730	Q61730;E9Q6I2;Q3V2X3;G3UY13;Q3UEL3	Il1rap	Interleukin-1 receptor accessory protein	IL1AP_MOUSE	13	58606.2	49501.8	48906.9	82632.2	62781.2	72533.2	62493.6	28854.5	29263.8	32051.1	30056.5	2.07921	0.00463657
A0A1L1SRP4	Kinesin-like protein (Fragment)	Kif23	A0A1L1SRP4;Q05DU6	A0A1L1SRP4;Q05DU6	Kif23	Kinesin-like protein (Fragment)	A0A1L1SRP4_MOUSE;Q05DU6_MOUSE	2	35689.5	43570.3	40987	47371.7	36689.1	35479.3	39964.5	15223.6	24272.3	18187.9	19227.9	2.07846	0.000480305
Q61771	Kinesin-like protein KIF3B	Kif3b	Q61771	Q61771;Q3UHC4;Q80U27;Q3TSM7	Kif3b	Kinesin-like protein KIF3B	KIF3B_MOUSE	43	189487	190775	187434	151048	161117	149773	171606	77569.8	86998.9	83134.7	82567.8	2.07836	0.000141482
Q60680	Inhibitor of nuclear factor kappa-B kinase subunit alpha	Chuk	Q60680	Q60680;E9QNL4;E9Q605;Q3TPN9;Q3U2A3;Q3UDK0;Q8CBT3;A0AUV3	Chuk	Inhibitor of nuclear factor kappa-B kinase subunit alpha	IKKA_MOUSE	32	109822	121399	110799	186271	154284	172916	142582	59495.5	73554.2	72778.6	68609.4	2.07817	0.00774525
O54940	BCL2/adenovirus E1B 19 kDa protein-interacting protein 2	Bnip2	O54940	O54940;G5E8U9;Q3TTX3;Q3TWC8;Q91VL0;Q9D632	Bnip2	BCL2/adenovirus E1B 19 kDa protein-interacting protein 2	BNIP2_MOUSE	14	229426	240381	216253	344683	388506	390509	301626	117592	154309	163727	145209	2.07718	0.0163817
Q9CX00	IST1 homolog	Ist1	Q9CX00	Q9CX00;Q8BHC2	Ist1	IST1 homolog	IST1_MOUSE	14	356921	321149	369810	321138	296352	283078	324741	153654	157706	157712	156357	2.07692	6.74197e-05
O70146	Dual specificity testis-specific protein kinase 1	Tesk1	O70146	O70146	Tesk1	Dual specificity testis-specific protein kinase 1	TESK1_MOUSE	5	21064.3	20613.5	20218.9	18190.6	16758.3	24766.2	20268.6	12183.1	11538.4	5585.15	9768.88	2.07482	0.00173822
Q61398	Procollagen C-endopeptidase enhancer 1	Pcolce	Q61398	Q61398;D3YUE2;Q3TX39;Q3UIP2;Q3UN82;D3YZE3	Pcolce	Procollagen C-endopeptidase enhancer 1	PCOC1_MOUSE	28	562605	560103	581837	300037	298053	312046	435780	212858	209514	208054	210142	2.07374	0.0355208
Q8R366	Immunoglobulin superfamily member 8	Igsf8	Q8R366	Q8R366;A0A0R4J117;G3UYZ1	Igsf8	Immunoglobulin superfamily member 8	IGSF8_MOUSE	22	325060	286457	321949	152613	183801	195943	244304	117211	119205	117079	117832	2.07333	0.0268495
P61211	ADP-ribosylation factor-like protein 1	Arl1	P61211	P61211;Q14AC7;F8WIB1;Q3TIR2;Q9D7H9	Arl1	ADP-ribosylation factor-like protein 1	ARL1_MOUSE	12	308485	414752	406001	348826	253552	360719	348722	173541	176585	154458	168195	2.07333	0.00168828
Q5PRF0	HEAT repeat-containing protein 5A	Heatr5a	Q5PRF0	Q5PRF0	Heatr5a	HEAT repeat-containing protein 5A	HTR5A_MOUSE	67	77295	86914.9	75791.6	99996.1	117040	139981	99503.1	46859.3	51803.3	45337.1	47999.9	2.07299	0.0112007
P24622	Alpha-crystallin A chain	Cryaa	P24622	P24622;A0A494B9Q6;Q569M7;Q546L9	Cryaa	Alpha-crystallin A chain	CRYAA_MOUSE	1	155188	122824	148251	126510	145121	117806	135950	80831.4	57077.5	58849.9	65586.3	2.07284	0.000278669
Q6A011	MKIAA0706 protein (Fragment)	Kif1c	Q6A011;Q8VI89	Q6A011;Q8VI89	Kif1c	MKIAA0706 protein (Fragment)	Q6A011_MOUSE;Q8VI89_MOUSE	1	19974.3	32940.5	27019.6	33977.9	27065.4	36519.6	29582.9	13517.6	15776.3	13593	14295.6	2.06937	0.00413592
E9Q3H7	Dynein, axonemal, heavy chain 6	Dnah6	E9Q3H7	E9Q0B6;E9Q3H7	Dnah6	Dynein, axonemal, heavy chain 6	E9Q3H7_MOUSE	2	179758	166512	169584	118453	146069	113623	149000	73179.6	71517.4	71331.1	72009.4	2.06917	0.00239868
P82348	Gamma-sarcoglycan	Sgcg	P82348	P82348;Q9EQ83	Sgcg	Gamma-sarcoglycan	SGCG_MOUSE	6	33698.7	33286.6	42817.4	22399.2	18989.2	25324.3	29419.2	16076.6	13639.6	12966.5	14227.6	2.06776	0.0240812
P37172	Activin receptor type-1	Acvr1	P37172	P37172	Acvr1	Activin receptor type-1	ACVR1_MOUSE	11	277084	326742	274146	417305	344375	367653	334551	153642	175671	156423	161912	2.06625	0.00123208
Q9Z0U0	Solute carrier family 53 member 1	Xpr1	Q9Z0U0	Q9Z0U0;Q9R031;D3Z2B4;E2J868;E2J876;E3VX19;E3VX20	Xpr1	Solute carrier family 53 member 1	S53A1_MOUSE	19	50510	51455.2	47152.6	67761.8	66105.6	67368.6	58392.3	31396.6	28986.1	24401.9	28261.5	2.06614	0.00140789
P70188	Kinesin-associated protein 3	Kifap3	P70188	P70188;Q3UZA5	Kifap3	Kinesin-associated protein 3	KIFA3_MOUSE	25	100350	104736	89013	99458.9	96154.3	107459	99528.5	55579.5	49258.6	39731.1	48189.7	2.06535	1.63181e-05
Q9JMH7	Sialidase-3	Neu3	Q9JMH7	Q9JMH7;Q543I9	Neu3	Sialidase-3	NEUR3_MOUSE	2	20934.4	19910.4	24792.7	16452.9	11809.3	18443.8	18723.9	8153.79	11883.9	7168.89	9068.86	2.06464	0.0104411
P70290	55 kDa erythrocyte membrane protein	Mpp1	P70290	P70290;A2AN84;Q542P4;Q684Q6;B7ZCL8;B7ZCL9;B7ZCM0	Mpp1	55 kDa erythrocyte membrane protein	EM55_MOUSE	35	608857	542413	564166	462563	474611	453477	517681	256436	242774	253147	250786	2.06424	0.000206745
Q5EG47	5'-AMP-activated protein kinase catalytic subunit alpha-1	Prkaa1	Q5EG47	Q5EG47;Q3TUQ7;Q8BUX6	Prkaa1	5'-AMP-activated protein kinase catalytic subunit alpha-1	AAPK1_MOUSE	50	1287180	1317970	1191980	1375990	1482410	1433840	1.34823e+06	637956	686452	635346	653251	2.06387	1.20215e-05
Q9JHU4	Cytoplasmic dynein 1 heavy chain 1	Dync1h1	Q9JHU4	Q9JHU4;Q80U36	Dync1h1	Cytoplasmic dynein 1 heavy chain 1	DYHC1_MOUSE	545	1762090	2062500	1622510	2306490	2062140	2278670	2.01573e+06	926399	1030890	979330	978873	2.05924	0.000414649
Q8BGB2	Tetratricopeptide repeat protein 7A	Ttc7a	Q8BGB2	Q8BGB2;D3Z0R8;Q3TNI8;Q8C9T8	Ttc7a	Tetratricopeptide repeat protein 7A	TTC7A_MOUSE	29	99185.1	109990	117923	59956.4	67347.1	80739.1	89190.1	40453.8	44185.9	45350.6	43330.1	2.05839	0.0139075
Q5KU39	Vacuolar protein sorting-associated protein 41 homolog	Vps41	Q5KU39	Q5KU39	Vps41	Vacuolar protein sorting-associated protein 41 homolog	VPS41_MOUSE	45	104443	113456	94622.2	123999	120405	130070	114499	58808.4	60033.1	48173.9	55671.8	2.05668	0.00018674
Q8CFE8	F-box and WD-40 domain protein 17	Fbxw17	Q8CFE8	Q8CFE8	Fbxw17	F-box and WD-40 domain protein 17	Q8CFE8_MOUSE	9	19827.8	25624.5	16468.6	7590.89	16576.5	16204.6	17048.8	6285.65	9428.72	9182.35	8298.91	2.05434	0.0438999
A0A345IT93	Envelope polyprotein (Fragment)	env	A0A345IT93	P10404;A0A0A0U6W1;A0A0A0U847;A0A0A0UCD5;A0A0A0UEG7;A0A345IT91;A0A345IT93;B8YPG2;B8YPG3;G4V4Z0;Q505R5;Q5MNJ6;Q61524;Q61876;Q61877;Q64262;Q80SV2;Q80SV3;Q80SW4;Q811M8;Q811N2;Q811N3;Q811N5;Q811N6	env	Envelope polyprotein (Fragment)	A0A345IT93_MOUSE	32	972281	875784	964556	1190470	1249210	1129620	1.06365e+06	533637	525699	495260	518199	2.0526	0.000455145
Q8R2Q6	Tectonic-3	Tctn3	Q8R2Q6	Q8R2Q6;A0A0R4J1W4	Tctn3	Tectonic-3	TECT3_MOUSE	6	23293.6	37374.5	32517.8	19141.4	14060.5	25019.2	25234.5	11353.1	15143	10390.7	12295.6	2.05232	0.0417611
P59729	Ras and Rab interactor 3	Rin3	P59729	P59729;Q3TM19;Q3U332;Q3U3Y6;Q80WA0	Rin3	Ras and Rab interactor 3	RIN3_MOUSE	34	63739	58984.8	61530.5	77961.5	90080.6	95168.1	74577.4	32354.9	39204.1	37525.3	36361.4	2.051	0.00472714
Q3TFU3	MAGE domain-containing protein	Maged2	Q3TFU3;Q99PB4;Q9ER67	Q3TFU3;Q3V2T8;Q99PB4;Q9ER67	Maged2	MAGE domain-containing protein	Q3TFU3_MOUSE;Q99PB4_MOUSE;Q9ER67_MOUSE	24	92234.2	95731	95131.9	90925.1	89371.3	82518	90985.2	46291.7	41941.2	44890.4	44374.4	2.0504	1.08895e-06
Q9EST4	Proteasome assembly chaperone 2	Psmg2	Q9EST4	Q9EST4	Psmg2	Proteasome assembly chaperone 2	PSMG2_MOUSE	10	95918.4	108057	93865.7	66643.6	80819.7	114719	93337.2	33149.1	51996.7	51470.6	45538.8	2.04962	0.00384728
Q9CWF6	Bardet-Biedl syndrome 2 protein homolog	Bbs2	Q9CWF6	Q9CWF6	Bbs2	Bardet-Biedl syndrome 2 protein homolog	BBS2_MOUSE	5	32467.1	25770.9	31673.6	22966.1	37303.9	26538.6	29453.4	13290.3	14781.1	15043.7	14371.7	2.0494	0.00210132
E9QAQ5	[tau protein] kinase	Gsk3b	E9QAQ5	E9QAQ5	Gsk3b	[tau protein] kinase	E9QAQ5_MOUSE	2	37059.5	40350.2	33931.5	33302.1	34833.5	42795.3	37045.3	28327.9		7826.61	18077.3	2.04928	0.0147812
P61622	Integrin alpha-11	Itga11	P61622	P61622;A0A0B4J1F0;Q7TQC3;Q8CE84	Itga11	Integrin alpha-11	ITA11_MOUSE	9	32111.5	28533	27604.7		21614.9		27466	10918.5		15916.2	13417.4	2.04705	0.0176489
A0A0G2JGC8	RAP1, GTP-GDP dissociation stimulator 1	Rap1gds1	A0A0G2JGC8	A0A0G2JGC8;Q8BKH0	Rap1gds1	RAP1, GTP-GDP dissociation stimulator 1	A0A0G2JGC8_MOUSE	2	39542.1	49847.6	42118.1	22202.2	38609	39517.8	38639.5	22121.9	17489.4	17056.2	18889.2	2.04559	0.0089342
Q9WUA3	ATP-dependent 6-phosphofructokinase, platelet type	Pfkp	Q9WUA3	Q9WUA3;Q8C605;Q9D255	Pfkp	ATP-dependent 6-phosphofructokinase, platelet type	PFKAP_MOUSE	61	331606	365302	310005	475862	474563	493247	408431	186386	211210	201464	199687	2.04536	0.0038236
Q5SSL4	Active breakpoint cluster region-related protein	Abr	Q5SSL4	Q5SSL4;A0A2X0U2A7;A0A571BG95;E9PUE7;H3BKV6	Abr	Active breakpoint cluster region-related protein	ABR_MOUSE	43	137568	154387	137974	150868	169829	189687	156719	76420.2	81976.3	71560.5	76652.3	2.04454	0.000309107
Q80TA6	Myotubularin-related protein 12	Mtmr12	Q80TA6	Q80TA6;G3UZ04;G3XA69	Mtmr12	Myotubularin-related protein 12	MTMRC_MOUSE	23	112714	105949	97785.8	59628.5	84455.8	91065.8	91933.1	48227.9	49810.6	37037.2	45025.2	2.04181	0.00474994
Q9D742	AP-5 complex subunit sigma-1	Ap5s1	Q9D742	Q9D742;Q80V29;A2ANC5;A2ANC6;Q8CF73	Ap5s1	AP-5 complex subunit sigma-1	AP5S1_MOUSE	2	20417.6	30849.4	20136.2	14101.5	19918.9	20649.9	21012.2	10717.6	9875.33		10296.5	2.04072	0.0381052
P59999	Actin-related protein 2/3 complex subunit 4	Arpc4	P59999	P59999;Q7TPD9;Q8BVW6;Q9D3C4	Arpc4	Actin-related protein 2/3 complex subunit 4	ARPC4_MOUSE	19	1283870	1743360	1598670	1043190	1221580	1795590	1447710	715144	779648	633468	709420	2.0407	0.00537518
Q68FD5	Clathrin heavy chain 1	Cltc	Q68FD5	Q68FD5;Q5SXR6;Q3UPJ3;Q80U89	Cltc	Clathrin heavy chain 1	CLH1_MOUSE	206	2958740	3346450	3195170	2886490	3050640	3592230	3171620	1529890	1657850	1474880	1.55421e+06	2.04067	2.15232e-05
Q3TWI9	CSC1-like protein 2	Tmem63b	Q3TWI9	Q3TWI9	Tmem63b	CSC1-like protein 2	CSCL2_MOUSE	29	110784	109183	112625	224808	185223	176696	153220	69264.1	80812.8	75190.4	75089.1	2.04051	0.0328645
A2RSQ0	DENN domain-containing protein 5B	Dennd5b	A2RSQ0	A2RSQ0	Dennd5b	DENN domain-containing protein 5B	DEN5B_MOUSE	43	48506.3	52618.5	51237.4	82605.2	72571.3	102561	68349.9	29004.3	38426.7	33092.5	33507.8	2.03982	0.0316397
O08736	Caspase-12	Casp12	O08736	O08736;Q6B836;Q8BSX6;E9Q575;Q6B837	Casp12	Caspase-12	CASPC_MOUSE	14	108752	95900.2	98691.1	54472.2	55686	49910.2	77235.3	34275.8	46950.1	32467.5	37897.8	2.03799	0.0451323
Q3U449	3'(2'),5'-bisphosphate nucleotidase 1	Bpnt1	Q3U449	Q3U449	Bpnt1	3'(2'),5'-bisphosphate nucleotidase 1	Q3U449_MOUSE	1	11874.2	18769.3	27082.6		15472.4	13740.6	17387.8	8446.76	8445.42	8712.91	8535.03	2.03723	0.047784
Q63739	Protein tyrosine phosphatase type IVA 1	Ptp4a1	Q63739	Q63739;B9EKL6	Ptp4a1	Protein tyrosine phosphatase type IVA 1	TP4A1_MOUSE	10	74278.5	66601.1	75490.3	44836.4	47124.2	49718.7	59674.9	31582.9	22916	33385.1	29294.7	2.03706	0.00990474
Q9DB34	Charged multivesicular body protein 2a	Chmp2a	Q9DB34	Q9DB34;A0A1B0GR63;A0A1B0GSH4;A0A1B0GT75	Chmp2a	Charged multivesicular body protein 2a	CHM2A_MOUSE	15	296816	270700	312925	220721	233063	232921	261191	126308	126641	131785	128245	2.03666	0.000644291
P53811	Phosphatidylinositol transfer protein beta isoform	Pitpnb	P53811	P53811;Q8JZZ5	Pitpnb	Phosphatidylinositol transfer protein beta isoform	PIPNB_MOUSE	30	502560	481152	486379	239778	435956	445038	431810	219884	230601	186071	212185	2.03506	0.00736973
Q8CI15	Sphingosine kinase 1	Sphk1	Q8CI15	Q8CI15;B1AT85;B1AT86;B1AT87;B1AT88;B1AT89;O88885;Q3UWJ7	Sphk1	Sphingosine kinase 1	SPHK1_MOUSE	7	26299.2	25738.9	29752.5	36509.7	27254.1	36756.9	30385.2	15241.3	15605.6	13949.7	14932.2	2.03488	0.00138648
P26041	Moesin	Msn	P26041	P26041;Q3TZQ2;Q05DU4	Msn	Moesin	MOES_MOUSE	117	8684990	8190870	8545540	3556980	8234940	8230320	7573940	3662820	3960880	3545550	3.72308e+06	2.03432	0.0140562
P42703	Leukemia inhibitory factor receptor	Lifr	P42703	P42703;Q3U234;Q3UKU5	Lifr	Leukemia inhibitory factor receptor	LIFR_MOUSE	32	94938.1	91335.6	97433.3	54796	57648.8	52555.7	74784.6	46624.9	36391.5	27274.4	36763.6	2.0342	0.026243
P26043	Radixin	Rdx	P26043	P26043;A0A5F8MPB9;Q3TH46;Q3U111;Q3UJJ8;Q3TS74	Rdx	Radixin	RADI_MOUSE	42	627314	569575	597277	360358	590355	605978	558476	279740	282035	262523	274766	2.03255	0.0019896
B2RVR2	Predicted gene, 547127	Tmem181a	B2RVR2;Q3U3W2	A0A338P7C9;B2RVR2;Q3TM85;Q3U3W2	Tmem181a;Tmem181b-ps	Predicted gene, 547127	B2RVR2_MOUSE;Q3U3W2_MOUSE	10	85479.6	105975	87807	143215	107599	122308	108731	52487.6	58809.6	49259.6	53518.9	2.03163	0.00398647
Q9JKC8	AP-3 complex subunit mu-1	Ap3m1	Q9JKC8	Q9JKC8;H7BWY2;A0A286YDZ6;Q921U0;Q9DBU8	Ap3m1	AP-3 complex subunit mu-1	AP3M1_MOUSE	23	196974	213323	195815	237002	238819	280427	227060	106608	121483	107443	111845	2.03014	0.000584934
Q6PNC0	DmX-like protein 1	Dmxl1	Q6PNC0	Q6PNC0;F8WGX5	Dmxl1	DmX-like protein 1	DMXL1_MOUSE	63	144443	155173	148313	137884	137239	150140	145532	73404.8	72757.5	68944.1	71702.1	2.02967	5.81557e-07
Q9WV32	Actin-related protein 2/3 complex subunit 1B	Arpc1b	Q9WV32	Q9WV32;Q3TBA2;Q3TCE7;Q3U094;Q91Z25;F6VVE6	Arpc1b	Actin-related protein 2/3 complex subunit 1B	ARC1B_MOUSE	38	888061	953047	983822	696568	877702	1074570	912295	429052	462516	457913	449827	2.0281	0.000521367
Q8CA71	Protein shisa-4	Shisa4	Q8CA71	Q8CA71	Shisa4	Protein shisa-4	SHSA4_MOUSE	2	61393.1	63969.3	47328	50040.3	35898	54803.2	52238.7	27337.5	21199.2	28786.3	25774.3	2.02677	0.00404616
Q7TT37	Elongator complex protein 1	Elp1	Q7TT37	Q7TT37	Elp1	Elongator complex protein 1	ELP1_MOUSE	72	212965	220357	193993	316712	290162	303388	256263	119891	133818	125653	126454	2.02653	0.00468282
Q9WV34	MAGUK p55 subfamily member 2	Mpp2	Q9WV34	Q9WV34	Mpp2	MAGUK p55 subfamily member 2	MPP2_MOUSE	34	129303	127145	116973	134406	108238	119942	122668	57132.3	66594.9	57880.1	60535.8	2.02637	1.71312e-05
Q3TEL6	E3 ubiquitin ligase Rnf157	Rnf157	Q3TEL6	Q3TEL6;A2AAN9;A2AAP0;Q9CSX9	Rnf157	E3 ubiquitin ligase Rnf157	RN157_MOUSE	3	18331.2		22376.4	19246.4	20117.3	18811.9	19776.6	10060.2	8885.85	10344.8	9763.62	2.02554	5.92896e-05
Q920I9	WD repeat-containing protein 7	Wdr7	Q920I9	Q920I9;Q05CF1	Wdr7	WD repeat-containing protein 7	WDR7_MOUSE	42	67140.9	72428.3	61247.9	105553	84266.3	101013	81941.6	35318.6	43024.3	43066.7	40469.9	2.02476	0.00708568
A3KGI3	Kinetochore scaffold 1	Knl1	A3KGI3	A3KGI3;Q9CYF0	Knl1	Kinetochore scaffold 1	A3KGI3_MOUSE	3	19400.7	23013.7			31794.7	36835	27761	16800.5	15667.5	8696	13721.3	2.0232	0.0421302
P59016	Vacuolar protein sorting-associated protein 33B	Vps33b	P59016	P59016;Q8C076	Vps33b	Vacuolar protein sorting-associated protein 33B	VP33B_MOUSE	24	95087.5	95434.9	95257.8	90867.9	100834	93810.4	95215.4	42934.9	54576.8	43694.2	47068.6	2.02291	1.18952e-06
P28028	Serine/threonine-protein kinase B-raf	Braf	P28028	P28028;A0A7N4FLU7	Braf	Serine/threonine-protein kinase B-raf	BRAF_MOUSE	9	38584.9	38678.4	33924.9	53123	43500.1	47195.7	42501.2	25692.2	15193.8	22183.2	21023.1	2.02164	0.00229507
Q91XV3	Brain acid soluble protein 1	Basp1	Q91XV3	Q91XV3	Basp1	Brain acid soluble protein 1	BASP1_MOUSE	20	5455870	4822950	5822140	3148270	4513780	4311790	4.67913e+06	2538540	2012990	2392630	2314720	2.02147	0.00439147
Q8K1X1	WD repeat-containing protein 11	Wdr11	Q8K1X1	Q8K1X1;G5E8J3	Wdr11	WD repeat-containing protein 11	WDR11_MOUSE	59	95815.1	103205	95803.4	87302.8	83065.8	93242.5	93072.4	45151.8	46760.2	46215.9	46042.6	2.02144	1.087e-05
P57716	Nicastrin	Ncstn	P57716	P57716;Q3T9E5;Q3TD54;Q3TDE4;Q6ZQF2	Ncstn	Nicastrin	NICA_MOUSE	26	448347	388932	434422	440599	369545	350339	405364	201098	206276	194286	200553	2.02123	7.36929e-05
Q91VM3	WD repeat domain phosphoinositide-interacting protein 4	Wdr45	Q91VM3	Q91VM3;A0A140LHC1;A0A140LIN0;A0A140LJ78;A0A140LJC8;A2AEV5	Wdr45	WD repeat domain phosphoinositide-interacting protein 4	WIPI4_MOUSE	15	110938	111696	114338	83587.1	96245.2	91159.4	101327	48998.6	56146	45306.8	50150.5	2.02047	0.000341194
P39054	Dynamin-2	Dnm2	P39054	P39054;Q8BZ98;E9QLL2;G3X9G4;F8WIV5;G3UZZ3;Q3T9X3;Q3TBU6;Q3TCR7;Q8BUT2;E0CXZ8;F2Z460;G3UXX2;Q91Z39	Dnm2	Dynamin-2	DYN2_MOUSE	67	418581	431652	420352	290316	376591	388721	387702	193217	193911	188698	191942	2.01989	0.000409464
Q9D379	Epoxide hydrolase 1	Ephx1	Q9D379	Q9D379;E9PWK1;Q6PEV0;Q8K2W5;F6YTS6	Ephx1	Epoxide hydrolase 1	HYEP_MOUSE	62	1475420	1439920	1582550	1176860	971141	894132	1.25667e+06	588718	679487	599026	622410	2.01904	0.00767789
Q9D289	Trafficking protein particle complex subunit 6B	Trappc6b	Q9D289	Q9D289;A0A1W2P6E6	Trappc6b	Trafficking protein particle complex subunit 6B	TPC6B_MOUSE	14	124917	113225	118392	123021	116203	113262	118170	52928.8	54742.3	68066.2	58579.1	2.01727	2.38481e-06
Q8BGN2	UPF0462 protein C4orf33 homolog	D3Ertd751e	Q8BGN2	Q8BGN2;A0A0A6YWY5	D3Ertd751e	UPF0462 protein C4orf33 homolog	CD033_MOUSE	3	21176.8	19645.1	21269.5	10258.6	19486	15595.3	17905.2	11627.9		6133.78	8880.84	2.01616	0.0393721
Q8BVF6	Ig-like domain-containing protein	Pvr	Q8BVF6;Q8K094;Q91WP1	Q8BVF6;Q8K094;Q91WP1	Pvr	Ig-like domain-containing protein	Q8BVF6_MOUSE;Q8K094_MOUSE;Q91WP1_MOUSE	17	1604130	1587360	1622830	1841980	1791890	1659990	1.6847e+06	783706	915236	807988	835643	2.01605	5.31064e-06
Q8K2P7	Sodium-coupled neutral amino acid symporter 1	Slc38a1	Q8K2P7	Q8K2P7	Slc38a1	Sodium-coupled neutral amino acid symporter 1	S38A1_MOUSE	9	81140.8	109319	103312	125697	108949	111894	106719	42391.9	57467.4	58973.3	52944.2	2.01568	0.00071237
Q9WVE8	Protein kinase C and casein kinase substrate in neurons protein 2	Pacsin2	Q9WVE8	Q9WVE8;Q3TDA7;A0A2R8W750;Q3UP40	Pacsin2	Protein kinase C and casein kinase substrate in neurons protein 2	PACN2_MOUSE	45	1487200	1368730	1424680	1040430	1476830	1469740	1377935	674055	683098	694253	683802	2.01511	0.000256716
Q9ESD7	Dysferlin	Dysf	Q9ESD7	Q9ESD7;A0A0N4SUJ2;A0A0N4SUN3;A0A0N4SV63;A0A0N4SVX9;A0A0N4SWG7;A0A0N4SWH3;E9PXU9;E9Q423;E9QL12	Dysf	Dysferlin	DYSF_MOUSE	64	122616	119156	138412	121461	119860	105742	121208	61286.5	60266.7	58902.3	60151.8	2.01503	2.48389e-05
Q8CCN5	BCAS3 microtubule associated cell migration factor	Bcas3	Q8CCN5	Q8CCN5;B1AR74;F7C0F2;Q0VF62;Q3TAC0	Bcas3	BCAS3 microtubule associated cell migration factor	BCAS3_MOUSE	19	54815	63371.2	54386.7	58215.2	48096.2	61891.5	56796	24835.9	31883.7	27879.4	28199.7	2.01407	9.56692e-05
P61807	Stannin	Snn	P61807	P61807;Q5M8P0	Snn	Stannin	SNN_MOUSE	3		23749.2	22338.4	16288.7	17403.1	22633.4	20482.6	9675.14	10682.3		10178.7	2.01229	0.00986189
Q9WUD8	Fas apoptotic inhibitory molecule 1	Faim	Q9WUD8	Q9WUD8;A0A087WRH2;D3Z3C1	Faim	Fas apoptotic inhibitory molecule 1	FAIM1_MOUSE	8	47329.3	43092.1	41814.5	47618.5	48288.7	54729.7	47145.5	25505	22684.2	22138	23442.4	2.01112	6.47383e-05
Q9JJF9	Signal peptide peptidase-like 2A	Sppl2a	Q9JJF9	Q9JJF9	Sppl2a	Signal peptide peptidase-like 2A	SPP2A_MOUSE	10	316867	283591	320423	329471	300682	238921	298326	149898	144873	150317	148363	2.01079	0.000135362
Q99LU0	Charged multivesicular body protein 1B1	Chmp1b1	Q99LU0	Q99LU0;Q3TJ28	Chmp1b1	Charged multivesicular body protein 1B1	CH1B1_MOUSE	3	167557	152124	158566	123724	109292	128791	140009	69015.4	59320.5	80610.8	69648.9	2.01021	0.00162888
Q8K3G9	DCC-interacting protein 13-beta	Appl2	Q8K3G9	Q8K3G9;Q3TVI6;Q3TB15;Q3TGG0;Q3U3Y3	Appl2	DCC-interacting protein 13-beta	DP13B_MOUSE	28	96517.6	79845.5	98122.6	90732.6	79284.5	89431.8	88989.1	55201.2	35852.8	41768.3	44274.1	2.00996	0.000155519
A0A338P6D4	Heart development protein with EGF-like domains 1	Heg1	A0A338P6D4	A0A338P6D4;E9Q440	Heg1	Heart development protein with EGF-like domains 1	A0A338P6D4_MOUSE	2	16837.3	16281.1	14032.5	24208.9	21592.6	31391.8	20724	11599.7	8382.41	10963.7	10315.3	2.00906	0.0318142
Q5U3K5	Rab-like protein 6	Rabl6	Q5U3K5	Q5U3K5	Rabl6	Rab-like protein 6	RABL6_MOUSE	25	107364	136992	110948	89034.2	103644	111809	109965	58375.6	53993.9	51903.2	54757.6	2.00822	0.000622543
Q9ERD6	Ras-specific guanine nucleotide-releasing factor RalGPS2	Ralgps2	Q9ERD6	Q9ERD6;A0A087WPL3;A0A087WQ61;A0A087WQU0;Q8C134	Ralgps2	Ras-specific guanine nucleotide-releasing factor RalGPS2	RGPS2_MOUSE	14	39430.4	49878.8	41287.5	54593.3	63252.1	81897.5	55056.6	22736.3	33802.1	25710.6	27416.3	2.00817	0.0245803
B3F5L4	SCART2 splice variant A	Scart2	B3F5L4;B3F5L5	B3F5L4;B3F5L5;Q5DU59	Scart2	SCART2 splice variant A	B3F5L4_MOUSE;B3F5L5_MOUSE	9	19306.9	17881.6	27917	16341.5	13195.2	17779.8	18737	9628.18	5584.07	12783.4	9331.88	2.00785	0.0234687
Q920R0	Alsin	Als2	Q920R0	Q920R0	Als2	Alsin	ALS2_MOUSE	49	46160.4	47553.5	51103.8	75388.4	59853.4	63069.3	57188.1	31012.7	27971.3	26465.5	28483.2	2.00779	0.00373842
P27600	Guanine nucleotide-binding protein subunit alpha-12	Gna12	P27600	P27600;Q2NKI3	Gna12	Guanine nucleotide-binding protein subunit alpha-12	GNA12_MOUSE	12	81772.2	85728.6	74501	94630.4	98771.5	101895	89549.8	48965.5	42941.7	41922.3	44609.8	2.0074	0.000231229
Q9QZB1	Regulator of G-protein signaling 20	Rgs20	Q9QZB1	Q9QZB1;D3Z4Z8;E9Q720;Q8C5J7	Rgs20	Regulator of G-protein signaling 20	RGS20_MOUSE	10	101941	86927.7	90721.6	98627	114703	94875.2	97965.9	45741.4	48327.6	52351.7	48806.9	2.00721	7.74686e-05
Q3UH93	Plexin-D1	Plxnd1	Q3UH93	Q3UH93;Q6ZQ83	Plxnd1	Plexin-D1	PLXD1_MOUSE	45	58440.4	58085.4	61154.5	68928.7	82753.4	77069.7	67738.7	35867.2	33890.5	31551.6	33769.8	2.0059	0.000968198
Q91V41	Ras-related protein Rab-14	Rab14	Q91V41	Q91V41;Q50HX0;Q50HX2;Q50HX4	Rab14	Ras-related protein Rab-14	RAB14_MOUSE	41	999856	975605	1019590	1272520	1159990	1226830	1.10907e+06	533758	604762	520832	553117	2.00512	0.000187876
Q9JMC3	DnaJ homolog subfamily A member 4	Dnaja4	Q9JMC3	Q9JMC3;A0A1S6GWG7;A0A1S6GWG8;Q8R1X2	Dnaja4	DnaJ homolog subfamily A member 4	DNJA4_MOUSE	10	34981.4	33226.4	32405.4	32217.7	29773.3	33871	32745.9	19165.9	16232.3	13691.1	16363.1	2.0012	1.0995e-05
Q9D3G5	Syntaxin-11	Stx11	Q9D3G5	Q9D3G5;A0A1W2P6Y3;Q3TAS3;Q3U5V8	Stx11	Syntaxin-11	STX11_MOUSE	10	549175	454352	504683	423933	396028	489976	469691	137396	324039	243058	234831	2.00012	0.00191968
O54988	STE20-like serine/threonine-protein kinase	Slk	O54988	O54988;A2RRK3	Slk	STE20-like serine/threonine-protein kinase	SLK_MOUSE	80	372694	356335	362575	499699	662529	660519	485725	236011	238524	254563	243033	1.9986	0.0273993
Q64324	Syntaxin-binding protein 2	Stxbp2	Q64324	Q64324;F8WGM5;Q548T0;Q99J48	Stxbp2	Syntaxin-binding protein 2	STXB2_MOUSE	35	138103	135228	136215	82353.4	108283	119567	119958	58237.9	60344.4	61490.1	60024.1	1.9985	0.00250153
P13808	Anion exchange protein 2	Slc4a2	P13808	P13808;A0A0R4J101;A0A0R4J1K4;A0A0R4J1K9;Q3UGM4;Q3UKP0;Q7TPS4	Slc4a2	Anion exchange protein 2	B3A2_MOUSE	40	125712	120922	115733	137768	120442	120929	123584	63421.7	66043.3	56091.8	61852.3	1.99806	4.98259e-06
Q8VI59	Pecanex-like protein 3	Pcnx3	Q8VI59	Q8VI59;F6VNK1;F7AXS1;F7DCB1	Pcnx3	Pecanex-like protein 3	PCX3_MOUSE	35	60667.1	56748	69751.8	64863.8	57529.2	54827.2	60731.2	30261.7	33438.1	27545.7	30415.2	1.99674	6.03684e-05
Q8BG93	Nucleotide triphosphate diphosphatase NUDT15	Nudt15	Q8BG93	Q8BG93;Q3TH44	Nudt15	Nucleotide triphosphate diphosphatase NUDT15	NUD15_MOUSE	5	15421.7	16591.2	17453.9		6819.38	13470.7	13951.4	5959.94	7160.16	7842.34	6987.48	1.99662	0.0351257
Q91WF7	Polyphosphoinositide phosphatase	Fig4	Q91WF7	Q91WF7;Q3TA31;Q3TE15;Q3U2A4	Fig4	Polyphosphoinositide phosphatase	FIG4_MOUSE	14	27338	23716.5	27280.9	40945	35109.2	44989.9	33229.9	12909.6	16175.2	20865.9	16650.2	1.99576	0.0167147
Q3UGF1	WD repeat-containing protein 19	Wdr19	Q3UGF1	Q3UGF1	Wdr19	WD repeat-containing protein 19	WDR19_MOUSE	40	131250	157179	128144	146805	133394	147680	140742	82296	62589.5	66693.4	70526.3	1.9956	4.633e-05
P98197	Phospholipid-transporting ATPase IH	Atp11a	P98197	P98197;E9Q3G7;Q69ZT0	Atp11a	Phospholipid-transporting ATPase IH	AT11A_MOUSE	44	122010	128961	117186	164426	138373	144937	135982	64202.9	68831	71650	68228	1.99306	0.000334059
Q99L88	Beta-1-syntrophin	Sntb1	Q99L88	Q99L88	Sntb1	Beta-1-syntrophin	SNTB1_MOUSE	28	118245	106436	112479	109134	102327	100462	108180	59617.9	53508.2	49732.9	54286.3	1.99278	5.28895e-06
Q9EQW7	Kinesin-like protein KIF13A	Kif13a	Q9EQW7	Q9EQW7;F8VQ75;A0A286YDX6	Kif13a	Kinesin-like protein KIF13A	KI13A_MOUSE	33	153196	141215	136002	219602	200731	211092	176973	91660.8	79355.8	95418.6	88811.7	1.99268	0.00601431
Q52KF3	Protein spire homolog 1	Spire1	Q52KF3	Q52KF3;A0A5H1ZRL1;D3YTL8;Q6ZPX2;A0A286YDN9	Spire1	Protein spire homolog 1	SPIR1_MOUSE	13	43230	47957.4	41891.7	67695.3	65272.5	67996.9	55674	24402.6	29294.2	30131.8	27942.9	1.99242	0.00827309
Q9DBS2	Tumor protein p63-regulated gene 1-like protein	Tprg1l	Q9DBS2	Q9DBS2	Tprg1l	Tumor protein p63-regulated gene 1-like protein	TPRGL_MOUSE	11	93068.4	103090	98410.3	136370	130872	136544	116392	65119.3	66398.5	43791	58436.3	1.99178	0.00299525
Q8BXK8	Arf-GAP with GTPase, ANK repeat and PH domain-containing protein 1	Agap1	Q8BXK8	Q8BXK8;A0A087WRF2;E9Q3K3;Q3UH88	Agap1	Arf-GAP with GTPase, ANK repeat and PH domain-containing protein 1	AGAP1_MOUSE	23	89503.1	78811.3	72066.7	84239.1	86053.2	95064.3	84289.6	45070.1	44407.1	37548.8	42342	1.99069	7.38873e-05
B5T0I7	Apobec3	Apobec3	B5T0I7;B5T0I8;B5T0J0;B9ZZS2;B9ZZS3;E2D6P1;E2D6P2;E2D6P3	B5T0I7;B5T0I8;B5T0J0;B9ZZS2;B9ZZS3;E2D6P1;E2D6P2;E2D6P3	Apobec3	Apobec3	B5T0I7_MOUSE;B5T0I8_MOUSE;B5T0J0_MOUSE;B9ZZS2_MOUSE;B9ZZS3_MOUSE;E2D6P1_MOUSE;E2D6P2_MUSMC;E2D6P3_MOUSE	5	79476.8	98669.5	89286.5	70752.9	64448.4	63960.8	77765.8	52237.4	29326.8	35694.3	39086.2	1.9896	0.00479738
Q60803	TNF receptor-associated factor 3	Traf3	Q60803	Q60803	Traf3	TNF receptor-associated factor 3	TRAF3_MOUSE	8	36311.6	34655.2	28210.6	24279.2	25220.1	24103.6	28796.7	10600.3	13130.4	19777.2	14502.6	1.98562	0.00615604
Q9JK48	Endophilin-B1	Sh3glb1	Q9JK48	Q9JK48;A0A0G2JEC4	Sh3glb1	Endophilin-B1	SHLB1_MOUSE	20	2245620	2303590	2248120	2310740	2265490	2165100	2.25644e+06	1151450	1056870	1202090	1.1368e+06	1.9849	2.65985e-08
Q8K021	Secretory carrier-associated membrane protein 1	Scamp1	Q8K021	Q8K021;Q3TD71;Q3TSA8;Q3UY11;Q9D577	Scamp1	Secretory carrier-associated membrane protein 1	SCAM1_MOUSE	17	268372	245892	255032	370524	333937	317548	298551	156870	161805	132631	150435	1.98458	0.00177871
Q8K057	Intraflagellar transport protein 80 homolog	Ift80	Q8K057	Q8K057;D3YWI8;D3Z157	Ift80	Intraflagellar transport protein 80 homolog	IFT80_MOUSE	10	39605.5	44050.6	28975	28346.3	23157.9	33358.8	32915.7	20845.1	13064	16014.7	16641.3	1.97796	0.012337
Q8JZR6	Electroneutral sodium bicarbonate exchanger 1	Slc4a8	Q8JZR6	Q8JZR6	Slc4a8	Electroneutral sodium bicarbonate exchanger 1	S4A8_MOUSE	27	98484	105994	85889.7	123985	98426.1	111583	104060	54468.2	47345.6	56025.1	52613	1.97785	0.000353224
Q9D2Y6	F-box only protein 25	Fbxo25	Q9D2Y6	Q9D2Y6;A0A1B0GRC8;A0A1B0GSB9;Q3UYF5	Fbxo25	F-box only protein 25	FBX25_MOUSE	2	23076.1	31074.5	21861.1		13457.1	33647.4	24623.2	12235.8	14739.9	10387.2	12454.3	1.97709	0.0467512
Q9JIP4	Pannexin-1	Panx1	Q9JIP4	Q9JIP4;Q3U181	Panx1	Pannexin-1	PANX1_MOUSE	11	104080	96496.7	100903	128519	125098	112640	111289	53628.9	62286	52969.6	56294.8	1.9769	0.000258714
O88398	Advillin	Avil	O88398	O88398;D3YXP4;Q0VEI6;Q3TBC1;Q3TBC5;Q3TC69	Avil	Advillin	AVIL_MOUSE	21	43464.2	43673.9	36068.1	38743.4	45287.8	50736.3	42995.6	24893.6	26591.3	13771.7	21752.2	1.97661	0.0011814
Q69ZS0	E3 ubiquitin-protein ligase PDZRN3	Pdzrn3	Q69ZS0	Q69ZS0;Q3UPS8	Pdzrn3	E3 ubiquitin-protein ligase PDZRN3	PZRN3_MOUSE	26	105057	95165.4	102474	68276	59421.7	55935.4	81054.9	49725.6	33250.6	40141.8	41039.3	1.97505	0.0224109
Q9CQ10	Charged multivesicular body protein 3	Chmp3	Q9CQ10	Q9CQ10;A0A0N4SVS3	Chmp3	Charged multivesicular body protein 3	CHMP3_MOUSE	12	480610	450788	473483	262980	348891	353491	395040	204692	200787	194636	200038	1.97482	0.00720254
L0N7N1	Kinesin-like protein KIF14	Kif14	L0N7N1	L0N7N1;B2RY84;E9Q3T3;Q7TQJ9	Kif14	Kinesin-like protein KIF14	KIF14_MOUSE	65	85484.8	82382.3	81623.9	95188.6	83595.1	99745.9	88003.4	44312.4	46766.6	42619.5	44566.2	1.97467	3.11923e-05
Q6PAJ1	Breakpoint cluster region protein	Bcr	Q6PAJ1	Q6PAJ1;A2RRK7	Bcr	Breakpoint cluster region protein	BCR_MOUSE	61	116024	131646	118444	187196	181183	190151	154107	73554	83271	77313.9	78046.3	1.97456	0.00925755
Q8VE09	Tetratricopeptide repeat protein 39C	Ttc39c	Q8VE09	Q8VE09;A0A3Q4EGC9;A0A3Q4EGM1;G3X8X1	Ttc39c	Tetratricopeptide repeat protein 39C	TT39C_MOUSE	6	83653.2	93859.4	78907	38821.8	86127.6	88055.2	78237.4	41544.2	37150	40188.3	39627.5	1.97432	0.0143835
D3Z183	Major facilitator superfamily domain containing 6	Mfsd6	D3Z183	D3Z183	Mfsd6	Major facilitator superfamily domain containing 6	D3Z183_MOUSE	2	27571.8	22586.9	24302.4	36711.2	25420.5	33752.9	28391	15621.8	10369.1	17177.5	14389.5	1.97304	0.00613802
Q501J7	Phosphatase and actin regulator 4	Phactr4	Q501J7	Q501J7	Phactr4	Phosphatase and actin regulator 4	PHAR4_MOUSE	46	323060	282024	320282	236025	352112	364800	313050	171933	151134	153207	158758	1.97187	0.00103029
P18760	Cofilin-1	Cfl1	P18760	P18760;P45591;F8WGL3;Q3UHW9;A0A494B9A7;Q544Y7;Q9CX22	Cfl1	Cofilin-1	COF1_MOUSE	38	8238540	7353360	7623750	4511070	10298900	10704200	8.12164e+06	4127330	4073000	4164540	4.12162e+06	1.97049	0.0206491
Q80TL0	Protein phosphatase 1E	Ppm1e	Q80TL0	Q80TL0;B2KGP3	Ppm1e	Protein phosphatase 1E	PPM1E_MOUSE	4	8079.97	10873.5	11944.4	8840.28	10963.3	8432.47	9855.65	6237.16	4679.22	4090.03	5002.14	1.97029	0.00236058
Q91VH2	Sorting nexin-9	Snx9	Q91VH2	Q91VH2;Q3U1P2;Q3TZU7;Q9CZK0	Snx9	Sorting nexin-9	SNX9_MOUSE	43	835626	752169	844652	585336	699711	662729	730037	364470	352077	395823	370790	1.96887	0.000608997
Q99N50	Synaptotagmin-like protein 2	Sytl2	Q99N50	Q99N50;A0A5F8MPH5;A0A5F8MPI7;A0A5F8MPX2	Sytl2	Synaptotagmin-like protein 2	SYTL2_MOUSE	47	127503	121278	117651	128118	126318	134401	125878	63768.1	64307.9	63745.6	63940.5	1.96868	4.3607e-07
Q9Z1G4	V-type proton ATPase 116 kDa subunit a 1	Atp6v0a1	Q9Z1G4	Q9Z1G4;K3W4T3;Q3TXT5;Q3TY98;Q6NXX6	Atp6v0a1	V-type proton ATPase 116 kDa subunit a 1	VPP1_MOUSE	33	1366390	1344340	1470740	2118060	1630770	1689970	1.60338e+06	828769	836050	778749	814523	1.96849	0.00255409
Q9Z2D0	Myotubularin-related protein 9	Mtmr9	Q9Z2D0	Q9Z2D0;Q3U896	Mtmr9	Myotubularin-related protein 9	MTMR9_MOUSE	21	107075	122369	104291	80494.5	108862	117162	106709	63426	53083.2	46164.3	54224.5	1.96791	0.000765442
Q8C031	Leucine-rich repeat-containing protein 4C	Lrrc4c	Q8C031	Q8C031	Lrrc4c	Leucine-rich repeat-containing protein 4C	LRC4C_MOUSE	6	21916.6	16995	22106	25582.8	20131.3	16916.7	20608.1	12391.2	12253.5	6775.37	10473.4	1.96767	0.00337142
O88879	Apoptotic protease-activating factor 1	Apaf1	O88879	O88879;G3XA09;Q5DU30;Q80VR5	Apaf1	Apoptotic protease-activating factor 1	APAF_MOUSE	37	96443.6	107157	90307.6	104724	95331.4	107843	100301	42318.6	55850.5	54765.9	50978.3	1.96752	2.96061e-05
Q9CWZ7	Gamma-soluble NSF attachment protein	Napg	Q9CWZ7	Q9CWZ7;D3Z4B2;Q8C1T5;A0A494BA20;A0A494BAE3	Napg	Gamma-soluble NSF attachment protein	SNAG_MOUSE	24	240911	215670	242235	151900	161430	169976	197020	106873	90719.3	103030	100207	1.96612	0.005674
Q61382	TNF receptor-associated factor 4	Traf4	Q61382	Q61382	Traf4	TNF receptor-associated factor 4	TRAF4_MOUSE	18	59737.8	56807.3	53341.8	48582.5	42383.1	49256.1	51684.8	29896.8	31715.1	17256.8	26289.6	1.96598	0.0011083
Q9QXB9	Developmentally-regulated GTP-binding protein 2	Drg2	Q9QXB9	Q9QXB9	Drg2	Developmentally-regulated GTP-binding protein 2	DRG2_MOUSE	37	250260	312616	258093	493855	395678	487593	366349	172709	207587	178772	186356	1.96586	0.0290902
A0A1L1SV25	Actinin alpha 4	Actn4	A0A1L1SV25;A0A1L1SVJ6	A0A1L1SV25;A0A1L1SVJ6	Actn4	Actinin alpha 4	A0A1L1SV25_MOUSE;A0A1L1SVJ6_MOUSE	2	12754.2	16990.3	12384.8		12757.4	11165.2	13210.4	6877.14	4788.9	8503.01	6723.02	1.96495	0.00551824
Q8R1S4	Protein MTSS 1	Mtss1	Q8R1S4	Q8R1S4;G3X9H7;Q6ZQB7	Mtss1	Protein MTSS 1	MTSS1_MOUSE	29	154258	155134	138788	125771	153894	153993	146973	81748	68480.6	74221.5	74816.7	1.96444	3.17378e-05
P13020	Gelsolin	Gsn	P13020	P13020;Q6PAC1;Q3TGJ9;Q3U9Q8;Q3UCW8	Gsn	Gelsolin	GELS_MOUSE	65	3371400	3011430	3409090	1777410	2228370	2084970	2.64711e+06	1361930	1316750	1364310	1.34766e+06	1.96422	0.0177399
A0A1W2P6G5	Myosin, light polypeptide 6, alkali, smooth muscle and non-muscle	Myl6	A0A1W2P6G5;Q642K0	A0A1W2P6G5;Q642K0	Myl6	Myosin, light polypeptide 6, alkali, smooth muscle and non-muscle	A0A1W2P6G5_MOUSE;Q642K0_MOUSE	1	103860	120311	99163.4	95496.6	119441	106485	107460	81704.6	43043	39396.2	54714.6	1.964	0.00178874
P08207	Protein S100-A10	S100a10	P08207	P08207;Q3TC45;Q3UF30	S100a10	Protein S100-A10	S10AA_MOUSE	22	28144800	25228300	29369400	30286800	26425000	25729500	2.75306e+07	13531200	15135300	13390300	1.40189e+07	1.96382	1.50973e-05
Q9R0C8	Guanine nucleotide exchange factor VAV3	Vav3	Q9R0C8	Q9R0C8	Vav3	Guanine nucleotide exchange factor VAV3	VAV3_MOUSE	21	37962.5	41817.7	34926	50599.5	46161.3	51163.6	43771.8	19709.8	22390.3	24794.1	22298.1	1.96303	0.0012081
Q9R078	5'-AMP-activated protein kinase subunit beta-1	Prkab1	Q9R078	Q9R078;Q6PAM0;Q3U5I9;Q542K0;Q7TQI6	Prkab1	5'-AMP-activated protein kinase subunit beta-1	AAKB1_MOUSE	20	224470	210286	193334	230872	248944	250346	226375	123971	106818	115389	115393	1.96178	8.18797e-05
Q8CCN1	NACHT, LRR and PYD domains-containing protein 10	Nlrp10	Q8CCN1	Q8CCN1;Q6JGS9;Q3V3Z4;Q3V3Z6	Nlrp10	NACHT, LRR and PYD domains-containing protein 10	NAL10_MOUSE	2	29250.2		31909.6	61051.4	49615.8	42176.2	42800.6	26945.7	18893	19651.4	21830	1.96063	0.0396797
Q9WUM3	Coronin-1B	Coro1b	Q9WUM3	Q9WUM3;A2RS22	Coro1b	Coronin-1B	COR1B_MOUSE	33	994190	1021330	995509	669216	1248930	1231010	1.0267e+06	517043	551700	502380	523708	1.96044	0.00524324
P12815	Programmed cell death protein 6	Pdcd6	P12815	P12815;Q3UGE5;Q8C5M4	Pdcd6	Programmed cell death protein 6	PDCD6_MOUSE	13	1859720	1668350	1912800	826501	1151020	1028850	1.40787e+06	658317	746941	750406	718555	1.95931	0.0420998
Q8R373	CXADR-like membrane protein	Clmp	Q8R373	Q8R373	Clmp	CXADR-like membrane protein	CLMP_MOUSE	10	95008.4	82759.1	101971	105356	87562.3	85866.6	93087.2	47138.8	46423.1	48980.8	47514.2	1.95914	7.41478e-05
Q9CRB0	Sorting nexin-24	Snx24	Q9CRB0	Q9CRB0;Q8C084	Snx24	Sorting nexin-24	SNX24_MOUSE	5	125066	102103	101894	96107	113358	127477	111001	57554.3	54525.7	58037.3	56705.8	1.95749	0.000230638
Q8C650	Septin-10	Septin10	Q8C650	Q8C650;A0A0R4J233;A0A1W2P6J7	Septin10	Septin-10	SEP10_MOUSE	24	233280	214207	235243	199106	312513	297711	248677	133523	146200	101649	127124	1.95617	0.00391964
Q8K2L8	Trafficking protein particle complex subunit 12	Trappc12	Q8K2L8	Q8K2L8;Q3UGE1	Trappc12	Trafficking protein particle complex subunit 12	TPC12_MOUSE	31	198994	198239	194320	202139	182540	188272	194084	95749.8	104211	98064.4	99341.7	1.9537	1.9004e-07
Q61235	Beta-2-syntrophin	Sntb2	Q61235	Q61235;B7ZNU9;Q3V2N5;Q542S9	Sntb2	Beta-2-syntrophin	SNTB2_MOUSE	35	362708	365275	354905	363274	328129	356341	355105	170455	189756	185628	181946	1.9517	2.79162e-07
Q6NV72	WD repeat and coiled-coil-containing protein	Wdcp	Q6NV72	Q6NV72;A0A1W2P880;A0A1Y7VJP4	Wdcp	WD repeat and coiled-coil-containing protein	WDCP_MOUSE	8	73691.5	66127.5	52017.1	75389.3	64357	59207.4	65131.6	43355	22879.1	33911.4	33381.8	1.95111	0.00183278
Q9WUM4	Coronin-1C	Coro1c	Q9WUM4	Q9WUM4;Q3TEU8;Q5PPQ7	Coro1c	Coronin-1C	COR1C_MOUSE	47	3710360	3539110	3899050	2606550	4545050	4588160	3.81471e+06	1978100	2008980	1878610	1955230	1.95103	0.00384725
Q8BIA4	F-box/WD repeat-containing protein 8	Fbxw8	Q8BIA4	Q8BIA4;Q3TQ22	Fbxw8	F-box/WD repeat-containing protein 8	FBXW8_MOUSE	26	84990.6	89033	77976.9	121367	105753	112351	98578.6	53714.4	49637.4	48243.5	50531.8	1.95082	0.00226596
Q5HZJ5	Protein ENTREP3	Entrep3	Q5HZJ5	Q5HZJ5;E9Q6C9;E9Q6P6	Entrep3	Protein ENTREP3	EREP3_MOUSE	5	29064.3	21601.2	19308.6	23831.4	26115.1	19920.8	23306.9	9603.72	8668.33	17603.5	11958.5	1.94898	0.00607081
Q3U1V6	Ubiquitin-conjugating enzyme E2 variant 3	Uevld	Q3U1V6	Q3U1V6;A0A1B0GSG9	Uevld	Ubiquitin-conjugating enzyme E2 variant 3	UEVLD_MOUSE	18	130621	148308	133242	165609	137303	142978	143010	76937.3	78273.8	64976.6	73395.9	1.94848	5.93482e-05
Q62147	Sarcospan	Sspn	Q62147	Q62147;E9Q8Y7;Q3TPB3;Q3TRE0;Q8VDN8	Sspn	Sarcospan	SSPN_MOUSE	3	189997	205348	216024	151359	116463	89053.6	161374	68896.3	84677.6	94940.1	82838	1.94807	0.0389158
Q62406	Interleukin-1 receptor-associated kinase 1	Irak1	Q62406	Q62406;B1AUW6;Q99J34;B1AUW8;B1AUW9;Q540G0;Q8BR10;Q8K4N8	Irak1	Interleukin-1 receptor-associated kinase 1	IRAK1_MOUSE	10	24701.6	39498.4	25448.3	38919.4	34892.1	37403.9	33477.3	19278.2	18622.6	13672.8	17191.2	1.94735	0.00586344
Q9R0C0	Biogenesis of lysosome-related organelles complex 1 subunit 6	Bloc1s6	Q9R0C0	Q9R0C0;Q5U455	Bloc1s6	Biogenesis of lysosome-related organelles complex 1 subunit 6	BL1S6_MOUSE	6	76159.2	72095.3	55725.9	36389.1	37688.4	57567	55937.5	27978.1	25469.3	32765.2	28737.5	1.9465	0.0304088
Q3V0J1	Transmembrane protein 237	Tmem237	Q3V0J1	Q3V0J1;A0A087WQC2	Tmem237	Transmembrane protein 237	TM237_MOUSE	13	202164	147496	212613	230405	223282	192793	201459	96767.8	103330	110402	103500	1.94646	0.000953639
E0CYH4	WD repeat domain 26 (Fragment)	Wdr26	E0CYH4	E0CYH4	Wdr26	WD repeat domain 26 (Fragment)	E0CYH4_MOUSE	3	30069.1	41068.8	32334.6	20130.6	23928.4	25526.9	28843.1	15016.2	20468.8	8984.05	14823	1.94583	0.0249015
O88697	Serine/threonine-protein kinase 16	Stk16	O88697	O88697;A0A087WQ12;A0A087WQT0;Q8BSV9;Q8CCS9	Stk16	Serine/threonine-protein kinase 16	STK16_MOUSE	15	79057.6	73877.2	68417.1	85228.2	72143.6	72885.2	75268.1	44197.9	41891.9	29993.6	38694.5	1.94519	9.26333e-05
Q9CRC6	BLOC-1-related complex subunit 7	Borcs7	Q9CRC6	Q9CRC6	Borcs7	BLOC-1-related complex subunit 7	BORC7_MOUSE	6	32759	54051.6	39820.1	20895.5	33067	32125.3	35453.1	20044.3	19603.6	15037.7	18228.5	1.94492	0.0356279
Q8C180	Fibroblast growth factor receptor substrate 2	Frs2	Q8C180	Q8C180	Frs2	Fibroblast growth factor receptor substrate 2	FRS2_MOUSE	19	104327	87999.5	94200.9	99764	102978	92402.2	96945.3	58500.3	52917.6	38154.3	49857.4	1.94445	6.10361e-05
P53612	Geranylgeranyl transferase type-2 subunit beta	Rabggtb	P53612	P53612;A0A0G2JG79;Q3TVF4;Q9CRG6;A0A0G2JDK3;A0A0G2JGU4;Q99KZ1;Q9JIF6	Rabggtb	Geranylgeranyl transferase type-2 subunit beta	PGTB2_MOUSE	13	73316.5	91996.8	83114.9	56704.8	72902.6	97402.4	79239.7	39882.6	42982.7	39416.3	40760.5	1.94403	0.0033773
Q9DCL9	Bifunctional phosphoribosylaminoimidazole carboxylase/phosphoribosylaminoimidazole succinocarboxamide synthetase	Paics	Q9DCL9	Q9DCL9	Paics	Bifunctional phosphoribosylaminoimidazole carboxylase/phosphoribosylaminoimidazole succinocarboxamide synthetase	PUR6_MOUSE	38	1673430	1624880	1673010	1466800	1564520	1671870	1.61242e+06	815274	896448	779307	830343	1.94187	1.93077e-06
Q8VI63	MOB kinase activator 2	Mob2	Q8VI63	Q8VI63;A0A1B0GR18;A0A1B0GRX6;A0A1B0GT55	Mob2	MOB kinase activator 2	MOB2_MOUSE	8	61123.5	58168	71168.4	40767.1	42897.2	63891.1	56335.9	24916.3	31214.6	31030.3	29053.7	1.93902	0.00743272
Q6VH22	Intraflagellar transport protein 172 homolog	Ift172	Q6VH22	Q6VH22	Ift172	Intraflagellar transport protein 172 homolog	IF172_MOUSE	61	65046.4	79277	55432.3	54425.4	48050.6	56519.1	59791.8	30752.7	32496.5	29337.6	30862.3	1.93738	0.0032051
P05533	Lymphocyte antigen 6A-2/6E-1	Ly6a	P05533	P05533	Ly6a	Lymphocyte antigen 6A-2/6E-1	LY6A_MOUSE	3	1417970	1217200	1557520	2601760	1770280	1452370	1.66952e+06	856637	935907	793310	861951	1.9369	0.0289589
Q99KW9	T-cell immunomodulatory protein	Itfg1	Q99KW9	Q99KW9	Itfg1	T-cell immunomodulatory protein	TIP_MOUSE	14	124019	117488	117693	175412	141699	123867	133363	73095.2	70164.4	63353.5	68871	1.93642	0.00204326
Q2PFD7	PH and SEC7 domain-containing protein 3	Psd3	Q2PFD7	Q2PFD7;A0A1D5RLK2;A0A1D5RMH7;F6Z9E6;Q9D4K3	Psd3	PH and SEC7 domain-containing protein 3	PSD3_MOUSE	13	179785	178882	199408	157544	137995	173539	171192	80763.9	87768.5	96866.6	88466.3	1.93511	0.000374112
P35288	Ras-related protein Rab-23	Rab23	P35288	P35288;Q9D4I9;Q0PD32	Rab23	Ras-related protein Rab-23	RAB23_MOUSE	17	367159	335141	340783	465130	432991	418900	393351	227510	197843	185050	203468	1.93323	0.000684396
Q8BK75	Elongator complex protein 6	Elp6	Q8BK75	Q8BK75;A0A0G2JGK0;A0A0G2JGM4;A0A0H2UH13	Elp6	Elongator complex protein 6	ELP6_MOUSE	12	49129.7	54281.5	54654.8	49995.8	50313.6	63072.8	53574.7	30480.1	32482.3	20199.5	27720.6	1.93267	0.000336187
Q6TDP3	Kelch-like protein 17	Klhl17	Q6TDP3	Q6TDP3;B2RTE7;Q3TCA1	Klhl17	Kelch-like protein 17	KLH17_MOUSE	1	87387.4		89579.3	106733	86012.8		92428.1	40616.8	75370.1	27525.6	47837.5	1.93213	0.0199241
Q6ZQA0	Neurobeachin-like protein 2	Nbeal2	Q6ZQA0	Q6ZQA0;A0A0G2JFQ4;B2RXS1;B7ZWL5;E9Q9L6;F6VTL9	Nbeal2	Neurobeachin-like protein 2	NBEL2_MOUSE	49	132059	146328	129620	238246	206740	206744	176623	75558.8	109593	89187	91446.3	1.93144	0.0200394
P54761	Ephrin type-B receptor 4	Ephb4	P54761	P54761;E9PWK7;Q3V1K8;Q8C7S3;Q8C8K1;Q91YM0	Ephb4	Ephrin type-B receptor 4	EPHB4_MOUSE	28	107744	99718.1	99217.9	79079.3	83981	89669.8	93235	51765.7	45958.1	47105.3	48276.4	1.93128	0.000245622
Q61598	Rab GDP dissociation inhibitor beta	Gdi2	Q61598	Q61598;A0A1Y7VL99;Q3TIY6;Q3UC72;Q3UPA3;Q3UUX9;Q9CZ18	Gdi2	Rab GDP dissociation inhibitor beta	GDIB_MOUSE	79	1538010	1502700	1633170	487910	1542030	1598170	1383665	674201	765105	710241	716516	1.9311	0.0395618
B1AZ14	Cobl-like 1	Cobll1	B1AZ14;B1AZ15;B1AZ26	B1AZ14;B1AZ15;B1AZ26	Cobll1	Cobl-like 1	B1AZ14_MOUSE;B1AZ15_MOUSE;B1AZ26_MOUSE	2	62291.3	63771.6	51155.6	70716	61877.7	64391.1	62367.2	36733.3	27717.1	32465.2	32305.2	1.93056	0.000173704
Q9QUK6	Toll-like receptor 4	Tlr4	Q9QUK6	Q9QUK6;L0CL36;L0CMZ8;Q3U4D4;Q8K2T5;A2BHU8	Tlr4	Toll-like receptor 4	TLR4_MOUSE	4	27849.7	32039.5	28758.5	31859.9	23511.5	30990.8	29168.3	16960.2		13280.9	15120.5	1.92905	0.00156641
Q920Q4	Vacuolar protein sorting-associated protein 16 homolog	Vps16	Q920Q4	Q920Q4;G3X8X7;Q8BWV2;Q8C016	Vps16	Vacuolar protein sorting-associated protein 16 homolog	VPS16_MOUSE	35	139748	155400	151720	208974	162395	189506	167957	82247	92986.4	86067.3	87100.2	1.92832	0.00132729
Q99N57	RAF proto-oncogene serine/threonine-protein kinase	Raf1	Q99N57	Q99N57;F6TUC4	Raf1	RAF proto-oncogene serine/threonine-protein kinase	RAF1_MOUSE	22	62247.3	65898.5	59313	84010.8	69014.4	73776.9	69043.5	29199.3	37478.5	40738.2	35805.3	1.9283	0.000699095
P81122	Insulin receptor substrate 2	Irs2	P81122	P81122;Q3U2I0	Irs2	Insulin receptor substrate 2	IRS2_MOUSE	7	20199.3	22957.3	20698.8	23333.3	20511.5	29134.5	22805.8	10033.5	10889.4	14591.3	11838.1	1.92648	0.00164659
P97820	Mitogen-activated protein kinase kinase kinase kinase 4	Map4k4	P97820	P83510;P97820;Q9JM52;B2RQ80;E9PVG7;G3X9G2;A0A0A6YW53;A0A0A6YWM8;A0A0A6YWR8;B2RUE8;B2RXX2;B2RY17;B7ZNR8;B7ZNR9;B9EKN8;E0CXD6;E0CY98;E0CZD7;E0CZF8;E9PUL9;F7AMS7;F8VPL5;Q571L1;Q5SXG1;Q5SXG3;Q6ZQ68;Q7TT13	Map4k4	Mitogen-activated protein kinase kinase kinase kinase 4	M4K4_MOUSE	71	285809	329096	280392	382644	407560	442588	354682	184962	192216	175224	184134	1.92621	0.00371557
O88952	Protein lin-7 homolog C	Lin7c	O88952	O88952;Q3UX93;Q3TTY6	Lin7c	Protein lin-7 homolog C	LIN7C_MOUSE	18	873044	730723	796964	399016	553096	521118	645660	353368	325282	328214	335621	1.92378	0.0251583
Q60902	Epidermal growth factor receptor substrate 15-like 1	Eps15l1	Q60902	Q60902;A0A1D5RLS1	Eps15l1	Epidermal growth factor receptor substrate 15-like 1	EP15R_MOUSE	73	225313	209577	223947	87080.8	148187	146137	173374	96736.9	82999.2	90698.7	90144.9	1.92328	0.0408329
P97411	Islet cell autoantigen 1	Ica1	P97411	P97411;Q3TY65;A0A087WSM1;A5A8K4;D3Z118;D3Z119;D3Z376;F7BG11;S4R217	Ica1	Islet cell autoantigen 1	ICA69_MOUSE	15	46048.1	51366.6	44763.5	70160.1	66293.2	62998.5	56938.3	24549.4	32202.8	32062.5	29604.9	1.92327	0.00482363
Q80ZJ1	Ras-related protein Rap-2a	Rap2a	Q80ZJ1	Q80ZJ1	Rap2a	Ras-related protein Rap-2a	RAP2A_MOUSE	8	109404	92036.7	81649.6	125434	104878	82057.3	99243.3	50745.8	62106.5	42052.8	51635	1.92201	0.0033714
Q9JHL1	Na(+)/H(+) exchange regulatory cofactor NHE-RF2	Nherf2	Q9JHL1	Q9JHL1;A0A0R4IZX2;Q6NS54	Nherf2	Na(+)/H(+) exchange regulatory cofactor NHE-RF2	NHRF2_MOUSE	29	136289	125802	144750	143154	151872	142792	140776	82643.9	66948.4	70254.2	73282.2	1.92102	1.1581e-05
Q62392	Pleckstrin homology-like domain family A member 1	Phlda1	Q62392	Q62392	Phlda1	Pleckstrin homology-like domain family A member 1	PHLA1_MOUSE	4	33309.6	50158.1	42016.8	51715.1	57779.8	62796.1	49629.2	27901.9	28134.8	21468.2	25835	1.92101	0.00825719
O55131	Septin-7	Septin7	O55131	O55131;E9Q9F5;E9Q1G8;Q3UNN1;Q8C2A3;Q5DTS3	Septin7	Septin-7	SEPT7_MOUSE	61	2964510	2702870	2917430	2137650	3616660	3579430	2986425	1491080	1620810	1555300	1555730	1.91963	0.00364908
Q8CDA1	Phosphatidylinositide phosphatase SAC2	Inpp5f	Q8CDA1	Q8CDA1;B2RQ14	Inpp5f	Phosphatidylinositide phosphatase SAC2	SAC2_MOUSE	28	43698.2	47314.8	45705.3	55885.5	52152.8	57446.1	50367.1	24708.9	28177	25845.9	26243.9	1.91919	0.000208652
P12672	43 kDa receptor-associated protein of the synapse	Rapsn	P12672	P12672;A2AFX4;A2AFX6	Rapsn	43 kDa receptor-associated protein of the synapse	RAPSN_MOUSE	24	70919.2	71583.5	62303.5	103038	73308.3	87292.7	78074.2	36069.2	43608.4	42403.9	40693.8	1.91858	0.00400493
P70451	Tyrosine-protein kinase Fer	Fer	P70451	P70451;Q3TZJ5	Fer	Tyrosine-protein kinase Fer	FER_MOUSE	39	73416.6	72024	65204.5	51885.2	65901.4	72649.4	66846.9	31668.1	38885	33982.7	34845.3	1.91839	0.000394065
Q9D2X0	Ankyrin repeat domain-containing protein 39	Ankrd39	Q9D2X0	Q9D2X0;A0A0A6YWV1;Q14A32	Ankrd39	Ankyrin repeat domain-containing protein 39	ANR39_MOUSE	8	33255	28035.2	22110.8	23882.8	23624	26273.1	26196.8	15661.5	13819.6	11495.2	13658.8	1.91795	0.00169635
A2APV2	Formin-like protein 2	Fmnl2	A2APV2	A2APV2;A2AQW2;E9PXE6;F8VPR2;Q6P247	Fmnl2	Formin-like protein 2	FMNL2_MOUSE	31	88551.5	91370.9	81111.7	109213	97458.2	96567.5	94045.5	58686.3	47808.3	40657.2	49050.6	1.91732	0.000259062
Q91WB4	Pleckstrin homology domain-containing family F member 2	Plekhf2	Q91WB4	Q91WB4;A8Y5N8	Plekhf2	Pleckstrin homology domain-containing family F member 2	PKHF2_MOUSE	10	69193.8	63952.9	64684.9	63335.1	75682.2	68303.1	67525.3	34655.1	32174.1	38896.5	35241.9	1.91605	1.51412e-05
Q9D9H8	Mitochondrial protein C2orf69 homolog		Q9D9H8	Q9D9H8		Mitochondrial protein C2orf69 homolog	CB069_MOUSE	5	20750	16292.3	14725.5		16955.7	15072.9	16759.3	8429.28	7761.24	10058.8	8749.77	1.9154	0.0018777
Q8BFX3	BTB/POZ domain-containing protein KCTD3	Kctd3	Q8BFX3	Q8BFX3;A0A0A6YX67	Kctd3	BTB/POZ domain-containing protein KCTD3	KCTD3_MOUSE	7	15473.1	26828.5	19188.8	26675.8	15847.5	27150.6	21860.7	9929.17	12522.6	11796.8	11416.2	1.91489	0.0184259
Q9Z0T9	Integrin beta-6	Itgb6	Q9Z0T9	Q9Z0T9;B1AYG6;B1AYG7;Q9D2L4	Itgb6	Integrin beta-6	ITB6_MOUSE	7	3349170	3355020	3257180	3266120	2909500	2092930	3038320	1367430	1447850	1945570	1586950	1.91457	0.00253063
G3X922	DnaJ heat shock protein family (Hsp40) member C13	Dnajc13	G3X922	D4AFX7;G3X922;Q3TNE7;Q8BNL1	Dnajc13	DnaJ heat shock protein family (Hsp40) member C13	G3X922_MOUSE	155	370327	367982	381269	413687	330524	366523	371719	187715	205092	189837	194215	1.91396	1.2745e-05
Q5SSH7	Zinc finger ZZ-type and EF-hand domain-containing protein 1	Zzef1	Q5SSH7	Q5SSH7;A0A140LJ04;E9Q5W5	Zzef1	Zinc finger ZZ-type and EF-hand domain-containing protein 1	ZZEF1_MOUSE	94	105733	116317	102231	86110.4	91278.4	95661.4	99555.2	57834.1	52628.3	45593.9	52018.8	1.91383	0.000233168
B2RQC6	CAD protein	Cad	B2RQC6	B2RQC6;E9QAI5;G3UWN2;Q80VF8;Q9CWQ9	Cad	CAD protein	PYR1_MOUSE	160	558780	661042	535535	1183980	905095	1066480	818485	408729	446104	430366	428400	1.91056	0.0487678
Q9WU20	Methylenetetrahydrofolate reductase (NADPH)	Mthfr	Q9WU20	Q9WU20;A2A7F7;F6Z4F8;Q3UDB2;F7BGN3;Q3V399;Q497H7	Mthfr	Methylenetetrahydrofolate reductase (NADPH)	MTHR_MOUSE	7	25352.8	22103.2	22470.2	18865	26504.1	22976.3	23045.3	9968.2	11741.5	14500.5	12070.1	1.90929	0.000527663
F6UDT8	Discs large MAGUK scaffold protein 1 (Fragment)	Dlg1	F6UDT8;Q571K0;S4R2T8	F6UDT8;Q571K0;S4R2T8	Dlg1	Discs large MAGUK scaffold protein 1 (Fragment)	F6UDT8_MOUSE;Q571K0_MOUSE;S4R2T8_MOUSE	2	66652.9	54832.4	64697	40110.9	77397.6	69804.4	62249.2	38058.6	19731	40022.6	32604.1	1.90925	0.0125395
Q91YR1	Twinfilin-1	Twf1	Q91YR1	Q91YR1	Twf1	Twinfilin-1	TWF1_MOUSE	32	654512	651275	684084	242508	503333	552082	547966	278201	295858	287240	287100	1.90863	0.0331082
Q9D8Z6	Autophagy-related protein 101	Atg101	Q9D8Z6	Q9D8Z6	Atg101	Autophagy-related protein 101	ATGA1_MOUSE	10	81066.7	76638.8	74747.9	61744.8	63006.4	57227.2	69072	30631.3	40284.2	37699.9	36205.1	1.90779	0.000982987
Q9D0P8	Intraflagellar transport protein 27 homolog	Ift27	Q9D0P8	Q9D0P8;A0A2R8VI57	Ift27	Intraflagellar transport protein 27 homolog	IFT27_MOUSE	8	99569.2	103041	113847	81200.5	93231.8	87584.1	96412.3	55491.9	53256.9	42904.9	50551.2	1.90722	0.000447921
P51791	H(+)/Cl(-) exchange transporter 3	Clcn3	P51791	P51791;A0A6Q6Q7B9;E9Q2I1;Q3TTK0;Q6PEV2;Q6PGA5;Q790S0;Q8K4W7;Q8K4W8;Q8K4W9;Q3UEX5	Clcn3	H(+)/Cl(-) exchange transporter 3	CLCN3_MOUSE	13	70244.4	67504.9	61508.2	111620	92272.9	83805.1	81159.2	52623.1	34825.9	40231.3	42560.1	1.90693	0.0131399
Q8BZ20	Protein mono-ADP-ribosyltransferase PARP12	Parp12	Q8BZ20	Q8BZ20;Q3U0S1	Parp12	Protein mono-ADP-ribosyltransferase PARP12	PAR12_MOUSE	21	90274	109869	82875.5	127119	116687	133113	109990	53443.2	63117.1	56488.1	57682.8	1.9068	0.0034503
E9PYG6	RAS p21 protein activator 1	Rasa1	E9PYG6	E9PYG6;Q3V090;Q91YX7	Rasa1	RAS p21 protein activator 1	E9PYG6_MOUSE	70	110929	131355	105959	217526	195601	212959	162388	81618.8	90571	83392.1	85194	1.9061	0.0420789
B9EJ86	Oxysterol-binding protein-related protein 8	Osbpl8	B9EJ86	B9EJ86;A0A0R4J150;A0A5F8MPC5	Osbpl8	Oxysterol-binding protein-related protein 8	OSBL8_MOUSE	49	260884	277703	243256	262541	248556	229963	253817	127410	142844	129316	133190	1.90568	8.56799e-06
E9PY46	Intraflagellar transport protein 140 homolog	Ift140	E9PY46	E9PY46;A0A3B2W3F6;E9Q682;Q3TA81;Q3TQ94;Q6RUU2;Q6ZQ91;Q91VU5	Ift140	Intraflagellar transport protein 140 homolog	IF140_MOUSE	34	51017.6	63366	45282.4	65680.6	57108.7	61830.6	57381	28297.2	32421.2	29630.3	30116.2	1.90532	0.000735252
A1L3P4	Sodium/hydrogen exchanger 6	Slc9a6	A1L3P4	A1L3P4;B0QZV3;Q80U52;A0A140LJ55	Slc9a6	Sodium/hydrogen exchanger 6	SL9A6_MOUSE	16	138145	132850	151251	197486	175978	168159	160645	75777.2	85372.7	92006.5	84385.5	1.9037	0.0014235
B1AVZ0	Uracil phosphoribosyltransferase homolog	Uprt	B1AVZ0	B1AVZ0	Uprt	Uracil phosphoribosyltransferase homolog	UPP_MOUSE	17	299445	277731	278496	235972	194284	208193	249020	141102	119978	131400	130827	1.90344	0.0025208
Q76N33	AMSH-like protease	Stambpl1	Q76N33	Q76N33	Stambpl1	AMSH-like protease	STALP_MOUSE	23	109373	124372	127319	114477	109419	115144	116684	54327.8	71158.6	58553.2	61346.5	1.90205	2.31363e-05
Q61009	Scavenger receptor class B member 1	Scarb1	Q61009	Q61009	Scarb1	Scavenger receptor class B member 1	SCRB1_MOUSE	7	222463	216371	230123	191076	157144	156708	195648	100507	112863	95301	102890	1.90151	0.00228335
P70398	Probable ubiquitin carboxyl-terminal hydrolase FAF-X	Usp9x	P70398	P70398;Q4FE56;F8VPU6;Q91XW2;E9PWA9;G3UY52;Q8C7T5	Usp9x	Probable ubiquitin carboxyl-terminal hydrolase FAF-X	USP9X_MOUSE	162	437621	485436	417649	507144	479318	515047	473702	239127	270785	238697	249536	1.89833	3.42289e-05
F6RJQ8	Signal peptide peptidase like 2A (Fragment)	Sppl2a	F6RJQ8	F6RJQ8	Sppl2a	Signal peptide peptidase like 2A (Fragment)	F6RJQ8_MOUSE	3	82932.3	99100	68948.9	88713.6	92561.7	98605.9	88477.1	42608.6	58998.9	38256.7	46621.4	1.89778	0.00116227
Q8VED2	Biogenesis of lysosome-related organelles complex 1 subunit 4	Bloc1s4	Q8VED2	Q8VED2	Bloc1s4	Biogenesis of lysosome-related organelles complex 1 subunit 4	BL1S4_MOUSE	9	80650.4	83296.3	95218.1	62445.7	77094.6	82574.3	80213.2	46756.2	38181.6	41880.8	42272.9	1.89751	0.000675927
Q8C754	Vacuolar protein sorting-associated protein 52 homolog	Vps52	Q8C754	Q8C754;A0A068BGT0;G3UY33;Q3V3A4	Vps52	Vacuolar protein sorting-associated protein 52 homolog	VPS52_MOUSE	30	93961.8	91313.7	93626.8	81509.7	106164	104343	95153.2	45910.4	54700.5	49845.8	50152.2	1.89729	9.52235e-05
P56380	Bis(5'-nucleosyl)-tetraphosphatase [asymmetrical]	Nudt2	P56380	P56380;Q3V1C8	Nudt2	Bis(5'-nucleosyl)-tetraphosphatase [asymmetrical]	AP4A_MOUSE	13	266988	250189	243487	92746.1	182445	207074	207155	106374	121023	100158	109185	1.89728	0.0381605
P52734	FYVE, RhoGEF and PH domain-containing protein 1	Fgd1	P52734	P52734;Q3UG32;A2ALP5;Q99K79	Fgd1	FYVE, RhoGEF and PH domain-containing protein 1	FGD1_MOUSE	25	34310.6	31088	31428.4	66804.8	50659.6	53402.4	44615.6	23393	25674.1	21499.5	23522.2	1.89675	0.047195
Q8BUN5	Mothers against decapentaplegic homolog 3	Smad3	Q8BUN5	Q62432;Q8BUN5;E9Q3M0;Q3V3E0	Smad3	Mothers against decapentaplegic homolog 3	SMAD3_MOUSE	19	225692	221279	207123	169319	181018	174472	196484	97751	105088	108321	103720	1.89437	0.000431407
P61028	Ras-related protein Rab-8B	Rab8b	P61028	P61028;Q0PD49;Q8BKQ0	Rab8b	Ras-related protein Rab-8B	RAB8B_MOUSE	8	200352	196505	206250	194615	209075	175078	196979	102759	107610	101670	104013	1.89379	4.3213e-06
P28741	Kinesin-like protein KIF3A	Kif3a	P28741	P28741;B1AQZ2;Q3TET1;Q3UI47;B1AQZ5	Kif3a	Kinesin-like protein KIF3A	KIF3A_MOUSE	33	128789	122276	125107	115637	112128	113064	119500	63399.6	68947	57047.4	63131.3	1.89288	6.22878e-06
Q63810	Calcineurin subunit B type 1	Ppp3r1	Q63810	Q63810	Ppp3r1	Calcineurin subunit B type 1	CANB1_MOUSE	14	231661	265149	281602	126202	154538	178772	206321	108382	108755	109864	109000	1.89284	0.035479
Q4VAA7	Sorting nexin-33	Snx33	Q4VAA7	Q4VAA7	Snx33	Sorting nexin-33	SNX33_MOUSE	18	101752	89170.9	94875	87652.7	82078.8	75839.4	88561.5	48841.7	46246.7	45495.8	46861.4	1.88986	0.000129734
Q9CQ74	Leptin receptor overlapping transcript-like 1	Leprotl1	Q9CQ74	Q9CQ74;Q3U3K5	Leprotl1	Leptin receptor overlapping transcript-like 1	LERL1_MOUSE	2	13893.1	17578.4	22568.1	28540.1	25775	34208	23760.5	14341.9	7995.85	15394.9	12577.5	1.88912	0.0477809
Q3V1N5	Hdc homolog, cell cycle regulator	Heca	Q3V1N5	Q3V1N5	Heca	Hdc homolog, cell cycle regulator	Q3V1N5_MOUSE	12	33412.9	36269.2	27544.8	27663.8	20380.7	31731.8	29500.5	17460.4	12682.2	16719.4	15620.7	1.88856	0.00527862
O35075	Vacuolar protein sorting-associated protein 26C	Vps26c	O35075	O35075;A0A338P6T5	Vps26c	Vacuolar protein sorting-associated protein 26C	VP26C_MOUSE	13	187141	200935	186648	282304	263769	284536	234222	124084	112971	135082	124046	1.88819	0.00640724
Q8CAS9	Protein mono-ADP-ribosyltransferase PARP9	Parp9	Q8CAS9	Q8CAS9;H7BWY5	Parp9	Protein mono-ADP-ribosyltransferase PARP9	PARP9_MOUSE	5	16430.4	14240.3	15759.7	14480.6	14262.3	10722	14315.9	11491.3	3674.82		7583.06	1.88788	0.0289951
Q3TLI0	Trafficking protein particle complex subunit 10	Trappc10	Q3TLI0	Q3TLI0	Trappc10	Trafficking protein particle complex subunit 10	TPC10_MOUSE	37	71295.3	64801.1	60810.4	58368.2	67986.3	73065	66054.4	30873.8	37506.5	36633.3	35004.5	1.88702	7.0299e-05
Q9ERN0	Secretory carrier-associated membrane protein 2	Scamp2	Q9ERN0	Q9ERN0;Q3TAL2;Q3TU28	Scamp2	Secretory carrier-associated membrane protein 2	SCAM2_MOUSE	6	197622	164297	164357	312004	224796	207178	211709	112162	102976	121702	112280	1.88555	0.0192215
P97333	Neuropilin-1	Nrp1	P97333	P97333;Q3UFP7;Q3UQY7	Nrp1	Neuropilin-1	NRP1_MOUSE	34	94947.4	85103.7	90342.4	80364.6	67959.3	64831.7	80591.5	44589.7	45278.8	38367.5	42745.3	1.88539	0.00133626
Q8CI71	Syndetin	Vps50	Q8CI71	Q8CI71	Vps50	Syndetin	VPS50_MOUSE	46	149904	154481	141431	148541	166746	191002	158684	82322.9	85121.7	85242.9	84229.2	1.88396	0.000222678
P35279	Ras-related protein Rab-6A	Rab6a	P35279	P35279;Q0PD54;D3YV69;Q3U4W5	Rab6a	Ras-related protein Rab-6A	RAB6A_MOUSE	26	2102390	2156130	2324400	3372340	2462340	2501940	2486590	1316720	1469310	1174580	1.3202e+06	1.88349	0.00435622
A2ANC6	Adaptor-related protein 5 complex, sigma 1 subunit	Ap5s1	A2ANC6	A2ANC6	Ap5s1	Adaptor-related protein 5 complex, sigma 1 subunit	A2ANC6_MOUSE	4	28264.1	28678.9	36760.8	29566.1	23899.7	19421	27765.1	9859.68	19712.4	14662.3	14744.8	1.88304	0.0131783
Q66T02	Pleckstrin homology domain-containing family G member 5	Plekhg5	Q66T02	Q66T02;A0A0A0MQC2;A0A2X0SG37;A0A5F8MPI8;B1AS67	Plekhg5	Pleckstrin homology domain-containing family G member 5	PKHG5_MOUSE	33	113353	102718	99816.6	124218	121071	124155	114222	58830.1	65418.9	57800.4	60683.1	1.88227	8.80527e-05
Q99JW4	LIM and senescent cell antigen-like-containing domain protein 1	Lims1	Q99JW4	Q99JW4;A0A0R4J005;A0A5F8MPJ3;A8CVP1;A8CVP4;E9QP62;Q4ZJB3;Q9D7B2	Lims1	LIM and senescent cell antigen-like-containing domain protein 1	LIMS1_MOUSE	43	664549	616177	628562	468502	601237	607961	597831	320082	304432	328458	317657	1.882	0.00022478
Q8K0C9	GDP-mannose 4,6 dehydratase	Gmds	Q8K0C9	Q8K0C9	Gmds	GDP-mannose 4,6 dehydratase	GMDS_MOUSE	27	128140	138281	121504	94571.9	111079	122889	119411	60007.6	68392.9	61994	63464.8	1.88153	0.000485999
Q91YP3	Deoxyribose-phosphate aldolase	Dera	Q91YP3	Q91YP3;A0A0N4SUV7;A0A0N4SVW1;Q3THN2;A0A0N4SUT8;A0A0N4SVH5	Dera	Deoxyribose-phosphate aldolase	DEOC_MOUSE	16	366487	370030	398301	214657	374924	371561	349327	184706	205145	167250	185700	1.88113	0.00502195
Q8K341	Alpha-tubulin N-acetyltransferase 1	Atat1	Q8K341	Q8K341;B8JJ72;F7BUT2;Q9DCR0	Atat1	Alpha-tubulin N-acetyltransferase 1	ATAT_MOUSE	9	58806	72988	61251.4	67392.5	61868	52293	62433.2	25411.7	27983.7	46194.9	33196.8	1.8807	0.00187357
Q3ZAS0	Sodium/hydrogen exchanger 2	Slc9a2	Q3ZAS0	Q3ZAS0;Q9WUJ4	Slc9a2	Sodium/hydrogen exchanger 2	SL9A2_MOUSE	6	33517	26731	30226.5	27122	32390.4	29603.8	29931.8	16262.6	13123.9	18388.2	15924.9	1.87956	0.000159981
Q64331	Unconventional myosin-VI	Myo6	Q64331	Q64331;V9GX76;E9PVU0;E9Q174;E9Q175;V9GXM4;Q8BK95	Myo6	Unconventional myosin-VI	MYO6_MOUSE	51	707848	799874	702289	973061	789695	831611	800730	381255	448719	448891	426288	1.87838	0.000473983
Q91YT8	CSC1-like protein 1	Tmem63a	Q91YT8	Q91YT8	Tmem63a	CSC1-like protein 1	CSCL1_MOUSE	23	238193	265359	265015	340231	269361	286384	277424	143329	153974	145813	147705	1.87822	0.000415674
O35609	Secretory carrier-associated membrane protein 3	Scamp3	O35609	O35609;B2M0S2;E9Q855;Q3TDM8;Q3UK26;Q3UXS0	Scamp3	Secretory carrier-associated membrane protein 3	SCAM3_MOUSE	17	446055	436633	487888	735911	634446	657871	566467	281285	319117	304951	301784	1.87706	0.00995867
Q9QZ88	Vacuolar protein sorting-associated protein 29	Vps29	Q9QZ88	Q9QZ88;D3YYD5;D3Z645	Vps29	Vacuolar protein sorting-associated protein 29	VPS29_MOUSE	29	603595	613841	577689	311501	552060	598182	542811	296564	301405	269594	289188	1.87702	0.00806234
O70325	Phospholipid hydroperoxide glutathione peroxidase	Gpx4	O70325	O70325;Q76LV0;Q3TIF2;Q3TI34;Q5XJZ8;S4R1E5	Gpx4	Phospholipid hydroperoxide glutathione peroxidase	GPX4_MOUSE	16	180286	173606	173988	161729	138973	130844	159904	93613.9	88200.3	73982.9	85265.7	1.87537	0.00064222
Q0KL02	Triple functional domain protein	Trio	Q0KL02	Q0KL02;A0A2I3BRP6	Trio	Triple functional domain protein	TRIO_MOUSE	143	160743	168610	145995	246654	210484	225928	193069	103593	106951	98536.2	103027	1.87397	0.00733895
O08919	Numb-like protein	Numbl	O08919	O08919;Q3UH86	Numbl	Numb-like protein	NUMBL_MOUSE	17	119082	112214	110761	72427.4	91698.7	77005.8	97198.1	50512.3	50346.6	54771.6	51876.8	1.87363	0.00639341
Q8BG94	COMM domain-containing protein 7	Commd7	Q8BG94	Q8BG94;A2AU52;Q56A13;Q8BTK9	Commd7	COMM domain-containing protein 7	COMD7_MOUSE	12	198120	180476	198452	123940	165139	191382	176252	86420.8	86514.8	109273	94069.5	1.87363	0.00241815
Q9Z2X2	26S proteasome non-ATPase regulatory subunit 10	Psmd10	Q9Z2X2	Q9Z2X2	Psmd10	26S proteasome non-ATPase regulatory subunit 10	PSD10_MOUSE	22	302384	312543	290364	190987	201388	226150	253969	142079	125119	139535	135578	1.87324	0.00823555
B1AY13	Ubiquitin carboxyl-terminal hydrolase 24	Usp24	B1AY13	B1AY13;E9PV45	Usp24	Ubiquitin carboxyl-terminal hydrolase 24	UBP24_MOUSE	105	206542	242029	219445	236639	243667	257473	234299	119636	132880	122729	125082	1.87317	2.62508e-05
Q811D0	Disks large homolog 1	Dlg1	Q811D0	Q811D0;Q3UP61;D3Z3B8;E9Q9H0;H7BWY4;Q571K0;S4R2T8	Dlg1	Disks large homolog 1	DLG1_MOUSE	51	630684	554696	620634	257736	445224	402696	485278	276726	251536	248976	259079	1.87309	0.0347862
Q8BWQ6	VPS35 endosomal protein-sorting factor-like	Vps35l	Q8BWQ6	Q8BWQ6;D3YW19;D3YW20;F6RR19;I1E4X5	Vps35l	VPS35 endosomal protein-sorting factor-like	VP35L_MOUSE	62	107327	119144	98243.9	173465	134668	168336	133531	67560.1	75401.5	70929	71296.9	1.87288	0.013109
A0A088MLT8	IQCJ-SCHIP1 readthrough transcript protein	Iqcj-Schip1	A0A088MLT8	A0A088MLT8;P0DPB4;A0A0A6YXQ5	Iqcj-Schip1	IQCJ-SCHIP1 readthrough transcript protein	IQIP1_MOUSE	4	54772.2	42115.6	41467.4	56648.6	55356.9	58253.8	51435.8	34456	20532.6	27408.8	27465.8	1.87272	0.00254133
O35710	Nocturnin	Noct	O35710	O35710;B2RTJ8;A0A0A6YY01;Q3UEU2	Noct	Nocturnin	NOCT_MOUSE	7	16730.3	15241.4	11485.8	15996.8	21127.3	20098.2	16780	8692.79		9232.07	8962.43	1.87226	0.0239722
Q9D2Y4	Mixed lineage kinase domain-like protein	Mlkl	Q9D2Y4	Q9D2Y4;D3YV42	Mlkl	Mixed lineage kinase domain-like protein	MLKL_MOUSE	26	215520	243186	210666	375420	330310	367329	290405	142353	159395	163705	155151	1.87176	0.0210396
Q4PZA2	Endothelin-converting enzyme 1	Ece1	Q4PZA2	Q4PZA2;A0A183ZRM3	Ece1	Endothelin-converting enzyme 1	ECE1_MOUSE	49	237057	212263	230391	414026	413359	402624	318287	177500	164321	168552	170124	1.87091	0.043756
Q923T9	Calcium/calmodulin-dependent protein kinase type II subunit gamma	Camk2g	Q923T9	Q923T9;A0A2I3BQP6;Q6ZWS7	Camk2g	Calcium/calmodulin-dependent protein kinase type II subunit gamma	KCC2G_MOUSE	30	964572	883361	899345	543533	765079	691566	791243	410505	425985	432555	423015	1.87048	0.00562277
Q8CFV9	Riboflavin kinase	Rfk	Q8CFV9	Q8CFV9	Rfk	Riboflavin kinase	RIFK_MOUSE	7	133790	147255	132461	160977	144377	145999	144143	63128.5	79622.8	88537.7	77096.3	1.86965	6.21258e-05
Q9CQD1	Ras-related protein Rab-5A	Rab5a	Q9CQD1	Q9CQD1	Rab5a	Ras-related protein Rab-5A	RAB5A_MOUSE	11	564297	507522	568402	602775	549414	510506	550486	321661	295083	266948	294564	1.86882	1.47166e-05
Q64008	Ras-related protein Rab-34	Rab34	Q64008	Q64008;B1AQD4;B1AQD3;Q0PD20	Rab34	Ras-related protein Rab-34	RAB34_MOUSE	27	626935	589217	587331	673197	697160	728367	650368	287595	369038	388300	348311	1.8672	0.000138522
P70441	Na(+)/H(+) exchange regulatory cofactor NHE-RF1	Nherf1	P70441	P70441;Q3TG37	Nherf1	Na(+)/H(+) exchange regulatory cofactor NHE-RF1	NHRF1_MOUSE	28	446344	431922	449209	256135	484154	442181	418324	236131	191289	244871	224097	1.86671	0.00592517
Q6NXM5	4632419I22Rik protein	Brip1os	Q6NXM5	Q3U4K5;Q6NXM5	Brip1os	4632419I22Rik protein	Q6NXM5_MOUSE	9	120176	124081	116068	112421	103933	99307.3	112664	49142.6	70558.5	61368.3	60356.5	1.86665	0.000139171
Q61037	Tuberin	Tsc2	Q61037	Q61037;Q3UHB2;Q3TBX9;Q3TCQ7;Q3UG84;Q3UG88;Q3UGI8;Q7TT21;A0A2I3BPE9;A0A2I3BPP1;A0A2I3BRT5;Q3UI96	Tsc2	Tuberin	TSC2_MOUSE	49	92020.2	96031.8	83259.5	122576	100219	116301	101735	50327.1	55621.7	57578.1	54509	1.86638	0.00122372
Q9DAI2	Intraflagellar transport protein 22 homolog	Ift22	Q9DAI2	Q9DAI2;A0A0G2JDJ1;A0A0G2JF44;A0A0H2UKB7;Q3TV16	Ift22	Intraflagellar transport protein 22 homolog	IFT22_MOUSE	16	168379	161030	171242	109330	115183	112987	139692	81310.9	68582.2	74689.3	74860.8	1.86602	0.00897239
Q9ER62	Tumor necrosis factor receptor superfamily member 22	Tnfrsf22	Q9ER62	Q9ER62	Tnfrsf22	Tumor necrosis factor receptor superfamily member 22	TNR22_MOUSE	9	42490.5	32626.1	41458.5	51234.7	48420.9	47603.2	43972.3	24453	21459.4	24790.1	23567.5	1.8658	0.00150048
Q66JT1	Volume-regulated anion channel subunit LRRC8E	Lrrc8e	Q66JT1	Q66JT1	Lrrc8e	Volume-regulated anion channel subunit LRRC8E	LRC8E_MOUSE	25	46715.9	47751.4	53007.1	55653.4	53575	52610.1	51552.2	27511.5	28821.7	26585.7	27639.6	1.86515	1.04571e-05
Q8CFW7	Coiled-coil and C2 domain-containing protein 2A	Cc2d2a	Q8CFW7	Q8CFW7;F6YZ61	Cc2d2a	Coiled-coil and C2 domain-containing protein 2A	C2D2A_MOUSE	12	54046.6	54705.2	51800.9	49284.5	37692.8	42184.3	48285.7	30226.5	25538.8	21920.5	25895.3	1.86465	0.00142956
Q925E7	Serine/threonine-protein phosphatase 2A 55 kDa regulatory subunit B delta isoform	Ppp2r2d	Q925E7	Q925E7;G3UXS9	Ppp2r2d	Serine/threonine-protein phosphatase 2A 55 kDa regulatory subunit B delta isoform	2ABD_MOUSE	7	115144	116278	103231	70623.9	113415	114915	105601	58709.6	59753.4	51472	56645	1.86426	0.00264409
O88342	WD repeat-containing protein 1	Wdr1	O88342	O88342;Q3TJY2;A0A0J9YU05;Q3TE06;Q3TNK2;Q3U136;Q80ZI9;Q9DBM8;Q9DC08	Wdr1	WD repeat-containing protein 1	WDR1_MOUSE	70	1807130	1768280	1869920	726078	2045750	2173160	1.73172e+06	930569	960914	895834	929106	1.86386	0.0353711
D3Y273	Anion exchange protein	Slc4a7	D3Y273	D3Y273;E3UVT8;F8VQC9;H6WZF5;I1VGT4;U3RKD2	Slc4a7	Anion exchange protein	D3Y273_MOUSE	1	36772.7	25877.2	30789.3	61878.7	50588.4	45288.5	41865.8	22042.3	19800.4	25600.2	22481	1.86228	0.0471321
P62748	Hippocalcin-like protein 1	Hpcal1	P62748	P62748;A0A1Y7VMK3	Hpcal1	Hippocalcin-like protein 1	HPCL1_MOUSE	32	2040360	1981920	2155840	1317870	1555040	1610140	1.77686e+06	959438	969342	933806	954195	1.86216	0.00416058
Q7TT50	Serine/threonine-protein kinase MRCK beta	Cdc42bpb	Q7TT50	Q7TT50;B2RQQ7;A0A1Y7VKD5	Cdc42bpb	Serine/threonine-protein kinase MRCK beta	MRCKB_MOUSE	118	217508	216654	210393	163526	197495	212550	203021	106210	115414	105604	109076	1.86128	0.00013634
Q8K1R7	Serine/threonine-protein kinase Nek9	Nek9	Q8K1R7	Q8K1R7;Q69Z43	Nek9	Serine/threonine-protein kinase Nek9	NEK9_MOUSE	35	244814	267617	262566	242504	258898	294989	261898	144681	146564	130977	140741	1.86086	1.79887e-05
Q6ZPS6	Ankyrin repeat and IBR domain-containing protein 1	Ankib1	Q6ZPS6	Q6ZPS6;A0A0G2JEA0;B2RX15	Ankib1	Ankyrin repeat and IBR domain-containing protein 1	AKIB1_MOUSE	37	83480.4	86340.6	79161.2	71377.4	75243.5	71191.6	77799.1	46443	40974.5	38046	41821.2	1.86028	4.99342e-05
Q4LDD4	Arf-GAP with Rho-GAP domain, ANK repeat and PH domain-containing protein 1	Arap1	Q4LDD4	Q4LDD4;E9PUB0	Arap1	Arf-GAP with Rho-GAP domain, ANK repeat and PH domain-containing protein 1	ARAP1_MOUSE	53	148302	183591	152055	204995	195416	198687	180508	99162.3	96282	95709.9	97051.4	1.85992	0.000745703
A2AN08	E3 ubiquitin-protein ligase UBR4	Ubr4	A2AN08	A2AN08;Z4YMA7	Ubr4	E3 ubiquitin-protein ligase UBR4	UBR4_MOUSE	249	338555	383485	331302	335393	345520	383693	352991	188598	193225	187550	189791	1.8599	9.67002e-06
Q9ES97	Reticulon-3	Rtn3	Q9ES97	Q9ES97	Rtn3	Reticulon-3	RTN3_MOUSE	10	2264880	2049840	2421010	2730150	2459170	2697370	2437070	1333450	1276450	1321860	1.31059e+06	1.85953	0.000166521
Q8VDP3	[F-actin]-monooxygenase MICAL1	Mical1	Q8VDP3	Q8VDP3;E9PUI4	Mical1	[F-actin]-monooxygenase MICAL1	MICA1_MOUSE	52	278401	290239	299630	211057	263496	283757	271097	137202	146562	153765	145843	1.85883	0.000333376
P05214	Tubulin alpha-3 chain	Tuba1a	P05214;P68369	P05214;P68369;Q5FW91;Q9D9Y2	Tuba1a;Tuba3a	Tubulin alpha-3 chain	TBA1A_MOUSE;TBA3_MOUSE	2	2100320	2871300	2544460	3360880	2679550	3711800	2.87805e+06	1999230	1286110	1362590	1549310	1.85763	0.00967594
Q91YM2	Rho GTPase-activating protein 35	Arhgap35	Q91YM2	Q91YM2;B2RTN5;Q3UVZ8;Q5U612	Arhgap35	Rho GTPase-activating protein 35	RHG35_MOUSE	73	135068	148358	128007	205010	197981	204383	169801	87802.6	90071.1	96473.4	91449	1.85678	0.00890289
Q91XD6	Vacuolar protein-sorting-associated protein 36	Vps36	Q91XD6	Q91XD6;Q3TSR1;Q3UBB2	Vps36	Vacuolar protein-sorting-associated protein 36	VPS36_MOUSE	30	142141	157390	144203	156341	147479	181837	154898	72943.5	91245	86486	83558.2	1.85378	0.000130506
Q922R0	cAMP-dependent protein kinase catalytic subunit PRKX	Prkx	Q922R0	Q922R0;Q3UDT1;B1AVU1	Prkx	cAMP-dependent protein kinase catalytic subunit PRKX	PRKX_MOUSE	4	59108.5	69172.5	64893.7	118407	102058	95355.4	84832.5	38121	69739.5	29429.9	45763.5	1.85372	0.0481274
O88351	Inhibitor of nuclear factor kappa-B kinase subunit beta	Ikbkb	O88351	O88351;Q5D0E0;A0A0R4J0T4;Q05DR8;F6ULQ4;Q3U141;Q3USX8;Q3V454	Ikbkb	Inhibitor of nuclear factor kappa-B kinase subunit beta	IKKB_MOUSE	39	272310	314046	257523	370564	350655	366881	321996	186804	160065	174303	173724	1.85349	0.00154035
Q8R4K2	Interleukin-1 receptor-associated kinase 4	Irak4	Q8R4K2	Q8R4K2;Q3USX5	Irak4	Interleukin-1 receptor-associated kinase 4	IRAK4_MOUSE	14	79030.9	73718.8	75153.4	49961.4	56464.5	50381.8	64118.5	28819.9	37351.6	37616.6	34596	1.85335	0.0085754
A0A5F8MPX2	Synaptotagmin-like 2	Sytl2	A0A5F8MPX2	A0A5F8MPX2	Sytl2	Synaptotagmin-like 2	A0A5F8MPX2_MOUSE	6	12828.5	12022.5	12089.7	13862.5	10943.7	9439.1	11864.3	8723.08	8241.71	2241.36	6402.05	1.85321	0.0126988
Q9QXG2	Rab proteins geranylgeranyltransferase component A 1	Chm	Q9QXG2	Q9QXG2;Q9QZD5;A0A0R4J1A1;A2AD03;Q3UR39;Q8CBI2;Q9CS14	Chm	Rab proteins geranylgeranyltransferase component A 1	RAE1_MOUSE	15	97044.6	93593.9	94105.5	49055.8	75141.3	95610.6	84091.9	38388.1	54180.8	43586.1	45385	1.85286	0.0131535
A6H6A9	Rab GTPase-activating protein 1-like	Rabgap1l	A6H6A9	A6H6A9	Rabgap1l	Rab GTPase-activating protein 1-like	RBG1L_MOUSE	20	49490.1	48222.2	45911.2	60604.5	58504	55366.9	53016.5	26029	27952.5	31864.7	28615.4	1.85273	0.000331609
Q8K0U3	Transmembrane protein 17	Tmem17	Q8K0U3	Q8K0U3	Tmem17	Transmembrane protein 17	TMM17_MOUSE	2	37375	28139.6	38455.6	34541	33051.3	40143.6	35284.3	17207.9	20907		19057.5	1.85147	0.0029022
P14602	Heat shock protein beta-1	Hspb1	P14602	P14602;Q545F4	Hspb1	Heat shock protein beta-1	HSPB1_MOUSE	27	12232600	12074000	12831700	12830300	11558500	11821200	1.22247e+07	6561400	6418770	6829100	6603090	1.85136	4.97583e-07
Q8R2G6	Coiled-coil domain-containing protein 80	Ccdc80	Q8R2G6	Q8R2G6	Ccdc80	Coiled-coil domain-containing protein 80	CCD80_MOUSE	21	33994.7	36342.9	41210.2	28881.9	19277	30517.4	31704	19439.1	16348.6	15608.6	17132.1	1.85056	0.0149374
Q9D2N9	Vacuolar protein sorting-associated protein 33A	Vps33a	Q9D2N9	Q9D2N9;Q80XK7	Vps33a	Vacuolar protein sorting-associated protein 33A	VP33A_MOUSE	26	273839	263183	264432	320182	275770	269304	277785	156699	152910	140729	150113	1.85051	2.59472e-05
P63268	Actin, gamma-enteric smooth muscle	Actg2	P63268	P63268;Q3UJ36	Actg2	Actin, gamma-enteric smooth muscle	ACTH_MOUSE	1	224303	206516	182858	228480	317676	325637	247578	163330	118805	119398	133844	1.84975	0.0178202
Q8K0T2	Cytoplasmic dynein 2 light intermediate chain 1	Dync2li1	Q8K0T2	Q8K0T2	Dync2li1	Cytoplasmic dynein 2 light intermediate chain 1	DC2L1_MOUSE	10	33825.2	24859.4	26434.2	23116	27795.3	27925.5	27325.9	16049.3	13555.4	14714.2	14773	1.84973	0.000822452
Q8BYJ6	TBC1 domain family member 4	Tbc1d4	Q8BYJ6	Q8BYJ6;E0CX53;E9Q6Q8;F6SUV7;H7BX82;Q05BK2	Tbc1d4	TBC1 domain family member 4	TBCD4_MOUSE	25	45726.7	43756.9	49851.3	38417.2	35856.8	41927.6	42589.4	21828.3	26455.2	20815.9	23033.1	1.84905	0.000504517
F7BE84	Ankyrin repeat domain 50 (Fragment)	Ankrd50	F7BE84	F7BE84	Ankrd50	Ankyrin repeat domain 50 (Fragment)	F7BE84_MOUSE	43	54913.1	68434.1	61424.9	73807	71876.4	74747.9	67533.9	39185.5	35686.1	34770.3	36547.3	1.84785	0.000335298
E9Q2E4	HECT domain E3 ubiquitin protein ligase 4	Hectd4	E9Q2E4	E9Q2E4	Hectd4	HECT domain E3 ubiquitin protein ligase 4	E9Q2E4_MOUSE	93	74982.6	81182.4	70491.9	58381	58266.4	62723.8	67671.4	36174.4	38625.9	35105.1	36635.1	1.84717	0.000929915
Q8BX07	Carboxy-terminal domain RNA polymerase II polypeptide A small phosphatase 2	Ctdsp2	Q8BX07	Q8BX07;Q5EBQ9;Q8R3B3	Ctdsp2	Carboxy-terminal domain RNA polymerase II polypeptide A small phosphatase 2	CTDS2_MOUSE	5	58882.6	56928.9	50538.7	59323.5	51397.2	53100.4	55028.6	34451	24983.7	29945	29793.2	1.84702	5.46775e-05
Q99MS7	EH domain-binding protein 1-like protein 1	Ehbp1l1	Q99MS7	Q99MS7;E9QP49	Ehbp1l1	EH domain-binding protein 1-like protein 1	EH1L1_MOUSE	75	282524	293259	270894	350574	328425	334891	310094	171451	162920	169408	167926	1.84661	0.000153278
Q3UMB5	Guanine nucleotide exchange protein SMCR8	Smcr8	Q3UMB5	Q3UMB5	Smcr8	Guanine nucleotide exchange protein SMCR8	SMCR8_MOUSE	25	56201.6	56564.7	57854.6	58872.4	54526.9	50507.6	55754.6	31846.2	29501.6	29256.9	30201.6	1.84608	2.49584e-06
Q3UKE7	Hydroxymethylglutaryl-CoA synthase	Hmgcs1	Q3UKE7	Q3UKE7	Hmgcs1	Hydroxymethylglutaryl-CoA synthase	Q3UKE7_MOUSE	1	62398.3	64418.8	64622.5	69039.9	70012.5	98473.9	71494.3	34996.3	40347.9	40875.2	38739.8	1.8455	0.00516951
Q9D071	MMS19 nucleotide excision repair protein homolog	Mms19	Q9D071	Q9D071;F6RGK4;F7A0X7;F7C9N6	Mms19	MMS19 nucleotide excision repair protein homolog	MMS19_MOUSE	54	152622	182100	141267	200421	182762	213029	178700	93729.7	104952	91845.5	96842.4	1.84527	0.0016947
Q9Z2D3	Gasdermin-E	Gsdme	Q9Z2D3	Q9Z2D3;Q3U2S1;D3YYP5;E9Q308;E9Q5V3;Q3TBE9	Gsdme	Gasdermin-E	GSDME_MOUSE	27	247797	250847	242860	346256	308705	313298	284960	161307	152369	149763	154480	1.84465	0.00155625
Q80UW5	Serine/threonine-protein kinase MRCK gamma	Cdc42bpg	Q80UW5	Q80UW5;Q3V0F4	Cdc42bpg	Serine/threonine-protein kinase MRCK gamma	MRCKG_MOUSE	20	25195.9	29899.1	27964.1	39543.7	43281	43286.6	34861.7	17586.6	19384.5	19781.4	18917.5	1.84283	0.0136104
Q9CR56	NF-kappa-B inhibitor-interacting Ras-like protein 2	Nkiras2	Q9CR56	Q9CR56;F6XZA4	Nkiras2	NF-kappa-B inhibitor-interacting Ras-like protein 2	KBRS2_MOUSE	11	105314	89654	95321.2	151381	132769	138724	118861	63000	67105	63422.9	64509.3	1.84253	0.00910657
Q6Q899	Antiviral innate immune response receptor RIG-I	Rigi	Q6Q899	Q6Q899;A1L0V6;A7YY79;A2AP29;Q05CC6;Q3KQQ7;Q3U1I9	Rigi	Antiviral innate immune response receptor RIG-I	RIGI_MOUSE	24	67078.7	60439.7	54696.3	39882.2	36272.3	39352.6	49620.3	20254.6	32296.5	28244.1	26931.7	1.84245	0.0254798
A2ATK9	Family with sequence similarity 171, member A1	Fam171a1	A2ATK9	A2ATK9;A2ATL0;A2ATL1;Q8K2R1	Fam171a1	Family with sequence similarity 171, member A1	A2ATK9_MOUSE	41	108969	95534.1	105230	115553	108711	113607	107934	60633.9	54748.1	60501.6	58627.9	1.841	1.06236e-05
P35283	Ras-related protein Rab-12	Rab12	P35283	P35283;A2CG35	Rab12	Ras-related protein Rab-12	RAB12_MOUSE	20	89729	107817	109812	193157	165063	180270	140975	68792.6	79545.6	81563.4	76633.9	1.83959	0.0439672
Q91UZ1	1-phosphatidylinositol 4,5-bisphosphate phosphodiesterase	Plcb4	Q91UZ1	A2AT91;Q91UZ1;V9GXQ9	Plcb4	1-phosphatidylinositol 4,5-bisphosphate phosphodiesterase	Q91UZ1_MOUSE	38	149292	128134	151365	107917	106233	98279	123537	66810.2	71025.9	63653.7	67163.3	1.83935	0.00466649
O89013	Leptin receptor gene-related protein	Leprot	O89013	O89013;Q8BTS6	Leprot	Leptin receptor gene-related protein	OBRG_MOUSE	1	24383	29358.9	27744.4	23831.2	27516	36948.8	28297	13338.1	15651.1	17194.4	15394.5	1.83812	0.00310869
P57680	EvC complex member EVC	Evc	P57680	P57680;D3YUJ0;E9Q2E6;Q8VBY5	Evc	EvC complex member EVC	EVC_MOUSE	20	28471.3	26646.4	24520.3	22610	22947.2	21708.3	24483.9	15838.4	13047.3	11074.7	13320.1	1.83811	0.000451838
Q8VEJ9	Vacuolar protein sorting-associated protein 4A	Vps4a	Q8VEJ9	Q8VEJ9;Q3TDX2	Vps4a	Vacuolar protein sorting-associated protein 4A	VPS4A_MOUSE	24	190890	166544	186364	153049	154794	146078	166286	91062.6	88350	92028.7	90480.4	1.83782	0.000249446
Q3U0V2	Tumor necrosis factor receptor type 1-associated DEATH domain protein	Tradd	Q3U0V2	Q3U0V2;B2RRZ7;D6RCI0;I6L995	Tradd	Tumor necrosis factor receptor type 1-associated DEATH domain protein	TRADD_MOUSE	18	141843	142116	128360	194360	176585	170735	159000	87090.4	84372.6	88247.2	86570.1	1.83666	0.00202786
Q80Y98	Phospholipase DDHD2	Ddhd2	Q80Y98	Q80Y98;A0A1B0GS27;A0A1B0GSA5;A0A1B0GSV3	Ddhd2	Phospholipase DDHD2	DDHD2_MOUSE	26	128439	115085	117014	69937.2	91448.2	86240.1	101361	61398.9	53674.6	50527.1	55200.2	1.83624	0.0110655
Q8VEH3	ADP-ribosylation factor-like protein 8A	Arl8a	Q8VEH3	Q8VEH3;F6QKK2	Arl8a	ADP-ribosylation factor-like protein 8A	ARL8A_MOUSE	6	97433.3	156264	136126	238346	158361	211675	166368	79623.2	85225.2	107436	90761.5	1.83302	0.0450998
Q9CQI6	Coactosin-like protein	Cotl1	Q9CQI6	Q9CQI6;Q544F6	Cotl1	Coactosin-like protein	COTL1_MOUSE	12	267581	251710	277858	207999	398063	405694	301484	172383	167606	153492	164494	1.8328	0.0261957
Q64430	Copper-transporting ATPase 1	Atp7a	Q64430	A2AG68;Q64430;B9EJ97	Atp7a	Copper-transporting ATPase 1	ATP7A_MOUSE	53	152599	155479	154892	132297	101702	120088	136176	72779	77594.7	72929	74434.2	1.82948	0.00234633
Q8VE73	Cullin-7	Cul7	Q8VE73	Q8VE73;A9C491;E9Q6H4;Q3U270;Q3UMJ6	Cul7	Cullin-7	CUL7_MOUSE	79	107778	112578	100423	160802	137600	138522	126284	64013.8	77245.7	65918.6	69059.4	1.82863	0.00476322
Q9JI90	E3 ubiquitin-protein ligase RNF14	Rnf14	Q9JI90	Q9JI90;G3XA54	Rnf14	E3 ubiquitin-protein ligase RNF14	RNF14_MOUSE	13	61115	69683.9	68013.1	38723.8	46455.9	51346	55889.6	31194.5	31894.3	28633.2	30574	1.82801	0.0113952
Q7TSH2	Phosphorylase b kinase regulatory subunit beta	Phkb	Q7TSH2	Q7TSH2	Phkb	Phosphorylase b kinase regulatory subunit beta	KPBB_MOUSE	31	117903	129380	118350	117029	100211	94750.4	112937	51574.3	67385.6	66474.5	61811.5	1.82712	0.000503113
Q3USB7	Inactive phospholipase C-like protein 1	Plcl1	Q3USB7	Q3USB7	Plcl1	Inactive phospholipase C-like protein 1	PLCL1_MOUSE	18	30476.4	38576.5	36686.1	45283.2	39743.9	42036.7	38800.5	20673.6	19936.8	23125.3	21245.2	1.82631	0.000734947
Q8CJ12	Adhesion G-protein coupled receptor G2	Adgrg2	Q8CJ12	Q8CJ12;Q14AX7;Q14BH6;A2AHQ2;Q8BLU3	Adgrg2	Adhesion G-protein coupled receptor G2	AGRG2_MOUSE	4	29205.9	22499.8	34374.4	19065.3	23270.8	25693.7	25685	12507.1	14132.3	15552.7	14064	1.82629	0.00969022
Q9JHU2	Palmdelphin	Palmd	Q9JHU2	Q9JHU2;A0A0R4J0J0;Q3UVT7	Palmd	Palmdelphin	PALMD_MOUSE	1	51051	65031.9	58554	44463.1	63332.2	63228.4	57610.1	32364.2	33273.8	29002.2	31546.7	1.82618	0.0011984
Q91ZR2	Sorting nexin-18	Snx18	Q91ZR2	Q91ZR2;Q8C788	Snx18	Sorting nexin-18	SNX18_MOUSE	22	447406	428259	466559	411475	461623	432862	441364	258237	224366	242635	241746	1.82573	2.1091e-06
Q922K9	Tyrosine-protein kinase FRK	Frk	Q922K9	Q922K9	Frk	Tyrosine-protein kinase FRK	FRK_MOUSE	24	68177.9	66670.4	67256.2	82632.9	80881.3	88808.5	75737.9	44394.3	39544.4	40540.9	41493.2	1.82531	0.000590554
Q9D1X9	Transmembrane protein 50B	Tmem50b	Q9D1X9	Q9D1X9;D6RH99;D6RJK9	Tmem50b	Transmembrane protein 50B	TM50B_MOUSE	2	26187.3	36144.5	29383.7	29596	27759.1	26385.9	29242.8	13859.1		18198.7	16028.9	1.82438	0.00401457
A0A571BG95	Active breakpoint cluster region-related protein	Abr	A0A571BG95	A0A571BG95	Abr	Active breakpoint cluster region-related protein	A0A571BG95_MOUSE	15	49828.9	46652.9	61856.6	65725	61338.6	57721	57187.2	34453.3	31220.2	28487.5	31387	1.822	0.000799997
Q8BKC8	Phosphatidylinositol 4-kinase beta	Pi4kb	Q8BKC8	Q8BKC8;E9Q8A3;D6RI80	Pi4kb	Phosphatidylinositol 4-kinase beta	PI4KB_MOUSE	34	150985	157488	133048	82237	96294.5	99302.7	119893	66663.3	69657	61097.5	65805.9	1.82191	0.0241661
Q91X86	Transmembrane protein 98	Tmem98	Q91X86	Q91X86	Tmem98	Transmembrane protein 98	TMM98_MOUSE	6	22465.6	19080.7	20301.8	30366.4	23635.1	30039.9	24314.9	15028.3	13281.1	11731.9	13347.1	1.82174	0.0075345
Q91VS8	FERM, ARHGEF and pleckstrin domain-containing protein 2	Farp2	Q91VS8	Q91VS8;D3Z4C0	Farp2	FERM, ARHGEF and pleckstrin domain-containing protein 2	FARP2_MOUSE	19	79821.4	90661.6	76528.6	94445	78901.5	105060	87569.7	49054.3	51688.1	43482	48074.8	1.82153	0.000681139
P46467	Vacuolar protein sorting-associated protein 4B	Vps4b	P46467	P46467;Q3TN07;Q3U8P5	Vps4b	Vacuolar protein sorting-associated protein 4B	VPS4B_MOUSE	38	911540	833624	900587	960739	804067	830141	873450	495316	441067	502186	479523	1.8215	1.71678e-05
P35917	Vascular endothelial growth factor receptor 3	Flt4	P35917	P35917;Q5SU94	Flt4	Vascular endothelial growth factor receptor 3	VGFR3_MOUSE	2	38995.6	40697.2	30322.2		27891.5	37604.8	35102.3		19155.3	19387.4	19271.3	1.82147	0.0133538
O08529	Calpain-2 catalytic subunit	Capn2	O08529	O08529;Q3U3A8;Q3U8S5;Q8BPV9	Capn2	Calpain-2 catalytic subunit	CAN2_MOUSE	66	1365430	1368330	1419540	1027230	1510470	1529860	1.37014e+06	747555	735779	774349	752561	1.82064	0.000757809
Q9CQD4	Charged multivesicular body protein 1B2	Chmp1b2	Q9CQD4	Q99LU0;Q9CQD4;Q3TJ28	Chmp1b2	Charged multivesicular body protein 1B2	CH1B2_MOUSE	8	353703	281227	336354	225648	228452	209364	272458	133873	158334	157029	149745	1.81948	0.0129502
Q9ESE1	Lipopolysaccharide-responsive and beige-like anchor protein	Lrba	Q9ESE1	Q9ESE1;A0A0A6YXL6;A0A0A6YXX3;A0A1D5RM41;E9Q3Y4	Lrba	Lipopolysaccharide-responsive and beige-like anchor protein	LRBA_MOUSE	54	72410	82042.4	71974	64914.1	71741.6	75188.8	73045.1	39086.7	44096.7	37295.4	40159.6	1.81887	3.75665e-05
Q8BGG7	Ubiquitin-associated and SH3 domain-containing protein B	Ubash3b	Q8BGG7	Q8BGG7	Ubash3b	Ubiquitin-associated and SH3 domain-containing protein B	UBS3B_MOUSE	15	50901.1	48097.7	51204.3	64495	64053.6	67564.7	57719.4	31780.8	34047.7	29376.1	31734.9	1.8188	0.00153374
E9PUA3	IQ motif and Sec7 domain 1	Iqsec1	E9PUA3	E9PUA3	Iqsec1	IQ motif and Sec7 domain 1	E9PUA3_MOUSE	4	38488.3	43025	48795.2	62969.3	44547.2	51045.7	48145.1	26152.6	28853.9	24436.4	26481	1.8181	0.00399151
Q8K394	Inactive phospholipase C-like protein 2	Plcl2	Q8K394	Q8K394	Plcl2	Inactive phospholipase C-like protein 2	PLCL2_MOUSE	22	150606	167186	148947	223903	260453	254005	200850	105271	111845	114310	110475	1.81805	0.0219736
P49817	Caveolin-1	Cav1	P49817	P49817;H3BKG0	Cav1	Caveolin-1	CAV1_MOUSE	16	1107000	1022850	1128470	1154320	1078000	842843	1.05558e+06	548936	574934	618300	580723	1.8177	0.000238836
G4V4Z0	Putative envelope protein	env	G4V4Z0	G4V4Z0	env	Putative envelope protein	G4V4Z0_MOUSE	3	240544	158056	219796	125492	251383	225765	203506	123288	97173.7	115432	111965	1.81759	0.0196199
Q6PHZ2	Calcium/calmodulin-dependent protein kinase type II subunit delta	Camk2d	Q6PHZ2	A0A0G2JGS4;Q6PHZ2;E9Q1T1;E9Q1V9;E9Q1W0;Q8C8X9;E9PXV3;F6RWZ9;O70459;Q3V1X9	Camk2d	Calcium/calmodulin-dependent protein kinase type II subunit delta	KCC2D_MOUSE	24	559907	604121	567694	390711	494812	486883	517355	286876	260686	306421	284661	1.81744	0.00157689
Q922R1	Phagosome assembly factor 1	Phaf1	Q922R1	Q922R1	Phaf1	Phagosome assembly factor 1	PHAF1_MOUSE	8	31907.4	39396.3	37104	31949.7	30360.9	31656.8	33729.2	15699.1	21112.3	18908.5	18573.3	1.816	0.00039557
Q80VH1	SNW domain-containing protein 1	Snw1	Q80VH1	Q80VH1	Snw1	SNW domain-containing protein 1	Q80VH1_MOUSE	2	58667.2	53714	57751.9	58146.4	72029.5	62730.4	60506.6	42202.6	36919.7	20868.2	33330.2	1.81537	0.00194853
Q8BJ63	AP-5 complex subunit mu-1	Ap5m1	Q8BJ63	Q8BJ63;A0A0R4J0K9;A0A2I3BPF2;A0A2I3BQ42;A0A2I3BQF1	Ap5m1	AP-5 complex subunit mu-1	AP5M1_MOUSE	3	22258.8	28789.5	18050.6	26762.1	23525.3	30633.6	25003.3	13397.9	12111.3	15813.5	13774.2	1.81522	0.00567007
Q99J93	Interferon-induced transmembrane protein 2	Ifitm2	Q99J93	Q99J93	Ifitm2	Interferon-induced transmembrane protein 2	IFM2_MOUSE	4	268079	248720	253075	240008	251791	249667	251890	147213	131664	138103	138993	1.81225	3.81436e-07
Q5F259	Ankyrin repeat domain-containing protein 13B	Ankrd13b	Q5F259	Q5F259;Q6PD24	Ankrd13b	Ankyrin repeat domain-containing protein 13B	AN13B_MOUSE	3	7857.48	12083.8	9641.9	14229.6	10182.9	12633.2	11104.8	7299.28	6674.82	4409.56	6127.89	1.81218	0.0125409
Q5XPI3	E3 ubiquitin-protein ligase RNF123	Rnf123	Q5XPI3	Q5XPI3;Q05CH9	Rnf123	E3 ubiquitin-protein ligase RNF123	RN123_MOUSE	16	44140.8	46352.4	51170	33548.4	41999.8	41784.5	43166	26237.4	26879.3	18369.4	23828.7	1.81151	0.00170434
P70336	Rho-associated protein kinase 2	Rock2	P70336	A0A1Y7VMN0;F8VPK5;P70336;Q6A035;Q8CC95;A0A1Y7VLD1;Q3UEZ9	Rock2	Rho-associated protein kinase 2	ROCK2_MOUSE	115	353906	354817	339898	278996	419043	405458	358686	192225	206440	195574	198080	1.81082	0.00108024
Q8C863	E3 ubiquitin-protein ligase Itchy	Itch	Q8C863	Q8C863;Q571M5;Q6P289	Itch	E3 ubiquitin-protein ligase Itchy	ITCH_MOUSE	43	188108	191942	187135	168261	183244	176807	182583	99829.7	105169	97815.5	100938	1.80886	1.31353e-06
Q01705	Neurogenic locus notch homolog protein 1	Notch1	Q01705	Q01705	Notch1	Neurogenic locus notch homolog protein 1	NOTC1_MOUSE	46	91324.8	75581.3	83958.7	112593	118703	107652	98302.1	50594	56378	56092.4	54354.8	1.80853	0.00381162
Q80Z96	Vang-like protein 1	Vangl1	Q80Z96	Q80Z96;Q3UXU7;F7BWJ0	Vangl1	Vang-like protein 1	VANG1_MOUSE	18	199293	195553	225225	255253	189408	217193	213654	109591	124878	119977	118149	1.80835	0.000368312
Q91VB4	BLOC-2 complex member HPS3	Hps3	Q91VB4	Q91VB4;E9PZY1;Q3TAA3;Q3TCR4;Q8BZ55;Q8BZK0	Hps3	BLOC-2 complex member HPS3	HPS3_MOUSE	24	33342.6	37879.5	41930.6	35796.8	32424.8	42461.2	37305.9	24202.7	20256.3	17432.9	20630.6	1.80828	0.00062202
Q9D975	Sulfiredoxin-1	Srxn1	Q9D975	Q9D975;A2AQU8	Srxn1	Sulfiredoxin-1	SRXN1_MOUSE	4	90026.3	103861	98010.7	102712	101703	112998	101552	58649.7	53547.7	56372.8	56190.1	1.80729	2.34354e-05
Q8VHK1	Caskin-2	Caskin2	Q8VHK1	Q8VHK1	Caskin2	Caskin-2	CSKI2_MOUSE	37	276550	277302	305763	406528	421043	412438	349937	189885	194271	196933	193696	1.80663	0.00753516
Q9QZS3	Protein numb homolog	Numb	Q9QZS3	Q9QZS3;D3Z1E8;D3Z549;D3Z7I6;F8WJ71;Q05BE7	Numb	Protein numb homolog	NUMB_MOUSE	24	227655	216278	219650	194653	182862	188734	204972	113795	112343	114245	113461	1.80654	7.43277e-05
A2AMM0	Caveolae-associated protein 4	Cavin4	A2AMM0	A2AMM0	Cavin4	Caveolae-associated protein 4	CAVN4_MOUSE	11	219161	228466	222570	116264	137403	155475	179890	117196	71033.7	110522	99583.9	1.80641	0.035736
O89112	Glutathione S-transferase LANCL1	Lancl1	O89112	O89112	Lancl1	Glutathione S-transferase LANCL1	LANC1_MOUSE	20	259415	255853	244114	164513	227383	258419	234950	110820	135730	143725	130092	1.80603	0.0024872
Q7TMC8	L-fucose kinase	Fcsk	Q7TMC8	Q7TMC8;A0A1D5RMI1	Fcsk	L-fucose kinase	FCSK_MOUSE	21	74699.8	73861.6	72284.3	44030.4	57879	60914.8	63945	31480.4	38721	36029.3	35410.2	1.80583	0.00596725
Q6P8X1	Sorting nexin-6	Snx6	Q6P8X1	Q6P8X1;A0A1W2P701;Q8R0Z4	Snx6	Sorting nexin-6	SNX6_MOUSE	31	621304	620660	618132	526596	600339	630268	602883	331876	328569	341352	333932	1.80541	8.07337e-06
Q61371	Intraflagellar transport protein 88 homolog	Ift88	Q61371	Q61371;G3X9Z7;F6QZ23	Ift88	Intraflagellar transport protein 88 homolog	IFT88_MOUSE	15	82904.7	93712.2	94040.4	52731.7	48179.1	58951.4	71753.2	43221.7	33651.7	42365.6	39746.3	1.80528	0.0392376
Q3UR97	Sorting nexin-21	Snx21	Q3UR97	Q3UR97	Snx21	Sorting nexin-21	SNX21_MOUSE	13	51978.9	50017	54771.6	60891.7	68112.9	64518.2	58381.7	32557.5	33419.9	31085.4	32354.3	1.80445	0.000554614
P62492	Ras-related protein Rab-11A	Rab11a	P62492	P46638;P62492;Q0PD45;Q78ZJ8;A0A068BFR3;E9Q3P9;F8WGS1;G3UY29	Rab11a	Ras-related protein Rab-11A	RB11A_MOUSE	26	1911140	1692810	1878120	1936090	1910200	1824530	1858815	1038500	1111850	940569	1.03031e+06	1.80414	3.36055e-06
Q5FWK3	Rho GTPase-activating protein 1	Arhgap1	Q5FWK3	Q5FWK3;A2AH25;A0A2X0SSA9;Q8BQW4;Q8C5A0;Q91Z04	Arhgap1	Rho GTPase-activating protein 1	RHG01_MOUSE	32	346409	328077	335148	261975	381784	352872	334378	194356	182567	179441	185455	1.80301	0.000455817
Q80TL7	Protein MON2 homolog	Mon2	Q80TL7	Q80TL7;B9EKJ3	Mon2	Protein MON2 homolog	MON2_MOUSE	64	160922	171542	145123	185227	154937	179748	166250	87320.3	100133	89208.6	92220.6	1.80274	0.000109183
Q5S006	Leucine-rich repeat serine/threonine-protein kinase 2	Lrrk2	Q5S006	Q5S006;Q9CQG8	Lrrk2	Leucine-rich repeat serine/threonine-protein kinase 2	LRRK2_MOUSE	96	232182	243641	212951	352566	301526	345757	281437	146222	169338	152853	156138	1.80249	0.0106394
P42208	Septin-2	Septin2	P42208	P42208;D3YYB1;D3Z3C0;E9Q3V6;F6WYM0;D3Z1S1;F6UKN5	Septin2	Septin-2	SEPT2_MOUSE	55	875963	772347	884740	618125	1036160	952636	856662	472660	499527	453693	475293	1.80239	0.00335936
Q9EP53	Hamartin	Tsc1	Q9EP53	Q9EP53	Tsc1	Hamartin	TSC1_MOUSE	40	54524.5	53096	48939.4	66165.5	61394.7	61318.1	57573	32094.5	31288.7	32450.2	31944.5	1.80229	0.000286712
Q6KAU4	Multivesicular body subunit 12B	Mvb12b	Q6KAU4	Q6KAU4	Mvb12b	Multivesicular body subunit 12B	MB12B_MOUSE	9	94688.3	81506.7	101569	54390.4	74679.3	75511.6	80390.9	49228.4	46691.8	37973.9	44631.4	1.80122	0.0099111
Q62130	Tyrosine-protein phosphatase non-receptor type 14	Ptpn14	Q62130	Q62130;Q8CE88;Q8C3A1;Q8CAV9	Ptpn14	Tyrosine-protein phosphatase non-receptor type 14	PTN14_MOUSE	40	74000.7	70110.7	64145.7	127368	111034	119003	94277	51778.3	56638.8	48830.1	52415.7	1.79864	0.0409161
F6YZ95	PTPRF interacting protein, binding protein 1 (liprin beta 1) (Fragment)	Ppfibp1	F6YZ95	F6YZ95	Ppfibp1	PTPRF interacting protein, binding protein 1 (liprin beta 1) (Fragment)	F6YZ95_MOUSE	2	72090.4	89687.2	72569.3	123769	128197	148550	105810	69404.7	61678.3	45453	58845.3	1.79811	0.0488754
Q8BYH7	TBC1 domain family member 17	Tbc1d17	Q8BYH7	Q8BYH7;I6L974;Q3U5C0;Q3UDU6;Q8BW21	Tbc1d17	TBC1 domain family member 17	TBC17_MOUSE	21	91624.2	102146	101720	176447	155762	167315	132502	73858.8	78260.3	68952.8	73690.6	1.79809	0.0364043
Q6P1F6	Serine/threonine-protein phosphatase 2A 55 kDa regulatory subunit B alpha isoform	Ppp2r2a	Q6P1F6	Q6P1F6;Q571J7;Q3TPC5;Q3TT94;Q7TPQ7;Q9CWU3	Ppp2r2a	Serine/threonine-protein phosphatase 2A 55 kDa regulatory subunit B alpha isoform	2ABA_MOUSE	37	599765	588621	600842	346235	521310	532805	531596	295516	316561	275266	295781	1.79726	0.00501621
P97390	Vacuolar protein sorting-associated protein 45	Vps45	P97390	P97390;Q3THX4	Vps45	Vacuolar protein sorting-associated protein 45	VPS45_MOUSE	30	167084	183451	167579	158790	167253	170952	169185	86321.2	98786	97572.5	94226.6	1.79551	2.61832e-06
P18654	Ribosomal protein S6 kinase alpha-3	Rps6ka3	P18654	P18654;B1AXN9;A7E215	Rps6ka3	Ribosomal protein S6 kinase alpha-3	KS6A3_MOUSE	54	289256	330148	286992	328193	290534	322991	308019	176442	186282	152132	171619	1.79479	2.83897e-05
Q05BM9	Nucleoside diphosphate kinase 7	Nme7	Q05BM9;Q3UMG6;Q80UP4;Q8BUH2	Q05BM9;Q3UMG6;Q80UP4;Q8BUH2	Nme7	Nucleoside diphosphate kinase 7	Q05BM9_MOUSE;Q3UMG6_MOUSE;Q80UP4_MOUSE;Q8BUH2_MOUSE	3	24765.5	19041.4	19107.1	26625	16464.9	26042.7	22007.8	13486.5	16876.9	6428.02	12263.8	1.79453	0.0205995
Q8BYA0	Tubulin-specific chaperone D	Tbcd	Q8BYA0	Q8BYA0	Tbcd	Tubulin-specific chaperone D	TBCD_MOUSE	64	296171	327633	278308	275710	311077	331715	303436	161195	179640	166556	169130	1.79409	4.08541e-05
Q570Y9	DEP domain-containing mTOR-interacting protein	Deptor	Q570Y9	Q570Y9;B2ZRS3;A0A2I3BRE1;B2ZRS5;B2ZRS6;B2ZRS7;B2ZRS8	Deptor	DEP domain-containing mTOR-interacting protein	DPTOR_MOUSE	24	227097	238430	217235	194696	168140	192278	206313	120482	112332	112179	114998	1.79406	0.000633824
Q8BPN8	DmX-like protein 2	Dmxl2	Q8BPN8	Q8BPN8;B0V2P5;B0V2P6;F6RYL8	Dmxl2	DmX-like protein 2	DMXL2_MOUSE	2	31852.3	22770.4	28674.4	18554.4	16645.6	20545.2	23173.7	8423.17	14627.6	15724.4	12925.1	1.79293	0.0324002
Q8R1Q8	Cytoplasmic dynein 1 light intermediate chain 1	Dync1li1	Q8R1Q8	Q8R1Q8;Q3TWG5;Q3TVT4	Dync1li1	Cytoplasmic dynein 1 light intermediate chain 1	DC1L1_MOUSE	64	1392650	1407060	1368220	1389980	1443820	1478370	1413350	782553	787990	794700	788414	1.79265	3.45556e-08
Q8BWJ3	Phosphorylase b kinase regulatory subunit alpha, liver isoform	Phka2	Q8BWJ3	Q8BWJ3;A2AHQ7	Phka2	Phosphorylase b kinase regulatory subunit alpha, liver isoform	KPB2_MOUSE	19	196670	246850	203364	193772	186527	189028	202702	108672	119406	111406	113161	1.79126	0.000304185
Q7TNM2	Tripartite motif-containing protein 46	Trim46	Q7TNM2	Q7TNM2;D3YXA6;E9PUI3;J3JSM8;Q3TC52	Trim46	Tripartite motif-containing protein 46	TRI46_MOUSE	3	93035.5	90966.8	109240	66144.9	105631	121875	97815.5	40209.8	44182.4	79446.1	54612.8	1.79107	0.0181189
Q9D0J4	ADP-ribosylation factor-like protein 2	Arl2	Q9D0J4	Q9D0J4	Arl2	ADP-ribosylation factor-like protein 2	ARL2_MOUSE	9	348242	342392	371549	340394	390866	437277	371787	205889	220666	196475	207677	1.79022	0.000183712
Q8CI43	Myosin light chain 6B	Myl6b	Q8CI43	Q8CI43	Myl6b	Myosin light chain 6B	MYL6B_MOUSE	11	122300	95614.4	112794	177163	147292	148737	133983	76333.8	70710	77614.9	74886.2	1.78916	0.0121676
Q6EDY6	F-actin-uncapping protein LRRC16A	Carmil1	Q6EDY6	Q6EDY6;D3Z030;F7AI27	Carmil1	F-actin-uncapping protein LRRC16A	CARL1_MOUSE	36	84213.3	81247.9	84427.6	43096.6	55685.6	56033.6	67450.8	36195.5	39695.7	37261.6	37717.6	1.78831	0.0282033
Q9WVL1	AP-4 complex subunit sigma-1	Ap4s1	Q9WVL1	Q9WVL1	Ap4s1	AP-4 complex subunit sigma-1	AP4S1_MOUSE	1	29216.4	27988.1	23901.1	23964.4	25277.2	25236	25930.5	12955.5	20093.3	10466.2	14505	1.7877	0.00161161
Q62312	TGF-beta receptor type-2	Tgfbr2	Q62312	Q543C0;Q62312;Q3UG22;Q8BQS9;Q8BRS2;Q91ZR8	Tgfbr2	TGF-beta receptor type-2	TGFR2_MOUSE	35	112237	111482	112509	82591.2	78362.5	73976.4	95193	56619.1	58904.3	44229.8	53251.1	1.78763	0.00843648
Q8VCR8	Myosin light chain kinase 2, skeletal/cardiac muscle	Mylk2	Q8VCR8	Q8VCR8;B2RXZ9	Mylk2	Myosin light chain kinase 2, skeletal/cardiac muscle	MYLK2_MOUSE	15	51151.4	50716.7	41717.7	38575	60218.6	61324.6	50617.3	27545.8	27092.6	30318.8	28319.1	1.78739	0.00526264
Q03141	MAP/microtubule affinity-regulating kinase 3	Mark3	Q03141	Q03141;A0A1Y7VNZ6;Q9JKE5;Q9CW99	Mark3	MAP/microtubule affinity-regulating kinase 3	MARK3_MOUSE	31	61697.3	58596.1	58652.3	78934.7	93236.8	92644.4	73960.3	39897.1	47031.1	37252.8	41393.7	1.78675	0.0143193
Q9QZU9	Ubiquitin/ISG15-conjugating enzyme E2 L6	Ube2l6	Q9QZU9	Q9QZU9;Q4FJY2	Ube2l6	Ubiquitin/ISG15-conjugating enzyme E2 L6	UB2L6_MOUSE	6	76510	79796.6	82856.3	60641.9	60597.4	69366.3	71628.1	37377.5	47165.6	35920.1	40154.4	1.78382	0.00144251
Q8BM85	TBC domain-containing protein kinase-like protein	Tbck	Q8BM85	Q8BM85;E9Q1W7	Tbck	TBC domain-containing protein kinase-like protein	TBCK_MOUSE	20	48707.6	48421.2	47241	43715.2	45673.3	50037.3	47299.3	27189.2	28523.5	23842.2	26518.3	1.78365	4.49228e-06
Q99J72	DNA dC->dU-editing enzyme APOBEC-3	Apobec3	Q99J72	Q99J72;A0A2R8VKS7;B5T0I7;B5T0I8;B5T0I9;B5T0J0;B9ZZS2;B9ZZS3;E2D6P1;E2D6P2;E2D6P3;E9QMH1;Q3TI69;Q3U5C5	Apobec3	DNA dC->dU-editing enzyme APOBEC-3	ABEC3_MOUSE	21	129024	132966	112704	104777	105112	104931	114919	57997	69294.3	66056.7	64449.3	1.78309	0.000400846
P48025	Tyrosine-protein kinase SYK	Syk	P48025	P48025;Q3UPF7;E9PWE9;Q6P1E0	Syk	Tyrosine-protein kinase SYK	KSYK_MOUSE	22	48025.4	55725.6	44191.6	60352.9	56527.2	63095.9	54653.1	26519.5	28666.3	36770.5	30652.1	1.78301	0.00153363
Q64704	Syntaxin-3	Stx3	Q64704	Q64704;Q3UZI9;Q8CAN1;A0A1B0GRC2	Stx3	Syntaxin-3	STX3_MOUSE	10	39623.8	37816	38574	45510.9	48012.2	45266.9	42467.3	24666.8	22419.2	24371	23819	1.78292	0.000188253
Q91ZR1	Ras-related protein Rab-4B	Rab4b	Q91ZR1	Q91ZR1;Q4V9W8;Q3USC3	Rab4b	Ras-related protein Rab-4B	RAB4B_MOUSE	18	101217	111043	99299.2	98736	106816	111316	104738	67386.2	50925.6	57998.4	58770.1	1.78216	2.2829e-05
Q78HU7	Glycophorin-C	Gypc	Q78HU7	E9QNF7;Q9CPW0;Q78HU7;A3KMI8;F7D1I5;G3UXY6;Q3SYI6	Gypc	Glycophorin-C	GLPC_MOUSE	2	161998	114765	140345	99531.1	104698	66392.8	114622	72064.1	58840.9	62075.1	64326.7	1.78187	0.0408232
Q8VEH6	Zinc-regulated GTPase metalloprotein activator 1	Zng1	Q8VEH6	Q8VEH6	Zng1	Zinc-regulated GTPase metalloprotein activator 1	ZNG1_MOUSE	23	98328.4	107956	93838.4	98402.6	95223.8	101722	99245.2	54778.9	53650.5	58850.5	55760	1.77986	2.78611e-06
Q9ESL4	Mitogen-activated protein kinase kinase kinase 20	Map3k20	Q9ESL4	Q9ESL4	Map3k20	Mitogen-activated protein kinase kinase kinase 20	M3K20_MOUSE	25	97427.1	103973	101753	97311.9	99671.8	109990	101688	55477.1	54641.8	61376.8	57165.2	1.77884	2.29414e-06
P59108	Copine-2	Cpne2	P59108	P59108;A0A0R4J1D0;Q3TVB2;Q8QZU9	Cpne2	Copine-2	CPNE2_MOUSE	30	149571	127152	152499	161255	137358	145143	145496	83526.7	89080	72861.3	81822.7	1.77819	8.03898e-05
Q8CGE9	Regulator of G-protein signaling 12	Rgs12	Q8CGE9	Q8CGE9;E9Q652;Q9D677;D3Z0G5;D3Z0G6;D3Z0G7;E9Q1K7;F7B2U5;Q3TTW9	Rgs12	Regulator of G-protein signaling 12	RGS12_MOUSE	24	58471.6	47631.7	53468.5	71521.4	75254.4	60495.5	61140.5	34506.7	33853	34825.6	34395.1	1.77759	0.00382752
Q8BT07	Centrosomal protein of 55 kDa	Cep55	Q8BT07	Q8BT07	Cep55	Centrosomal protein of 55 kDa	CEP55_MOUSE	58	252229	239441	261496	300365	278155	264508	266032	149612	153501	146197	149770	1.77627	3.9007e-05
Q5EBG6	Heat shock protein beta-6	Hspb6	Q5EBG6	Q5EBG6;Q3UN84	Hspb6	Heat shock protein beta-6	HSPB6_MOUSE	8	169711	160173	143510	141628	166792	165868	157947	77567.8	94831.2	94435.3	88944.8	1.77579	6.8634e-05
O88485	Cytoplasmic dynein 1 intermediate chain 1	Dync1i1	O88485	O88485;D3Z0M6;D6Q0F3;D6Q0F4;Q3TYJ3	Dync1i1	Cytoplasmic dynein 1 intermediate chain 1	DC1I1_MOUSE	14	97109.4	89404.9	92547.2	52241.9	74610.1	73568.4	79913.6	38154.4	47512.8	49354.4	45007.2	1.77557	0.0110151
Q3TY60	Protein FAM131B	Fam131b	Q3TY60	Q3TY60;A4FUR1;E9Q8P8	Fam131b	Protein FAM131B	F131B_MOUSE	9	55810	52846.9	61000.3	32107	33919.6	33083.4	44794.5	29160.6	23673	22903.7	25245.8	1.77434	0.0438549
Q9WVL2	Signal transducer and activator of transcription 2	Stat2	Q9WVL2	Q9WVL2;E9QJX9;Q3U5W1;Q3UDU1;Q9QXJ2;Q9QZE4	Stat2	Signal transducer and activator of transcription 2	STAT2_MOUSE	19	55671.9	65789.2	51129.6	82550.4	75702.6	73267.5	67351.9	33320.5	42453	38169.7	37981.1	1.7733	0.00563116
P97819	85/88 kDa calcium-independent phospholipase A2	Pla2g6	P97819	P97819;Q3U613;Q3UN31;Q7TPX2	Pla2g6	85/88 kDa calcium-independent phospholipase A2	PLPL9_MOUSE	19	50769.6	47585.1	42828.5	64118.7	54294	62722.1	53719.7	23867.1	33371.9	33674.8	30304.6	1.77266	0.00360178
Q8R2Q8	Bone marrow stromal antigen 2	Bst2	Q8R2Q8	Q8R2Q8	Bst2	Bone marrow stromal antigen 2	BST2_MOUSE	5	47051.3	34943.9	49848.1	44645.8	29448.8	34672.2	40101.7	24058.7	18354.5	25524.5	22645.9	1.77081	0.0109578
Q9CTN4	Rho-related BTB domain-containing protein 3	Rhobtb3	Q9CTN4	Q9CTN4	Rhobtb3	Rho-related BTB domain-containing protein 3	RHBT3_MOUSE	12	35468	31831.3	28778.2	48054.3	32179.8	48889	37533.4	22101.5	22743.2	18752.9	21199.2	1.77051	0.0175385
P46737	Lys-63-specific deubiquitinase BRCC36	Brcc3	P46737	P46737;A3KGA8	Brcc3	Lys-63-specific deubiquitinase BRCC36	BRCC3_MOUSE	18	572838	535042	645518	284013	380433	483217	483510	228324	297655	293879	273286	1.76925	0.0345625
P48193	Protein 4.1	Epb41	P48193	P48193;A0A068WAQ5;A0A068WAZ7;A2A838;A2A839;A2A841;A0A571BEG4;Q3V048;A2A842;B6ZHC2;B6ZHC3;F6S4K9;F7BUB8;F7CR30;Q3U0G7	Epb41	Protein 4.1	EPB41_MOUSE	24	81947.3	80912.6	76315.4	106522	98212.5	92534.3	89407.4	58759.3	47144.1	45782	50561.8	1.76828	0.00125247
P11438	Lysosome-associated membrane glycoprotein 1	Lamp1	P11438	P11438;Q3TA96;Q3TX84;Q8VH34;Q922T9;Q9DC13	Lamp1	Lysosome-associated membrane glycoprotein 1	LAMP1_MOUSE	19	1334330	1311470	1381700	1693230	1204380	1334460	1376595	842295	834221	660032	778849	1.76747	0.000807655
A2A9C3	KICSTOR complex protein SZT2	Szt2	A2A9C3	A2A9C3	Szt2	KICSTOR complex protein SZT2	SZT2_MOUSE	36	38032.6	40652.7	38655.1	51242.8	38460.5	43011.1	41675.8	24317.8	23353.8	23072.8	23581.5	1.76731	0.000550214
P56371	Ras-related protein Rab-4A	Rab4a	P56371	P56371;B2RRN5;Q3ULK1	Rab4a	Ras-related protein Rab-4A	RAB4A_MOUSE	13	163713	137787	142913	152532	173455	160283	155114	80720.8	92863.6	89725.6	87770	1.76728	8.54617e-05
Q6NVE8	WD repeat-containing protein 44	Wdr44	Q6NVE8	Q6NVE8;Q8BZS8	Wdr44	WD repeat-containing protein 44	WDR44_MOUSE	49	118013	109826	118339	107394	83407.5	91310	104715	53948.4	57591.9	66245.6	59262	1.76698	0.00138963
Q80YV4	4'-phosphopantetheine phosphatase	Pank4	Q80YV4	Q80YV4;F7B6K4	Pank4	4'-phosphopantetheine phosphatase	PANK4_MOUSE	28	34398.4	47177.3	36862.1	58361.6	46500.7	59203.3	47083.9	26318.7	26164.5	27515.6	26666.3	1.76567	0.0133988
P40336	Vacuolar protein sorting-associated protein 26A	Vps26a	P40336	P40336;Q8C0E2;Q6PE78	Vps26a	Vacuolar protein sorting-associated protein 26A	VP26A_MOUSE	28	591169	693865	646122	490292	635619	782070	639856	339057	387135	361400	362531	1.76497	0.00225277
Q8K4M5	COMM domain-containing protein 1	Commd1	Q8K4M5	Q8K4M5;Q8VI86;A2RSF1;F7BCN0;F7BZY0;Q3UGT3	Commd1	COMM domain-containing protein 1	COMD1_MOUSE	7	71719.7	64581.4	64853.5	41897.8	41459.5	46549	55176.8	28761.3	35329.3	29728	31272.9	1.76437	0.0214366
Q9D0I6	WD repeat, SAM and U-box domain-containing protein 1	Wdsub1	Q9D0I6	Q9D0I6;A2AUX8;A2AUX9;F6R860	Wdsub1	WD repeat, SAM and U-box domain-containing protein 1	WSDU1_MOUSE	8	63062.1	76103.4	68986.3	41567	42996.8	36588.9	54884.1	34077.3	26364.2	32894.4	31112	1.76408	0.0493213
Q9JLM8	Serine/threonine-protein kinase DCLK1	Dclk1	Q9JLM8	Q9JLM8;A0A0G2JGQ6;A3KN70;Q3UGP0;Q80VB6;Q8BRN4;Q8CHG1;Q8VDT3;Q9JLM7	Dclk1	Serine/threonine-protein kinase DCLK1	DCLK1_MOUSE	43	262977	258773	256858	227210	255813	226068	247950	141720	135470	144497	140562	1.76398	1.45172e-05
Q922H4	Mannose-1-phosphate guanyltransferase alpha	Gmppa	Q922H4	Q922H4;Q3UNC0	Gmppa	Mannose-1-phosphate guanyltransferase alpha	GMPPA_MOUSE	18	77944.5	74371.8	73517.2	63438.1	85331.8	83599.4	76367.1	40830.2	43201.7	45904	43312	1.76319	0.000245003
O55091	Protein IMPACT	Impact	O55091	O55091	Impact	Protein IMPACT	IMPCT_MOUSE	24	105851	114334	105764	146844	134628	145151	125429	71881.4	72185.8	69471.5	71179.6	1.76214	0.00209489
Q8CG03	cGMP-specific 3',5'-cyclic phosphodiesterase	Pde5a	Q8CG03	Q8CG03;A0A0G2JF67	Pde5a	cGMP-specific 3',5'-cyclic phosphodiesterase	PDE5A_MOUSE	32	160841	169476	151233	83121.5	122250	144599	138587	72136.9	84925.7	78888.6	78650.4	1.76206	0.0161662
Q8K385	Ferric-chelate reductase 1	FRRS1	Q8K385	Q8K385;A0A0G2JFP4	FRRS1	Ferric-chelate reductase 1	FRRS1_MOUSE	18	164108	189228	164984	295271	241988	238193	215629	132341	135154	99633	122376	1.76202	0.0222242
Q8C3Y4	Kinetochore-associated protein 1	Kntc1	Q8C3Y4	Q8C3Y4	Kntc1	Kinetochore-associated protein 1	KNTC1_MOUSE	75	75010.9	90900.8	69178.2	124476	107524	131121	99701.8	52677.6	55560.9	61523.6	56587.4	1.76191	0.02656
Q8VDV7	TBC1 domain family, member 19	Tbc1d19	Q8VDV7	Q8VDV7	Tbc1d19	TBC1 domain family, member 19	Q8VDV7_MOUSE	5	41601.7	64345	47482.9	63851.1	72762.7	61878.2	58653.6	39968.1	28382.9	31549.6	33300.2	1.76136	0.0106932
Q9ERS5	Pleckstrin homology domain-containing family A member 2	Plekha2	Q9ERS5	Q9ERS5;F8WIK5	Plekha2	Pleckstrin homology domain-containing family A member 2	PKHA2_MOUSE	19	82293.8	95750.4	87887.2	126138	108468	121550	103681	56487.1	62801	57337.3	58875.1	1.76104	0.00434864
Q80WQ2	Protein VAC14 homolog	Vac14	Q80WQ2	Q80WQ2;Q8CCX6;A0A1D5RLN5;A0A1D5RLY2;Q8C907	Vac14	Protein VAC14 homolog	VAC14_MOUSE	35	99080.3	99744.4	96229.9	98385.2	116038	114857	104056	54452	62935.1	59904.7	59097.3	1.76075	8.58507e-05
Q0P5W1	Vacuolar protein sorting-associated protein 8 homolog	Vps8	Q0P5W1	Q0P5W1;D3YUP0;F6ZLN8;F8WI64;Q8CIG5	Vps8	Vacuolar protein sorting-associated protein 8 homolog	VPS8_MOUSE	34	40145.7	45103.5	37728.9	66661.7	43896	59536.3	48845.3	28811.7	29048	25398.5	27752.7	1.76002	0.0190778
Q99KN1	Arrestin domain-containing protein 1	Arrdc1	Q99KN1	Q99KN1;A2AIS9;D6RDR8;F7ANZ2	Arrdc1	Arrestin domain-containing protein 1	ARRD1_MOUSE	7	40659.4	41827.1	41758.5	46739.3	40612.4	44789.7	42731.1	27840.3	27569.6	17452.6	24287.5	1.75939	0.000238061
Q8BFQ9	Kelch-like protein 42	Klhl42	Q8BFQ9	Q8BFQ9;B2KFS7	Klhl42	Kelch-like protein 42	KLH42_MOUSE	4	20739.2	16546	23563.3	32851.2	18806.2	21749.6	22375.9	10776.6	18142.9	9235.73	12718.4	1.75933	0.0400432
Q8R0S2	IQ motif and SEC7 domain-containing protein 1	Iqsec1	Q8R0S2	Q8R0S2;A0A1D5RM83;A0A5F8MPT9;E9PUA3	Iqsec1	IQ motif and SEC7 domain-containing protein 1	IQEC1_MOUSE	45	297894	279564	276569	255263	257516	260545	271225	148807	148590	165176	154191	1.75902	1.05009e-05
P60882	Multiple epidermal growth factor-like domains protein 8	Megf8	P60882	P60882	Megf8	Multiple epidermal growth factor-like domains protein 8	MEGF8_MOUSE	32	47335.6	41862.8	40721.6	50310.5	46009.8	39557	44299.6	25413.2	26101.1	24097.4	25203.9	1.75765	0.000141267
Q8VDQ8	NAD-dependent protein deacetylase sirtuin-2	Sirt2	Q8VDQ8	Q8VDQ8;A0A140LHL5;Q3UJK6	Sirt2	NAD-dependent protein deacetylase sirtuin-2	SIR2_MOUSE	21	128280	119153	126269	73417.5	99393	89278	105965	63286.2	61066.3	56547	60299.8	1.7573	0.0110598
P49615	Cyclin-dependent kinase 5	Cdk5	P49615	P49615;Q543F6;A0A0G2JDL3;Q6LEQ3	Cdk5	Cyclin-dependent kinase 5	CDK5_MOUSE	23	320876	345006	314877	204957	289784	264028	289921	159426	160075	175592	165031	1.75677	0.00428903
Q61097	Kinase suppressor of Ras 1	Ksr1	Q61097	Q61097;A0A2I3BR95;Q3UV75;Q5SXE4;A0A140LHS5	Ksr1	Kinase suppressor of Ras 1	KSR1_MOUSE	6	18212	16064.8	15242.5	19854.9	18752.5	13840.8	16994.6	5718.23	14417.4	8963.96	9699.86	1.75204	0.0117898
Q8R2U6	Diphosphoinositol polyphosphate phosphohydrolase 2	Nudt4	Q8R2U6	Q8R2U6;Q4FJR0	Nudt4	Diphosphoinositol polyphosphate phosphohydrolase 2	NUDT4_MOUSE	11	179974	168646	203266	168042	150194	170739	173477	91342.1	106840	98867.2	99016.4	1.752	0.000241066
Q5SWU9	Acetyl-CoA carboxylase 1	Acaca	Q5SWU9	Q5SWU9	Acaca	Acetyl-CoA carboxylase 1	ACACA_MOUSE	156	232204	266646	216338	309717	273936	307336	267696	148464	158738	152035	153079	1.74875	0.00154861
Q6PAV2	Probable E3 ubiquitin-protein ligase HERC4	Herc4	Q6PAV2	Q6PAV2	Herc4	Probable E3 ubiquitin-protein ligase HERC4	HERC4_MOUSE	62	111646	136301	114793	97333	105203	126372	115275	66174.8	69840.1	61854.4	65956.4	1.74774	0.00070651
P59279	Ras-related protein Rab-2B	Rab2b	P59279	P59279;Q0PD64;G3UXQ7;G3V022;Q3TEG7;Q5U628;Q9DB48	Rab2b	Ras-related protein Rab-2B	RAB2B_MOUSE	12	94808.6	89928.7	104080	112718	94334.8	89510.6	97563.4	54251.9	62417.9	50806.9	55825.6	1.74765	0.000194403
D3YYI7	E3 ubiquitin-protein ligase RNF217	Rnf217	D3YYI7	D3YYI7	Rnf217	E3 ubiquitin-protein ligase RNF217	RN217_MOUSE	7	32169.2	31717.4	33774.5	28279.6	38399.3	30495.7	32472.6	19338.7	17636.1	18790.9	18588.6	1.74691	0.000282647
Q9CQ26	STAM-binding protein	Stambp	Q9CQ26	Q9CQ26;Q3TGB1	Stambp	STAM-binding protein	STABP_MOUSE	20	90752.7	78106.2	96171.7	66755.3	73320.3	72242.5	79558.1	48995.6	42264.7	45386.5	45548.9	1.74665	0.00181218
Q8K296	Myotubularin-related protein 3	Mtmr3	Q8K296	Q8K296;R4GML8;B1ATD4;B1ATD5;M0QW74;Q66I45;Q80U24;Q8R0N4	Mtmr3	Myotubularin-related protein 3	MTMR3_MOUSE	52	53044.9	53732.5	50154.4	54231.9	58001.7	59874.8	54840	31159.3	31552.8	31483.1	31398.4	1.74659	1.05785e-05
Q69ZQ1	Myogenesis-regulating glycosidase	Myorg	Q69ZQ1	Q69ZQ1	Myorg	Myogenesis-regulating glycosidase	MYORG_MOUSE	30	105947	94784.5	120983	112237	92374.4	82631.5	101493	59757.2	58213.7	56485.5	58152.1	1.7453	0.00137345
A0A1B0GSB8	Transmembrane phosphatase with tensin homology	Tpte	A0A1B0GSB8;G5E8H5;Q3KNE1;Q91X01;Q91X02;Q91X03	G5E8H5;A0A1B0GSB8;Q3KNE1;Q91X01;Q91X02;Q91X03	Tpte	Transmembrane phosphatase with tensin homology	A0A1B0GSB8_MOUSE;G5E8H5_MOUSE;Q3KNE1_MOUSE;Q91X01_MOUSE;Q91X02_MOUSE;Q91X03_MOUSE	1	56204.4	40432.8	44931.3	50072.5	56034.2	38549.3	47704.1	27618.4	25946.7	28468.1	27344.4	1.74457	0.0030225
Q9JMH9	Unconventional myosin-XVIIIa	Myo18a	Q9JMH9	Q9JMH9;E9QAX2;A0A1C7ZN10;A0A4Y5WWJ7;B2RRE2;E9Q405;K3W4L0	Myo18a	Unconventional myosin-XVIIIa	MY18A_MOUSE	147	293814	306008	279828	261012	289511	300626	288466	164006	168823	163237	165355	1.74452	4.52716e-06
Q61234	Alpha-1-syntrophin	Snta1	Q61234	Q61234;A2AKD7;Q3UVD6	Snta1	Alpha-1-syntrophin	SNTA1_MOUSE	19	154947	149142	139475	169039	169972	178519	160182	88225.5	97226.2	90014.8	91822.2	1.74448	0.000126751
Q99J83	Autophagy protein 5	Atg5	Q99J83	Q99J83;A0A385JBX3	Atg5	Autophagy protein 5	ATG5_MOUSE	16	112883	123360	132360	67971.4	108337	103721	108105	60393.7	62878.1	62707	61992.9	1.74383	0.0104588
Q69ZS7	HBS1-like protein	Hbs1l	Q69ZS7	Q69ZS7;Q3TGM7;Q3UJ02	Hbs1l	HBS1-like protein	HBS1L_MOUSE	33	84607.2	105620	98679.4	144924	111483	136659	113662	63606.3	64322.9	67687.9	65205.7	1.74313	0.00973379
Q7M759	Alpha/beta hydrolase domain-containing protein 17B	Abhd17b	Q7M759	Q7M759;A0A494BBA3	Abhd17b	Alpha/beta hydrolase domain-containing protein 17B	AB17B_MOUSE	13	88880.8	82477.8	93479.1	137169	101627	99233	100478	60778.9	60297.2	51863.8	57646.6	1.74299	0.00796444
P51863	V-type proton ATPase subunit d 1	Atp6v0d1	P51863	P51863;Q921S5	Atp6v0d1	V-type proton ATPase subunit d 1	VA0D1_MOUSE	23	402661	399037	449800	560276	458023	437809	451268	251285	283774	241751	258937	1.74277	0.0010778
P70202	Latexin	Lxn	P70202	P70202;Q14BZ3	Lxn	Latexin	LXN_MOUSE	4	172563	148764	189657	125424	167324	142619	157725	81835.7	88094.6	101578	90502.8	1.74277	0.00225855
Q2NL51	Glycogen synthase kinase-3 alpha	Gsk3a	Q2NL51	Q2NL51;D3Z7E5	Gsk3a	Glycogen synthase kinase-3 alpha	GSK3A_MOUSE	14	81441.6	85658.5	77443.4	49097.5	74045.5	92977.2	76777.3	37303.8	50760.3	44177.3	44080.5	1.74175	0.0101069
E9Q8V6	DENN/MADD domain containing 4A	Dennd4a	E9Q8V6	E9Q8V6;Q8CBI8	Dennd4a	DENN/MADD domain containing 4A	E9Q8V6_MOUSE	5	7056.2	11667.9	11015.3	13296.4	11588.5	11775.7	11066.7	6814.09		5897.11	6355.6	1.74125	0.0248947
Q91W86	Vacuolar protein sorting-associated protein 11 homolog	Vps11	Q91W86	Q91W86;Q8C027;A0A1L1SRH3	Vps11	Vacuolar protein sorting-associated protein 11 homolog	VPS11_MOUSE	44	220689	252272	226918	259004	245440	281780	247684	140209	144466	142323	142333	1.74018	9.82653e-05
Q8BNW9	Kelch repeat and BTB domain-containing protein 11	Kbtbd11	Q8BNW9	Q8BNW9	Kbtbd11	Kelch repeat and BTB domain-containing protein 11	KBTBB_MOUSE	17	59961	75949.1	66088.1	51693.4	51183.3	55074.4	59991.6	31248.5	41059.6	31162.5	34490.2	1.73938	0.00426431
P38585	Tubulin--tyrosine ligase	Ttl	P38585	P38585;F6ZXS5	Ttl	Tubulin--tyrosine ligase	TTL_MOUSE	19	77035.6	84705.7	72596.1	74206.5	96780.7	108878	85700.4	45418.1	58030.5	44370.8	49273.1	1.73929	0.00512617
O35969	Guanidinoacetate N-methyltransferase	Gamt	O35969	O35969	Gamt	Guanidinoacetate N-methyltransferase	GAMT_MOUSE	16	560849	545780	557522	367306	476456	454940	493809	307491	271555	272978	284008	1.73871	0.00266784
Q91XE4	N-acyl-aromatic-L-amino acid amidohydrolase (carboxylate-forming)	Acy3	Q91XE4	Q91XE4	Acy3	N-acyl-aromatic-L-amino acid amidohydrolase (carboxylate-forming)	ACY3_MOUSE	3	23160.3	21021.9	30552.7	16321.3	23131.9	21935.6	22687.3	15455.5	15144.7	8553.42	13051.2	1.73833	0.0176779
Q9QUI1	Leucine repeat adapter protein 25	Fam89b	Q9QUI1	Q9QUI1;Q05DI7;Q7TMI7	Fam89b	Leucine repeat adapter protein 25	LRA25_MOUSE	3	177924	142623	156026	114961	120784	105167	136248	78669.8	58661.3	97949.7	78426.9	1.73725	0.015272
P97770	tRNA (guanine(6)-N2)-methyltransferase THUMP3	Thumpd3	P97770	P97770;D3YYB2	Thumpd3	tRNA (guanine(6)-N2)-methyltransferase THUMP3	THUM3_MOUSE	33	98448.1	105626	90242.3	168022	149807	147322	126578	71690.6	74672.9	72230.3	72864.6	1.73717	0.0274731
Q6Y5D8	Rho GTPase-activating protein 10	Arhgap10	Q6Y5D8	Q6Y5D8	Arhgap10	Rho GTPase-activating protein 10	RHG10_MOUSE	42	198262	225834	214588	247324	234094	265215	230886	136557	130718	131639	132971	1.73636	0.000235153
P13595	Neural cell adhesion molecule 1	Ncam1	P13595	P13595;A0A0A6YY47;E9QB01;A0A0A6YWU2;A0A0A6YY91;E9Q589;O08909	Ncam1	Neural cell adhesion molecule 1	NCAM1_MOUSE	61	1418740	1193710	1466400	1254320	1123650	1076090	1255485	754219	754516	660740	723158	1.73611	0.00089081
Q9QWY8	Arf-GAP with SH3 domain, ANK repeat and PH domain-containing protein 1	Asap1	Q9QWY8	Q9QWY8;Q3UJA5;E9QMI7;E9QMJ1;E9QN63;H3BJY2;H3BK40;H3BKD4;H3BKE6;H3BL41	Asap1	Arf-GAP with SH3 domain, ANK repeat and PH domain-containing protein 1	ASAP1_MOUSE	56	205375	191636	217369	112821	175628	161844	177446	100879	101288	104500	102222	1.73588	0.0120416
O88502	High affinity cAMP-specific and IBMX-insensitive 3',5'-cyclic phosphodiesterase 8A	Pde8a	O88502	O88502;Q3UFX9;Q3UEE9	Pde8a	High affinity cAMP-specific and IBMX-insensitive 3',5'-cyclic phosphodiesterase 8A	PDE8A_MOUSE	24	32039.5	34143.4	33456.6	40995.2	36190	35988.7	35468.9	22866.8	18697	19752.4	20438.7	1.73538	0.000153878
Q80YX1	Tenascin	Tnc	Q80YX1	Q80YX1;Q148T4;Q148T5;Q8C9Z1	Tnc	Tenascin	TENA_MOUSE	80	233209	218778	233280	166973	137899	123275	185569	110645	109125	101283	107018	1.734	0.032412
Q9JK38	Glucosamine 6-phosphate N-acetyltransferase	Gnpnat1	Q9JK38	Q9JK38;A0A2I3BQS3;A0A2I3BRH6;A0A2I3BRZ8	Gnpnat1	Glucosamine 6-phosphate N-acetyltransferase	GNA1_MOUSE	12	103940	121783	129425	76737.9	112797	117613	110383	63919	63014.2	64080.3	63671.2	1.73364	0.00399375
P15702	Leukosialin	Spn	P15702	P15702;Q544C5;A0A0U1RNN5	Spn	Leukosialin	LEUK_MOUSE	7	150557	113840	155482	160660	141212	121244	140499	69856.3	85765.8	87509.9	81044	1.73362	0.00161879
Q91V57	N-chimaerin	Chn1	Q91V57	Q91V57;A7VK14;B2FDI0;B2FDI1	Chn1	N-chimaerin	CHIN_MOUSE	12	75227.1	73010.6	77755.1	57888.5	80809.5	77336	73671.1	41708.9	39971.6	45826.8	42502.4	1.73334	0.000435001
B2RR82	Intersectin 2	Itsn2	B2RR82;E9QNG1	B2RR82;E9QNG1;Q80TG5	Itsn2	Intersectin 2	B2RR82_MOUSE;E9QNG1_MOUSE	2	240822	174124	115087	257736	239311	191706	203131	141844	119730	90091.3	117222	1.73288	0.0376289
Q8BJF9	Charged multivesicular body protein 2b	Chmp2b	Q8BJF9	Q8BJF9;A0A338P7L8	Chmp2b	Charged multivesicular body protein 2b	CHM2B_MOUSE	10	122062	126103	139603	136797	137843	122533	130824	75817.3	75520.3	75195.5	75511	1.73251	9.00312e-06
Q6P3E7	Polyamine deacetylase HDAC10	Hdac10	Q6P3E7	Q6P3E7;D3Z7T4	Hdac10	Polyamine deacetylase HDAC10	HDA10_MOUSE	11	28783.1	27235.7	26731.4	18326.7	29773.1	30620.3	26911.7	22114	15028.2	9458.25	15533.5	1.7325	0.0155892
Q60605	Myosin light polypeptide 6	Myl6	Q60605	Q60605;A0A1W2P6F6;A0A1W2P6G5;A0A1W2P7Q9;Q3TIG9;Q642K0	Myl6	Myosin light polypeptide 6	MYL6_MOUSE	20	4085900	3854700	4114300	6638840	5220370	4914300	4804735	2706910	2920850	2692180	2.77331e+06	1.73249	0.0141022
O55060	Thiopurine S-methyltransferase	Tpmt	O55060	O55060;A0A0R4J018;D3YWK6;D3Z217;D3Z380	Tpmt	Thiopurine S-methyltransferase	TPMT_MOUSE	21	138926	122710	126078	80408.7	111787	125693	117600	69697.8	71801.9	62147.3	67882.3	1.73242	0.00473564
Q3UHH1	Zinc finger SWIM domain-containing protein 8	Zswim8	Q3UHH1	Q3UHH1;A0A286YCU1;B7ZWK9	Zswim8	Zinc finger SWIM domain-containing protein 8	ZSWM8_MOUSE	64	166339	174672	151768	222593	201818	201097	186381	105964	107621	109202	107596	1.73224	0.00160648
Q9D927	Uncharacterized protein	1810009N02Rik	Q9D927	Q9D927	1810009N02Rik	Uncharacterized protein	Q9D927_MOUSE	6	54364.9	59891.2	58335.7	46629	40148.3	38562.5	49655.3	28803.5	26062.9	31163.1	28676.5	1.73157	0.00715902
Q9D853	EEF1A lysine methyltransferase 2	Eef1akmt2	Q9D853	Q9D853	Eef1akmt2	EEF1A lysine methyltransferase 2	EFMT2_MOUSE	13	117025	111846	112599	113439	105777	96103.1	109465	71588.3	58991.7	59149.2	63243.1	1.73086	4.88708e-05
Q91ZP3	Phosphatidate phosphatase LPIN1	Lpin1	Q91ZP3	Q91ZP3;A0A5F8MPG1;A0A1Y7VLN4;A0A5F8MQ53;E9QKQ5;Q3U3C3;Q80XT6;Q8CD95;Q8CFH3	Lpin1	Phosphatidate phosphatase LPIN1	LPIN1_MOUSE	13	121044	132128	128564	179301	232078	206378	166582	76828.7	125545	86566.4	96313.4	1.72959	0.0479488
O88413	Tubby-related protein 3	Tulp3	O88413	O88413	Tulp3	Tubby-related protein 3	TULP3_MOUSE	21	103155	92315.9	85923.6	124747	121843	122717	108450	71160.9	60799.5	56276.9	62745.8	1.72841	0.00344335
Q32M04	ribose-phosphate diphosphokinase	Prps1l1	Q32M04;Q8C5R8	Q32M04;Q8C5R8	Prps1l1	ribose-phosphate diphosphokinase	Q32M04_MOUSE;Q8C5R8_MOUSE	3	233455	377831	240367	169938	239954	333847	265899	138428	160945	162152	153842	1.72839	0.0435723
O88935	Synapsin-1	Syn1	O88935	O88935	Syn1	Synapsin-1	SYN1_MOUSE	27	162637	177651	147865	201086	202841	191616	180616	104770	100806	108007	104528	1.72793	0.000709553
P62046	Leucine-rich repeat and calponin homology domain-containing protein 1	Lrch1	P62046	P62046;A0A2I3BQ16;Q3TU90;Q3UP01;Q3UWY4	Lrch1	Leucine-rich repeat and calponin homology domain-containing protein 1	LRCH1_MOUSE	31	156838	153472	143169	116600	116947	118525	134258	82243	76083.6	74833	77719.9	1.72747	0.00171395
Q6PFQ7	Ras GTPase-activating protein 4	Rasa4	Q6PFQ7	Q6PFQ7	Rasa4	Ras GTPase-activating protein 4	RASL2_MOUSE	48	208012	216445	212135	217651	199346	197347	208489	113931	122920	125716	120856	1.72511	1.09666e-06
Q8BVA2	Transmembrane protein 222	Tmem222	Q8BVA2	Q8BVA2	Tmem222	Transmembrane protein 222	TM222_MOUSE	7	48902.3	46260.6	46470.5	75498.9	59403.9	78919.8	59242.7	36435.3	31516.5	35137.4	34363.1	1.72402	0.026414
Q8R0I4	TM2 domain-containing protein 2	Tm2d2	Q8R0I4	Q8R0I4	Tm2d2	TM2 domain-containing protein 2	TM2D2_MOUSE	3	61023.2	58953.1	55841.6	83572.5	60796.2	58420.7	63101.2	32796.6	38437.4	38570.2	36601.4	1.72401	0.00375568
Q9DBJ3	Brain-specific angiogenesis inhibitor 1-associated protein 2-like protein 1	Baiap2l1	Q9DBJ3	Q9DBJ3	Baiap2l1	Brain-specific angiogenesis inhibitor 1-associated protein 2-like protein 1	BI2L1_MOUSE	59	468009	427672	449671	629534	808160	749662	588785	355201	332654	337944	341933	1.72193	0.0406334
Q99ME2	tRNA (34-2'-O)-methyltransferase regulator WDR6	Wdr6	Q99ME2	Q99ME2;Q3TEZ2;Q3TMH3;Q8R539	Wdr6	tRNA (34-2'-O)-methyltransferase regulator WDR6	WDR6_MOUSE	34	193273	264293	208027	307957	241946	322346	256307	143969	154238	148605	148937	1.7209	0.0108692
Q9JJK2	LanC-like protein 2	Lancl2	Q9JJK2	Q9JJK2;F6RJV6	Lancl2	LanC-like protein 2	LANC2_MOUSE	23	122999	119278	114929	97003.4	110880	104976	111678	66181.6	70718.7	57863.1	64921.1	1.7202	0.000135952
Q8CE08	Prostatic acid phosphatase	Acp3	Q8CE08	Q8CE08;A0A1L1SUT0;Q3TQS8	Acp3	Prostatic acid phosphatase	PPAP_MOUSE	3	17441.7	17095.1	19406.8	24663.8	23412	11495.6	18919.2	9127.38	15256.6	8611.95	10998.6	1.72014	0.0414441
Q505D1	Serine/threonine-protein phosphatase 6 regulatory ankyrin repeat subunit A	Ankrd28	Q505D1	Q505D1;A0A2I3BQ07;A0A2I3BQJ1	Ankrd28	Serine/threonine-protein phosphatase 6 regulatory ankyrin repeat subunit A	ANR28_MOUSE	45	49693.9	58096.4	55930.5	60244.8	60091.9	65743.6	58300.2	28376.5	36434.9	36955.4	33922.3	1.71864	0.000291718
Q0VBD0	Integrin beta-8	Itgb8	Q0VBD0	Q0VBD0	Itgb8	Integrin beta-8	ITB8_MOUSE	12	28089.9	31971.1	29261.2	29198.6	27906.7	24715.4	28523.8	13730.2	17681.5	18405.9	16605.9	1.7177	0.00021221
Q8BZ00	Sodium/hydrogen exchanger 9	Slc9a9	Q8BZ00	Q8BZ00;A8E634;Q499E9	Slc9a9	Sodium/hydrogen exchanger 9	SL9A9_MOUSE	10	58273.9	72678.7	68455	99793.4	62941.3	64859.1	71166.9	48365.6	34949.6	41010.5	41441.9	1.71727	0.0146538
Q9CS42	Ribose-phosphate pyrophosphokinase 2	Prps2	Q9CS42	Q9CS42;Q9D7G0;G3UXL2;Q3UYQ0;Q3TI27;Q3UPD5	Prps2	Ribose-phosphate pyrophosphokinase 2	PRPS2_MOUSE	30	564572	582797	566564	483448	615177	593662	567703	343674	351259	296866	330600	1.71719	8.43091e-05
Q99J08	SEC14-like protein 2	Sec14l2	Q99J08	Q99J08	Sec14l2	SEC14-like protein 2	S14L2_MOUSE	25	110735	97927.8	103442	53806.4	131049	119900	102810	56586.2	69505.9	53622.1	59904.7	1.71623	0.0338189
O55013	Trafficking protein particle complex subunit 3	Trappc3	O55013	O55013;Q3U9K9	Trappc3	Trafficking protein particle complex subunit 3	TPPC3_MOUSE	13	480164	428768	488786	466656	448527	383170	449345	248515	249641	287323	261826	1.7162	0.000129165
Q8VCZ8	RNA pseudouridylate synthase domain-containing protein 1	Rpusd1	Q8VCZ8	Q8VCZ8;A0A494BAK7	Rpusd1	RNA pseudouridylate synthase domain-containing protein 1	RUSD1_MOUSE	4	22731.1	29718.9	22881.1	38145.6	35324.6	27367.2	29361.4	19411	19004	12912.7	17109.2	1.71612	0.0191804
Q8K268	ATP-binding cassette sub-family F member 3	Abcf3	Q8K268	Q8K268;A0A338P6I1	Abcf3	ATP-binding cassette sub-family F member 3	ABCF3_MOUSE	33	116197	119384	115614	197333	165272	163887	146281	82963.3	89672.2	83113.6	85249.7	1.71591	0.0205371
Q8C1B7	Septin-11	Septin11	Q8C1B7	Q8C1B7;Q8CHH9;Q9R1T4;A0A0J9YTY0;A0A0J9YUL3;B1AQY9;B7ZC46;Q3UUU4;B1AQZ0	Septin11	Septin-11	SEP11_MOUSE	44	1368670	1221240	1339100	896478	1688320	1642520	1359388	795900	825832	755393	792375	1.71559	0.0139531
Q9D0K0	TBC1 domain family member 7	Tbc1d7	Q9D0K0	Q9D0K0;A0A1Y7VN27;Q8C7X7	Tbc1d7	TBC1 domain family member 7	TBCD7_MOUSE	12	41543.9	46864.6	40388.9	41085.5	43395.8	45929.3	43201.3	22172.3	24368.1	29010.8	25183.7	1.71545	5.42113e-05
Q6ZPU9	KIF-binding protein	Kifbp	Q6ZPU9	Q6ZPU9	Kifbp	KIF-binding protein	KBP_MOUSE	31	226080	256033	219169	231747	218443	247771	233207	130452	150410	127002	135955	1.71533	3.36837e-05
Q8BZM1	Glomulin	Glmn	Q8BZM1	Q8BZM1;Q3T9A5;Q3TMW7	Glmn	Glomulin	GLMN_MOUSE	27	110702	109127	107924	52457.3	74445.7	81470.7	89354.4	57798.6	52833.8	45654.3	52095.6	1.7152	0.0362873
Q8K2T1	NmrA-like family domain-containing protein 1	Nmral1	Q8K2T1	Q8K2T1;D3YU12	Nmral1	NmrA-like family domain-containing protein 1	NMRL1_MOUSE	26	222029	221339	223586	342387	317629	310354	272887	153003	155846	168616	159155	1.7146	0.0120982
Q8BXC6	COMM domain-containing protein 2	Commd2	Q8BXC6	Q8BXC6;Q497T6	Commd2	COMM domain-containing protein 2	COMD2_MOUSE	14	343345	327273	322689	260309	306426	320770	313469	193267	190426	164852	182848	1.71436	0.000174957
Q8BH44	Coronin-2B	Coro2b	Q8BH44	Q8BH44;G3UW48	Coro2b	Coronin-2B	COR2B_MOUSE	24	97518.5	121461	97314.6	102648	103413	121059	107236	60982.7	59201.3	67470.6	62551.5	1.71436	0.00033139
P70460	Vasodilator-stimulated phosphoprotein	Vasp	P70460	P70460	Vasp	Vasodilator-stimulated phosphoprotein	VASP_MOUSE	29	408067	383825	406505	354977	436555	427117	402841	234729	221412	248847	234996	1.71425	4.05969e-05
Q7M753	Pantothenate kinase 2, mitochondrial	Pank2	Q7M753	Q7M753;Q8R2W9;Q5SXA7;F6VV40;Q3TIG7;Q3UWJ1;Q7M752;V9GX56;V9GXP9	Pank2	Pantothenate kinase 2, mitochondrial	PANK2_MOUSE	12	35529.5	47436.7	33239.7	50326.7	55396.8	52946.3	45812.6	20636.6	29025.1	30518.7	26726.8	1.71411	0.0142879
Q9JL15	Galectin-8	Lgals8	Q9JL15	Q9JL15;A8DIL0;Q3U2W5;Q542M5	Lgals8	Galectin-8	LEG8_MOUSE	19	179893	198534	185816	230236	192609	194311	196900	122317	116311	106183	114937	1.71311	0.000140473
Q9QYB5	Gamma-adducin	Add3	Q9QYB5	Q9QYB5;Q3UNK1;Q8BJH2;Q8BM29;A0A494B9K4;Q05C56;Q05DT0;Q9JLE2	Add3	Gamma-adducin	ADDG_MOUSE	33	128751	148669	146511	116066	169896	201758	151942	84002	91280.1	90801.3	88694.5	1.71309	0.0106758
P26040	Ezrin	Ezr	P26040	P26040;Q4KML7;Q3TCP5;Q3UL48;Q3UXR4	Ezr	Ezrin	EZRI_MOUSE	61	1881210	1824140	1876480	992989	1924300	1975220	1.74572e+06	990308	1018400	1049870	1019526	1.71229	0.0138571
E9Q3K3	ArfGAP with GTPase domain, ankyrin repeat and PH domain 1	Agap1	E9Q3K3	E9Q3K3	Agap1	ArfGAP with GTPase domain, ankyrin repeat and PH domain 1	E9Q3K3_MOUSE	6	21344.1	18186.3	18576.3	24639.7	25705.6	21478.2	21655	11643.5		13671.4	12657.5	1.71085	0.00840408
Q8VE18	Nonsense-mediated mRNA decay factor SMG8	Smg8	Q8VE18	Q8VE18;Q99LS6	Smg8	Nonsense-mediated mRNA decay factor SMG8	SMG8_MOUSE	36	126898	138228	146685	117539	129489	121546	130064	71266.3	82889.2	73949.8	76035.1	1.71058	9.96951e-05
Q8CI95	Oxysterol-binding protein-related protein 11	Osbpl11	Q8CI95	Q8CI95;A0A338P6F2;G5E8A0	Osbpl11	Oxysterol-binding protein-related protein 11	OSB11_MOUSE	30	105246	104625	99480.8	88589.6	106837	115990	103461	56372.3	66510.5	58626.9	60503.2	1.71001	0.000144289
Q9DBT5	AMP deaminase 2	Ampd2	Q9DBT5	Q9DBT5	Ampd2	AMP deaminase 2	AMPD2_MOUSE	41	228427	216634	222194	115840	210888	219932	202319	116415	130673	107918	118335	1.70971	0.0142589
Q921W4	Quinone oxidoreductase-like protein 1	Cryzl1	Q921W4	Q921W4;A0A338P785;D3YU21;D3YZD6;D3Z6I4;F7BGV1	Cryzl1	Quinone oxidoreductase-like protein 1	QORL1_MOUSE	16	174331	167647	170999	80856.8	128217	132094	142357	86434.1	81319.5	82183.5	83312.4	1.70872	0.0296561
Q9Z2P8	Vesicle-associated membrane protein 5	Vamp5	Q9Z2P8	Q9Z2P8;A0A0U1RP87;Q3UM44;Q5M9K2;Q791P0	Vamp5	Vesicle-associated membrane protein 5	VAMP5_MOUSE	4	190312	203275	209007	335501	274568	277398	248344	143425	135321	157519	145422	1.70775	0.0195557
Q9QUR6	Prolyl endopeptidase	Prep	Q9QUR6	Q9QUR6;Q3TCS0;Q543B9;Q8C6A3	Prep	Prolyl endopeptidase	PPCE_MOUSE	85	1458620	1540720	1481050	778798	1560640	1724780	1.4241e+06	795090	895139	811850	834026	1.7075	0.0205404
Q00558	40-kDa huntingtin-associated protein	F8a1	Q00558	Q00558;Q8CCG9	F8a1	40-kDa huntingtin-associated protein	HAP40_MOUSE	12	65020	52496.2	54310.9	68898.6	71258.6	57019.8	61500.7	41261.1	31964.7	34832.8	36019.5	1.70743	0.00152803
Q8CA72	Gigaxonin	Gan	Q8CA72	Q8CA72;F6TZU3	Gan	Gigaxonin	GAN_MOUSE	19	123514	129115	127757	109914	113129	115933	119894	65678.3	69596.6	75409.5	70228.1	1.7072	2.65978e-05
G5E8F4	Fucose-1-phosphate guanylyltransferase	Fpgt	G5E8F4	G5E8F4	Fpgt	Fucose-1-phosphate guanylyltransferase	FPGT_MOUSE	11	61306.6	50173.4	45352.9	43677.4	49803	42990.6	48884	27181.8	33814.2	24922.4	28639.5	1.70687	0.00255191
Q3V1L4	Cytosolic purine 5'-nucleotidase	Nt5c2	Q3V1L4	Q3V1L4;E9Q9M1;A0A494BBP6;A0A494B9X3	Nt5c2	Cytosolic purine 5'-nucleotidase	5NTC_MOUSE	30	254588	251528	251858	115811	214222	236393	220733	117425	137720	132900	129348	1.7065	0.0253567
O55033	Cytoplasmic protein NCK2	Nck2	O55033	O55033;Q8BQ28;A0A0A0MQF0;A0A0J9YUK4	Nck2	Cytoplasmic protein NCK2	NCK2_MOUSE	23	110229	90015	96557.6	101606	98479.6	109762	101108	61241.5	60260.4	56285.2	59262.4	1.70611	5.25653e-05
Q9CQ80	Vacuolar protein-sorting-associated protein 25	Vps25	Q9CQ80	Q9CQ80;A2A4J8;A2A4K0;A8XY17	Vps25	Vacuolar protein-sorting-associated protein 25	VPS25_MOUSE	14	335224	301249	337149	290223	309604	277481	308488	171765	181866	188912	180848	1.70579	5.43048e-05
O08989	Ras-related protein M-Ras	Mras	O08989	O08989;Q3TPX5	Mras	Ras-related protein M-Ras	RASM_MOUSE	9	44685.1	45824.6	50061.5	34767.9	29353.7	26822.3	38585.8	17189.8	29795.9	20880.5	22622.1	1.70567	0.0374339
Q8K4X6	MEK4b (Fragment)	Mek4b	Q8K4X6	O08648;Q80U64;Q8K4X6	Mek4b	MEK4b (Fragment)	Q8K4X6_MOUSE	41	138396	135509	122808	164237	146870	148988	142801	82487.6	87446.9	81511.1	83815.2	1.70376	0.00022013
Q6A051	Attractin-like protein 1	Atrnl1	Q6A051	Q6A051	Atrnl1	Attractin-like protein 1	ATRN1_MOUSE	22	62057.4	58542.4	58708.8	53480.5	52129.2	46375.7	55215.7	36309.9	30440.5	30490.8	32413.7	1.70347	0.000405073
Q9R008	Mevalonate kinase	Mvk	Q9R008	Q9R008;Q3UEB4;A0A0G2JEG0;A0A0G2JFX8;D3YV77	Mvk	Mevalonate kinase	KIME_MOUSE	11	178924	183541	159203	117904	105637	125326	145089	74667.5	83410.7	97475	85184.4	1.70324	0.0214097
A2AWP8	Rho guanine nucleotide exchange factor 10-like protein	Arhgef10l	A2AWP8	A2AWP8;A2AWP6;F6S3V7	Arhgef10l	Rho guanine nucleotide exchange factor 10-like protein	ARGAL_MOUSE	24	900348	879020	790143	1176240	1084450	1047200	979567	569436	524347	631604	575129	1.70321	0.00274768
Q8R0G7	Protein spinster homolog 1	Spns1	Q8R0G7	Q8R0G7;A0A0U1RNZ2;A0A0U1RPY3;D3YTR6;D3YWA9;D3YWU4;D6REG2	Spns1	Protein spinster homolog 1	SPNS1_MOUSE	9	110313	115598	126981	143566	110453	106408	118886	66778.4	67433.1	75226.5	69812.7	1.70294	0.000719212
A0A140LJ04	Zinc finger, ZZ-type with EF hand domain 1	Zzef1	A0A140LJ04	A0A140LJ04	Zzef1	Zinc finger, ZZ-type with EF hand domain 1	A0A140LJ04_MOUSE	5	23747.5	22262.6	14072.7	21998.8	17324.2	20785.7	20031.9	8469.9	16907.5	9912.85	11763.4	1.7029	0.0201196
Q8CHH9	Septin-8	Septin8	Q8CHH9	Q8CHH9;B1AQY9;B7ZC46;B1AQZ0	Septin8	Septin-8	SEPT8_MOUSE	30	390318	345884	377428	276545	443470	440614	379043	239244	215178	213459	222627	1.70259	0.00441041
Q8BGT6	MICAL-like protein 1	Micall1	Q8BGT6	Q8BGT6	Micall1	MICAL-like protein 1	MILK1_MOUSE	28	137939	131160	141826	110909	160070	145960	137977	83886.9	77444.8	81834.2	81055.3	1.70226	0.000691603
Q5Y5T1	Palmitoyltransferase ZDHHC20	Zdhhc20	Q5Y5T1	Q5Y5T1	Zdhhc20	Palmitoyltransferase ZDHHC20	ZDH20_MOUSE	12	224835	198681	210516	262118	270321	241067	234590	139184	127115	147348	137882	1.70138	0.000858228
Q01730	Ras suppressor protein 1	Rsu1	Q01730	Q01730;A0A0A6YWZ2;A2AUR7;B1AYQ0;E0CXG5;Q3TFN7;Q9D031	Rsu1	Ras suppressor protein 1	RSU1_MOUSE	19	843756	787624	868500	714738	856678	840585	818647	462112	472083	509891	481362	1.70069	3.24068e-05
Q99M51	Cytoplasmic protein NCK1	Nck1	Q99M51	Q99M51;A0A087WQD1;A0A087WSB1	Nck1	Cytoplasmic protein NCK1	NCK1_MOUSE	26	166517	149826	158543	95395	150284	141654	143703	84762	81287.7	87451.1	84500.3	1.70062	0.00568189
Q02248	Catenin beta-1	Ctnnb1	Q02248	Q02248;Q02257;Q3UZT7;Q80VE7;F7CRC6	Ctnnb1	Catenin beta-1	CTNB1_MOUSE	63	777244	794367	806258	382218	724622	768419	708855	410829	427283	412381	416831	1.70058	0.0197751
Q8R395	COMM domain-containing protein 5	Commd5	Q8R395	Q8R395;A0A0R4J0U7	Commd5	COMM domain-containing protein 5	COMD5_MOUSE	13	136957	139176	135554	88035.1	111691	118286	121617	73923.3	70797.6	69908.5	71543.1	1.6999	0.0040048
A0A1D5RLM8	Predicted gene 11639	Gm11639	A0A1D5RLM8	A0A1D5RLM8	Gm11639	Predicted gene 11639	A0A1D5RLM8_MOUSE	4	713511	539355	612645	970441	581373	584674	667000	348377	442875	386292	392515	1.6993	0.0255699
Q9EQH3	Vacuolar protein sorting-associated protein 35	Vps35	Q9EQH3	Q9EQH3;Q3TRJ1;Q3TJ43;Q3TKU6;Q3UQJ1	Vps35	Vacuolar protein sorting-associated protein 35	VPS35_MOUSE	69	701345	727647	745821	489801	722667	794354	696939	419771	441143	369961	410292	1.69864	0.00310881
Q8BQX5	Transmembrane and coiled-coil domain-containing protein 6	Tmco6	Q8BQX5	Q8BQX5	Tmco6	Transmembrane and coiled-coil domain-containing protein 6	TMCO6_MOUSE	6	37947.8	27974.1	23405.7	23093	19547.6	21950.4	25653.1	14948	20177.1	10183.8	15103	1.69855	0.0470254
Q8VC28	Aldo-keto reductase family 1 member C13	Akr1c13	Q8VC28	Q8VC28;G3X9Y6;Q571M4;Q5I0T6;Q54A37	Akr1c13	Aldo-keto reductase family 1 member C13	AK1CD_MOUSE	9	27923.7	25413.2	25786.8	16333.2	22878.4	26138.6	24079	14990.7	15898.8	11644.5	14178	1.69833	0.00674228
Q99JV5	StAR-related lipid transfer protein 4	Stard4	Q99JV5	Q99JV5;Q80SX0	Stard4	StAR-related lipid transfer protein 4	STAR4_MOUSE	13	80257.2	75942.6	68071.7	71065.7	86209.3	88338.5	78314.2	42202.3	45714.6	50470.6	46129.2	1.69771	0.00039989
Q62074	Protein kinase C iota type	Prkci	Q62074	Q62074;Q3TJJ5;Q3UGW9;Q3UMD5;Q5DTK3	Prkci	Protein kinase C iota type	KPCI_MOUSE	25	218389	298338	239524	284555	267802	315197	270634	147453	178927	151853	159411	1.69771	0.00176699
Q8VEF1	Protein Aster-A	Gramd1a	Q8VEF1	Q8VEF1;A0A0J9YU69	Gramd1a	Protein Aster-A	ASTRA_MOUSE	3	9579.7	10761.6	10707.7	13722.2	10694	13401.2	11477.7	11601.6	4941.56	3739.07	6760.74	1.6977	0.0411333
Q8C079	Striatin-interacting protein 1	Strip1	Q8C079	Q8C079;Q3UGC1	Strip1	Striatin-interacting protein 1	STRP1_MOUSE	37	147804	162792	151857	174041	161194	177404	162515	92187.8	101372	93651.5	95737.1	1.69752	3.65525e-05
Q8C8U0	Liprin-beta-1	Ppfibp1	Q8C8U0	O35711;Q8C8U0;G3X957;Q3U417;Q3UJ84	Ppfibp1	Liprin-beta-1	LIPB1_MOUSE	89	386083	359598	367869	356153	450376	427216	391216	234404	226486	230649	230513	1.69715	0.000234527
Q8C7R4	Ubiquitin-like modifier-activating enzyme 6	Uba6	Q8C7R4	Q8C7R4;D3Z061	Uba6	Ubiquitin-like modifier-activating enzyme 6	UBA6_MOUSE	69	282777	303114	273717	293269	321665	316665	298534	173671	180914	173317	175967	1.69653	1.30982e-05
Q9JK83	Partitioning defective 6 homolog beta	Pard6b	Q9JK83	Q9JK83;Q9JK84;Q8CBL3;Q8CFJ8	Pard6b	Partitioning defective 6 homolog beta	PAR6B_MOUSE	4	16498	16126.9	16464.9	22587.9	25276.9	25744.7	20449.9	10057.5	14908.3	11202.9	12056.2	1.69621	0.0236647
Q8VD72	Tetratricopeptide repeat protein 8	Ttc8	Q8VD72	Q8VD72	Ttc8	Tetratricopeptide repeat protein 8	TTC8_MOUSE	8	47379.9	49408.3	42396.3	46735.7	29559.7	36127.7	41934.6	19262.1	25868.1	29043.9	24724.7	1.69606	0.0104813
Q921I0	ORM1-like protein 1	Ormdl1	Q921I0	Q921I0;A0A087WSK7;A0A9L6KDX5	Ormdl1	ORM1-like protein 1	ORML1_MOUSE	2	36540.1	34718.9	32152.3	30279	26099.3	40476.1	33377.6	20790.7	20172.8	18085.9	19683.1	1.69575	0.00283492
Q8VDD5	Myosin-9	Myh9	Q8VDD5	Q8VDD5;Q8BIE2;Q8BIM8;F2Z494;Q14B05	Myh9	Myosin-9	MYH9_MOUSE	371	6255740	6056010	6368040	10797500	9303060	9271400	8008625	4419250	4962300	4787170	4.72291e+06	1.6957	0.0307705
Q8BVI5	Syntaxin-16	Stx16	Q8BVI5	Q8BVI5;F6X4N5;B7ZCB8;B7ZCB9;F7CJY7;Q0VGN4;Q8C0W8	Stx16	Syntaxin-16	STX16_MOUSE	13	88873.3	79967.6	86025.3	104912	90039.8	100390	91701.3	56806.4	57994.4	47448.8	54083.2	1.69556	0.000399853
Q80Y86	Mitogen-activated protein kinase 15	Mapk15	Q80Y86	Q80Y86	Mapk15	Mitogen-activated protein kinase 15	MK15_MOUSE	1	494239	461838	498676		423700		469613		275177	278924	277050	1.69505	0.00179285
Q9R0P3	S-formylglutathione hydrolase	Esd	Q9R0P3	Q9R0P3;H3BJC6;H3BJL6;H3BJP2;H3BK43;H3BKH6;H3BLJ9	Esd	S-formylglutathione hydrolase	ESTD_MOUSE	23	2544530	2549400	2575710	1540350	2468670	2432460	2.35185e+06	1378240	1599560	1185590	1.3878e+06	1.69467	0.00652568
P42859	Huntingtin	Htt	P42859	G3X9H5;P42859	Htt	Huntingtin	HD_MOUSE	81	84657.6	88655.7	79162.2	81260.7	90014.1	102643	87732.2	48381.5	51958.3	54975.4	51771.7	1.6946	0.000221475
Q9DCS2	Methyltransferase-like 26	Mettl26	Q9DCS2	Q9DCS2;D3YZM4;E9Q5B2;G5E8X1	Mettl26	Methyltransferase-like 26	MTL26_MOUSE	6	66295.2	60340.8	60065.1	43807.5	57159.3	58743	57735.2	28471.4	33087.3	40663.4	34074	1.6944	0.00223919
Q8CI32	BAG family molecular chaperone regulator 5	Bag5	Q8CI32	Q8CI32	Bag5	BAG family molecular chaperone regulator 5	BAG5_MOUSE	33	180313	154100	166585	101270	134083	126481	143805	86073.9	79908.4	88934.5	84972.3	1.69238	0.01152
D3Z5I1	Zinc finger CCCH type, antiviral 1	Zc3hav1	D3Z5I1	D3Z5I1	Zc3hav1	Zinc finger CCCH type, antiviral 1	D3Z5I1_MOUSE	4	67955.8	91020.8	81632.5	93765.4	102640	128416	94238.4	49432.7	55460.8	62222.3	55705.3	1.69173	0.0176322
Q5DU25	IQ motif and SEC7 domain-containing protein 2	Iqsec2	Q5DU25	Q5DU25;A4GZ26;A0A9L6KDT1;D3Z5I6;D3Z6V7;E9QAD8	Iqsec2	IQ motif and SEC7 domain-containing protein 2	IQEC2_MOUSE	15	42734.9	38739.7	42392.6	35158.7	38721.6	41873.4	39936.8	20180.2	19057.5	31606.1	23614.6	1.69119	0.00130131
Q8BVG4	Dipeptidyl peptidase 9	Dpp9	Q8BVG4	Q8BVG4	Dpp9	Dipeptidyl peptidase 9	DPP9_MOUSE	51	212460	198256	199129	102492	173781	197351	180578	101291	113240	105818	106783	1.69108	0.0184625
Q61205	Platelet-activating factor acetylhydrolase IB subunit alpha1	Pafah1b3	Q61205	Q61205;Q3TJC2;D3Z2X5;Q8CA83	Pafah1b3	Platelet-activating factor acetylhydrolase IB subunit alpha1	PA1B3_MOUSE	15	374331	398694	374814	188993	259035	284691	313426	178035	184351	193713	185366	1.69085	0.0357759
Q9QZB9	Dynactin subunit 5	Dctn5	Q9QZB9	Q9QZB9;Q3UK85	Dctn5	Dynactin subunit 5	DCTN5_MOUSE	3	120611	103150	99248.1	65387.7	95692	97086.1	96862.5	53907.4	56093.2	61892.1	57297.6	1.69052	0.00806243
Q91YD9	Actin nucleation-promoting factor WASL	Wasl	Q91YD9	Q91YD9;Q3TXX8;Q3UGK7;Q3UQ99;Q7TPN5	Wasl	Actin nucleation-promoting factor WASL	WASL_MOUSE	20	130904	125767	136721	89328.3	133403	123955	123346	72827.8	69666.7	76493.2	72995.9	1.68977	0.0019083
Q9WUL7	ADP-ribosylation factor-like protein 3	Arl3	Q9WUL7	Q9WUL7;Q543P7	Arl3	ADP-ribosylation factor-like protein 3	ARL3_MOUSE	14	442395	439613	431264	288097	334678	346249	380383	227702	204142	243830	225225	1.6889	0.00613604
Q8CF66	Ragulator complex protein LAMTOR4	Lamtor4	Q8CF66	Q8CF66	Lamtor4	Ragulator complex protein LAMTOR4	LTOR4_MOUSE	3	456301	413883	401531	590224	331866	377934	428623	319188	210843	231335	253789	1.6889	0.0189196
A2ALK8	Tyrosine-protein phosphatase non-receptor type 3	Ptpn3	A2ALK8	A2ALK8;A2ALK9;Q14BS5;Q8BWC1	Ptpn3	Tyrosine-protein phosphatase non-receptor type 3	PTN3_MOUSE	14	31171.3	35534	40002.6	46561.4	31464.1	50307.9	39173.6	26156.5	22222.4	21216.4	23198.4	1.68863	0.0132575
Q8BKX1	Brain-specific angiogenesis inhibitor 1-associated protein 2	Baiap2	Q8BKX1	Q8BKX1;B1AZ46;Q3TV50;Q3UKP6	Baiap2	Brain-specific angiogenesis inhibitor 1-associated protein 2	BAIP2_MOUSE	62	347411	317155	338794	329124	507893	479686	386677	239417	216673	230980	229023	1.68837	0.0166821
A0A1Y7VME9	Kinase D-interacting substrate 220	Kidins220	A0A1Y7VME9;E9Q9B7	A0A1Y7VME9;E9Q9B7;Q3V2X2;A0A076N402;A0A076N8A1;A0A076N9K1;A0A076NBC4;A0A1Y7VNF8;Q80TG7	Kidins220	Kinase D-interacting substrate 220	A0A1Y7VME9_MOUSE;E9Q9B7_MOUSE	80	531667	534805	467527	773990	617942	658491	597404	351573	359948	350496	354006	1.68755	0.00762837
Q9CR57	Large ribosomal subunit protein eL14	Rpl14	Q9CR57	Q9CR57;Q569Z0;Q9CWK0;A0A1L1SUF6	Rpl14	Large ribosomal subunit protein eL14	RL14_MOUSE	13	1773530	2010360	1995650	968640	1622010	1778400	1.69143e+06	960259	990061	1056770	1.00236e+06	1.68744	0.0200624
Q9JID9	SH2B adapter protein 2	Sh2b2	Q9JID9	Q9JID9;A0A0G2JED4	Sh2b2	SH2B adapter protein 2	SH2B2_MOUSE	7	30414.4	25667.6	20861.5	27374.2	25149.1	30600.1	26677.8	18584.2	15667.7	13188.1	15813.3	1.68705	0.00279864
P39429	TNF receptor-associated factor 2	Traf2	P39429	P39429;Q3TWR1;Q3U8L1;Q8C6X9;Q8CAQ7	Traf2	TNF receptor-associated factor 2	TRAF2_MOUSE	23	73680	82041.7	76382.8	56137.8	69799.1	58239.7	69380.2	38133.9	41293.2	43949.3	41125.5	1.68704	0.00269693
Q8CFI0	E3 ubiquitin-protein ligase NEDD4-like	Nedd4l	Q8CFI0	Q8CFI0;A0A494BAX0;A0A494B953;A0A494B9F0;A0A494BA39;A0A494BAG2;Q3TQK9;Q641N8;A0A286YCR1;Q80U03	Nedd4l	E3 ubiquitin-protein ligase NEDD4-like	NED4L_MOUSE	43	586959	607790	570220	838113	742755	756423	683710	414710	406660	394505	405292	1.68696	0.00391733
Q8BKN5	Gamma-tubulin complex component 5	Tubgcp5	Q8BKN5	Q8BKN5;Q8R2X3	Tubgcp5	Gamma-tubulin complex component 5	GCP5_MOUSE	22	76062.7	92717.6	71537.9	82473.9	63597.4	86374.6	78794	43779.7	51091.6	45305.4	46725.6	1.68631	0.00164119
Q6XUX1	Dual serine/threonine and tyrosine protein kinase	Dstyk	Q6XUX1	Q6XUX1;A0A087WP69;Q6A064	Dstyk	Dual serine/threonine and tyrosine protein kinase	DUSTY_MOUSE	17	175962	206791	167392	190217	160244	174334	179157	97513.5	116164	105308	106328	1.68494	0.000246045
Q811N1	Envelope polyprotein	env	Q811N1	P10404;A0A0A0U847;A0A0A0UCD5;A0A0A0UEG7;B6DYU5;Q505R5;Q61876;Q61877;Q64262;Q80SV3;Q80SW4;Q811M8;Q811N1;Q811N3;Q811N6	env	Envelope polyprotein	Q811N1_MOUSE	11	211803	219178	242699	277810	292327	272129	252658	140829	158860	150229	149973	1.68469	0.00137292
Q69Z89	Ras-associating and dilute domain-containing protein	Radil	Q69Z89	Q69Z89;D3YWJ9	Radil	Ras-associating and dilute domain-containing protein	RADIL_MOUSE	12	20658.6	22868.6	22125.6	29348.9	25408.6	28477.3	24814.6	12913.3	16121.1	15157.8	14730.7	1.68455	0.00256118
P05063	Fructose-bisphosphate aldolase C	Aldoc	P05063	P05063	Aldoc	Fructose-bisphosphate aldolase C	ALDOC_MOUSE	10	43033.9	36777	46226	36141.3	30710.4	24365.8	36209.1	23987.2	17964.8	22546.1	21499.4	1.68419	0.0200601
Q64464	Cytochrome P450 3A13	Cyp3a13	Q64464	Q64464;O09158;A0A0G2JE14;D3YYZ0;D3Z2W7;G3UX95;Q9QXK4;D3Z707;D6RJM4;Q3UW87	Cyp3a13	Cytochrome P450 3A13	CP3AD_MOUSE	2	20710.6	19912.5	25049.7	17638	16960.6	20840.7	20185.3	11718.2	13075.5	11174.3	11989.3	1.68361	0.00230572
Q9WTK5	Nuclear factor NF-kappa-B p100 subunit	Nfkb2	Q9WTK5	Q9WTK5;A0A494B9Y5;A0A494BAQ2;Q3UG25;Q3ULT8;Q3UV15;Q4U105;Q4U108	Nfkb2	Nuclear factor NF-kappa-B p100 subunit	NFKB2_MOUSE	45	149728	152494	134777	215683	212986	230945	182769	107515	101997	116243	108585	1.68319	0.0207958
P61080	Ubiquitin-conjugating enzyme E2 D1	Ube2d1	P61080	P61080;Q3UFQ4	Ube2d1	Ubiquitin-conjugating enzyme E2 D1	UB2D1_MOUSE	3	253548	240328	247301	170041	216879	205240	222223	135100	117756	143306	132054	1.68282	0.00240806
Q99N11	Dual specificity protein phosphatase 22	Dusp22	Q99N11	Q99N11;Z4YL33	Dusp22	Dual specificity protein phosphatase 22	DUS22_MOUSE	9	23155	27072.5	21418.5	37221.4	31414.5	30323.1	28434.2	21912.8	13759.3	15030.7	16900.9	1.6824	0.0199795
Q8VDR9	Dedicator of cytokinesis protein 6	Dock6	Q8VDR9	Q8VDR9;A0A1L1SQR4;Q6ZPS1	Dock6	Dedicator of cytokinesis protein 6	DOCK6_MOUSE	56	44869.4	46424.8	41714.5	55790.9	51791	48356	48157.8	27700.8	28210.1	29999.9	28636.9	1.68167	0.000363062
Q3UJK4	GTP-binding protein 2	Gtpbp2	Q3UJK4	Q3UJK4;E9PVQ4;E9Q004;E9QA45	Gtpbp2	GTP-binding protein 2	GTPB2_MOUSE	7	17367.2	18524.6	16436.3	22738.3	16666.7	20703.5	18739.4		7293.32	14995	11144.2	1.68155	0.0267509
Q9CQ02	COMM domain-containing protein 4	Commd4	Q9CQ02	Q9CQ02;A0A1L1SRJ9;A0A1L1SRX4;A0A1L1SVC7	Commd4	COMM domain-containing protein 4	COMD4_MOUSE	9	208845	220249	227228	188245	198077	201070	207286	112380	128986	128790	123385	1.67999	4.48828e-05
Q5U5M8	Biogenesis of lysosome-related organelles complex 1 subunit 3	Bloc1s3	Q5U5M8	Q5U5M8	Bloc1s3	Biogenesis of lysosome-related organelles complex 1 subunit 3	BL1S3_MOUSE	8	66156.6	69356.4	67360	55630.5	47631.8	60466.4	61100.3	34408.2	41266.2	33465.8	36380.1	1.6795	0.00210953
Q9EPW0	Inositol polyphosphate-4-phosphatase type I A	Inpp4a	Q9EPW0	Q9EPW0;D3YUD3;D3YUL8;D3Z230;E9Q9A0;F6V2U0;Q3UEQ1;A0A0R4J0Q2;B7ZMQ9;E9QAD0;F6R4N2;Q0VBQ7	Inpp4a	Inositol polyphosphate-4-phosphatase type I A	INP4A_MOUSE	14	42949.2	39184.9	30869.9	36799.9	37461.2	36538.7	37300.6	22773.3	18306.8	25555.9	22212	1.6793	0.000882892
Q8VC12	Urocanate hydratase	Uroc1	Q8VC12	Q8VC12;Q3UEL5	Uroc1	Urocanate hydratase	HUTU_MOUSE	1	23360.4	18246.4	13915.7	25794.4	27396.7	29228.2	22990.3	14685.5	17118.4	9287.34	13697.1	1.67848	0.0448467
Q8R307	Vacuolar protein sorting-associated protein 18 homolog	Vps18	Q8R307	Q8R307;Q3U7D9;Q3UG80;Q69ZI9	Vps18	Vacuolar protein sorting-associated protein 18 homolog	VPS18_MOUSE	44	103825	105822	94870.7	147027	114990	125539	115346	64418.3	76263	65580.2	68753.8	1.67766	0.00475571
Q80T23	Synaptotagmin-like protein 5	Sytl5	Q80T23	Q80T23;A2AF58	Sytl5	Synaptotagmin-like protein 5	SYTL5_MOUSE	34	131117	153749	142721	223767	180585	207518	173243	103065	101758	105059	103294	1.67718	0.0159961
Q61193	Ral guanine nucleotide dissociation stimulator-like 2	Rgl2	Q61193	Q61193;A0A068BD34;G3UZ21	Rgl2	Ral guanine nucleotide dissociation stimulator-like 2	RGL2_MOUSE	16	27726.1	31865.8	25422.6	36323.2	31456	27411	30034.1	21497.3	11661	20581.1	17913.1	1.67665	0.00614525
P61750	ADP-ribosylation factor 4	Arf4	P61750	P61750;Q14BR4;Q9DD04;E9Q798;F6UFB9	Arf4	ADP-ribosylation factor 4	ARF4_MOUSE	7	636217	672104	612336	962818	769260	858778	751919	414112	457856	473492	448487	1.67657	0.00829694
O88792	Junctional adhesion molecule A	F11r	O88792	O88792	F11r	Junctional adhesion molecule A	JAM1_MOUSE	8	433871	407512	466021	453029	423855	411387	432612	284817	260033	229569	258140	1.67589	2.07658e-05
P59281	Rho GTPase-activating protein 39	Arhgap39	P59281	P59281;G3X932;H7BX46;Q6PAT3	Arhgap39	Rho GTPase-activating protein 39	RHG39_MOUSE	10	15662.8	14995.9	17388.1	16468	13967.4	16465.3	15824.6	13300.3	8619.4	6409.18	9442.96	1.67581	0.00399355
P31324	cAMP-dependent protein kinase type II-beta regulatory subunit	Prkar2b	P31324	P31324;Q3V2X9;H3BK84	Prkar2b	cAMP-dependent protein kinase type II-beta regulatory subunit	KAP3_MOUSE	33	430895	395194	402693	438870	445946	429525	423854	253839	262815	242273	252976	1.67547	3.02209e-06
Q6ZQK5	Arf-GAP with coiled-coil, ANK repeat and PH domain-containing protein 2	Acap2	Q6ZQK5	Q6ZQK5;A0A338P6P6;D4AFX6	Acap2	Arf-GAP with coiled-coil, ANK repeat and PH domain-containing protein 2	ACAP2_MOUSE	32	91841.9	88323.8	92194.6	80061.2	104535	102941	93316.2	56574.7	58119.4	52408.5	55700.9	1.67531	0.000274979
Q8C0E2	Vacuolar protein sorting-associated protein 26B	Vps26b	Q8C0E2	Q8C0E2	Vps26b	Vacuolar protein sorting-associated protein 26B	VP26B_MOUSE	25	122355	121017	129252	102649	130933	156615	127137	67561	78919.9	81300.7	75927.2	1.67446	0.00218532
Q9Z1W9	STE20/SPS1-related proline-alanine-rich protein kinase	Stk39	Q9Z1W9	Q9Z1W9;A2AQL0;G1JLS7;Q3V256	Stk39	STE20/SPS1-related proline-alanine-rich protein kinase	STK39_MOUSE	16	276734	276211	274169	372513	404782	402895	334551	204010	182519	212928	199819	1.67427	0.0113719
O08911	Mitogen-activated protein kinase 12	Mapk12	O08911	O08911	Mapk12	Mitogen-activated protein kinase 12	MK12_MOUSE	13	57251.7	45052.1	51205.1	40057.1	41924.8	41388.7	46146.6	26139.1	27677.7	28894.9	27570.6	1.67376	0.00257878
Q8BS03	Peptidase inhibitor 15	Pi15	Q8BS03	Q8BS03;A0A0R4J126	Pi15	Peptidase inhibitor 15	PI15_MOUSE	5	33371.4	25838.4	32056.2	28817.6	17407.9	19727.8	26203.2	18354.6	18657.9	9967.27	15659.9	1.67327	0.0445002
O35127	Protein C10	Grcc10	O35127	O35127	Grcc10	Protein C10	C10_MOUSE	7	164487	138317	171840	152740	165101	134218	154450	87599.2	79116.3	110232	92315.8	1.67307	0.000792655
Q9Z1T1	AP-3 complex subunit beta-1	Ap3b1	Q9Z1T1	Q9JME5;Q9Z1T1;A0A571BES1;A0A571BEW4;Q3TQ33;Q3UPG0	Ap3b1	AP-3 complex subunit beta-1	AP3B1_MOUSE	71	344903	380533	355268	381150	409790	449289	386822	224147	231512	238120	231260	1.67267	0.000255891
Q9Z0R6	Intersectin-2	Itsn2	Q9Z0R6	Q9Z0R6;B2RR82;A0A1W2P775;E9QNG1;Q80TG5	Itsn2	Intersectin-2	ITSN2_MOUSE	58	142508	142185	143343	149026	159805	144843	146952	89555.5	86717.9	87296.5	87856.6	1.67263	1.80647e-06
Q9CZG3	COMM domain-containing protein 8	Commd8	Q9CZG3	Q9CZG3;Q4QQP1;Q80UT2	Commd8	COMM domain-containing protein 8	COMD8_MOUSE	15	252499	252440	253597	169164	208190	256435	232054	144806	140304	131275	138795	1.67192	0.00346226
P42227	Signal transducer and activator of transcription 3	Stat3	P42227	P42227;B7ZC18;Q3U5Q4;Q3U6S9;Q3ULI4;Q6GU23	Stat3	Signal transducer and activator of transcription 3	STAT3_MOUSE	50	234202	258859	227315	231620	220248	235714	234660	140126	142205	138748	140360	1.67185	6.3415e-06
Q61647	Hyaluronan synthase 1	Has1	Q61647	Q61647;Q05A37	Has1	Hyaluronan synthase 1	HYAS1_MOUSE	6	42133.3	36902.9	41250.6	57416.9	65721.8	49643	48844.8	18578.3	42843.6	26249.3	29223.7	1.67141	0.0453483
Q8CIR9	Serine protease MASP3 (Fragment)	3	Q8CIR9	Q8CIR9	3	Serine protease MASP3 (Fragment)	Q8CIR9_MOUSE	3	33036.9	38480.3	40469.6	35490.8	26127	34614.4	34703.2	27519.8	13023.7	21786.5	20776.7	1.6703	0.0110161
Q8CIH5	1-phosphatidylinositol 4,5-bisphosphate phosphodiesterase gamma-2	Plcg2	Q8CIH5	Q8CIH5	Plcg2	1-phosphatidylinositol 4,5-bisphosphate phosphodiesterase gamma-2	PLCG2_MOUSE	46	222346	244075	215169	180140	244268	269410	229235	125076	147745	138967	137263	1.67004	0.00179804
Q91XD2	LIM and senescent cell antigen-like-containing domain protein 2	Lims2	Q91XD2	Q91XD2	Lims2	LIM and senescent cell antigen-like-containing domain protein 2	LIMS2_MOUSE	12	86915.1	80097	83518.2	58894.8	87226.1	73028.8	78280	42241.2	44409.2	53975.7	46875.4	1.66996	0.00263312
Q6P1G0	HEAT repeat-containing protein 6	Heatr6	Q6P1G0	Q6P1G0	Heatr6	HEAT repeat-containing protein 6	HEAT6_MOUSE	34	83293.1	97370.8	85819.8	129948	102446	117230	102685	61570	65452.9	57518.5	61513.8	1.66929	0.00703915
Q01063	cAMP-specific 3',5'-cyclic phosphodiesterase 4D	Pde4d	Q01063	Q01063;E9PVU7;A2RSH1;A6XDA6;A6XDA7;A6XDB0;A6XDB1;B1PSD9;B2KF57;B2KF84;F6QFD1;F6YIS2	Pde4d	cAMP-specific 3',5'-cyclic phosphodiesterase 4D	PDE4D_MOUSE	24	81874.1	82332.6	73010.2	60696.8	76228.4	80155.4	75716.2	45218.3	46883.6	43990.3	45364.1	1.66908	0.000458446
P58006	Sestrin-1	Sesn1	P58006	P58006;E9PXR3;Q497S6;V5QRJ1	Sesn1	Sestrin-1	SESN1_MOUSE	8	19102.1	23686.8	23606.9	14180.9	22379.7	23145.4	21017	12188.1	12773.2	12840.9	12600.7	1.66792	0.00725861
Q3UM83	Killer cell lectin-like receptor subfamily G member 2	Klrg2	Q3UM83	Q3UM83;A0A0J9YVB2;G5E8L6	Klrg2	Killer cell lectin-like receptor subfamily G member 2	KLRG2_MOUSE	8	50748.1	32344.6	29207.2	50873	54924.8	47294.2	44232	28938.2	22028.8	28679.7	26548.9	1.66606	0.0313896
Q6PDL0	Cytoplasmic dynein 1 light intermediate chain 2	Dync1li2	Q6PDL0	Q6PDL0;A0A1D5RM94;A0A1D5RMC1	Dync1li2	Cytoplasmic dynein 1 light intermediate chain 2	DC1L2_MOUSE	31	540364	535930	535370	442076	454101	509878	502953	293209	306044	306560	301938	1.66575	0.000126234
O88487	Cytoplasmic dynein 1 intermediate chain 2	Dync1i2	O88487	O88487;A2BFF9;A2BFF5;A2BFF7;A2BFF8;D6Q0F5;D6Q0F6;D6Q0F7;Q3TPJ8;Q3UDA2	Dync1i2	Cytoplasmic dynein 1 intermediate chain 2	DC1I2_MOUSE	30	1007590	932265	1007680	901753	1040040	1012150	983580	592704	618491	560456	590550	1.66553	8.16343e-06
Q76LS9	Ubiquitin carboxyl-terminal hydrolase MINDY-1	Mindy1	Q76LS9	Q76LS9;B7ZMR0	Mindy1	Ubiquitin carboxyl-terminal hydrolase MINDY-1	MINY1_MOUSE	10	284921	261078	266399	216387	292827	263646	264210	163621	154325	158092	158679	1.66505	0.000308048
Q91WZ8	Dysbindin	Dtnbp1	Q91WZ8	Q91WZ8;A0A1Y7VIX4;A0A1Y7VJD2;A0A1Y7VK42;A0A1Y7VP73;K3W4R3	Dtnbp1	Dysbindin	DTBP1_MOUSE	13	67760.7	75579.3	72009.1	61062.6	66331.7	55686.5	66405	42839.6	42284.6	34628.6	39917.6	1.66355	0.000739989
Q923S9	Ras-related protein Rab-30	Rab30	Q923S9	Q923S9;D3YV16;Q0PD24	Rab30	Ras-related protein Rab-30	RAB30_MOUSE	4	25901	24204.5	24399.4	26983.2	30636	31461.2	27264.2	12680.2	16758.5	19728.9	16389.2	1.66355	0.0020955
P61967	AP-1 complex subunit sigma-1A	Ap1s1	P61967	P61967;D3YXN0;D3Z0D6;D3Z268	Ap1s1	AP-1 complex subunit sigma-1A	AP1S1_MOUSE	7	85099.4	92986.9	104851	52444.2	86053.6	99633.9	86844.8	51379.6	46741.5	58596.4	52239.2	1.66245	0.0181791
Q8K3W0	BRISC and BRCA1-A complex member 2	Babam2	Q8K3W0	Q8K3W0;D3Z7P0	Babam2	BRISC and BRCA1-A complex member 2	BABA2_MOUSE	19	228193	235671	232201	179346	208088	226147	218274	123700	134861	135334	131298	1.66243	0.000278735
E9QJX9	Signal transducer and activator of transcription	Stat2	E9QJX9;Q3UDU1;Q9QXJ2	E9QJX9;Q3U5W1;Q3UDU1;Q8CD97;Q9QXJ2	Stat2	Signal transducer and activator of transcription	E9QJX9_MOUSE;Q3UDU1_MOUSE;Q9QXJ2_MOUSE	10	52150.8	56751.4	48425.5	68402.7	57970.5	55086.3	56464.5	26774.9	42535.4	32593.9	33968.1	1.66228	0.00295465
Q9D1G1	Ras-related protein Rab-1B	Rab1b	Q9D1G1	P62821;Q9D1G1;Q0PD67;A0A494B945;A0A494BA38;A0A494BBL7;Q0PD66;Q3UB66;Q3V3C2;Q5SW87;Q5SW88;Q6ZPF0	Rab1b	Ras-related protein Rab-1B	RAB1B_MOUSE	28	2345040	2327680	2494830	3218930	3106800	2811950	2.71754e+06	1586480	1674180	1645890	1.63552e+06	1.66158	0.00232618
Q922F4	Tubulin beta-6 chain	Tubb6	Q922F4	Q9ERD7;Q922F4;Q3U9U3;Q3UMM1;Q9CRT0;Q9CUN8	Tubb6	Tubulin beta-6 chain	TBB6_MOUSE	36	1377550	1345910	1375210	1549060	1545500	1434070	1.43788e+06	866656	829220	900783	865553	1.66123	1.67004e-05
Q9D1C8	Vacuolar protein sorting-associated protein 28 homolog	Vps28	Q9D1C8	Q9D1C8	Vps28	Vacuolar protein sorting-associated protein 28 homolog	VPS28_MOUSE	20	313356	264130	311823	193990	236304	216874	256080	162401	148722	151400	154174	1.66097	0.0109512
P42932	T-complex protein 1 subunit theta	Cct8	P42932	P42932;Q3UL22;H3BL49;Q3UKQ2;Q6A0F1;Q8BVY8;Q9CS06;Q9WVS5;H3BJB6;Q9CRW7	Cct8	T-complex protein 1 subunit theta	TCPQ_MOUSE	88	1791230	1841990	1855960	1169670	1766020	1863220	1.71468e+06	997077	1096600	1005360	1.03301e+06	1.65988	0.00406632
Q8CG50	Ras-related protein Rab-43	Rab43	Q8CG50	Q8CG50;Q0PD10;A0A0N4SW17;Q91Z34	Rab43	Ras-related protein Rab-43	RAB43_MOUSE	13	73885.3	69860.4	61250.9	94160.7	87562.9	81843.2	78093.9	44317.6	49506.9	47366.6	47063.7	1.65932	0.00377105
A0A5F8MPI9	Rap guanine nucleotide exchange factor (GEF) 1	Rapgef1	A0A5F8MPI9;A1L338;Q3UGX8;Q3UHC1;Q91ZZ2	A0A5F8MPI9;A1L338;Q3UGX8;Q3UHC1;Q91ZZ2	Rapgef1	Rap guanine nucleotide exchange factor (GEF) 1	A0A5F8MPI9_MOUSE;A1L338_MOUSE;Q3UGX8_MOUSE;Q3UHC1_MOUSE;Q91ZZ2_MOUSE	32	87924.4	98641.5	89269.8	94849.4	94372.5	106045	95183.8	56600	53268	62269.1	57379	1.65886	5.02365e-05
Q9Z2Q6	Septin-5	Septin5	Q9Z2Q6	Q9Z2Q6;A0A338P6R8;A0A338P769;B7ZNM7;A0A338P729;Q52KH2	Septin5	Septin-5	SEPT5_MOUSE	34	315753	291524	339539	252463	450079	412072	343572	214454	206196	200881	207177	1.65835	0.0184861
P19096	Fatty acid synthase	Fasn	P19096	A0A0U1RNJ1;P19096;Q3UHT6;Q3TB22;O89060	Fasn	Fatty acid synthase	FAS_MOUSE	219	2620390	2811730	2567080	2016890	2840390	3032950	2.64824e+06	1554160	1759030	1478500	1597230	1.65802	0.0018745
Q9D8Z1	Activating signal cointegrator 1 complex subunit 1	Ascc1	Q9D8Z1	Q9D8Z1	Ascc1	Activating signal cointegrator 1 complex subunit 1	ASCC1_MOUSE	15	40373.2	45167.2	37652.9	59129.4	40363.4	52451.8	45856.3	29427.3	31850.2	21711.6	27663	1.65767	0.011634
Q8R3Q2	Serine/threonine-protein phosphatase 6 regulatory subunit 2	Ppp6r2	Q8R3Q2	Q8R3Q2;A0A5F8MQ25;G3X9K4;Q6A018	Ppp6r2	Serine/threonine-protein phosphatase 6 regulatory subunit 2	PP6R2_MOUSE	15	68325.6	64995.8	55706.2	29666.9	49724.3	42806.3	51870.8	33290.5	29643.5	30987	31307	1.65685	0.0488138
Q7TSE6	Serine/threonine-protein kinase 38-like	Stk38l	Q7TSE6	Q7TSE6	Stk38l	Serine/threonine-protein kinase 38-like	ST38L_MOUSE	13	33229.8	34950.8	37986	25836.1	32592.1	34900.1	33249.2	17434.8	22008.7	20813.3	20085.6	1.65537	0.00146119
Q923J1	Transient receptor potential cation channel subfamily M member 7	Trpm7	Q923J1	Q923J1;A2AI57;B9EK83;F6QKC0	Trpm7	Transient receptor potential cation channel subfamily M member 7	TRPM7_MOUSE	33	52484.2	55702.5	51462.4	55928.6	55055.1	48224.8	53142.9	26572.5	37375.6	32374.1	32107.4	1.65516	0.000114105
Q71FD5	E3 ubiquitin-protein ligase ZNRF2	Znrf2	Q71FD5	Q71FD5	Znrf2	E3 ubiquitin-protein ligase ZNRF2	ZNRF2_MOUSE	7	32273.8	38474.6	39282.1	32532.1	41047.4	41658.4	37544.7	19163.4	22715.1	26175.9	22684.8	1.65506	0.00113861
A2AKB4	FERM and PDZ domain-containing protein 1	Frmpd1	A2AKB4	A2AFR3;A2AKB4;A0A571BG68;A0A589MR22;A2AKB3;B2RY18	Frmpd1	FERM and PDZ domain-containing protein 1	FRPD1_MOUSE	24	32986.1	35297.6	29840.3	41659.2	32867	39562.2	35368.7	21572.8	23853.3	18721.4	21382.5	1.6541	0.00170291
Q8K4Q0	Regulatory-associated protein of mTOR	Rptor	Q8K4Q0	Q8K4Q0;A0A991EQV1;A2ACM0;A4FUW1;Q6ZPU3	Rptor	Regulatory-associated protein of mTOR	RPTOR_MOUSE	53	114231	117160	102606	118770	110464	124476	114618	65547.9	69809.6	72612	69323.2	1.65338	2.68847e-05
Q8BGQ1	Spermatogenesis-defective protein 39 homolog	Vipas39	Q8BGQ1	Q8BGQ1;Q3UM95	Vipas39	Spermatogenesis-defective protein 39 homolog	SPE39_MOUSE	23	92473.7	91544.7	87911	80962.1	93433.2	94653.5	90163	51140.7	49510.9	63054.2	54568.6	1.65229	5.52548e-05
O88456	Calpain small subunit 1	Capns1	O88456	O88456;Q9D7J7;A0A0R4J1C2	Capns1	Calpain small subunit 1	CPNS1_MOUSE	19	2036110	1952230	2167770	1185100	1951360	1904500	1.86618e+06	1113750	1085630	1190810	1.13006e+06	1.65139	0.00948484
Q80X73	Protein pelota homolog	Pelo	Q80X73	Q80X73;Q3THL5	Pelo	Protein pelota homolog	PELO_MOUSE	15	80170.9	86212.2	73882.1	90264	80234.6	88126.6	83148.4	57802.1	47201.5	46074.9	50359.5	1.6511	0.000144148
Q8VEA8	Ras-related protein Rab-7b	Rab7b	Q8VEA8	Q8VEA8;J9UUF7	Rab7b	Ras-related protein Rab-7b	RAB7B_MOUSE	9	32092.9	30530.3	28596.6	35597.4	45190.5	33171.7	34196.6	18420.3	24595.2	19138.8	20718.1	1.65056	0.00870399
Q99K51	Plastin-3	Pls3	Q99K51	Q99K51;A0A1C7CYV0;B1AX58;Q3UJG9;Q3UKB1	Pls3	Plastin-3	PLST_MOUSE	82	2478050	2398360	2541900	1213590	2772520	2765000	2361570	1459580	1368050	1467970	1.43187e+06	1.64929	0.0322056
O35516	Neurogenic locus notch homolog protein 2	Notch2	O35516	O35516	Notch2	Neurogenic locus notch homolog protein 2	NOTC2_MOUSE	92	296920	257607	294329	255326	244516	224630	262221	171820	150147	155388	159118	1.64796	0.000603981
P70196	TNF receptor-associated factor 6	Traf6	P70196	P70196	Traf6	TNF receptor-associated factor 6	TRAF6_MOUSE	13	42215	47638.6	42715.2	21409.4	38575	35954.2	38084.6	22897.4	25033.3	21410.7	23113.8	1.6477	0.0290981
Q8C0D4	Rho GTPase-activating protein 12	Arhgap12	Q8C0D4	Q8C0D4;S4R221;A0A0A0MQ95;B2RUJ8;Q8R1F4;S4R203;S4R248	Arhgap12	Rho GTPase-activating protein 12	RHG12_MOUSE	31	134748	124680	140030	132820	155030	131768	136513	90943.8	89748.9	67877.4	82856.7	1.64758	0.000253352
A6H8H2	DENN domain-containing protein 4C	Dennd4c	A6H8H2	A6H8H2;E9Q449	Dennd4c	DENN domain-containing protein 4C	DEN4C_MOUSE	72	105857	115350	98464.1	147169	139472	139690	124334	71934.7	76709.6	77770.2	75471.5	1.64743	0.00524075
Q922F6	Uncharacterized protein (Fragment)		Q922F6	Q922F6		Uncharacterized protein (Fragment)	Q922F6_MOUSE	2	30047.2	42529.8	38154.3		23927	30978	33127.3	18432.6	21413.9	20530.2	20125.6	1.64603	0.0252974
Q9D8U8	Sorting nexin-5	Snx5	Q9D8U8	Q9D8U8;Q3TJN6;Q8C5E7;Q3TXT4	Snx5	Sorting nexin-5	SNX5_MOUSE	39	734534	690753	718908	620191	841118	823657	738194	454093	427969	463697	448586	1.6456	0.000676937
Q60575	Kinesin-like protein KIF1B	Kif1b	Q60575	Q60575;A0A5F8MPF0;A2AH75;Q3UY61	Kif1b	Kinesin-like protein KIF1B	KIF1B_MOUSE	64	92831.3	101636	92821.5	121959	107128	116457	105472	67306.5	63978.7	60999	64094.7	1.64557	0.000770928
P05977	Myosin light chain 1/3, skeletal muscle isoform	Myl1	P05977	P05977;E0CZ30;E9PWG4;Q545G5;Q545T7;Q6PCW9	Myl1	Myosin light chain 1/3, skeletal muscle isoform	MYL1_MOUSE	16	1790180	1706120	1789390	1386220	1181590	1157550	1.50184e+06	933702	863534	940842	912693	1.64551	0.0130839
P47713	Cytosolic phospholipase A2	Pla2g4a	P47713	P47713;Q3UMQ1;Q9DBX5	Pla2g4a	Cytosolic phospholipase A2	PA24A_MOUSE	37	363390	380326	377855	451739	500566	476310	425031	255707	260787	258463	258319	1.64537	0.00203043
Q8BZZ3	NEDD4-like E3 ubiquitin-protein ligase WWP1	Wwp1	Q8BZZ3	Q8BZZ3;B9EKB3;Q05CE4;Q3UV52	Wwp1	NEDD4-like E3 ubiquitin-protein ligase WWP1	WWP1_MOUSE	12	33841.6	35064.6	41462.8	27594.7	34884.5	35575	34737.2	18942.1	22065.1	22329.9	21112.4	1.64535	0.00160912
Q9CY18	Sorting nexin-7	Snx7	Q9CY18	Q9CY18;F6RSR4;F7D3B8;F8WI30;Q3TC10;Q5M8N3	Snx7	Sorting nexin-7	SNX7_MOUSE	26	86612.3	86297.1	83574.9	114321	104547	102478	96305.1	56601.6	59908.2	59105.4	58538.4	1.64516	0.00153229
Q62083	PRKCA-binding protein	Pick1	Q62083	Q62083;E9PUZ5;Q80VC8;Q8C1W2;E9QAC6	Pick1	PRKCA-binding protein	PICK1_MOUSE	12	30785.7	35610.8	29179.2	59058.9	46340.4	44101.7	40846.1	23799.5	26580.1	24107.2	24828.9	1.6451	0.049935
P61164	Alpha-centractin	Actr1a	P61164	P61164;A0A494BB86	Actr1a	Alpha-centractin	ACTZ_MOUSE	37	1071360	1090420	1138580	706921	1316930	1279790	1.10067e+06	685373	669739	652084	669065	1.64508	0.0127952
E9Q0Y4	Signal-induced proliferation associated gene 1	Sipa1	E9Q0Y4;Q3U146;Q3UE96;Q3UV58;Q5DTP8;Q7TMS2	E9Q0Y4;Q3U146;Q3UE96;Q3UV58;Q5DTP8;Q7TMS2	Sipa1	Signal-induced proliferation associated gene 1	E9Q0Y4_MOUSE;Q3U146_MOUSE;Q3UE96_MOUSE;Q3UV58_MOUSE;Q5DTP8_MOUSE;Q7TMS2_MOUSE	4	36887.7	47310.6	32149.7	26862.4	27890.9	45868.3	36161.6	25301.7	15370.2	25277.8	21983.2	1.64496	0.0418804
Q8R105	Vacuolar protein sorting-associated protein 37C	Vps37c	Q8R105	Q8R105;A0A494BAR3;A0A494BAY0	Vps37c	Vacuolar protein sorting-associated protein 37C	VP37C_MOUSE	4	90010.4	73753.4	85751.3	61766.3	76806	85321	78901.4	54192.3	36603.8	53120.5	47972.2	1.64473	0.00364722
Q3UVG3	Protein FAM91A1	Fam91a1	Q3UVG3	Q3UVG3;B6YY24	Fam91a1	Protein FAM91A1	F91A1_MOUSE	31	182845	182902	172998	146695	181515	170795	172958	107143	110369	98316.8	105276	1.6429	0.000103283
Q9R0N0	Galactokinase	Galk1	Q9R0N0	Q9R0N0;Q9CXZ9;Q80UL3;Q9CWW5	Galk1	Galactokinase	GALK1_MOUSE	20	473640	438558	450028	501789	489080	476990	471681	281797	280891	298730	287139	1.64269	4.61089e-06
Q3UFK8	FERM domain-containing protein 8	Frmd8	Q3UFK8	Q3UFK8;D3Z5B2	Frmd8	FERM domain-containing protein 8	FRMD8_MOUSE	21	145123	142690	144433	145286	125072	137182	139964	79887.9	86151.9	89722.2	85254	1.64173	1.31108e-05
B1APX2	RIKEN cDNA 5031439G07 gene	5031439G07Rik	B1APX2	Q3UE31;B1APX2	5031439G07Rik	RIKEN cDNA 5031439G07 gene	B1APX2_MOUSE	18	95510.3	95216.5	91278.5	104084	100558	93297.7	96657.5	50459.8	59294.6	67004.7	58919.7	1.6405	4.54854e-05
Q9WV80	Sorting nexin-1	Snx1	Q9WV80	Q9CWK8;Q9WV80;Q6NZD2;Q3TI63;Q3U4S1;Q3U5L3;Q91VZ1	Snx1	Sorting nexin-1	SNX1_MOUSE	41	813517	760636	780781	579253	813710	807395	759215	451991	467649	468863	462834	1.64036	0.000947096
Q9Z2W1	Serine/threonine-protein kinase 25	Stk25	Q9Z2W1	Q9Z2W1;Q3U6Y0;A0A087WQY6;D3Z359;Q7TPV1	Stk25	Serine/threonine-protein kinase 25	STK25_MOUSE	19	121967	111791	105127	86338.9	140654	119598	114246	76773.5	72497.5	59717.9	69663	1.63998	0.00575085
O54774	AP-3 complex subunit delta-1	Ap3d1	O54774	O54774;Q05CQ3;Q3U237;Q3UR54;Q8CGH7	Ap3d1	AP-3 complex subunit delta-1	AP3D1_MOUSE	69	277383	320973	281983	279271	313272	360090	305495	173015	183099	202811	186308	1.63973	0.000617633
P63082	V-type proton ATPase 16 kDa proteolipid subunit c	Atp6v0c	P63082	P63082;A3KML5;E9Q9C5;Q3UK60;Q80YP7;Q8C1D9	Atp6v0c	V-type proton ATPase 16 kDa proteolipid subunit c	VATL_MOUSE	7	743469	868833	873634	1404500	981667	963123	972538	585281	618870	576192	593448	1.63879	0.0273935
O09110	Dual specificity mitogen-activated protein kinase kinase 3	Map2k3	O09110	O09110;Q5SWN9;Q3TJG7;Q3TLX7;Q3TX82;Q3UDI2	Map2k3	Dual specificity mitogen-activated protein kinase kinase 3	MP2K3_MOUSE	28	202453	246943	178065	256245	249214	281081	235667	141834	143155	146514	143834	1.63846	0.00492536
P97454	Mothers against decapentaplegic homolog 5	Smad5	P97454	P97454;Q9CRR7;Q810W4	Smad5	Mothers against decapentaplegic homolog 5	SMAD5_MOUSE	28	141393	132830	132833	154768	142961	148703	142248	90456.9	90037.6	80226	86906.8	1.63679	2.40063e-05
Q8CA95	cAMP and cAMP-inhibited cGMP 3',5'-cyclic phosphodiesterase 10A	Pde10a	Q8CA95	Q8CA95;A0A384DV92;F8WHK3;Q7TPG1;Q7TPG2	Pde10a	cAMP and cAMP-inhibited cGMP 3',5'-cyclic phosphodiesterase 10A	PDE10_MOUSE	20	124752	142300	128129	104760	87528	82480.3	111658	60766.7	79158	64731.9	68218.9	1.63676	0.0216225
Q3UQ28	Peroxidasin homolog	Pxdn	Q3UQ28	Q3UQ28;B2RX13;A0A1W2P6L9;Q80U60	Pxdn	Peroxidasin homolog	PXDN_MOUSE	53	1273070	1230440	1288620	903093	879048	707099	1046895	653191	592797	674095	640028	1.6357	0.029374
A0A571BEF4	SH3 domain protein D19	Sh3d19	A0A571BEF4	A0A571BEF4;A0A571BGG1	Sh3d19	SH3 domain protein D19	A0A571BEF4_MOUSE	4	42437.6	38137.2	28136.9	39769.3	40550.1	37544.3	37762.6	22584.9	26722.5	19975.9	23094.4	1.63514	0.00284387
P52795	Ephrin-B1	Efnb1	P52795	P52795;Q544L9	Efnb1	Ephrin-B1	EFNB1_MOUSE	11	134550	107790	137279	111803	105601	81950.7	113162	71664	69769	66190.5	69207.8	1.63511	0.00903863
Q99J10	Cytoplasmic tRNA 2-thiolation protein 1	Ctu1	Q99J10	Q99J10	Ctu1	Cytoplasmic tRNA 2-thiolation protein 1	CTU1_MOUSE	10	49695	51392.1	44036.8	39328.8	52251.9	51225.3	47988.3	24720.7	33700	29643.9	29354.9	1.63477	0.00114495
Q9CR39	WD repeat domain phosphoinositide-interacting protein 3	Wdr45b	Q9CR39	Q9CR39;F6RIG8;F7AZP7	Wdr45b	WD repeat domain phosphoinositide-interacting protein 3	WIPI3_MOUSE	18	131979	138018	135586	107741	133463	159563	134392	93056.6	85931.3	67671.1	82219.7	1.63454	0.0021489
Q9D906	Ubiquitin-like modifier-activating enzyme ATG7	Atg7	Q9D906	Q9D906;A0A0A0MQN4;Q3TAB9;Q3TM87;S4R2T5;S4R1T0;S4R2D5;S4R2P7	Atg7	Ubiquitin-like modifier-activating enzyme ATG7	ATG7_MOUSE	35	117821	133073	109006	138921	139655	146002	130746	75141.6	78839.6	86024.6	80001.9	1.63429	0.000688869
Q5SVR0	TBC1 domain family member 9B	Tbc1d9b	Q5SVR0	Q5SVR0	Tbc1d9b	TBC1 domain family member 9B	TBC9B_MOUSE	38	99007.9	101921	84542.6	98618.3	93839.6	104576	97084.2	56417.6	54445	67391.9	59418.2	1.63391	0.000134385
Q922B2	Aspartate--tRNA ligase, cytoplasmic	Dars1	Q922B2	Q922B2;Q3TF87;Q3TMC5;Q3UJQ3;Q8BK18	Dars1	Aspartate--tRNA ligase, cytoplasmic	SYDC_MOUSE	62	1181020	1387890	1171430	1252840	1100300	1250520	1224000	701320	786679	759376	749125	1.63391	0.000108531
P11983	T-complex protein 1 subunit alpha	Tcp1	P11983	P11983	Tcp1	T-complex protein 1 subunit alpha	TCPA_MOUSE	77	2595000	2735710	2584610	1365250	2364870	2684410	2.38831e+06	1388090	1475930	1525550	1463190	1.63226	0.0204272
Q80U28	MAP kinase-activating death domain protein	Madd	Q80U28	Q80U28;A0A0R4J1F4;A2AGQ2;A2AGQ3;A2AGQ4;A2AGQ5;A2AGQ6;A2AGQ7;A2AGQ8;A2AGQ9;A2AGR0;A2AGR1;E9QN47	Madd	MAP kinase-activating death domain protein	MADD_MOUSE	26	57612.1	59208.7	41910.1	67749.6	57269.3	65092	58140.3	33967.3	36942.2	35968.7	35626.1	1.63196	0.00426319
Q62172	RalA-binding protein 1	Ralbp1	Q62172	Q62172;A0A3B2WCS4;A6H6B3;B7ZNM1;Q3TX60;Q3ULP3	Ralbp1	RalA-binding protein 1	RBP1_MOUSE	16	62753.7	65882	71159.2	73784.8	78759.1	68642.4	70163.5	46844	36557.5	45625.1	43008.9	1.63137	0.000265513
Q8R015	Biogenesis of lysosome-related organelles complex 1 subunit 5	Bloc1s5	Q8R015	Q8R015	Bloc1s5	Biogenesis of lysosome-related organelles complex 1 subunit 5	BL1S5_MOUSE	14	182735	164647	178003	152278	174695	156166	168087	91470.3	98544.3	119153	103056	1.63103	0.000193461
B2KF50	UHRF1 (ICBP90) binding protein 1	Bltp3a	B2KF50;Q570Z6	B2KF50;Q570Z6	Bltp3a	UHRF1 (ICBP90) binding protein 1	B2KF50_MOUSE;Q570Z6_MOUSE	20	61252.3	60269.1	66023.7	74880	74259.3	79972.6	69442.8	38100.8	45854.6	43791.2	42582.2	1.63079	0.00111648
E0CYQ0	Potassium channel tetramerisation domain containing 17	Kctd17	E0CYQ0	A0A2R8VHM0;A0A2R8VKL1;A6H697;E0CYD2;E0CYQ0;E0CZ97;F7B6A4;F7C1U0	Kctd17	Potassium channel tetramerisation domain containing 17	E0CYQ0_MOUSE	13	131615	141678	144652	133506	127510	132957	135320	82622.8	82592	83835.3	83016.7	1.63003	2.96633e-06
P80313	T-complex protein 1 subunit eta	Cct7	P80313	P80313;Q3TIJ7;A0A0N4SV00;Q3TET0;Q3THH8;Q3TJN2;Q3UDB1;Q3UIJ0;Q8C5Q5	Cct7	T-complex protein 1 subunit eta	TCPH_MOUSE	68	1360450	1474970	1487080	849148	1384490	1502140	1.34305e+06	768723	885943	818134	824267	1.62938	0.0106742
Q3TBU6	dynamin GTPase	Dnm2	Q3TBU6;Q3TCR7	G3UZZ3;Q3T9X3;Q3TBU6;Q3TCR7;Q91Z39	Dnm2	dynamin GTPase	Q3TBU6_MOUSE;Q3TCR7_MOUSE	2	34900.2	27919.4	35069.1	28606.4	35909	32052.8	32409.5	26364.1	19323.3	13990.2	19892.5	1.62923	0.00521194
Q8VCX6	KICSTOR complex protein kaptin	Kptn	Q8VCX6	Q8VCX6;G3X8R1	Kptn	KICSTOR complex protein kaptin	KPTN_MOUSE	8	48889.5	46655.3	45727.4	28769.7	46469.5	39179.1	42615.1	25412.4	32170	20891.5	26158	1.62914	0.0131197
O70404	Vesicle-associated membrane protein 8	Vamp8	O70404	O70404;A0A0R4J0R1;A0A0U1RPE8	Vamp8	Vesicle-associated membrane protein 8	VAMP8_MOUSE	10	559032	462097	519287	797913	709867	698941	624523	402256	393534	354419	383403	1.62889	0.0178732
Q9Z2R6	Protein unc-119 homolog A	Unc119	Q9Z2R6	Q9Z2R6;B1AQD9;B1AQD7;Q3V299	Unc119	Protein unc-119 homolog A	U119A_MOUSE	8	31179.5	32003.7	31661.9	27651.1	29606.6	36780.7	31480.6	17870.7	17804.7	22334.3	19336.6	1.62803	0.000624902
Q3U0D9	E3 ubiquitin-protein ligase HACE1	Hace1	Q3U0D9	Q3U0D9;H9KV10	Hace1	E3 ubiquitin-protein ligase HACE1	HACE1_MOUSE	11	422693	394844	531217	365311	382087	403233	416564	258087	268256	241708	256017	1.6271	0.00287797
A0A3Q4EBK4	Bridging integrator 1	Bin1	A0A3Q4EBK4;A0A3Q4EBR8;Q6P1B9	A0A3Q4EBK4;A0A3Q4EBR8;Q6P1B9	Bin1	Bridging integrator 1	A0A3Q4EBK4_MOUSE;A0A3Q4EBR8_MOUSE;Q6P1B9_MOUSE	1	402625	380031	374731	170855	296180	351007	329238	197839	218588	190766	202398	1.62669	0.0432244
Q8C522	Endonuclease domain-containing 1 protein	Endod1	Q8C522	Q8C522;Q69ZY2;Q3UQH3	Endod1	Endonuclease domain-containing 1 protein	ENDD1_MOUSE	20	112712	103428	107101	163698	144031	136158	127855	78706.4	76327.6	80833.1	78622.4	1.62619	0.0109666
Q9DB05	Alpha-soluble NSF attachment protein	Napa	Q9DB05	Q9DB05;Q9CXX1	Napa	Alpha-soluble NSF attachment protein	SNAA_MOUSE	39	694959	638803	737834	531947	589706	567293	626757	400047	381709	374582	385446	1.62606	0.00140388
P70698	CTP synthase 1	Ctps1	P70698	P70698;P70303;Q3TPP2	Ctps1	CTP synthase 1	PYRG1_MOUSE	62	321199	347329	310284	384795	438129	480621	380393	225384	254982	221476	233947	1.62598	0.009119
Q9D7G0	Ribose-phosphate pyrophosphokinase 1	Prps1	Q9D7G0	Q9D7G0;G3UXL2;Q3UYQ0;Q3TI27;Q3UPD5	Prps1	Ribose-phosphate pyrophosphokinase 1	PRPS1_MOUSE	14	393995	401808	366786	272768	339999	395778	361856	255693	226299	185739	222577	1.62575	0.0035654
P97393	Rho GTPase-activating protein 5	Arhgap5	P97393	P97393;A0A1W2P6H9;B9EKC3	Arhgap5	Rho GTPase-activating protein 5	RHG05_MOUSE	83	109335	123083	107184	128097	141844	136494	124340	75716.8	80977.1	72756.5	76483.5	1.6257	0.000819564
P51432	1-phosphatidylinositol 4,5-bisphosphate phosphodiesterase beta-3	Plcb3	P51432	P51432;Q3TWI4;Q571K9;Q8CI86;A0A494B9C1;Q3TPL1;Q62076	Plcb3	1-phosphatidylinositol 4,5-bisphosphate phosphodiesterase beta-3	PLCB3_MOUSE	63	515972	502838	519813	363177	619277	566417	514582	317778	314315	317568	316554	1.62558	0.00616884
Q8BY87	Ubiquitin carboxyl-terminal hydrolase 47	Usp47	Q8BY87	Q8BY87;A0A1L1SV73	Usp47	Ubiquitin carboxyl-terminal hydrolase 47	UBP47_MOUSE	89	117281	121832	111846	167319	156770	162507	139592	86386.6	90738	80531.7	85885.4	1.62533	0.00948404
Q69ZK9	Neuroligin-2	Nlgn2	Q69ZK9	Q69ZK9;F6VE93	Nlgn2	Neuroligin-2	NLGN2_MOUSE	5	9432.36	8317.23	9577.27	8985.21		8866.77	9035.77	3439.13	6432.75	6838.05	5569.98	1.62223	0.00609046
Q9D2P4	Ubiquitin-related modifier 1	Urm1	Q9D2P4	Q9D2P4	Urm1	Ubiquitin-related modifier 1	URM1_MOUSE	10	139994	145645	134381	68461.2	97723.5	123960	118361	79455.2	72977.7	66542.8	72991.9	1.62156	0.0391956
Q6PFX9	Poly [ADP-ribose] polymerase tankyrase-1	Tnks	Q6PFX9	Q3UES3;Q6PFX9	Tnks	Poly [ADP-ribose] polymerase tankyrase-1	TNKS1_MOUSE	30	677626	797287	701829	622170	659351	649129	684565	423962	372320	470635	422306	1.62102	0.000375194
Q6P7W2	SH3KBP1-binding protein 1	Shkbp1	Q6P7W2	Q6P7W2;Q8BXD4	Shkbp1	SH3KBP1-binding protein 1	SHKB1_MOUSE	14	24366.2	33255.9	24466.5	37744.1	42538.8	34261.2	32772.1	14519.1	25389	20750.3	20219.5	1.62082	0.0344785
S4R1W1	Glyceraldehyde-3-phosphate dehydrogenase	Gapdhrt	S4R1W1	A0A1D5RLD8;P16858;S4R1W1;A0A0A0MQF6;D2KHZ9;S4R257	Gapdhrt	Glyceraldehyde-3-phosphate dehydrogenase	S4R1W1_MOUSE	61	21839900	23115500	21590200	31756100	30466600	30465200	2.65389e+07	15562400	17427500	16135000	1.6375e+07	1.6207	0.0100157
Q6P1B1	Xaa-Pro aminopeptidase 1	Xpnpep1	Q6P1B1	Q6P1B1;Q3UE92;A0A494BBG8;Q3TL27;Q3UKF5;S4R1I3;S4R228	Xpnpep1	Xaa-Pro aminopeptidase 1	XPP1_MOUSE	40	326581	346237	331608	188739	329297	330578	308840	179447	197318	195148	190638	1.62004	0.0127503
Q8C7D2	Protein cereblon	Crbn	Q8C7D2	Q8C7D2;A0A0N4SUK9	Crbn	Protein cereblon	CRBN_MOUSE	16	55298.9	57486	52810.1	32547.6	40744.5	47117.9	47667.5	26439.4	30816	31018.9	29424.8	1.61998	0.0162856
Q6PAL5	DUF4745 domain-containing protein	Garre1	Q6PAL5;Q8C5X1	Q6PAL5;Q8C5X1	Garre1	DUF4745 domain-containing protein	Q6PAL5_MOUSE;Q8C5X1_MOUSE	22	38463	34155.7	32381.5	56022.3	46275	44544.7	41973.7	27398.9	25688.1	24688.7	25925.2	1.61903	0.0190048
Q99PI4	Phosphatidate phosphatase LPIN3	Lpin3	Q99PI4	Q99PI4;A2A4B1;A2A4B3;Q149B0;Q571G1;Q8CC87	Lpin3	Phosphatidate phosphatase LPIN3	LPIN3_MOUSE	32	75005.6	68360.6	60866.1	87402.5	78978	82891.7	75584.1	46826.9	48008.7	45318.5	46718	1.61788	0.00166867
B9EIU1	Glutamyl-prolyl-tRNA synthetase	Eprs1	B9EIU1	B9EIU1;Q3TMX9;Q8BTR1	Eprs1	Glutamyl-prolyl-tRNA synthetase	B9EIU1_MOUSE	4	347538	374625	360128	407840	336223	394574	370155	228298	269184	189064	228849	1.61746	0.00039841
Q80YA7	Dipeptidyl peptidase 8	Dpp8	Q80YA7	Q80YA7;A0A1L1STG9	Dpp8	Dipeptidyl peptidase 8	DPP8_MOUSE	23	47351.7	54001.4	44326.8	25224.9	37177.2	37775.2	40976.2	24793.5	24975.5	26235.8	25334.9	1.61738	0.0339609
Q9D9M5	Pyridoxal phosphate phosphatase PHOSPHO2	Phospho2	Q9D9M5	Q9D9M5	Phospho2	Pyridoxal phosphate phosphatase PHOSPHO2	PHOP2_MOUSE	4	27898.6	32256.2	32734.6	15601.7	21283.5	23545.7	25553.4	17334.6	14604.2	15466.3	15801.7	1.61713	0.0460428
Q8CHT1	Ephexin-1	Ngef	Q8CHT1	Q8CHT1;E9QK62;F6SWQ9	Ngef	Ephexin-1	NGEF_MOUSE	20	52391.2	60055.7	52463	91318.2	79185.1	93265.6	71446.5	43005.2	46050.3	43527.3	44194.3	1.61665	0.0467367
Q99LP8	Protein YIPF2	Yipf2	Q99LP8	Q99LP8	Yipf2	Protein YIPF2	YIPF2_MOUSE	4	45535.5	53656.2	62285.3	56176	46483.9	45553.1	51615	23360.1	26413.6	46026.3	31933.3	1.61634	0.0158213
Q3U487	E3 ubiquitin-protein ligase HECTD3	Hectd3	Q3U487	Q3U487	Hectd3	E3 ubiquitin-protein ligase HECTD3	HECD3_MOUSE	38	106143	95757.4	103935	102401	104323	108337	103483	66213.3	62531.8	63343	64029.4	1.61618	1.56069e-06
P35585	AP-1 complex subunit mu-1	Ap1m1	P35585	P35585;Q3UG16	Ap1m1	AP-1 complex subunit mu-1	AP1M1_MOUSE	30	335995	363985	377432	174289	334725	400656	331180	187302	217266	210216	204928	1.61608	0.0357762
Q3TFQ1	SPRY domain-containing protein 7	Spryd7	Q3TFQ1	Q3TFQ1;Q3UBW1	Spryd7	SPRY domain-containing protein 7	SPRY7_MOUSE	12	75297.3	65201.7	72428.3	91557.8	94174.4	98601.5	82876.8	54086.1	53838.4	45941.5	51288.7	1.61589	0.00679754
Q8VHH5	Arf-GAP with GTPase, ANK repeat and PH domain-containing protein 3	Agap3	Q8VHH5	Q8VHH5;F8VQE9;A0A0G2JDW1;A0A1D5RMG4	Agap3	Arf-GAP with GTPase, ANK repeat and PH domain-containing protein 3	AGAP3_MOUSE	14	60682.6	79704.2	72482.2	94393.3	73068.4	87583.4	77985.7	53197.5	52251	39424	48290.8	1.61492	0.00636176
Q5U431	G-protein coupled receptor 39	Gpr39	Q5U431	Q5U431;A0A0B4J1E4;A6QR71	Gpr39	G-protein coupled receptor 39	GPR39_MOUSE	5	55498.1	74457.4	79406.8	85382.2	79571.6	68640.6	73826.1	49093.9	35282.9	52975.4	45784.1	1.61248	0.0061063
Q6PAM0	5'-AMP-activated protein kinase subunit beta-2	Prkab2	Q6PAM0	Q6PAM0	Prkab2	5'-AMP-activated protein kinase subunit beta-2	AAKB2_MOUSE	16	96363.7	83281.9	98263.4	75517.4	81850.4	83101.6	86396.4	55124.4	54700.2	50966.9	53597.2	1.61196	0.00051123
Q8BTI9	Phosphatidylinositol 4,5-bisphosphate 3-kinase catalytic subunit beta isoform	Pik3cb	Q8BTI9	Q8BTI9;A0JNZ1	Pik3cb	Phosphatidylinositol 4,5-bisphosphate 3-kinase catalytic subunit beta isoform	PK3CB_MOUSE	14	48171.3	53675	50299.8	64376.6	63675.5	66477.6	57779.3	33886.7	35471	38181.8	35846.5	1.61185	0.00270642
O70458	Oncostatin-M-specific receptor subunit beta	Osmr	O70458	O70458;A0A0R4J268;B9EHD2;G3X8V6	Osmr	Oncostatin-M-specific receptor subunit beta	OSMR_MOUSE	26	69390.1	60945.6	69108.1	59292.7	63685.6	55168.7	62931.8	38336.6	43033.3	35846.3	39072.1	1.61066	0.00031228
Q8VC16	Leucine-rich repeat-containing protein 14	Lrrc14	Q8VC16	Q8VC16;Q6VB43;Q80WK4;Q8BKB4;Q8BXE4	Lrrc14	Leucine-rich repeat-containing protein 14	LRC14_MOUSE	15	29181.5	33891.8	27519.5	33126	33823.6	32499	31673.6	10378.9	26173.2	22442.8	19665	1.61066	0.0110602
P54729	NEDD8 ultimate buster 1	Nub1	P54729	P54729;A0A0G2JGQ4;Q3UYM1	Nub1	NEDD8 ultimate buster 1	NUB1_MOUSE	34	248272	243449	235707	259328	235585	250208	245425	152325	155456	149605	152462	1.60974	6.89778e-07
Q80XC3	USP6 N-terminal-like protein	Usp6nl	Q80XC3	Q80XC3	Usp6nl	USP6 N-terminal-like protein	US6NL_MOUSE	29	94999.4	95328.7	82145.6	76342.5	89918.2	91186	88320.1	53894.9	62160.2	48567.1	54874.1	1.6095	0.000360209
Q8K2Q0	COMM domain-containing protein 9	Commd9	Q8K2Q0	Q8K2Q0	Commd9	COMM domain-containing protein 9	COMD9_MOUSE	14	337474	305289	321507	193791	275806	245281	279858	175008	175602	171192	173934	1.60899	0.012931
B9EJ97	P-type Cu(+) transporter	Atp7a	B9EJ97	B9EJ97	Atp7a	P-type Cu(+) transporter	B9EJ97_MOUSE	1	23803.8	29720.8	35211.8	30814.9	27817.1	20014.7	27897.2	15015.5	19666.5		17341	1.60874	0.0438889
P26450	Phosphatidylinositol 3-kinase regulatory subunit alpha	Pik3r1	P26450	O08908;P26450;P70304;Q3UK33;A0A087WQM2;A0A2X0SZ21;Q80UI5	Pik3r1	Phosphatidylinositol 3-kinase regulatory subunit alpha	P85A_MOUSE	28	72542.5	70258.7	77194.1	58153.8	63557.2	65044.6	67791.8	44439	38828.4	43192.5	42153.3	1.60822	0.000524405
Q5U464	Arf-GAP with SH3 domain, ANK repeat and PH domain-containing protein 3	Asap3	Q5U464	Q5U464;Q8BM35	Asap3	Arf-GAP with SH3 domain, ANK repeat and PH domain-containing protein 3	ASAP3_MOUSE	9	22321	21427.7	16955.7	23568.4	23054.4	27563.5	22481.8	11193.6	17834.4	12917.2	13981.7	1.60794	0.0100458
Q9JJR8	Transmembrane protein 9B	Tmem9b	Q9JJR8	Q9JJR8;D3Z6W5;Q3UI08	Tmem9b	Transmembrane protein 9B	TMM9B_MOUSE	9	110284	105397	116799	168978	115146	115719	122054	75023.9	68847.7	83860.1	75910.6	1.60786	0.0143387
Q91V98	Endosialin	Cd248	Q91V98	Q91V98;A2VCN7	Cd248	Endosialin	CD248_MOUSE	6	149664	117343	176295	153506	152815	189843	156578	118986	97652.6	75615.1	97417.9	1.60728	0.0102707
Q9DBP5	UMP-CMP kinase	Cmpk1	Q9DBP5	A0A0R4J093;Q9DBP5	Cmpk1	UMP-CMP kinase	KCY_MOUSE	22	1550000	1517560	1538940	878702	1237360	1223220	1324297	831201	786725	853890	823939	1.60728	0.0161308
Q60766	Immunity-related GTPase family M protein 1	Irgm1	Q60766	Q60766;A0A1G5SJJ3;A0A1G5SJL2;J7NUP1;U5NJN6;V9PVS1	Irgm1	Immunity-related GTPase family M protein 1	IRGM1_MOUSE	14	139730	128900	128404	190593	156875	166215	151786	94128.8	96937	92314.5	94460.1	1.60688	0.00561778
Q99KN2	Probable cytosolic iron-sulfur protein assembly protein CIAO1	Ciao1	Q99KN2	Q99KN2;G3UYN9;G3UYR5;G3UYS4	Ciao1	Probable cytosolic iron-sulfur protein assembly protein CIAO1	CIAO1_MOUSE	19	221000	195979	205421	119903	171694	158450	178741	114834	107267	111608	111236	1.60686	0.0179408
Q8C0S1	DIS3-like exonuclease 1	Dis3l	Q8C0S1	Q8C0S1	Dis3l	DIS3-like exonuclease 1	DI3L1_MOUSE	39	39199.9	43576.2	32675.2	48615.3	52953.2	50685.5	44617.6	27993.6	26316.4	29021.1	27777	1.60627	0.00824728
A2AF53	Transmembrane protein 185A	Tmem185a	A2AF53	A2AF53;Q8R3R5;Q3TYW3;Q8CEW0	Tmem185a	Transmembrane protein 185A	T185A_MOUSE	5	37776.1	40067.5	31133.9	31572.2	32508	34202.8	34543.4	23915.3	16469.3	24175.4	21520	1.60518	0.00201497
Q60949	TBC1 domain family member 1	Tbc1d1	Q60949	Q60949;E9Q6L4;Q3TNW7;Q3TXH9;Q3U3T9	Tbc1d1	TBC1 domain family member 1	TBCD1_MOUSE	71	155231	163376	152008	151981	175662	194846	165517	98371.8	106609	104462	103148	1.60466	0.000503432
Q9D2V7	Coronin-7	Coro7	Q9D2V7	Q9D2V7	Coro7	Coronin-7	CORO7_MOUSE	23	65341.5	71519	72035.4	38499.9	69903.8	58226.3	62587.7	32684.9	37058.6	47296.4	39013.3	1.60426	0.0238498
Q921E2	Ras-related protein Rab-31	Rab31	Q921E2	P35285;Q921E2;Q0PD34;Q3TXV4;A2ARZ7;D6RFT6;Q3TM43;Q9CXG2	Rab31	Ras-related protein Rab-31	RAB31_MOUSE	29	721325	669786	711657	997210	882911	863875	807794	487330	508448	517514	504431	1.6014	0.00525337
Q3UFF7	Lysophospholipase-like protein 1	Lyplal1	Q3UFF7	Q3UFF7;E9QLB2	Lyplal1	Lysophospholipase-like protein 1	LYPL1_MOUSE	11	56868.7	50459.1	56885.3	33632.1	48483.4	39094.5	47570.5	23101.4	35740.7	30278.5	29706.9	1.60133	0.0227777
Q00519	Xanthine dehydrogenase/oxidase	Xdh	Q00519	Q00519;B2RUJ7;Q3UMS6	Xdh	Xanthine dehydrogenase/oxidase	XDH_MOUSE	19	66148.1	50739	61556.5	35008.8	39966.4	39569.1	48831.3	30523.8	30805.4	30156.7	30495.3	1.60127	0.0478672
P98203	Splicing regulator ARVCF	Arvcf	P98203	P98203	Arvcf	Splicing regulator ARVCF	ARVC_MOUSE	34	126940	126879	127894	103288	110765	106476	117040	77577.2	66700.3	75063.4	73113.6	1.6008	0.000474169
Q8K012	Formin-binding protein 1-like	Fnbp1l	Q8K012	Q8K012;A0A5F8MPQ8;E9PUI5;E9PUK3	Fnbp1l	Formin-binding protein 1-like	FBP1L_MOUSE	40	525143	484625	503127	282819	486999	489588	462050	295838	276504	293684	288675	1.60059	0.0141092
Q3TAP4	AP-5 complex subunit beta-1	Ap5b1	Q3TAP4	Q3TAP4	Ap5b1	AP-5 complex subunit beta-1	AP5B1_MOUSE	14	21059.3	26033.3	26447.4	32570.8	23403.8	29394.5	26484.8	17881	15674.7	16089.8	16548.5	1.60044	0.0053439
Q3UH66	Serine/threonine-protein kinase WNK2	Wnk2	Q3UH66	Q3UH66;Q80XP9;V9GWU7;E0CYT1;E0CZE3;E9Q6Q2;E9QJQ9;E9QM73;E9QMI8;E9QMI9;V9GXP7	Wnk2	Serine/threonine-protein kinase WNK2	WNK2_MOUSE	1	77405.7	81653.7	71145.2	45978.2	65532.1	83214	70821.5	39846.6	48658.6		44252.6	1.60039	0.0451274
Q9JHT5	Nuclear protein AMMECR1	Ammecr1	Q9JHT5	Q8JZZ6;Q9JHT5;A0A3Q4EHL9;Q3UAR8;Q3V0N3	Ammecr1	Nuclear protein AMMECR1	AMMR1_MOUSE	11	75266.2	68889.7	70623.8	89626.7	88492.8	98872.6	81962	36072.9	59836.1	57765.2	51224.7	1.60005	0.0099583
P58854	Gamma-tubulin complex component 3	Tubgcp3	P58854	P58854;Q3TAJ6;Q3TN67;Q80U29	Tubgcp3	Gamma-tubulin complex component 3	GCP3_MOUSE	52	92003.5	99050.9	96118.5	93453	98480.6	105063	97361.6	57132	63021.2	62397.1	60850.1	1.60002	6.40361e-06
Q8CFI2	Ubiquitin-conjugating enzyme E2 R1	Cdc34	Q8CFI2	Q8CFI2;Q6ZWZ2;A0A087WP01;A0A140T8I4;A0A1W2P7T2;A0A1W2P7U1;A0A1W2P7U9;A0A1W2P892;A0A1W2P8B1	Cdc34	Ubiquitin-conjugating enzyme E2 R1	UB2R1_MOUSE	8	239953	188056	224108	329925	278278	284268	257431	165683	168170	148930	160928	1.59967	0.0153971
Q80TH2	Erbin	Erbin	Q80TH2	Q80TH2;B2RUK2;B2RUJ2;B7ZNX6;B7ZNY4	Erbin	Erbin	ERBIN_MOUSE	96	1354560	1231380	1399160	1137880	1170220	1156140	1.24156e+06	795040	765987	767596	776208	1.59952	0.000206363
O08908	Phosphatidylinositol 3-kinase regulatory subunit beta	Pik3r2	O08908	O08908;Q3UK33;A0A2X0SZ21	Pik3r2	Phosphatidylinositol 3-kinase regulatory subunit beta	P85B_MOUSE	25	91223.6	82704.7	83520	63647.4	72713	64604.5	76402.2	48289.8	41665.5	53344.5	47766.6	1.59949	0.00476896
P97346	Nucleoredoxin	Nxn	P97346	P97346	Nxn	Nucleoredoxin	NXN_MOUSE	28	249260	248240	246575	240266	226631	234010	240830	147412	154835	149685	150644	1.59867	8.47208e-07
Q8CFJ9	GATOR2 complex protein WDR24	Wdr24	Q8CFJ9	Q8CFJ9	Wdr24	GATOR2 complex protein WDR24	WDR24_MOUSE	16	28067.2	32285	30276.7	35711.3	29380.9	30302.7	31004	20311.9	17944.7	19928.9	19395.2	1.59854	0.000225595
Q6P549	Phosphatidylinositol 3,4,5-trisphosphate 5-phosphatase 2	Inppl1	Q6P549	Q6P549;A0A087WPT7	Inppl1	Phosphatidylinositol 3,4,5-trisphosphate 5-phosphatase 2	SHIP2_MOUSE	53	105718	125912	106106	142352	134580	145419	126681	81227	83125.3	73396.4	79249.6	1.59851	0.00289754
Q91V09	WD repeat-containing protein 13	Wdr13	Q91V09	Q91V09;A2AC24;Q32P16;Q8K412	Wdr13	WD repeat-containing protein 13	WDR13_MOUSE	18	66015.2	58985.6	74223.1	60663.4	73147.8	67970.7	66834.3	43803.9	36611.2	45021.2	41812.1	1.59844	0.000502722
P45377	Aldose reductase-related protein 2	Akr1b8	P45377	P45377	Akr1b8	Aldose reductase-related protein 2	ALD2_MOUSE	20	855130	799362	879961	411229	679557	646201	711907	432903	444737	458999	445546	1.59783	0.0379941
P97412	Lysosomal-trafficking regulator	Lyst	P97412	P97412;G5E8Q0;Q8BN38	Lyst	Lysosomal-trafficking regulator	LYST_MOUSE	27	41731.2	39076.6	36472.8	33535.5	35820.8	43966	38433.8	18299.6	25522.4	28342.9	24055	1.59775	0.00217115
Q9CWQ0	Diphthine methyl ester synthase	Dph5	Q9CWQ0	Q9CWQ0	Dph5	Diphthine methyl ester synthase	DPH5_MOUSE	10	88690.5	89979.8	81156.8	70935	101465	88921.4	86858.1	59607.3	54080.2	49422.7	54370.1	1.59753	0.00140404
P14404	Histone-lysine N-methyltransferase MECOM	Mecom	P14404	A2A935;P14404;A2A933;G3UZT5;Q8BNF5;A0A5H1ZRN1;A2A930;A2A931;A2A934;A4QPC8;G3UWJ0;G3UYK2;G3UYY9;G3UZ13;H9T841;O35700;Q8CCA6	Mecom	Histone-lysine N-methyltransferase MECOM	MECOM_MOUSE	5	39685.3	47294.8	45627.9	55559.1	44843.6		46602.1	28783	32876.8	25858.1	29172.6	1.59746	0.00347107
Q8K135	Dyslexia-associated protein KIAA0319-like protein	Kiaa0319l	Q8K135	Q8K135;Z4YK56	Kiaa0319l	Dyslexia-associated protein KIAA0319-like protein	K319L_MOUSE	26	134509	116400	130841	101005	124572	105208	118756	79800.3	73607.3	69775.3	74394.3	1.5963	0.00113191
Q8CHG7	Rap guanine nucleotide exchange factor 2	Rapgef2	Q8CHG7	Q8CHG7;A0A0A6YWG7;E9QNQ4;Q6NXI4	Rapgef2	Rap guanine nucleotide exchange factor 2	RPGF2_MOUSE	40	98856	91072.4	92001	107623	113986	120938	104079	61416.7	61434.9	72836.3	65229.3	1.59559	0.00145717
Q8BMK1	tRNA N(3)-methylcytidine methyltransferase METTL2	Mettl2	Q8BMK1	Q8BMK1	Mettl2	tRNA N(3)-methylcytidine methyltransferase METTL2	METL2_MOUSE	16	64074.9	57808.7	53978.2	87947.5	95746.3	84952.6	74084.7	42376.4	48814.8	48106.3	46432.5	1.59554	0.0350124
Q8R5C5	Beta-centractin	Actr1b	Q8R5C5	Q8R5C5;E0CYB4;E0CZD4	Actr1b	Beta-centractin	ACTY_MOUSE	11	302022	278826	280737	189834	333642	342097	287860	181757	200462	159076	180432	1.59539	0.015194
Q3TS02	ATP citrate synthase	Acly	Q3TS02;Q3UEA1;Q3V117	Q3V117;Q3UEA1;Q3TS02	Acly	ATP citrate synthase	Q3TS02_MOUSE;Q3UEA1_MOUSE;Q3V117_MOUSE	5	262741	314451	249183	224469	330441	341531	287136	152081	210126	177806	180004	1.59516	0.010206
Q8C6G1	Cilia- and flagella-associated protein 410	Cfap410	Q8C6G1	Q8C6G1;Q3U699;Q9D127	Cfap410	Cilia- and flagella-associated protein 410	CF410_MOUSE	12	50673.2	46936.6	49964.4	59001.7	49414.1	43216.9	49867.8	25129	34612.4	34044.5	31262	1.59516	0.00156164
Q80YD6	Secretion-regulating guanine nucleotide exchange factor	Sergef	Q80YD6	Q80YD6;A0A1L1SUM5	Sergef	Secretion-regulating guanine nucleotide exchange factor	SRGEF_MOUSE	7	17872.5	17652.3	21285.2	16636.6	24780.3	20980.6	19867.9	17326.9	12758.1	7280.4	12455.1	1.59516	0.026085
A0A0U1RNF2	Leucine carboxyl methyltransferase 1	Lcmt1	A0A0U1RNF2;A2RTH5	A0A0U1RNF2;A2RTH5	Lcmt1	Leucine carboxyl methyltransferase 1	A0A0U1RNF2_MOUSE;A2RTH5_MOUSE	14	76233.2	71294.9	72600.4	72021.3	76275.8	81090.6	74919.4	49833.9	47337.9	43732	46967.9	1.59512	1.01617e-05
Q9D0R2	Threonine--tRNA ligase 1, cytoplasmic	Tars1	Q9D0R2	Q8BLY2;Q9D0R2;Q3U630;Q99KJ4	Tars1	Threonine--tRNA ligase 1, cytoplasmic	SYTC_MOUSE	79	645141	677943	642007	366209	624077	674546	604987	365042	412331	360615	379329	1.59489	0.0163104
Q3THE2	Myosin regulatory light chain 12B	Myl12b	Q3THE2	Q3THE2	Myl12b	Myosin regulatory light chain 12B	ML12B_MOUSE	24	2227670	2013070	2329830	3463270	2984230	2698870	2619490	1670340	1637080	1622290	1.64324e+06	1.5941	0.0192368
Q9CXL1	Transmembrane protein 50A	Tmem50a	Q9CXL1	Q9CXL1;Q52KP1	Tmem50a	Transmembrane protein 50A	TM50A_MOUSE	5	47315.3	45046	61513.4	48851.8	49866.5	47906.2	50083.2	30368.2	28725.2	35226.3	31439.9	1.59298	0.00152485
Q91Y86	Mitogen-activated protein kinase 8	Mapk8	Q91Y86	Q91Y86;G3X8U9;A3KBF5;A6P3E4;D3Z1Z4;Q544A0;Q7TSJ7	Mapk8	Mitogen-activated protein kinase 8	MK08_MOUSE	11	69355.6	89721.1	73819.5	101496	99976.1	116094	91743.7	52810.5	64029.6	56023.1	57621.1	1.59219	0.0162895
A8C756	tRNA (32-2'-O)-methyltransferase regulator THADA	Thada	A8C756	A8C756	Thada	tRNA (32-2'-O)-methyltransferase regulator THADA	THADA_MOUSE	71	94596.8	109763	90358	144240	137558	155916	122072	75644.6	84545.2	69823.3	76671	1.59215	0.0297398
E9Q6Y8	ubiquitinyl hydrolase 1	Usp31	E9Q6Y8	E9Q6Y8	Usp31	ubiquitinyl hydrolase 1	E9Q6Y8_MOUSE	13	23271.9	20867.9	23855.6	28388	27108.5	24435.9	24654.6	13102.3	18492.6	14881.5	15492.1	1.59143	0.00207165
P24668	Cation-dependent mannose-6-phosphate receptor	M6pr	P24668	P24668;Q3UF03;Q3UKQ5	M6pr	Cation-dependent mannose-6-phosphate receptor	MPRD_MOUSE	13	921813	854782	933863	1353520	1146820	1050640	1043573	689944	633120	644389	655818	1.59125	0.00989152
P63037	DnaJ homolog subfamily A member 1	Dnaja1	P63037	P63037;Q5NTY0;Q3TK61	Dnaja1	DnaJ homolog subfamily A member 1	DNJA1_MOUSE	39	1240460	1115460	1205620	1410620	1209760	1114930	1.21614e+06	777027	767347	750283	764886	1.58997	0.000224599
Q9D4F8	Gamma-tubulin complex component 4	Tubgcp4	Q9D4F8	Q9D4F8;Q3TSV8;Q3U6E9;Q543T6;Q8BKL6;Q8BWR3;Q8BYN2	Tubgcp4	Gamma-tubulin complex component 4	GCP4_MOUSE	26	64831.3	76873.2	70549.5	73535	70602.8	69878.5	71045.1	40181.4	51321.1	42580.5	44694.3	1.58958	8.63264e-05
Q99M15	Proline-serine-threonine phosphatase-interacting protein 2	Pstpip2	Q99M15	Q99M15;A0A494BAM6;Q3U4E4;Q4FJU4	Pstpip2	Proline-serine-threonine phosphatase-interacting protein 2	PPIP2_MOUSE	23	158906	153184	157238	111473	156858	153039	148450	94688.7	82747.6	102864	93433.4	1.58883	0.00206703
B2RUR8	OTU domain-containing protein 7B	Otud7b	B2RUR8	B2RUR8	Otud7b	OTU domain-containing protein 7B	OTU7B_MOUSE	41	251907	242392	225278	209130	250584	239806	236516	142063	143267	161312	148881	1.58863	7.62646e-05
Q8BHN7	RNA ligase 1		Q8BHN7	Q8BHN7		RNA ligase 1	RLIG1_MOUSE	4	57650.3	48286.7	56443.8	31470.5	46947.8	46567.4	47894.4	38371.6	25451.9	26679	30167.5	1.58762	0.0247728
Q9WUD1	E3 ubiquitin-protein ligase CHIP	Stub1	Q9WUD1	Q9WUD1;Q3TYJ0	Stub1	E3 ubiquitin-protein ligase CHIP	CHIP_MOUSE	45	317987	300482	316814	325789	343355	326580	321834	207670	193631	206909	202737	1.58745	3.17247e-06
Q91X43	SH3 domain-containing protein 19	Sh3d19	Q91X43	Q91X43;A0A571BEF4;A0A571BGG1	Sh3d19	SH3 domain-containing protein 19	SH319_MOUSE	37	258462	240251	249574	149812	182252	195667	212670	128328	125157	148439	133975	1.58739	0.0202525
Q80UJ7	Rab3 GTPase-activating protein catalytic subunit	Rab3gap1	Q80UJ7	Q80UJ7;A0A1D5RLG3;Q3UYK8	Rab3gap1	Rab3 GTPase-activating protein catalytic subunit	RB3GP_MOUSE	63	160384	156530	155793	192518	197440	193058	175954	104931	113742	113874	110849	1.58733	0.00111537
O70583	E3 ubiquitin-protein ligase Midline-1	Mid1	O70583	O70583;B1AUZ9;B1AV01;Q3TVH5;Q6PD02	Mid1	E3 ubiquitin-protein ligase Midline-1	TRI18_MOUSE	31	101493	116140	106039	114578	108531	111479	109710	60511.5	77454.3	69402.3	69122.7	1.58718	4.74457e-05
Q6P217	Serine (Or cysteine) peptidase inhibitor, clade B, member 9b	Serpinb9b	Q6P217;Q9DAV6	Q3TJ69;Q6P217;Q9DAV6	Serpinb9b	Serine (Or cysteine) peptidase inhibitor, clade B, member 9b	Q6P217_MOUSE;Q9DAV6_MOUSE	37	728266	773456	766725	374201	678727	731766	675524	396793	463026	417263	425694	1.58688	0.0291983
Q78HU3	Multivesicular body subunit 12A	Mvb12a	Q78HU3	Q78HU3	Mvb12a	Multivesicular body subunit 12A	MB12A_MOUSE	9	157111	168242	153678	141337	187225	180545	164690	111658	98637.2	101107	103801	1.58659	0.000727233
Q922E4	Ethanolamine-phosphate cytidylyltransferase	Pcyt2	Q922E4	Q922E4;A2ABY3;Q3TLU0;Q3USD5;Q540F5	Pcyt2	Ethanolamine-phosphate cytidylyltransferase	PCY2_MOUSE	22	123010	137400	116313	85498.7	92806.6	105088	110019	65374.1	78129.9	64536	69346.7	1.58651	0.0113442
P70303	CTP synthase 2	Ctps2	P70303	P70303;A2AEQ5	Ctps2	CTP synthase 2	PYRG2_MOUSE	28	126306	129382	128558	62560.9	104196	105609	109435	60655.9	76926.5	69486.7	69023	1.58549	0.0361781
P80315	T-complex protein 1 subunit delta	Cct4	P80315	P80315;Q564F4;G5E839;Q3TII0;Q3UJZ8	Cct4	T-complex protein 1 subunit delta	TCPD_MOUSE	73	2061880	2221700	2126770	1224200	2077030	2080470	1.96534e+06	1173540	1376920	1169630	1240030	1.58491	0.0143734
Q91YJ2	Sorting nexin-4	Snx4	Q91YJ2	Q91YJ2;A0A338P7D2;Q80X54	Snx4	Sorting nexin-4	SNX4_MOUSE	38	146775	149387	153778	236945	208176	199529	182432	120523	110870	113941	115111	1.58483	0.0206062
Q5ND34	WD repeat-containing protein 81	Wdr81	Q5ND34	Q5ND34;F6XD87;K4DI77;Q3UU62;Q68EM0;Q6P8W0;Q8R159	Wdr81	WD repeat-containing protein 81	WDR81_MOUSE	41	120268	123335	117754	140777	132650	129243	127338	77629.9	89228.3	74237.9	80365.4	1.58449	9.80951e-05
Q6P9R2	Serine/threonine-protein kinase OSR1	Oxsr1	Q6P9R2	Q6P9R2;Q6ZPX7	Oxsr1	Serine/threonine-protein kinase OSR1	OXSR1_MOUSE	16	183933	183155	170745	152654	254545	242165	197866	130192	120524	123926	124881	1.58444	0.0205942
A0A5H1ZRL1	Spire type actin nucleation factor 1	Spire1	A0A5H1ZRL1;Q6ZPX2	A0A5H1ZRL1;Q6ZPX2	Spire1	Spire type actin nucleation factor 1	A0A5H1ZRL1_MOUSE;Q6ZPX2_MOUSE	1	33619.1	39731.8	45784.3	28383.4	36428.7	49556.4	38917.3	26356.9	27841.1	19520.2	24572.7	1.58376	0.0234167
Q9CWK8	Sorting nexin-2	Snx2	Q9CWK8	Q9CWK8;Q3U5L3;Q91VZ1	Snx2	Sorting nexin-2	SNX2_MOUSE	38	399087	373964	402585	297124	401377	388794	377155	245259	238450	230771	238160	1.58362	0.000747175
Q9CWR2	Histone-lysine N-methyltransferase SMYD3	Smyd3	Q9CWR2	Q9CWR2;A0A0A6YWP2;D3YZ17;Q3TIF7;Q3TR55;Q8C2Y2	Smyd3	Histone-lysine N-methyltransferase SMYD3	SMYD3_MOUSE	14	83730.6	94978.3	80575.7	124213	110374	117778	101942	62243.9	63306.8	67597.3	64382.7	1.58337	0.0108626
Q9CWQ3	Mitochondrial inner membrane protease ATP23 homolog	Atp23	Q9CWQ3	Q9CWQ3;G3UW46	Atp23	Mitochondrial inner membrane protease ATP23 homolog	ATP23_MOUSE	3	32850.6	27625.3	29906.2	40819.3	48681.2	32780	35443.8	25480.3	23944.7	17734.1	22386.4	1.58327	0.0335929
O35071	Kinesin-like protein KIF1C	Kif1c	O35071	O35071;E9Q9B0;Q3V3Y9;Q6A011;Q8VI89	Kif1c	Kinesin-like protein KIF1C	KIF1C_MOUSE	39	72956.4	76987.8	74843.3	108996	95402.4	94181.6	87227.9	59035.1	50618.4	55776.3	55143.3	1.58184	0.00827302
P68373	Tubulin alpha-1C chain	Tuba1c	P68373	P05213;P68368;P68369;P68373;Q3UX10;Q52L87;A0A0A0MQA5;Q3TIZ0;Q99KA2	Tuba1c	Tubulin alpha-1C chain	TBA1C_MOUSE	74	12782900	12553300	12030500	16529500	15053100	15061400	1.40018e+07	8857750	8980020	8747170	8.86165e+06	1.58004	0.00198666
Q04863	Transcription factor RelB	Relb	Q04863	Q04863;Q8K220;A0A140LI24;A0A140LI46;Q3U0K7;Q4U109;Q4U111	Relb	Transcription factor RelB	RELB_MOUSE	6	17276	19073.2	21854.4	24240.8	28118	23077.5	22273.3	16521.4	7255.42	18513.4	14096.7	1.58003	0.0392474
Q9D7M5	Dynactin associated protein	Dynap	Q9D7M5	G8CXX7;Q9D7M5	Dynap	Dynactin associated protein	Q9D7M5_MOUSE	6	312729	258247	308028	366661	409026	366056	336791	223252	178625	238035	213304	1.57893	0.00871749
Q3UHD6	Sorting nexin-27	Snx27	Q3UHD6	Q3UHD6;A0A0G2JF85;A0A0G2JGD5	Snx27	Sorting nexin-27	SNX27_MOUSE	31	182025	201979	184990	167200	203846	220675	193452	113786	131147	122708	122547	1.5786	0.000549551
Q8VDU3	Apol9a protein	Apol9a	Q8VDU3	Q8VDU3	Apol9a	Apol9a protein	Q8VDU3_MOUSE	3	107646	76924.8	77861.4	119752	79605.3	69731.6	88586.9	43944.8	49556.8	74852	56117.9	1.57859	0.0475174
Q3UFY7	7-methylguanosine phosphate-specific 5'-nucleotidase	Nt5c3b	Q3UFY7	Q3UFY7;A0A0R4J146	Nt5c3b	7-methylguanosine phosphate-specific 5'-nucleotidase	5NT3B_MOUSE	24	231987	221375	232588	154570	198328	195510	205726	133965	127043	130229	130412	1.57751	0.0039296
Q0VGY8	Protein TANC1	Tanc1	Q0VGY8	Q0VGY8;B9EJ77;E9QAF9;Q8CHA0	Tanc1	Protein TANC1	TANC1_MOUSE	88	181084	182696	157716	204140	198117	206356	188352	110590	125302	122308	119400	1.57748	0.000511362
E9PYP2	Neurobeachin like 1	Nbeal1	E9PYP2	E9PYP2;Q8BS04	Nbeal1	Neurobeachin like 1	E9PYP2_MOUSE	22	28027.7	30764.7	29953.3	32673.2	43494.8	39086.7	34000.1	25709.9	18857	20100.7	21555.9	1.5773	0.0143197
P84084	ADP-ribosylation factor 5	Arf5	P84084	P84084	Arf5	ADP-ribosylation factor 5	ARF5_MOUSE	12	239054	253240	242874	221026	226452	239436	237014	143917	153134	153895	150315	1.57678	6.5274e-06
Q3V038	Tetratricopeptide repeat protein 9A	Ttc9	Q3V038	Q3V038	Ttc9	Tetratricopeptide repeat protein 9A	TTC9A_MOUSE	8	53918.5	44980.4	49010.7	69357.2	59409.1	67204.4	57313.4	35971.6	37152.8	35928.5	36351	1.57667	0.00901203
A8Y5H7	SEC14-like protein 1	Sec14l1	A8Y5H7	A8Y5H7	Sec14l1	SEC14-like protein 1	S14L1_MOUSE	38	87803.5	87024.9	81946	91814.7	89552	92481.5	88437.1	54628.5	58348.9	55301.5	56093	1.57662	3.00147e-06
Q80W37	Snurportin-1	Snupn	Q80W37	Q80W37	Snupn	Snurportin-1	SPN1_MOUSE	6	105271	122887	114993	72618.5	126211	142500	114080	68912.2	82332.7	65869.5	72371.5	1.57631	0.0244364
Q91V83	TELO2-interacting protein 1 homolog	Tti1	Q91V83	Q91V83	Tti1	TELO2-interacting protein 1 homolog	TTI1_MOUSE	12	17442.8	23715	22003.6	25020.4	22088.6	25694.7	22660.8	10067.4	18179.4	14901	14382.6	1.57557	0.00965168
P47754	F-actin-capping protein subunit alpha-2	Capza2	P47754	P47754;D6RCW7;Q3U7G3;Q3UBZ3;Q3UCD2;Q5DQJ3	Capza2	F-actin-capping protein subunit alpha-2	CAZA2_MOUSE	21	2242040	2118910	2238150	1410320	2131470	1939650	2.01342e+06	1326640	1300270	1206960	1.27796e+06	1.5755	0.00611004
Q6DFW0	Guanine nucleotide exchange factor C9orf72 homolog	C9orf72	Q6DFW0	Q6DFW0;A2ANZ2;Q8K3B2	C9orf72	Guanine nucleotide exchange factor C9orf72 homolog	CI072_MOUSE	10	45374.2	40812.8	35937.5	45888.6	37977	46576.5	42094.4	31454.4	24753.9	23990.6	26733	1.57463	0.00167858
Q91VA3	Calpain-8	Capn8	Q91VA3	Q91VA3;A0A0A6YVU9;A0A0R4J0K6	Capn8	Calpain-8	CAN8_MOUSE	1	821878	719969	817001	714982	920048	817446	801887	572962	442144	512834	509313	1.57445	0.000782371
Q63844	Mitogen-activated protein kinase 3	Mapk3	Q63844	Q63844;A0A0U1RPX4;D3Z3G6	Mapk3	Mitogen-activated protein kinase 3	MK03_MOUSE	17	352026	344206	348597	253372	339895	319288	326231	204594	218313	198711	207206	1.57443	0.00120452
Q8R1P4	Ubiquitin-like-conjugating enzyme ATG10	Atg10	Q8R1P4	Q8R1P4;A0A0R4J029;A0A286YD93	Atg10	Ubiquitin-like-conjugating enzyme ATG10	ATG10_MOUSE	6	24425.4	26150	13108.2	19192.4	23552.8	23231	21610	10240.2	14352.6	16598	13730.3	1.57389	0.0381976
Q7TPH6	E3 ubiquitin-protein ligase MYCBP2	Mycbp2	Q7TPH6	Q7TPH6;F6SMY7;F6T4V9	Mycbp2	E3 ubiquitin-protein ligase MYCBP2	MYCB2_MOUSE	102	102859	122846	110228	102908	103410	98349	106767	69024.3	72282.7	62213	67840	1.5738	0.000215644
O08539	Myc box-dependent-interacting protein 1	Bin1	O08539	O08539;A0A3Q4EBK4;Q6P1B9	Bin1	Myc box-dependent-interacting protein 1	BIN1_MOUSE	39	1415890	1334070	1477080	672589	1309630	1280050	1.24822e+06	797287	758475	824439	793400	1.57325	0.0350793
Q80U72	Protein scribble homolog	Scrib	Q80U72	Q80U72;D3YU97	Scrib	Protein scribble homolog	SCRIB_MOUSE	81	391392	374347	363383	427627	429949	411582	399713	263654	242682	256150	254162	1.57267	6.11691e-05
Q9JK92	Heat shock protein beta-8	Hspb8	Q9JK92	Q9JK92	Hspb8	Heat shock protein beta-8	HSPB8_MOUSE	14	460506	423148	476423	468760	476744	440647	457705	285788	277164	310309	291087	1.5724	8.2713e-06
Q91V92	ATP-citrate synthase	Acly	Q91V92	Q91V92;Q3V117;Q3TED3;Q3UEA1;Q3UVY4	Acly	ATP-citrate synthase	ACLY_MOUSE	127	694279	749531	681894	548442	718290	752980	690903	414392	474399	429681	439491	1.57205	0.00101104
Q9CR48	DNA damage-regulated autophagy modulator protein 2	Dram2	Q9CR48	Q9CR48;Q9D835	Dram2	DNA damage-regulated autophagy modulator protein 2	DRAM2_MOUSE	4	47047.9	65528.8	56619.1	48071.7	38688.2	42246.2	49700.3	30841.5	28630.8	35391	31621.1	1.57175	0.0199625
Q8BX94	Oxysterol-binding protein-related protein 2	Osbpl2	Q8BX94	Q8BX94;Q3TDA1;Q571D2	Osbpl2	Oxysterol-binding protein-related protein 2	OSBL2_MOUSE	15	76572.4	81162.6	67519.6	52265.7	58474.8	62167.7	66360.5	42340.1	39687.5	44704.3	42244	1.57089	0.00832649
Q8BJ83	TM2 domain-containing protein 3	Tm2d3	Q8BJ83	Q8BJ83;A0A0U1RNE7;A0A0U1RPI5;A0A0U1RPS4;A0A0U1RQB1;D3Z3H7	Tm2d3	TM2 domain-containing protein 3	TM2D3_MOUSE	6	54018.4	49006.6	42917.3	60514.3	54494.2	55365.7	52719.4	37963.1	34744	28002.3	33569.8	1.57044	0.00225407
E9PZP8	HECT and RLD domain containing E3 ubiquitin protein ligase family member 1	Herc1	E9PZP8	E9PZP8;Q8BNF7	Herc1	HECT and RLD domain containing E3 ubiquitin protein ligase family member 1	E9PZP8_MOUSE	104	98240.1	106027	98139.9	84006.6	93793.5	94059	95711	59609.6	63044.4	60182.2	60945.4	1.57044	9.61863e-05
Q3U308	Cytoplasmic tRNA 2-thiolation protein 2	Ctu2	Q3U308	G3UXB4;Q3U308	Ctu2	Cytoplasmic tRNA 2-thiolation protein 2	CTU2_MOUSE	18	70969.4	68366.3	74328	62717.9	71363.9	81232.2	71496.3	43314.8	47925.3	45411.6	45550.6	1.5696	0.000241107
Q7TN75	Retrotransposon-derived protein PEG10	Peg10	Q7TN75	Q7TN75;E9Q3F7;H3BJQ1	Peg10	Retrotransposon-derived protein PEG10	PEG10_MOUSE	12	53586.7	52170.6	51868.4	55754.2	69047	64303.3	57788.4	39357.9	40500.4	30598.4	36818.9	1.56953	0.00311237
Q9Z1E4	Glycogen [starch] synthase, muscle	Gys1	Q9Z1E4	Q9Z1E4	Gys1	Glycogen [starch] synthase, muscle	GYS1_MOUSE	40	87484.1	110369	88324.1	68085.7	81051.2	99962.2	89212.7	56520.9	58929.3	55104.7	56851.6	1.56922	0.00794335
P30558	Proteinase-activated receptor 1	F2r	P30558	P30558;Q3UK34	F2r	Proteinase-activated receptor 1	PAR1_MOUSE	9	159940	130061	135762	111571	111299	147198	132638	96556.5	70252.2	86806	84538.2	1.56898	0.00659304
Q91UZ5	Inositol monophosphatase 2	Impa2	Q91UZ5	Q91UZ5;Q3U3B7;Q3TAU6;Q3TC14;Q924A9	Impa2	Inositol monophosphatase 2	IMPA2_MOUSE	6	37149.5	32021.2	27402.7	27314.7	33062.5	38798.6	32624.9	21210.2	23969.2	17224.9	20801.4	1.5684	0.00697119
Q80WC7	Arf-GAP domain and FG repeat-containing protein 2	Agfg2	Q80WC7	Q80WC7;Q3TBU7;Q3U2K8	Agfg2	Arf-GAP domain and FG repeat-containing protein 2	AGFG2_MOUSE	12	131011	111235	118025	124642	145794	137655	128060	83236.9	75217.2	86525.9	81660	1.56821	0.000625602
Q9WU78	Programmed cell death 6-interacting protein	Pdcd6ip	Q9WU78	Q9WU78;Q6ZPS9;Q80Y09	Pdcd6ip	Programmed cell death 6-interacting protein	PDC6I_MOUSE	88	742088	671040	732799	376844	578683	548365	608303	388666	397174	378437	388092	1.56742	0.0322085
P15920	V-type proton ATPase 116 kDa subunit a 2	Atp6v0a2	P15920	P15920	Atp6v0a2	V-type proton ATPase 116 kDa subunit a 2	VPP2_MOUSE	26	89285.1	94354.6	104155	132462	110904	106675	106306	60384.8	73227.7	69873.5	67828.7	1.56727	0.00455692
B2RUA6	tRNA wybutosine-synthesizing protein 3 homolog	Tyw3	B2RUA6	B2RUA6	Tyw3	tRNA wybutosine-synthesizing protein 3 homolog	B2RUA6_MOUSE	2	43464.8	45078.2	36938.6	35274.3	30730.2	29409.9	36816	26301.3	27135.2	17060.9	23499.1	1.5667	0.0189409
Q8VHX6	Filamin-C	Flnc	Q8VHX6	Q8VHX6	Flnc	Filamin-C	FLNC_MOUSE	246	2814240	2957180	2873900	2696340	3012110	3036800	2.89843e+06	1886710	1885400	1780880	1.851e+06	1.56587	3.78459e-06
Q8CIE6	Coatomer subunit alpha	Copa	Q8CIE6	Q8CIE6;F8WHL2;Q63ZW9;Q8BTF0	Copa	Coatomer subunit alpha	COPA_MOUSE	122	550999	632800	564014	358573	380742	420046	484529	287768	326086	314461	309438	1.56583	0.036269
P47809	Dual specificity mitogen-activated protein kinase kinase 4	Map2k4	P47809	P47809;Q543X6;Q8K2U0	Map2k4	Dual specificity mitogen-activated protein kinase kinase 4	MP2K4_MOUSE	23	169100	152381	142425	195725	200096	194028	175626	108838	116301	111434	112191	1.56542	0.00359291
Q61187	Tumor susceptibility gene 101 protein	Tsg101	Q61187	Q61187;Q3UCW0;Q3UK08;A0A1B0GS09	Tsg101	Tumor susceptibility gene 101 protein	TS101_MOUSE	21	501088	447804	496384	352429	421600	415015	439053	280351	280723	280349	280474	1.5654	0.00208136
Q6NZL0	Protein SOGA3	Soga3	Q6NZL0	Q6NZL0	Soga3	Protein SOGA3	SOGA3_MOUSE	30	85229	77960.3	78244.8	73167.3	84721.1	88836.8	81359.9	49576.9	57726.6	48680.7	51994.7	1.56477	0.000148943
O88842	FYVE, RhoGEF and PH domain-containing protein 3	Fgd3	O88842	O88842;A0A0R4J1D9;Q3TNB8	Fgd3	FYVE, RhoGEF and PH domain-containing protein 3	FGD3_MOUSE	31	124292	112702	113616	133659	143754	140062	128014	80858.4	83801.8	80785.3	81815.2	1.56468	0.000659234
F8WIE5	E3 ubiquitin-protein ligase	Hectd1	F8WIE5	F8WIE5	Hectd1	E3 ubiquitin-protein ligase	F8WIE5_MOUSE	2	153021	159821	153565	117627	122695	108623	135892	90039.2	93108.3	77517.2	86888.2	1.56399	0.0085154
Q9ES81	Popeye domain-containing protein 3	Popdc3	Q9ES81	Q9ES81;E0CZB6	Popdc3	Popeye domain-containing protein 3	POPD3_MOUSE	13	397842	408916	412924	348150	287151	302068	359508	279865	195487	214595	229982	1.5632	0.0102017
Q3V4B5	COMM domain-containing protein 6	Commd6	Q3V4B5	Q3V4B5;B7ZNP2;B7ZNP3	Commd6	COMM domain-containing protein 6	COMD6_MOUSE	7	169331	159350	165615	97454.3	110311	118144	136701	83594.9	89121.9	89632.7	87449.8	1.56319	0.0353406
Q9D074	E3 ubiquitin-protein ligase MGRN1	Mgrn1	Q9D074	Q3TEL6;Q9D074;A2AAN9;A2AAP0;F7D0T8;Q8CAR4	Mgrn1	E3 ubiquitin-protein ligase MGRN1	MGRN1_MOUSE	23	99517.5	90095.7	99239.1	88578.7	81019.1	84879.9	90555	59606	60322.3	53863.2	57930.5	1.56317	0.000220247
Q3U048	Rho guanine nucleotide exchange factor 11 (Fragment)	Arhgef11	Q3U048	E9Q0A3;Q3U048;Q5DU33;Q68FM7	Arhgef11	Rho guanine nucleotide exchange factor 11 (Fragment)	Q3U048_MOUSE	43	79508	95951	81438.6	87555	98949.2	101684	90847.6	59516.8	60857.7	54031.6	58135.4	1.56269	0.000745356
O35551	Rab GTPase-binding effector protein 1	Rabep1	O35551	O35551;J3QJV7	Rabep1	Rab GTPase-binding effector protein 1	RABE1_MOUSE	48	130311	129238	131672	98923.1	105802	109007	117492	77874.2	70509.3	77210.8	75198.1	1.56244	0.00198177
Q9CR86	Calcium-regulated heat stable protein 1	Carhsp1	Q9CR86	Q9CR86;Q3U434;Q3UD53;Q5M9P7	Carhsp1	Calcium-regulated heat stable protein 1	CHSP1_MOUSE	10	677243	623272	634400	725942	742118	625934	671485	455676	415967	418072	429905	1.56194	0.000144444
P14685	26S proteasome non-ATPase regulatory subunit 3	Psmd3	P14685	P14685;Q3U5M8;Q3ULJ5;Q8BK46;F7B7L8	Psmd3	26S proteasome non-ATPase regulatory subunit 3	PSMD3_MOUSE	66	1121320	1298810	1258470	1120530	904082	1113710	1.13615e+06	666800	755632	760083	727505	1.56171	0.00198293
Q9JI08	Bridging integrator 3	Bin3	Q9JI08	Q9JI08;Q3TC47	Bin3	Bridging integrator 3	BIN3_MOUSE	11	63706	59402.6	60277.6	79252.7	63566.8	61010	64535.9	41722.8	35583.5	46702.1	41336.1	1.56125	0.00213886
Q99MK8	Beta-adrenergic receptor kinase 1	Grk2	Q99MK8	Q3UYH7;Q99MK8;Q3U1V3;Q7TS64;Q8BVT9;F6QY34;F7AEX1	Grk2	Beta-adrenergic receptor kinase 1	ARBK1_MOUSE	38	101197	98969.4	99512.3	120823	132755	139605	115477	77460.3	73020.3	71517.3	73999.3	1.56051	0.00663215
Q99PP9	Tripartite motif-containing protein 16	Trim16	Q99PP9	Q99PP9;Q5SVT2;Q5SVT1	Trim16	Tripartite motif-containing protein 16	TRI16_MOUSE	31	151336	160505	156218	93033	156419	187098	150768	87394.5	108078	94459	96643.8	1.56004	0.0245073
A0A5F8MPE1	Erythrocyte membrane protein band 4.1 like 3	Epb41l3	A0A5F8MPE1	A0A5F8MPE1	Epb41l3	Erythrocyte membrane protein band 4.1 like 3	A0A5F8MPE1_MOUSE	7	34430.1	22991.4	26144.7	38201.8	40655.6	41857.2	34046.8	24242.6	17626.9	23643.1	21837.5	1.5591	0.0409069
A6H5Y3	Methionine synthase	Mtr	A6H5Y3	A6H5Y3;Q8BUC4	Mtr	Methionine synthase	METH_MOUSE	16	44531.4	42949.2	33890.3	55722.5	59955.3	67975.9	50837.4	33469.4	29724.9	34632.9	32609.1	1.559	0.0469969
Q9D9V3	Ethylmalonyl-CoA decarboxylase	Echdc1	Q9D9V3	Q9D9V3;E0CXS3	Echdc1	Ethylmalonyl-CoA decarboxylase	ECHD1_MOUSE	20	118706	116107	125109	59215	95487.3	99021.1	102274	69060.1	75781.5	52117.8	65653.1	1.5578	0.0457078
A2A699	Protein FAM171A2	Fam171a2	A2A699	A2A699	Fam171a2	Protein FAM171A2	F1712_MOUSE	20	86084.3	82878.2	97455.6	78417	70547.5	78058	82240.1	60046.9	47773.3	50573	52797.7	1.55764	0.00168425
Q62136	Tyrosine-protein phosphatase non-receptor type 21	Ptpn21	Q62136	Q62136;A0A1Y7VNU2;G5E8J4;Q05DI4;Q4KML9;A0A1Y7VKP4;A0A1Y7VNX8;Q6NXW5	Ptpn21	Tyrosine-protein phosphatase non-receptor type 21	PTN21_MOUSE	39	69188.2	77309.2	63713.6	111358	96810.1	105955	87389	53247.7	61758.9	53324.8	56110.5	1.55745	0.0361901
Q923Q2	StAR-related lipid transfer protein 13	Stard13	Q923Q2	Q923Q2;F8WIY7;A0A0J9YU82;A0A2X0SFI9	Stard13	StAR-related lipid transfer protein 13	STA13_MOUSE	43	132959	128389	126488	156223	149837	151277	140862	94263.4	84382.8	92784.1	90476.8	1.55689	0.000419319
O70566	Protein diaphanous homolog 2	Diaph2	O70566	O70566;E9Q4U7;K4PWM5;Q3U4Y4;Q6W4W7;Q8C414	Diaph2	Protein diaphanous homolog 2	DIAP2_MOUSE	42	88522.2	83822.6	79702.6	72779.9	94187	88313.5	84554.6	54089.2	52977.3	55871.7	54312.7	1.55681	0.000290842
Q91WA6	Sharpin	Sharpin	Q91WA6	Q91WA6;F6UHH8	Sharpin	Sharpin	SHRPN_MOUSE	2	17223.2	13717.5	18310.8	13686.4	15768.8	13571.6	15379.7	8721.79	11575.3	9340.96	9879.35	1.55675	0.00473834
O88888	Amyloid-beta A4 precursor protein-binding family A member 3	Apba3	O88888	O88888;A0A1W2P6Z9;Q3TER1;Q8BNM8	Apba3	Amyloid-beta A4 precursor protein-binding family A member 3	APBA3_MOUSE	5	23830.5	20373.2	18276.9	31711	28442.7	19914.7	23758.2	15733.9	13865.5	16227.9	15275.8	1.55528	0.0334446
Q8K245	UV radiation resistance-associated protein	Uvrag	Q8K245	Q8K245;Q8BXW8;Q8BJ94	Uvrag	UV radiation resistance-associated protein	UVRAG_MOUSE	16	158969	147677	152183	158364	133578	160127	151816	89676.6	101145	102143	97654.9	1.55462	7.70975e-05
P25799	Nuclear factor NF-kappa-B p105 subunit	Nfkb1	P25799	P25799;A0A0G2JGK6	Nfkb1	Nuclear factor NF-kappa-B p105 subunit	NFKB1_MOUSE	55	263533	242219	245022	230460	259253	243584	247345	166516	156321	154539	159125	1.5544	8.26574e-06
P35123	Ubiquitin carboxyl-terminal hydrolase 4	Usp4	P35123	P35123;A0A0A6YVY7;A0A0A6YW28;Q3TEX8;Q5DTK8;Q6NXV6;Q921M8	Usp4	Ubiquitin carboxyl-terminal hydrolase 4	UBP4_MOUSE	51	144492	142583	129468	175221	171304	178021	156848	96706.5	108327	97737.8	100924	1.55413	0.00287268
Q8K212	Phosphofurin acidic cluster sorting protein 1	Pacs1	Q8K212	Q8K212;Q3TAB8;Q3TP27	Pacs1	Phosphofurin acidic cluster sorting protein 1	PACS1_MOUSE	29	85869	82034.9	70052	79118.9	92121.4	92922.9	83686.5	55327.4	53243.6	53026	53865.7	1.55362	0.000684163
Q9JHS3	Ragulator complex protein LAMTOR2	Lamtor2	Q9JHS3	Q9JHS3	Lamtor2	Ragulator complex protein LAMTOR2	LTOR2_MOUSE	8	391212	360787	419494	411067	381539	355113	386535	267116	243062	236245	248808	1.55355	7.54372e-05
Q6TYB5	Fasciculation and elongation protein zeta-2	Fez2	Q6TYB5	Q6TYB5;A0A3Q4EH67;D3Z6D5;Q3TN06;Q3U049	Fez2	Fasciculation and elongation protein zeta-2	FEZ2_MOUSE	12	145127	135337	130853	121324	173648	189235	149254	100190	97661.3	90410.3	96087.2	1.55332	0.012637
Q8R1K4	5-phosphohydroxy-L-lysine phospho-lyase	Phykpl	Q8R1K4	Q8R1K4;F8WHK6	Phykpl	5-phosphohydroxy-L-lysine phospho-lyase	AT2L2_MOUSE	11	44577.9	50838.4	51519	36949.7	45441.1	38602.8	44654.8	22394.3	35820.4	28045.1	28753.3	1.55303	0.00871722
Q7TS68	tRNA (cytosine(72)-C(5))-methyltransferase NSUN6	Nsun6	Q7TS68	Q7TS68;A2ASK1;Q8BXZ8	Nsun6	tRNA (cytosine(72)-C(5))-methyltransferase NSUN6	NSUN6_MOUSE	19	45129.7	48228.3	42906.7	27544.7	36907.1	45312.3	41004.8	25888.8	20690.8	32629.9	26403.2	1.55303	0.0238043
Q8BSU7	MOB kinase activator 3A	Mob3a	Q8BSU7	Q8BSU7;Q8VE04;Q3TC05	Mob3a	MOB kinase activator 3A	MOB3A_MOUSE	7	49637.2	48005.6	49521.1	27101.1	47234.2	39947	43574.4	29347.5	34458.7	20371.8	28059.3	1.55294	0.0344686
Q6IR34	G-protein-signaling modulator 1	Gpsm1	Q6IR34	Q6IR34;F6SX81;Q8R0E6	Gpsm1	G-protein-signaling modulator 1	GPSM1_MOUSE	35	65524.5	74207.7	68935.7	112448	103975	98917.9	87334.8	54088.3	57732.5	56895	56238.6	1.55293	0.0365325
Q8BRN9	Coiled-coil and C2 domain-containing protein 1B	Cc2d1b	Q8BRN9	Q8BRN9;F6XC25;Q7TPN1	Cc2d1b	Coiled-coil and C2 domain-containing protein 1B	C2D1B_MOUSE	38	155416	148745	155605	91753.2	139388	145863	139462	87845.3	90560.5	91100.8	89835.5	1.55241	0.0109317
Q80UP5	Ankyrin repeat domain-containing protein 13A	Ankrd13a	Q80UP5	Q80UP5;F7B209;Q3U0V3	Ankrd13a	Ankyrin repeat domain-containing protein 13A	AN13A_MOUSE	31	204391	198650	190622	117683	161047	163721	172686	114412	115471	103966	111283	1.55177	0.0161751
S4R1M9	Oxysterol-binding protein-related protein 10	Osbpl10	S4R1M9	S4R1M9;A0A0R4J0F9;S4R296	Osbpl10	Oxysterol-binding protein-related protein 10	OSB10_MOUSE	4	39394.6	39597.9	40230.5	36831.1	42590	48215.3	41143.2	25940.2	28531.6	25081.6	26517.8	1.55153	0.000547102
Q8VE11	Myotubularin-related protein 6	Mtmr6	Q8VE11	Q8VE11	Mtmr6	Myotubularin-related protein 6	MTMR6_MOUSE	32	52980.5	51962.4	51267.8	61029.4	57526.1	61910.8	56112.8	32526.2	39576.8	36412.7	36171.9	1.55128	0.000361783
Q80XK6	Autophagy-related protein 2 homolog B	Atg2b	Q80XK6	Q80XK6	Atg2b	Autophagy-related protein 2 homolog B	ATG2B_MOUSE	66	98028.3	92933.1	89071.8	93520.3	90169.7	93070	92798.9	55821.5	65000.6	58671.4	59831.2	1.55101	4.12401e-06
Q5RL51	Glutathione S-transferase C-terminal domain-containing protein	Gstcd	Q5RL51	Q5RL51	Gstcd	Glutathione S-transferase C-terminal domain-containing protein	GSTCD_MOUSE	10	30670.7	23701.4	29146	36130.8	31561.2	45913.3	32853.9	20816.6	22345.1	20391.1	21184.3	1.55086	0.0366957
Q9Z2V5	Histone deacetylase 6	Hdac6	Q9Z2V5	Q9Z2V5;Q3U4Q5;Q3UG37;Q8CGC3;A0A1B0GX25	Hdac6	Histone deacetylase 6	HDAC6_MOUSE	30	84552.2	93958.2	85439.5	112397	122482	132464	105215	65655.6	75940.4	62003.4	67866.5	1.55033	0.0193893
Q923Z0	G-protein coupled receptor family C group 5 member B	Gprc5b	Q923Z0	Q923Z0;Q9JMF0	Gprc5b	G-protein coupled receptor family C group 5 member B	GPC5B_MOUSE	10	151627	132208	139860	148496	200581	174391	157860	97134.5	116464	92167.2	101922	1.54884	0.00973313
Q9QYI5	DnaJ homolog subfamily B member 2	Dnajb2	Q9QYI5	Q9QYI5	Dnajb2	DnaJ homolog subfamily B member 2	DNJB2_MOUSE	10	106204	105641	99595	107407	91767	89936.5	100092	67520.4	62447.9	64042.8	64670.4	1.54772	0.000131188
Q921G8	Gamma-tubulin complex component 2	Tubgcp2	Q921G8	Q921G8;A0A1B0GR08;Q3TIB7;Q3UIT6;Q8BZZ0	Tubgcp2	Gamma-tubulin complex component 2	GCP2_MOUSE	59	127205	132150	133457	121161	131816	138550	130723	81587.2	92870.3	78932.1	84463.2	1.54769	1.82094e-05
Q91WG8	Bifunctional UDP-N-acetylglucosamine 2-epimerase/N-acetylmannosamine kinase	Gne	Q91WG8	Q91WG8;Q3UW64;Q3TCI8	Gne	Bifunctional UDP-N-acetylglucosamine 2-epimerase/N-acetylmannosamine kinase	GLCNE_MOUSE	32	78868.7	87321.2	71128.6	111972	90566.8	114864	92453.6	59678.9	61955.4	57655.5	59763.3	1.547	0.0174391
O08585	Clathrin light chain A	Clta	O08585	O08585;B1AWD9;B1AWD8;B1AWE0;B1AWE1;Q3THU7;Q6PFA2	Clta	Clathrin light chain A	CLCA_MOUSE	14	1143210	1036880	1067910	806095	1039090	1118060	1.03521e+06	730344	612653	665678	669558	1.54611	0.00182291
Q3TPE9	Ankyrin repeat and MYND domain-containing protein 2	Ankmy2	Q3TPE9	Q3TPE9	Ankmy2	Ankyrin repeat and MYND domain-containing protein 2	ANKY2_MOUSE	16	44886.5	52047.4	40119.3	59149.4	58532.9	59129.2	52310.8	32535.4	35081.6	33903.6	33840.2	1.54582	0.00713683
P48453	Serine/threonine-protein phosphatase 2B catalytic subunit beta isoform	Ppp3cb	P48453	P48453;P48455;P63328;A0A2I3BPC5;A0A6B9EQU3;E0CZ78;E9Q6P2;G3X8U7;Q3UXV4;Q80XK0;Q9D5R5;Q4V9X0	Ppp3cb	Serine/threonine-protein phosphatase 2B catalytic subunit beta isoform	PP2BB_MOUSE	21	302729	300020	306850	176316	237844	231618	259230	171014	171252	160859	167708	1.54572	0.0231394
Q8BVU0	DISP complex protein LRCH3	Lrch3	Q8BVU0	Q8BVU0;B2RXP1;B7ZWM8;E9Q892;E9QAU9	Lrch3	DISP complex protein LRCH3	LRCH3_MOUSE	33	310796	302419	293658	381096	379835	388169	342662	209153	234282	221654	221696	1.54564	0.00292323
Q9EQX4	Allograft inflammatory factor 1-like	Aif1l	Q9EQX4	Q9EQX4;A0A0A6YWH2	Aif1l	Allograft inflammatory factor 1-like	AIF1L_MOUSE	15	401763	389394	410424	213453	375630	361504	358695	254190	219141	223059	232130	1.54523	0.0246719
Q91X52	L-xylulose reductase	Dcxr	Q91X52	Q91X52;A2AC16	Dcxr	L-xylulose reductase	DCXR_MOUSE	7	24943	25760.7	35240.2	18228.8	22700.2	25762.6	25439.2	13838.8	20939.3	14620.4	16466.2	1.54494	0.0434886
G5E895	Aldo-keto reductase family 1, member B10 (aldose reductase)	Akr1b10	G5E895;Q8BIV6	G5E895;Q8BIV6;Q8R318;S4R2G9	Akr1b10	Aldo-keto reductase family 1, member B10 (aldose reductase)	G5E895_MOUSE;Q8BIV6_MOUSE	6	93469.4	98275.4	108785	65599.7	100972	95605.9	93784.6	51677	68391.4	62065	60711.1	1.54477	0.00974865
Q61062	Segment polarity protein dishevelled homolog DVL-3	Dvl3	Q61062	Q61062;E9Q967;E9Q150	Dvl3	Segment polarity protein dishevelled homolog DVL-3	DVL3_MOUSE	9	33379.9	38122.9	37155.1	27648.9	31544.1	31412.3	33210.5	22960.1	20953.8	20586.7	21500.2	1.54466	0.00175105
A0A0G2JH12	Hyccin PI4KA lipid kinase complex subunit 1	Hycc1	A0A0G2JH12	A0A0G2JH12	Hycc1	Hyccin PI4KA lipid kinase complex subunit 1	A0A0G2JH12_MOUSE	2	105492	123799	113106	69399.4	99461.1	119215	105079	63958.6	54679.7	85535.5	68057.9	1.54396	0.0259443
Q921Q7	Ras and Rab interactor 1	Rin1	Q921Q7	Q921Q7;A0A2C9F2A2	Rin1	Ras and Rab interactor 1	RIN1_MOUSE	32	150533	169601	161442	247925	231255	221848	197101	132995	122507	127498	127667	1.54387	0.0265512
P63024	Vesicle-associated membrane protein 3	Vamp3	P63024	P63024	Vamp3	Vesicle-associated membrane protein 3	VAMP3_MOUSE	9	626051	538489	628888	936289	777831	757475	710837	486743	462766	431825	460445	1.54381	0.0221918
O09039	SH2B adapter protein 3	Sh2b3	O09039	O09039;A0A0G2JE79;D3Z3Y5;D6RCY9	Sh2b3	SH2B adapter protein 3	SH2B3_MOUSE	12	69123.9	82651.2	62189.3	111305	94180.2	111582	88505.3	52026.2	64531.3	55438.5	57332	1.54373	0.0442488
P39688	Tyrosine-protein kinase Fyn	Fyn	P39688	P14234;P39688;D3YZ57;Q6GTF2	Fyn	Tyrosine-protein kinase Fyn	FYN_MOUSE	21	187857	202338	198114	186144	208722	199904	197180	138344	133592	111301	127746	1.54353	3.64126e-05
Q9D4H4	Angiomotin-like protein 1	Amotl1	Q9D4H4	Q9D4H4;A0A1Y7VM69	Amotl1	Angiomotin-like protein 1	AMOL1_MOUSE	12	22366.3	14167	15428.2	25631.7	25069.5	25272.4	21322.5	13935.7	14693.5	12814.7	13814.6	1.54347	0.0474814
A0A087WQC2	Transmembrane protein 237 (Fragment)	Tmem237	A0A087WQC2;A0A087WR42	A0A087WQC2;A0A087WR42	Tmem237	Transmembrane protein 237 (Fragment)	A0A087WQC2_MOUSE;A0A087WR42_MOUSE	1	169344	129666	170215	202864	230879	188428	181899	105283	136701	111806	117930	1.54243	0.02053
O70433	Four and a half LIM domains protein 2	Fhl2	O70433	O70433;Q543D7	Fhl2	Four and a half LIM domains protein 2	FHL2_MOUSE	32	322119	311655	356617	198772	279544	275505	290702	190859	164648	210024	188510	1.5421	0.0183262
Q3UZW7	Protein-lysine N-methyltransferase EEF2KMT	Eef2kmt	Q3UZW7	Q3UZW7;D3YYE2	Eef2kmt	Protein-lysine N-methyltransferase EEF2KMT	EF2KT_MOUSE	10	30375.2	33890.3	32613.8	47589.2	40139.9	41962.6	37761.8	23272.9	25548.3	24653.8	24491.7	1.54182	0.0121079
Q8C5N5	Programmed cell death protein 2-like	Pdcd2l	Q8C5N5	Q8C5N5;F6SGV3	Pdcd2l	Programmed cell death protein 2-like	PDD2L_MOUSE	6	35431.9	23600	29165.8	28403.2	28831.7	35036.8	30078.2	16280.2	26892.8	15375.4	19516.1	1.5412	0.0221545
P53994	Ras-related protein Rab-2A	Rab2a	P53994	P53994;P59279;Q0PD64;Q0PD65;G3UXQ7;G3V022;Q3TEG7;Q5U628;Q6PDZ3;Q8BXY4;Q9DB48	Rab2a	Ras-related protein Rab-2A	RAB2A_MOUSE	40	1175500	1218950	1238110	1348560	1239950	1314130	1.25587e+06	800449	878456	765810	814905	1.54112	2.09119e-05
Q7SIG6	Arf-GAP with SH3 domain, ANK repeat and PH domain-containing protein 2	Asap2	Q7SIG6	Q7SIG6;E9PX52;Q3UH05;Q3UH27;Q6A074;D3YX85	Asap2	Arf-GAP with SH3 domain, ANK repeat and PH domain-containing protein 2	ASAP2_MOUSE	16	52158.7	48748.2	49125.7	41647.4	53569.5	48424	48945.6	30045.5	27356.2	37898.1	31766.6	1.54079	0.00108498
Q9D6Y7	Mitochondrial peptide methionine sulfoxide reductase	Msra	Q9D6Y7	Q9D6Y7;A0A1B0GT40	Msra	Mitochondrial peptide methionine sulfoxide reductase	MSRA_MOUSE	13	109084	92411.6	93480.5	114046	126604	123641	109878	68226.3	80395.4	65340.3	71320.7	1.54062	0.00411577
Q9JKK1	Syntaxin-6	Stx6	Q9JKK1	Q9JKK1;Q3UA21;Q4W8V2;A0A0A6YXG0;Q3TX70	Stx6	Syntaxin-6	STX6_MOUSE	12	151070	146701	157422	170894	180116	173065	163211	108139	103891	105795	105942	1.54058	0.000189436
Q9JHF5	V-type proton ATPase subunit a	Tcirg1	Q9JHF5;Q9JL12	F6XRE6;Q91W06;Q9JHF5;Q9JL11;Q9JL12	Tcirg1	V-type proton ATPase subunit a	Q9JHF5_MOUSE;Q9JL12_MOUSE	25	214668	223830	253687	302677	250882	259591	250889	161659	172155	154813	162876	1.54037	0.00227439
Q80U60	MKIAA0230 protein (Fragment)	Pxdn	Q80U60	Q80U60	Pxdn	MKIAA0230 protein (Fragment)	Q80U60_MOUSE	2	43165.6	51737.6	35434.2	31204.4	35911.4	36084.5	38922.9	27908.3	32243.4	15664.1	25271.9	1.54017	0.0412666
Q02257	Junction plakoglobin	Jup	Q02257	Q02257	Jup	Junction plakoglobin	PLAK_MOUSE	50	273251	276492	279287	193553	300830	334769	276364	176235	191430	170753	179473	1.53986	0.0108568
[truncated: 2,469 more rows]
