# Supplementary material for: C2C12‐Derived ApoVs Promote Skeletal Muscle Development and Ameliorate Age‐Related Muscle Loss Through Igf1r/PI3K/AKT/mTOR Pathway
Source: J Cachexia Sarcopenia Muscle. 2025 Dec 4;16(6):e70159. doi: 10.1002/jcsm.70159 (PMC12678004; doi:10.1002/jcsm.70159)
Supplement: Supplementary file 9 — Table S8: Comparison of proteins in apoVs with Vesiclepedia database. [file JCSM-16-e70159-s007.xlsx]

## Sheet: Sheet1
Table S8 Comparison of proteins in apoVs with Vesiclepedia database
	Gene Name	Gene Symbol	Species	Track
	embigin	Emb	Mus musculus		http://microvesicles.org/gene_summary?gene_id=13723
	Leucyl-cystinyl aminopeptidase	Lnpep	Mus musculus		http://microvesicles.org/gene_summary?gene_id=240028
	reticulon 4	Rtn4	Mus musculus	http://microvesicles.org/gene_summary?gene_id=68585
	plexin B2	Plxnb2	Mus musculus	http://microvesicles.org/gene_summary?gene_id=140570
	Bone morphogenetic protein 1	Bmp1	Mus musculus	http://microvesicles.org/gene_summary?gene_id=12153
	MTOR-associated protein MEAK7	Meak7	Mus musculus	http://microvesicles.org/gene_summary?gene_id=74347
	myoferlin	Myof	Mus musculus	http://microvesicles.org/gene_summary?gene_id=226101
	Paladin	Pald1	Mus musculus	http://microvesicles.org/gene_summary?gene_id=27355
	Dynein light chain Tctex-type 3	Dynlt3	Mus musculus	http://microvesicles.org/gene_summary?gene_id=67117
	Ubiquitin domain-containing protein 2	Ubtd2	Mus musculus	http://microvesicles.org/gene_summary?gene_id=327900
	Extended synaptotagmin-1	Esyt1	Mus musculus	http://microvesicles.org/gene_summary?gene_id=23943
	Elongation factor-like GTPase 1	Efl1	Mus musculus	http://microvesicles.org/gene_summary?gene_id=101592
	Basigin	Bsg	Mus musculus	http://microvesicles.org/gene_summary?gene_id=12215
	Transferrin receptor protein 1	Tfrc	Mus musculus	http://microvesicles.org/gene_summary?gene_id=22042
	Syntaxin-2	Stx2	Mus musculus	http://microvesicles.org/gene_summary?gene_id=13852
	Exocyst complex component 2	Exoc2	Mus musculus	http://microvesicles.org/gene_summary?gene_id=66482
	Plexin-A1	Plxna1	Mus musculus	http://microvesicles.org/gene_summary?gene_id=18844
	Neuronal calcium sensor 1	Ncs1	Mus musculus	http://microvesicles.org/gene_summary?gene_id=14299
	Teneurin-3	Tenm3	Mus musculus	http://microvesicles.org/gene_summary?gene_id=23965
	Calmodulin-3	Calm3	Mus musculus	http://microvesicles.org/gene_summary?gene_id=12315
