# Supplementary material for: C2C12‐Derived ApoVs Promote Skeletal Muscle Development and Ameliorate Age‐Related Muscle Loss Through Igf1r/PI3K/AKT/mTOR Pathway
Source: J Cachexia Sarcopenia Muscle. 2025 Dec 4;16(6):e70159. doi: 10.1002/jcsm.70159 (PMC12678004; doi:10.1002/jcsm.70159)
Supplement: Supplementary file 10 — Table S9: Differentially expressed proteins between DM‐apoVs and STS‐apoVs. [file JCSM-16-e70159-s004.xlsx]

## Sheet: STSapoV_vs_DMapoV
					Table S9 DifferentiallyExpressedProteins between DM-apoVs and STS-apoVs
Protein	Protein Description	Gene Name	PG.ProteinGroups	PG.ProteinAccessions	PG.Genes	PG.ProteinDescriptions	PG.ProteinNames	SequenceNumber	STSapoV1	STSapoV2	STSapoV3	average STSapoV	DMapoV-1	DMapoV-2	DMapoV-3	average DMapoV	STSapoV/DMapoV	t test p value
P01325	Insulin-1	Ins1	P01325	P01325	Ins1	Insulin-1	INS1_MOUSE	2	9239590	7913800	7918790	8.35739e+06	96338.5		19983.9	58161.2	143.694	0.000703133
Q9Z0V8	Mitochondrial import inner membrane translocase subunit Tim17-A	Timm17a	Q9Z0V8	Q9Z0V8;Q545U2;D3Z1K5;D3Z1Z0	Timm17a	Mitochondrial import inner membrane translocase subunit Tim17-A	TI17A_MOUSE	3	68327.7	37749.2	56161.7	54079.5		5614.41	6641.74	6128.07	8.82488	0.0250008
Q8K078	Solute carrier organic anion transporter family member 4A1	Slco4a1	Q8K078	Q8K078	Slco4a1	Solute carrier organic anion transporter family member 4A1	SO4A1_MOUSE	5	37859.5	21427.6	30055.4	29780.8	2847.54	4988.33	2646.46	3494.11	8.52315	0.00542879
Q3UGP9	Leucine-rich repeat-containing protein 58	Lrrc58	Q3UGP9	Q3UGP9	Lrrc58	Leucine-rich repeat-containing protein 58	LRC58_MOUSE	17	283504	254497	253531	263844	43096.3	37585.6	34750.8	38477.6	6.85709	2.42094e-05
Q9CQ85	Mitochondrial import inner membrane translocase subunit Tim22	Timm22	Q9CQ85	Q9CQ85;B0QZS8	Timm22	Mitochondrial import inner membrane translocase subunit Tim22	TIM22_MOUSE	3	53989.3	60310.1	37692.8	50664.1		8406.3	11243.9	9825.1	5.1566	0.0186378
Q8R080	G2 and S phase-expressed protein 1	Gtse1	Q8R080	Q8R080;Q542Q3	Gtse1	G2 and S phase-expressed protein 1	GTSE1_MOUSE	25	93459.9	101792	93338.1	96196.7	22055.3	14442.5	19773	18756.9	5.12859	2.74366e-05
Q8K371	Angiomotin-like protein 2	Amotl2	Q8K371	Q8K371;B8JK82;B8JK83;B8JK84;B8JK86;B8JK87;Q3TP05	Amotl2	Angiomotin-like protein 2	AMOL2_MOUSE	39	122769	120865	97551.6	113729	23730.2	23667.5	22361.3	23253	4.89092	0.00036911
Q7TSG3	F-box only protein 5	Fbxo5	Q7TSG3	Q7TSG3	Fbxo5	F-box only protein 5	FBX5_MOUSE	6	27189.5	23532.3	27933.3	26218.4	7036.13	3856.63		5446.38	4.81391	0.00225406
P04184	Thymidine kinase, cytosolic	Tk1	P04184	P04184;A0A1S6GWJ3	Tk1	Thymidine kinase, cytosolic	KITH_MOUSE	13	120049	99066.9	106172	108429	22207.5	27275.3	18119.3	22534	4.8118	0.000214166
Q9WVD5	Mitochondrial ornithine transporter 1	Slc25a15	Q9WVD5	Q9WVD5;Q543E2;Q6P8P5	Slc25a15	Mitochondrial ornithine transporter 1	ORNT1_MOUSE	4	27172.9	16830.1	15630	19877.7	3080.51	5027.81	4836.81	4315.04	4.6066	0.0138296
Q8C1Q6	Ubiquinol-cytochrome c reductase complex assembly factor 5	Uqcc5	Q8C1Q6	Q8C1Q6;A0A0R3P9C4	Uqcc5	Ubiquinol-cytochrome c reductase complex assembly factor 5	UQCC5_MOUSE	1	17806.8	8929.01	11777.1	12837.6	2242.3	3356.74	3305.54	2968.19	4.32507	0.0202025
P97477	Aurora kinase A	Aurka	P97477	P97477;Q3TEY6;Q7TNK2;Q8BP87	Aurka	Aurora kinase A	AURKA_MOUSE	16	58008.4	62757.3	56042.8	58936.2	18882.2	15686.1	12216.8	15595	3.77916	9.75321e-05
Q8BKF1	DNA-directed RNA polymerase, mitochondrial	Polrmt	Q8BKF1	Q8BKF1;E0CY15;Q3U3J3;Q3V3C0	Polrmt	DNA-directed RNA polymerase, mitochondrial	RPOM_MOUSE	22	139270	169835	169355	159487	36343.2	38355.3	52626.2	42441.6	3.75779	0.000496187
Q07832	Serine/threonine-protein kinase PLK1	Plk1	Q07832	Q07832;Q3TPZ2;Q3UG81	Plk1	Serine/threonine-protein kinase PLK1	PLK1_MOUSE	24	169508	171532	170817	170619	44588.9	47876.2	44099.8	45521.6	3.74809	7.55846e-08
O08528	Hexokinase-2	Hk2	O08528	O08528;Q91W97;E9Q5B5	Hk2	Hexokinase-2	HXK2_MOUSE	72	556375	490015	437342	494577	131509	131448	136486	133148	3.7145	0.000468083
Q7TMV3	FAST kinase domain-containing protein 5, mitochondrial	Fastkd5	Q7TMV3	Q7TMV3;A0A0R4J291	Fastkd5	FAST kinase domain-containing protein 5, mitochondrial	FAKD5_MOUSE	10	33444.4	37335.2	38232.6	36337.4	8286.69	11769.5	9501.48	9852.56	3.68812	0.000121246
Q99P69	Kinetochore protein Nuf2	Nuf2	Q99P69	Q99P69;A0A0A6YW74	Nuf2	Kinetochore protein Nuf2	NUF2_MOUSE	21	99284.1	81890	93291.1	91488.4	25582.9	27581.5	21804.1	24989.5	3.66107	0.000245386
Q9CPQ3	Mitochondrial import receptor subunit TOM22 homolog	Tomm22	Q9CPQ3	Q9CPQ3;A0A2R8VHM4;Q3UBW3	Tomm22	Mitochondrial import receptor subunit TOM22 homolog	TOM22_MOUSE	10	1769600	1345520	1241660	1452260	355106	432403	427244	404918	3.58656	0.00304345
Q9Z207	Protein diaphanous homolog 3	Diaph3	Q9Z207	Q9Z207;F8WIG5;Q0VGT1;Q3TSX1;Q3UU77;Q5DTM7;Q5PR81;Q8K331	Diaph3	Protein diaphanous homolog 3	DIAP3_MOUSE	52	175718	205918	216362	199333	56275.2	59657.7	51018.3	55650.4	3.58187	0.000321209
Q9QZL0	Receptor-interacting serine/threonine-protein kinase 3	Ripk3	Q9QZL0	Q9QZL0	Ripk3	Receptor-interacting serine/threonine-protein kinase 3	RIPK3_MOUSE	20	103062	83586.8	74248.6	86965.8	24231	26940.1	21841.8	24337.6	3.57331	0.00190145
Q99JR5	Tubulointerstitial nephritis antigen-like	Tinagl1	Q99JR5	Q99JR5;H3BJ97;Q4FJX7	Tinagl1	Tubulointerstitial nephritis antigen-like	TINAL_MOUSE	13	20240.4	13047.8	19904	17730.7	5139.09	5378.59	4449.98	4989.22	3.55381	0.00569578
Q9CPU4	Glutathione S-transferase 3, mitochondrial	Mgst3	Q9CPU4	Q9CPU4	Mgst3	Glutathione S-transferase 3, mitochondrial	MGST3_MOUSE	11	914147	526520	654932	698533	184472	207722	202076	198090	3.52634	0.0118609
Q5DTM7	MKIAA4117 protein (Fragment)	Diaph3	Q5DTM7	Q5DTM7	Diaph3	MKIAA4117 protein (Fragment)	Q5DTM7_MOUSE	3	28357.8	36541	42746.2	35881.7	11737	12880.2	6419	10345.4	3.46837	0.00522455
Q9D8W7	OCIA domain-containing protein 2	Ociad2	Q9D8W7	Q9D8W7;A0A0J9YU93	Ociad2	OCIA domain-containing protein 2	OCAD2_MOUSE	9	79642.1	74192	66670.1	73501.4	24614.1	19525.2	20967.5	21702.3	3.38681	0.000216208
Q8K298	Anillin	Anln	Q8K298	Q8K298;A0A1L1SS34	Anln	Anillin	ANLN_MOUSE	73	206861	241572	215640	221358	66105.7	66728.2	65663.7	66165.9	3.3455	0.000118567
P23953	Carboxylesterase 1C	Ces1c	P23953	P23953	Ces1c	Carboxylesterase 1C	EST1C_MOUSE	6	17284.7	14105.8	8807.47	13399.3	3909.02	1992.48	6180.34	4027.28	3.32714	0.0271661
F8VQ29	IQ motif containing GTPase activating protein 3	Iqgap3	F8VQ29	A0A0A6YXJ2;B9EKT6;F8VQ29	Iqgap3	IQ motif containing GTPase activating protein 3	F8VQ29_MOUSE	110	638611	473805	535710	549375	157148	192436	148105	165896	3.31156	0.00154552
P30276	G2/mitotic-specific cyclin-B2	Ccnb2	P30276	P30276;Q9CYU2	Ccnb2	G2/mitotic-specific cyclin-B2	CCNB2_MOUSE	11	36509	41088	56009.7	44535.6	14682	10274.4	15821.6	13592.7	3.27644	0.00722367
Q8CFY5	Protoheme IX farnesyltransferase, mitochondrial	Cox10	Q8CFY5	Q8CFY5;Q3U3N1;Q3TAS4;Q3UDN4;Q3T981	Cox10	Protoheme IX farnesyltransferase, mitochondrial	COX10_MOUSE	4	99622.9	77485.6	77930.8	85013.1	21240	19263.1	37557.4	26020.2	3.2672	0.00319661
Q9Z2F7	BCL2/adenovirus E1B 19 kDa protein-interacting protein 3-like	Bnip3l	Q9Z2F7	Q9Z2F7;Q3TEW0;Q91Z78	Bnip3l	BCL2/adenovirus E1B 19 kDa protein-interacting protein 3-like	BNI3L_MOUSE	10	190565	154034	142948	162516	44705.7	51653.5	54096.9	50152	3.24046	0.00155659
Q9WTQ8	Mitochondrial import inner membrane translocase subunit Tim23	Timm23	Q9WTQ8	Q9WTQ8;Q8JZQ1;Q9CXU4;A0A2I3BS49	Timm23	Mitochondrial import inner membrane translocase subunit Tim23	TIM23_MOUSE	12	90811.9	75943.5	69253.1	78669.5	25537.9	21386	25984.4	24302.8	3.23706	0.00114184
P0DPE0	EEF1A lysine methyltransferase 4	Eef1akmt4	P0DPE0	P0DPE0	Eef1akmt4	EEF1A lysine methyltransferase 4	EFMT4_MOUSE	2	43035.3	30111.1	36720.8	36622.4		10696.8	12013.2	11355	3.22522	0.0136839
Q3TL26	Dimethyladenosine transferase 2, mitochondrial	Tfb2m	Q3TL26	Q3TL26;B2RSE6	Tfb2m	Dimethyladenosine transferase 2, mitochondrial	TFB2M_MOUSE	4	39314.8	52202.3	37712.8	43076.6	12339.1	12154.6	15669.7	13387.8	3.2176	0.00327969
O70174	Neuronal acetylcholine receptor subunit alpha-4	Chrna4	O70174	O70174;B7ZBU7;Q53YK0	Chrna4	Neuronal acetylcholine receptor subunit alpha-4	ACHA4_MOUSE	1		153790	133325	143558	32092.6	46649.1	55970.3	44904	3.19699	0.00356501
P17710	Hexokinase-1	Hk1	P17710	P17710;G3UVV4;Q6GQU1;Q3TJE3;Q3TTB4;Q3UPC4	Hk1	Hexokinase-1	HXK1_MOUSE	87	1982650	1594600	1526550	1.70127e+06	516797	536438	555995	536410	3.17158	0.00121973
O08734	Bcl-2 homologous antagonist/killer	Bak1	O08734	O08734	Bak1	Bcl-2 homologous antagonist/killer	BAK_MOUSE	7	637232	405330	435720	492761	142525	171367	154458	156117	3.15636	0.0100606
P24860	G2/mitotic-specific cyclin-B1	Ccnb1	P24860	P24860;Q3TQW9;G3UY65;Q3TFV6;Q3UWL3;C5IGX4;Q68EM3	Ccnb1	G2/mitotic-specific cyclin-B1	CCNB1_MOUSE	15	116039	158186	160038	144754	47065.3	51722.2	38799.4	45862.3	3.15628	0.00264525
Q9CZW5	Mitochondrial import receptor subunit TOM70	Tomm70	Q9CZW5	Q9CZW5;Q80TT4;Q3TSX8	Tomm70	Mitochondrial import receptor subunit TOM70	TOM70_MOUSE	55	1192910	983155	893289	1023118	324796	316216	336493	325835	3.13999	0.00143113
Q9CQS4	Mitochondrial outer membrane protein SLC25A46	Slc25a46	Q9CQS4	Q9CQS4;Q3TTH1	Slc25a46	Mitochondrial outer membrane protein SLC25A46	S2546_MOUSE	17	193118	162272	144099	166496	51266.2	54178.8	53923.2	53122.7	3.13418	0.00138378
Q8BK08	Transmembrane protein 11, mitochondrial	Tmem11	Q8BK08	Q8BK08;E9Q933	Tmem11	Transmembrane protein 11, mitochondrial	TMM11_MOUSE	8	332730	264437	238881	278683	81143.8	99313.4	91925.9	90794.4	3.06938	0.00274392
Q9JJ66	Cell division cycle protein 20 homolog	Cdc20	Q9JJ66	Q9JJ66;V9GXW0	Cdc20	Cell division cycle protein 20 homolog	CDC20_MOUSE	12	49772.7	49348.7	43607.2	47576.2	13946	13438.2	19508.5	15630.9	3.04373	0.000327842
Q925I1	ATPase family AAA domain-containing protein 3	Atad3	Q925I1	Q925I1	Atad3	ATPase family AAA domain-containing protein 3	ATAD3_MOUSE	44	302169	281488	256545	280067	88342.8	88257.3	100107	92235.7	3.03643	0.000166997
P97478	5-demethoxyubiquinone hydroxylase, mitochondrial	Coq7	P97478	P97478;A0A140LIF0;Q3TYT1;Q8K359	Coq7	5-demethoxyubiquinone hydroxylase, mitochondrial	COQ7_MOUSE	12	66470.9	84616.3	77267.8	76118.3	24803.3	28959.1	21685.1	25149.2	3.02667	0.000850677
P19182	Interferon-related developmental regulator 1	Ifrd1	P19182	P19182;E9PVS0;E9Q1E6;E9Q949;E9QA38;E9QA50	Ifrd1	Interferon-related developmental regulator 1	IFRD1_MOUSE	12	26493.1	52601.7	47795.6	42296.8	15318.1	12966.1	14232.5	14172.2	2.98448	0.0250523
Q5EBQ0	Voltage-dependent anion channel 3	Vdac3	Q5EBQ0	Q5EBQ0	Vdac3	Voltage-dependent anion channel 3	Q5EBQ0_MOUSE	2	32521.2	22242.9	16857	23873.7	14321	3275.17	6408.75	8001.64	2.9836	0.0483372
Q791T5	Mitochondrial carrier homolog 1	Mtch1	Q791T5	Q791T5;A0A3Q4EBT8;A0A3Q4EC24;A0A3Q4EG99;A0A3Q4EGL4;A0A3Q4EIA3;D3YXC2;Q8CEY5	Mtch1	Mitochondrial carrier homolog 1	MTCH1_MOUSE	15	510781	326746	419155	418894	113642	154980	153206	140609	2.97913	0.0070958
P52293	Importin subunit alpha-1	Kpna2	P52293	P52293;Q52L97;Q641N9	Kpna2	Importin subunit alpha-1	IMA1_MOUSE	30	413300	541771	514024	489698	166267	162351	167699	165439	2.95999	0.0011501
P63030	Mitochondrial pyruvate carrier 1	Mpc1	P63030	P63030;D3YWY6;D3Z5S0;D3Z786;E9Q0V4;Q3TCV4;Q3UX28;Q9D6B6	Mpc1	Mitochondrial pyruvate carrier 1	MPC1_MOUSE	5	395109	231921	200334	275788	82072.7	108912	88658	93214.2	2.95865	0.0400066
Q3TUH1	Phosphatidate cytidylyltransferase, mitochondrial	Tamm41	Q3TUH1	G5E881;Q3TUH1;G3UYJ1	Tamm41	Phosphatidate cytidylyltransferase, mitochondrial	TAM41_MOUSE	19	142892	160923	139185	147667	52398.7	47111.5	50359.9	49956.7	2.95589	0.000143409
Q791V5	Mitochondrial carrier homolog 2	Mtch2	Q791V5	Q791V5;A2AFW6;Q05C68;Q3UA17;Q9D050	Mtch2	Mitochondrial carrier homolog 2	MTCH2_MOUSE	16	968745	659134	663289	763723	229019	262364	285003	258795	2.95107	0.00825273
Q3U6U5	Putative GTP-binding protein 6	Gtpbp6	Q3U6U5	Q3U6U5;A0A0R4J0Z0;D3YW02;Q8K372;Q8VDE1	Gtpbp6	Putative GTP-binding protein 6	GTPB6_MOUSE	16	28185.6	27826.4	33147.1	29719.7	10561.2	7665.87	12179.9	10135.7	2.93219	0.000828771
Q3V1H1	Cytoskeleton-associated protein 2	Ckap2	Q3V1H1	Q3V1H1	Ckap2	Cytoskeleton-associated protein 2	CKAP2_MOUSE	21	35806.7	34304.4	32097	34069.4	12404.9	9312.05	13501.4	11739.5	2.90213	0.000173963
Q9Z0V7	Mitochondrial import inner membrane translocase subunit Tim17-B	Timm17b	Q9Z0V7	Q9Z0V7;Q3UBR8;Q545H3	Timm17b	Mitochondrial import inner membrane translocase subunit Tim17-B	TI17B_MOUSE	6	234139	172217	180980	195779	60413.4	71496.2	70806.7	67572.1	2.89733	0.00286373
Q80U63	Mitofusin-2	Mfn2	Q80U63	Q80U63;Q3TEX7;Q3UGM1	Mfn2	Mitofusin-2	MFN2_MOUSE	24	105531	81005	83016.5	89850.8	36906.8	28211.7	28821.4	31313.3	2.86941	0.00217603
Q8VED5	Keratin, type II cytoskeletal 79	Krt79	Q8VED5	Q8VED5	Krt79	Keratin, type II cytoskeletal 79	K2C79_MOUSE	2	131888	176814	184463	164388	49197.9	65222.2	57458.7	57292.9	2.86926	0.00327303
Q3UV17	Keratin, type II cytoskeletal 2 oral	Krt76	Q3UV17	Q3UV17	Krt76	Keratin, type II cytoskeletal 2 oral	K22O_MOUSE	1	1110890	688537	590289	796572	255194	345630	241647	280824	2.83656	0.0340491
Q8BGX2	Mitochondrial import inner membrane translocase subunit Tim29	Timm29	Q8BGX2	Q8BGX2	Timm29	Mitochondrial import inner membrane translocase subunit Tim29	TIM29_MOUSE	18	127282	106640	103216	112379	41728.8	35488.7	41694.8	39637.4	2.83518	0.000735016
Q9D6M3	Mitochondrial glutamate carrier 1	Slc25a22	Q9D6M3	Q9D6M3;A0A0J9YUJ4;A0A0J9YUX4;E9PV90;E9PY45;E9Q579;E9Q6M6;Q80X52;V9GWS2	Slc25a22	Mitochondrial glutamate carrier 1	GHC1_MOUSE	9	142335	101408	108579	117441	46874	45408.9	32615.9	41632.9	2.82086	0.00481924
F6U775	OPA1, mitochondrial dynamin like GTPase (Fragment)	Opa1	F6U775;Q8BK99	F6U775;Q8BK99	Opa1	OPA1, mitochondrial dynamin like GTPase (Fragment)	F6U775_MOUSE;Q8BK99_MOUSE	1	12286.2	16380.6	16429	15031.9	6439.34	4938.41	4626.58	5334.78	2.81772	0.00282384
P50637	Translocator protein	Tspo	P50637	P50637;A0A140LIU9	Tspo	Translocator protein	TSPO_MOUSE	6	1323500	702951	1322720	1.11639e+06	260603	510214	419020	396612	2.81481	0.0303981
Q99M54	Cell division cycle-associated protein 3	Cdca3	Q99M54	Q99M54;D3YXE3;D3YZ81;D3Z3H6	Cdca3	Cell division cycle-associated protein 3	CDCA3_MOUSE	10	75812.5	102603	101241	93218.8	33996	27639.8	37914.6	33183.5	2.8092	0.00286208
Q8CJ27	Abnormal spindle-like microcephaly-associated protein homolog	Aspm	Q8CJ27	Q8CJ27	Aspm	Abnormal spindle-like microcephaly-associated protein homolog	ASPM_MOUSE	12	13335.2	15053.2	16946.8	15111.7	6047.55	5043.45	5119.13	5403.38	2.79672	0.000883883
Q3V3R1	Monofunctional C1-tetrahydrofolate synthase, mitochondrial	Mthfd1l	Q3V3R1	Q3V3R1	Mthfd1l	Monofunctional C1-tetrahydrofolate synthase, mitochondrial	C1TM_MOUSE	90	644397	773215	736149	717920	256317	246348	267986	256884	2.79473	0.000287118
Q9D5T0	Outer mitochondrial transmembrane helix translocase	Atad1	Q9D5T0	Q9D5T0;A0A494B9L7;A0A494B9Y0;A0A494BAB5	Atad1	Outer mitochondrial transmembrane helix translocase	ATAD1_MOUSE	20	604918	435744	453821	498161	171938	181705	181195	178279	2.79427	0.0039939
Q6RT24	Centromere-associated protein E	Cenpe	Q6RT24	Q6RT24;E9QKK1	Cenpe	Centromere-associated protein E	CENPE_MOUSE	69	184668	169998	157817	170828	62726.1	63862.7	57557.2	61382	2.78303	0.000165443
Q9EQN9	Thiamine transporter 1	Slc19a2	Q9EQN9	Q9EQN9	Slc19a2	Thiamine transporter 1	S19A2_MOUSE	3	87070.2	74962.3	55827.7	72620.1	16605.9	31364.3	30374.4	26114.9	2.78079	0.0105787
Q9QZD8	Mitochondrial dicarboxylate carrier	Slc25a10	Q9QZD8	Q9QZD8	Slc25a10	Mitochondrial dicarboxylate carrier	DIC_MOUSE	19	456808	349798	350223	385610	134914	140051	141146	138704	2.7801	0.00228162
Q8BUY5	Complex I assembly factor TIMMDC1, mitochondrial	Timmdc1	Q8BUY5	Q8BUY5	Timmdc1	Complex I assembly factor TIMMDC1, mitochondrial	TIDC1_MOUSE	10	93043.4	70252.7	67470.2	76922.1	35145.6	20982	26980.3	27702.6	2.77671	0.00561713
Q99N91	Large ribosomal subunit protein bL34m	Mrpl34	Q99N91	Q99N91	Mrpl34	Large ribosomal subunit protein bL34m	RM34_MOUSE	3	23101.5	47484.2	36223.6	35603.1	14467.5	14130.8	9886.36	12828.2	2.77537	0.0340524
Q61387	Cytochrome c oxidase subunit 7A-related protein, mitochondrial	Cox7a2l	Q61387	Q61387;E9PZS8;Q3UDK5;Q99KD6	Cox7a2l	Cytochrome c oxidase subunit 7A-related protein, mitochondrial	COX7R_MOUSE	7	241482	192799	176510	203597	72932.4	70458.9	77184.8	73525.4	2.76907	0.00268363
P53351	Serine/threonine-protein kinase PLK2	Plk2	P53351	P53351;Q548A9;Q8K226	Plk2	Serine/threonine-protein kinase PLK2	PLK2_MOUSE	12	44997.2	30875.8	40985.7	38952.9	9492.39	13689.1	19049.5	14077	2.76713	0.00778565
Q9CZU4	GTPase Era, mitochondrial	Eral1	Q9CZU4	Q9CZU4;Q8R4A6	Eral1	GTPase Era, mitochondrial	ERAL1_MOUSE	13	992842	945624	967287	968584	298808	372891	380772	350824	2.76089	3.056e-05
Q3TKR5	Ribosomal protein L5	Rpl5	Q3TKR5	Q3TKR5	Rpl5	Ribosomal protein L5	Q3TKR5_MOUSE	5	63624.2	51680.2	49797.3	55033.9	17625.3	21004.2	21172.9	19934.1	2.76079	0.00143429
Q9JJ11	Transforming acidic coiled-coil-containing protein 3	Tacc3	Q9JJ11	Q9JJ11;Q9ET42;Q9JIQ4;Q9JIQ5;Q6NV52;Q99LH8	Tacc3	Transforming acidic coiled-coil-containing protein 3	TACC3_MOUSE	17	44338.6	82060.2	64281.2	63560	24120.6	20702.2	24396.7	23073.2	2.75472	0.0209433
Q8BJM3	Coiled-coil domain-containing protein R3HCC1L	R3hcc1l	Q8BJM3	Q8BJM3;E0CYN2	R3hcc1l	Coiled-coil domain-containing protein R3HCC1L	R3HCL_MOUSE	2	14447.7	20890.3	18914.9	18084.3	2098.97	7721.69	9920.99	6580.55	2.74814	0.0187334
Q8JZM0	Dimethyladenosine transferase 1, mitochondrial	Tfb1m	Q8JZM0	Q8JZM0	Tfb1m	Dimethyladenosine transferase 1, mitochondrial	TFB1M_MOUSE	10	60141.3	84100.6	70090.2	71444	18577	40690.3	18849	26038.8	2.74376	0.0108517
Q9Z1S0	Mitotic checkpoint serine/threonine-protein kinase BUB1 beta	Bub1b	Q9Z1S0	Q9Z1S0;Q3UZD6;Q8K2E5	Bub1b	Mitotic checkpoint serine/threonine-protein kinase BUB1 beta	BUB1B_MOUSE	25	77322.6	90061.3	80312.6	82565.5	24004.3	28826.6	37453.5	30094.8	2.74351	0.00067492
Q91WS0	CDGSH iron-sulfur domain-containing protein 1	Cisd1	Q91WS0	Q91WS0	Cisd1	CDGSH iron-sulfur domain-containing protein 1	CISD1_MOUSE	14	689812	570356	511720	590629	200435	221420	224801	215552	2.74008	0.00209693
Q91WS7	DEP domain-containing protein 7	Depdc7	Q91WS7	Q91WS7	Depdc7	DEP domain-containing protein 7	DEPD7_MOUSE	10	52590.3	36400	43910.8	44300.4	16309.4	12697.8	19558.5	16188.6	2.73652	0.00521202
Q9D8B4	NADH dehydrogenase [ubiquinone] 1 alpha subcomplex subunit 11	Ndufa11	Q9D8B4	Q9D8B4;G5E814	Ndufa11	NADH dehydrogenase [ubiquinone] 1 alpha subcomplex subunit 11	NDUAB_MOUSE	7	183914	93041	130769	135908	41177.5	54021.5	53980.3	49726.4	2.73311	0.0320529
Q9DCC8	Mitochondrial import receptor subunit TOM20 homolog	Tomm20	Q9DCC8	Q9DCC8;Q4KL41;A0A1D5RLZ6	Tomm20	Mitochondrial import receptor subunit TOM20 homolog	TOM20_MOUSE	2	1516560	994677	811612	1.10762e+06	289901	425546	502076	405841	2.72919	0.0332721
Q8C6B2	Rhotekin	Rtkn	Q8C6B2	Q8C6B2	Rtkn	Rhotekin	RTKN_MOUSE	32	460860	420692	421038	434197	160897	163761	153543	159400	2.72394	3.6197e-05
P56391	Cytochrome c oxidase subunit 6B1	Cox6b1	P56391	P56391	Cox6b1	Cytochrome c oxidase subunit 6B1	CX6B1_MOUSE	12	1584560	1202520	1039460	1.27551e+06	479215	444401	484387	469334	2.71771	0.0076202
P35761	Dual specificity protein kinase TTK	Ttk	P35761	P35761;Q3TPW2;Q6PD96;Q8BX21;Q8BY97	Ttk	Dual specificity protein kinase TTK	TTK_MOUSE	21	63077.3	69574.7	69528.3	67393.4	24248.8	26321.9	23861.7	24810.8	2.71629	4.91689e-05
Q8C2K5	RAS protein activator like-3	Rasal3	Q8C2K5	Q8C2K5;D3Z6Z7;Q6KAS9	Rasal3	RAS protein activator like-3	RASL3_MOUSE	1	1188410	1122860	1316900	1209390	315941	523981	498945	446289	2.70988	0.000926426
Q7TME2	Sperm-associated antigen 5	Spag5	Q7TME2	Q7TME2;Q62200	Spag5	Sperm-associated antigen 5	SPAG5_MOUSE	24	79974.4	78576.9	71453.8	76668.4	28701.4	26392	30015.1	28369.5	2.70249	7.03865e-05
Q9D880	Mitochondrial import inner membrane translocase subunit TIM50	Timm50	Q9D880	Q9D880	Timm50	Mitochondrial import inner membrane translocase subunit TIM50	TIM50_MOUSE	17	467439	425947	360209	417865	149372	145631	170932	155312	2.69049	0.00123095
Q8WUR0	Protein C19orf12 homolog		Q8WUR0	Q8WUR0		Protein C19orf12 homolog	CS012_MOUSE	1	43931	27519.8	38647	36699.3	11817.2	17842.9	11356.9	13672.3	2.6842	0.0119627
Q9CZJ2	Heat shock 70 kDa protein 12B	Hspa12b	Q9CZJ2	Q9CZJ2	Hspa12b	Heat shock 70 kDa protein 12B	HS12B_MOUSE	10	171792	180582	165398	172591	71440.8	80693.4	41021	64385.1	2.6806	0.00106203
A0A494BBK2	Ras homolog family member T1 (Fragment)	Rhot1	A0A494BBK2	A0A494BBK2;Q7TPW0	Rhot1	Ras homolog family member T1 (Fragment)	A0A494BBK2_MOUSE	3	41780.3	28109.4	23648	31179.2	9494.67	16163.3	9251.93	11636.6	2.6794	0.0296853
P17665	Cytochrome c oxidase subunit 7C, mitochondrial	Cox7c	P17665	P17665	Cox7c	Cytochrome c oxidase subunit 7C, mitochondrial	COX7C_MOUSE	3	148276	130261	129047	135861	54477.1	32983.6	64660.2	50707	2.67934	0.00161515
Q9QYA2	Mitochondrial import receptor subunit TOM40 homolog	Tomm40	Q9QYA2	Q9QYA2;Q3UQD0	Tomm40	Mitochondrial import receptor subunit TOM40 homolog	TOM40_MOUSE	17	641396	465414	436218	514343	189324	174139	214189	192551	2.67121	0.00781584
P03911	NADH-ubiquinone oxidoreductase chain 4	Mtnd4	P03911	P03911;A3E4B6;A3R461;F1JVR2;Q3UPP3;Q5GA75;Q7JCY6;Q7JCZ9;A0A023J5X7;A0A023J5Z0;A0A023J632;A0A023J654;A0A023J663;A0A023J684;A0A023J692;A0A023J6C5;A0A023J6E1;A0A023J6G6;A0A023J6K5;A0A023J6M1;A0A067XKR4;A0A067XKW7;A0A075DCI1;A0A0F6PZ84;A0A0F6Q0S0;A0A141CM24;A0A141CM50;A0A6M8U8E2;A3R4A0;A9UIX0;B9V1K8;K7X731;K7X7Z6;Q9ME04;W0TGY1	Mtnd4	NADH-ubiquinone oxidoreductase chain 4	NU4M_MOUSE	8	245380	126305	245591	205759	58896.6	92440.4	80906.5	77414.5	2.65788	0.0349853
P00405	Cytochrome c oxidase subunit 2	Mtco2	P00405	P00405;Q7JCZ1;Q7JD03;A0A023J6F3;A0A023J6I7;A0A075DC90;A0A0F6PXF3;A3E4B0;A3R455;A3R481;K7XK22;K7XKA7;Q5GA81	Mtco2	Cytochrome c oxidase subunit 2	COX2_MOUSE	12	1814760	1138470	987768	1313666	452653	485613	544865	494377	2.65722	0.0327814
Q3UU94	MANSC domain-containing protein 4	Mansc4	Q3UU94	Q3UU94;B9EKK0;A0A0N4SUP6	Mansc4	MANSC domain-containing protein 4	MANS4_MOUSE	2	545904	493514	404263	481227	197716	177713	169627	181685	2.64868	0.00207718
Q62425	Cytochrome c oxidase subunit NDUFA4	Ndufa4	Q62425	Q62425	Ndufa4	Cytochrome c oxidase subunit NDUFA4	NDUA4_MOUSE	11	1096640	900374	740330	912448	304071	326855	404974	345300	2.64248	0.00618147
Q6RUT7	Ubiquinol-cytochrome c reductase complex assembly factor 4	Uqcc4	Q6RUT7	Q6RUT7	Uqcc4	Ubiquinol-cytochrome c reductase complex assembly factor 4	UQCC4_MOUSE	1	52025	43498.7	32147.1	42556.9	14089.5	17961	16283.9	16111.5	2.64141	0.0107521
Q9D6U8	Protein FAM162A	Fam162a	Q9D6U8	Q9D6U8	Fam162a	Protein FAM162A	F162A_MOUSE	13	701054	560028	489146	583409	217667	205463	240049	221060	2.63915	0.00455649
P56379	ATP synthase subunit ATP5MPL, mitochondrial	Atp5mpl	P56379	P56379;A0A1Y7VLP0	Atp5mpl	ATP synthase subunit ATP5MPL, mitochondrial	ATP68_MOUSE	3	1181860	943557	603796	909738	365000	386178	288483	346554	2.6251	0.0297546
Q8BG60	Thioredoxin-interacting protein	Txnip	Q8BG60	Q8BG60;Q91X82	Txnip	Thioredoxin-interacting protein	TXNIP_MOUSE	21	440631	372565	401532	404909	152856	170674	139276	154269	2.6247	0.000321838
Q80VF8	CAD protein (Fragment)	Cad	Q80VF8	Q80VF8	Cad	CAD protein (Fragment)	Q80VF8_MOUSE	2	83322	48048.1	46625.5	59331.9	24493.4	27309.9	16075.8	22626.4	2.62224	0.0422168
Q9JI59	Junctional adhesion molecule B	Jam2	Q9JI59	Q9JI59;A0A338P721	Jam2	Junctional adhesion molecule B	JAM2_MOUSE	20	317168	269616	266676	284487	113535	95479	118021	109012	2.60969	0.000588011
Q924L1	LETM1 domain-containing protein 1	Letmd1	Q924L1	Q924L1	Letmd1	LETM1 domain-containing protein 1	LTMD1_MOUSE	14	98030.8	87370	88386.6	91262.5	32942	35055.1	37077.9	35025	2.60564	9.81245e-05
Q9CQL4	Large ribosomal subunit protein bL20m	Mrpl20	Q9CQL4	Q9CQL4;V9GX65;V9GXI7	Mrpl20	Large ribosomal subunit protein bL20m	RM20_MOUSE	4	109666	76752.9	101001	95806.6	31472.3	34953.4	44631.2	37019	2.58804	0.00518307
Q9DA75	Sodium-dependent lysophosphatidylcholine symporter 1	Mfsd2a	Q9DA75	Q9DA75;B1ARS3	Mfsd2a	Sodium-dependent lysophosphatidylcholine symporter 1	NLS1_MOUSE	3	38712.6	19655.5	23465.6	27277.9	11450.4	9984.74	10207.9	10547.7	2.58615	0.0457095
P18155	Bifunctional methylenetetrahydrofolate dehydrogenase/cyclohydrolase, mitochondrial	Mthfd2	P18155	P18155;Q3U8E7	Mthfd2	Bifunctional methylenetetrahydrofolate dehydrogenase/cyclohydrolase, mitochondrial	MTDC_MOUSE	29	440770	906181	827182	724711	288501	267939	290492	282311	2.56707	0.0371898
P62631	Elongation factor 1-alpha 2	Eef1a2	P62631	P62631	Eef1a2	Elongation factor 1-alpha 2	EF1A2_MOUSE	4	111591	79222.4	90905	93906.1	34561.2	26556.9	48746.5	36621.5	2.56423	0.00753024
E9Q7N6	Galactose-3-O-sulfotransferase 4	Gal3st4	E9Q7N6;Q3TRU1;Q3UTX9;Q3V1B8	E9Q7N6;Q3TRU1;Q3UTX9;Q3V1B8	Gal3st4	Galactose-3-O-sulfotransferase 4	E9Q7N6_MOUSE;Q3TRU1_MOUSE;Q3UTX9_MOUSE;Q3V1B8_MOUSE	2	226971	139799	150484	172418	71803.4	49633.9	80438.7	67292	2.56224	0.0221169
Q8VCL2	Protein SCO2 homolog, mitochondrial	Sco2	Q8VCL2	Q8VCL2;Q9D6E8	Sco2	Protein SCO2 homolog, mitochondrial	SCO2_MOUSE	12	299128	243660	205998	249595	95268.8	92090.3	104980	97446.4	2.56136	0.00509572
Q9D0F1	Kinetochore protein NDC80 homolog	Ndc80	Q9D0F1	Q9D0F1;A0A3B2WAS6	Ndc80	Kinetochore protein NDC80 homolog	NDC80_MOUSE	29	81012.1	79934.1	75065	78670.4	32392.8	22645.3	37132.7	30723.6	2.56059	0.000495106
E9PVS5	MICOS complex subunit MIC60 (Fragment)	Immt	E9PVS5	E9PVS5	Immt	MICOS complex subunit MIC60 (Fragment)	E9PVS5_MOUSE	3	134689	108585	118306	120527	44412.8	51302.7	45509.3	47074.9	2.56032	0.000748586
Q9WV96	Mitochondrial import inner membrane translocase subunit Tim10 B	Timm10b	Q9WV96	Q9WV96;A0A1B0GRP8;A0A1B0GSU2;D3YVK4;D3YVK5	Timm10b	Mitochondrial import inner membrane translocase subunit Tim10 B	T10B_MOUSE	12	79745.8	69539.7	81696.1	76993.9	32256	29769	28229.5	30084.8	2.55923	0.000287249
Q9ESW4	Acylglycerol kinase, mitochondrial	Agk	Q9ESW4	Q9ESW4	Agk	Acylglycerol kinase, mitochondrial	AGK_MOUSE	26	212967	190223	172796	191995	78079.5	73199.5	73816.9	75032	2.55885	0.000568465
Q9CXV1	Succinate dehydrogenase [ubiquinone] cytochrome b small subunit, mitochondrial	Sdhd	Q9CXV1	Q9CXV1;Q9D6J9	Sdhd	Succinate dehydrogenase [ubiquinone] cytochrome b small subunit, mitochondrial	DHSD_MOUSE	4	662485	356454	453810	490916	175783	201698	198096	191859	2.55873	0.029944
Q3TBW2	Large ribosomal subunit protein uL10m	Mrpl10	Q3TBW2	Q3TBW2	Mrpl10	Large ribosomal subunit protein uL10m	RM10_MOUSE	11	181858	203160	185185	190068	76404.6	69618.3	77109.9	74377.6	2.55544	8.00163e-05
Q9CRB9	MICOS complex subunit Mic19	Chchd3	Q9CRB9	Q9CRB9;D3Z0L4;Q91VG6;Q9D9P1;S4R238	Chchd3	MICOS complex subunit Mic19	MIC19_MOUSE	26	396204	306466	277836	326835	133115	124440	127269	128275	2.54793	0.00514122
F6RDM4	glutaminase (Fragment)	Gls	F6RDM4	F6RDM4	Gls	glutaminase (Fragment)	F6RDM4_MOUSE	1	57548	84022.2	50087.1	63885.8	23202.3	24864.1	27226	25097.5	2.54551	0.0200629
P43024	Cytochrome c oxidase subunit 6A1, mitochondrial	Cox6a1	P43024	P43024;Q9DCW5	Cox6a1	Cytochrome c oxidase subunit 6A1, mitochondrial	CX6A1_MOUSE	6	957577	563360	499385	673441	259065	255116	281352	265178	2.53958	0.0466256
Q80XI6	Mitogen-activated protein kinase kinase kinase 11	Map3k11	Q80XI6	Q80XI6	Map3k11	Mitogen-activated protein kinase kinase kinase 11	M3K11_MOUSE	6	25037.7	24516.3	27287.3	25613.8	5321.25	14610.5	10334.1	10088.6	2.53888	0.00528092
P03893	NADH-ubiquinone oxidoreductase chain 2	mt-Nd2	P03893	P03893;Q9MD59;A0A023J5X8;A0A023J604;A0A023J616;A0A023J619;A0A023J633;A0A023J641;A0A023J657;A0A023J665;A0A023J687;A0A023J695;A0A023J697;A0A023J6E3;A0A023J6E5;A0A067XKM8;A0A067XKW9;A0A0F6PXG3;A0A141CM16;A0A141CM29;A0A141CM42;A0A286T435;A0A286T455;A0A286T498;A0A286T4B0;A0A286T4C2;A0A286T4G1;A0A286T6J5;A0A286T6K6;A0A286T6K7;A0A286T6L5;A0A286T6N3;A0A286T6N5;A0A286T6P3;A0A286T6X5;A0A6M8TW30;A3E4A8;A3R4…	mt-Nd2	NADH-ubiquinone oxidoreductase chain 2	NU2M_MOUSE	2	33417	20357.5	33168.4	28981	11848.5	15150.7	7583.71	11527.6	2.51404	0.0225861
G3UX26	Voltage-dependent anion channel 2	Vdac2	G3UX26	G3UX26	Vdac2	Voltage-dependent anion channel 2	G3UX26_MOUSE	1	485509	428521	454456	456162	191666	165315	188200	181727	2.51015	0.00011848
P19783	Cytochrome c oxidase subunit 4 isoform 1, mitochondrial	Cox4i1	P19783	P19783;A2RSV8;M0QWX7	Cox4i1	Cytochrome c oxidase subunit 4 isoform 1, mitochondrial	COX41_MOUSE	22	2610260	1839100	1673460	2040940	781932	755521	915389	817614	2.49621	0.0139498
Q8BZ47	Zinc finger protein 609	Znf609	Q8BZ47	Q8BZ47;B2RWS7	Znf609	Zinc finger protein 609	ZN609_MOUSE	10		29471.8	20608.8	25040.3	13815.3	6069.15	10317.7	10067.4	2.48727	0.0421236
P56135	ATP synthase subunit f, mitochondrial	Atp5mf	P56135	P56135;F8WHP8	Atp5mf	ATP synthase subunit f, mitochondrial	ATPK_MOUSE	4	3113180	2630200	2224980	2656120	1001150	1044810	1158860	1.06827e+06	2.48637	0.00368999
Q920A7	AFG3-like protein 1	Afg3l1	Q920A7	Q920A7	Afg3l1	AFG3-like protein 1	AFG31_MOUSE	33	198278	183528	158141	179982	72371.1	66870.1	78066.6	72435.9	2.48471	0.000902019
Q8R3K3	Pentatricopeptide repeat-containing protein 2, mitochondrial	Ptcd2	Q8R3K3	Q8R3K3	Ptcd2	Pentatricopeptide repeat-containing protein 2, mitochondrial	PTCD2_MOUSE	9	45010.5	44381.5	55988	48460	16487.7	19814.9	22344.6	19549.1	2.47889	0.00219669
A0A0U1RP81	MICOS complex subunit MIC60	Immt	A0A0U1RP81	A0A0U1RP81;Q3TQL4;Q3TVZ5;Q3U7N2	Immt	MICOS complex subunit MIC60	A0A0U1RP81_MOUSE	4	312562	243977	225718	260752	109802	92832.2	113401	105345	2.47522	0.00463283
Q811U4	Mitofusin-1	Mfn1	Q811U4	Q811U4;Q571M0	Mfn1	Mitofusin-1	MFN1_MOUSE	30	105899	75392.2	75307.3	85532.8	32216.9	37011.6	34466.8	34565.1	2.47454	0.00770906
Q9DB73	NADH-cytochrome b5 reductase 1	Cyb5r1	Q9DB73	Q9DB73	Cyb5r1	NADH-cytochrome b5 reductase 1	NB5R1_MOUSE	18	551084	453994	385327	463468	179839	183006	200587	187811	2.46774	0.0047361
Q9Z110	Delta-1-pyrroline-5-carboxylate synthase	Aldh18a1	Q9Z110	Q9Z110;Q3TWN8	Aldh18a1	Delta-1-pyrroline-5-carboxylate synthase	P5CS_MOUSE	68	572365	681505	688599	647490	240128	304925	242618	262557	2.46609	0.000875208
Q66GT5	Phosphatidylglycerophosphatase and protein-tyrosine phosphatase 1	Ptpmt1	Q66GT5	Q66GT5;Q3U926	Ptpmt1	Phosphatidylglycerophosphatase and protein-tyrosine phosphatase 1	PTPM1_MOUSE	16	239308	208325	184782	210805	90901.8	88366.9	77182.9	85483.9	2.46602	0.00155441
D3YXZ3	Kinesin light chain	Klc2	D3YXZ3;Q91YS4	Q91YS4;D3YXZ3	Klc2	Kinesin light chain	D3YXZ3_MOUSE;Q91YS4_MOUSE	8	107234	127643	113726	116201	59084.5	49454.9	33096.8	47212.1	2.46126	0.00205235
P70268	Serine/threonine-protein kinase N1	Pkn1	P70268	P70268;D6RH37	Pkn1	Serine/threonine-protein kinase N1	PKN1_MOUSE	35	251566	223366	232635	235856	88949	111913	87382	96081.3	2.45475	0.000260931
Q9WV98	Mitochondrial import inner membrane translocase subunit Tim9	Timm9	Q9WV98	Q9WV98	Timm9	Mitochondrial import inner membrane translocase subunit Tim9	TIM9_MOUSE	9	489971	389486	364486	414648	163742	149914	194779	169478	2.44661	0.00378412
B1AXP6	Mitochondrial import receptor subunit TOM5 homolog	Tomm5	B1AXP6	B1AXP6	Tomm5	Mitochondrial import receptor subunit TOM5 homolog	TOM5_MOUSE	9	671064	464212	662066	599114	221974	238552	274710	245079	2.44458	0.00693077
Q78IK4	MICOS complex subunit Mic27	Apool	Q78IK4	Q78IK4;B1AV14;Q9CZB4	Apool	MICOS complex subunit Mic27	MIC27_MOUSE	22	580544	446589	417353	481495	186337	194747	210207	197097	2.44294	0.00496971
Q8BTX9	Inactive hydroxysteroid dehydrogenase-like protein 1	Hsdl1	Q8BTX9	Q8BTX9;A0A1D5RLG0;A0A1D5RM62	Hsdl1	Inactive hydroxysteroid dehydrogenase-like protein 1	HSDL1_MOUSE	14	153882	116370	130386	133546	52611.5	55189.2	56420.8	54740.5	2.43962	0.00201008
Q3UMR5	Calcium uniporter protein, mitochondrial	Mcu	Q3UMR5	Q3UMR5	Mcu	Calcium uniporter protein, mitochondrial	MCU_MOUSE	28	638257	447801	446645	510901	191099	219272	218140	209504	2.43863	0.00941713
Q8BG51	Mitochondrial Rho GTPase 1	Rhot1	Q8BG51	Q8BG51	Rhot1	Mitochondrial Rho GTPase 1	MIRO1_MOUSE	32	346939	258704	269439	291694	113835	125092	121755	120227	2.42619	0.00359993
G3UW60	Sushi domain containing 5	Susd5	G3UW60	G3UW60	Susd5	Sushi domain containing 5	G3UW60_MOUSE	5	33821.8	29803.1	30110.1	31245	15285.3	10498.1	12988.1	12923.8	2.41763	0.000636091
Q8K0D5	Elongation factor G, mitochondrial	Gfm1	Q8K0D5	Q8K0D5	Gfm1	Elongation factor G, mitochondrial	EFGM_MOUSE	57	216853	302192	286771	268605	110267	113004	110742	111338	2.41253	0.00391444
P00158	Cytochrome b	Mt-Cyb	P00158	P00158;Q7JCZ3;Q7JCZ6;A0A023J5X5;A0A023J5Y8;A0A023J614;A0A023J650;A0A023J6C8;A0A023J6J2;A0A023NCR8;A0A023NCS0;A0A023ND59;A0A023NDP0;A0A023NDP5;A0A023NDQ1;A0A023NE65;A0A023NE78;A0A067XLA2;A0A075DCW5;A0A0A0VBS7;A0A0A0VBV0;A0A0A0VCP1;A0A0A0VF51;A0A0F6PXN8;A0A0F6PYR5;A0A0F6PZ78;A0A0U2K7A0;A0A0U2M169;A0A0U2M1A2;A0A0U2QFD1;A0A0U2REU1;A0A0U2UZH0;A0A0U3AJS9;A0A140GE27;A0A141CM53;A0A172ETL0;A0A172ETM0;A0A1…	Mt-Cyb	Cytochrome b	CYB_MOUSE	2	102389	69248.2	105350	92329.1	31927	35917.4	47209.7	38351.4	2.40745	0.0122761
Q8CAQ8	MICOS complex subunit Mic60	Immt	Q8CAQ8	Q8CAQ8;A0A0U1RP81;A0A1B0GX08;E9PVS5;E9Q800;E9QAY6;Q3TEY5;Q3TQL4;Q3TVZ5;Q3TZK4;Q3U7N2	Immt	MICOS complex subunit Mic60	MIC60_MOUSE	95	1761230	1404410	1162800	1.44281e+06	609014	561699	634814	601842	2.39733	0.00863553
Q9QZ47	Troponin T, fast skeletal muscle	Tnnt3	Q9QZ47	Q9QZ47;Z4YNB2;A0A0R4J1B1;A2A6H6;A2A6I8;A2A6J0;A2A6J1;J3QP61;Z4YJU0;Z4YKE7;Z4YKF8;Z4YKG3;Z4YKG8;Z4YKH8	Tnnt3	Troponin T, fast skeletal muscle	TNNT3_MOUSE	6	40720.2	42518.4	27819.4	37019.3	19672.2	11001.6	15676.8	15450.2	2.39604	0.0148812
Q3UFY8	tRNA methyltransferase 10 homolog C	Trmt10c	Q3UFY8	Q3UFY8	Trmt10c	tRNA methyltransferase 10 homolog C	TM10C_MOUSE	23	61315.8	75601.4	70172.8	69030	30759.4	28715.8	26983.5	28819.6	2.39525	0.000730795
O35129	Prohibitin-2	Phb2	O35129	O35129;Q3V235;Q3V2V2;F6Q8V7;F6QPR1	Phb2	Prohibitin-2	PHB2_MOUSE	46	2041230	1598830	1555570	1.73188e+06	694107	676201	799922	723410	2.39405	0.0032322
O88967	ATP-dependent zinc metalloprotease YME1L1	Yme1l1	O88967	O88967	Yme1l1	ATP-dependent zinc metalloprotease YME1L1	YMEL1_MOUSE	43	223295	201347	169950	198197	82605.7	79649.2	86218.8	82824.6	2.39298	0.00178088
O88441	Metaxin-2	Mtx2	O88441	O88441;Q2M4G1;Q3TI19;Q3TI40;Q8C454	Mtx2	Metaxin-2	MTX2_MOUSE	15	595010	519748	469129	527962	223689	209794	228491	220658	2.39267	0.0011474
Q78RX3	Small integral membrane protein 12	Smim12	Q78RX3	Q78RX3	Smim12	Small integral membrane protein 12	SIM12_MOUSE	4	44662.3	47952.8	42770.1	45128.4	13456	15832.8	27407.1	18898.6	2.38792	0.00455639
Q3ULA2	F-box/WD repeat-containing protein 1A	Btrc	Q3ULA2	Q3ULA2;A0A286YDT6	Btrc	F-box/WD repeat-containing protein 1A	FBW1A_MOUSE	2	7631.73		8464.75	8048.24	3112.7	3745.68	3276.12	3378.17	2.38243	0.001305
P48771	Cytochrome c oxidase subunit 7A2, mitochondrial	Cox7a2	P48771	P48771	Cox7a2	Cytochrome c oxidase subunit 7A2, mitochondrial	CX7A2_MOUSE	5	1126010	792564	753424	890666	386460	358519	377725	374235	2.37997	0.0120807
Q8BIG7	Catechol O-methyltransferase domain-containing protein 1	Comtd1	Q8BIG7	Q8BIG7;H3BJ37	Comtd1	Catechol O-methyltransferase domain-containing protein 1	CMTD1_MOUSE	6	171247	136374	127688	145103	64534	48728.7	69963	61075.2	2.37581	0.00469786
Q6PB66	Leucine-rich PPR motif-containing protein, mitochondrial	Lrpprc	Q6PB66	Q6PB66	Lrpprc	Leucine-rich PPR motif-containing protein, mitochondrial	LPPRC_MOUSE	132	385507	630323	543166	519665	210501	216581	229272	218785	2.37524	0.0138366
Q8VEM8	Solute carrier family 25 member 3	Slc25a3	Q8VEM8	Q8VEM8;Q3THU8;Q3U995;Q3UB63	Slc25a3	Solute carrier family 25 member 3	S25A3_MOUSE	33	7003310	4707690	5788490	5.83316e+06	2156700	2661960	2550560	2.45641e+06	2.37467	0.00769612
Q9CZB0	Succinate dehydrogenase cytochrome b560 subunit, mitochondrial	Sdhc	Q9CZB0	Q9CZB0;F8WGB3;Q5XK33	Sdhc	Succinate dehydrogenase cytochrome b560 subunit, mitochondrial	C560_MOUSE	10	426435	319847	358595	368292	136857	160580	168743	155393	2.37007	0.00283479
Q9D3P8	Plasminogen receptor (KT)	Plgrkt	Q9D3P8	Q9D3P8	Plgrkt	Plasminogen receptor (KT)	PLRKT_MOUSE	13	416715	325114	306759	349529	147939	142730	151828	147499	2.36971	0.00407084
A0PJN6	2310061I04Rik protein (Fragment)	2310061I04Rik	A0PJN6	A0PJN6;B8JJ66;B8JJ67;B8JJ69;F6X1P1;Q3TA61;Q3UM69;Q497V8	2310061I04Rik	2310061I04Rik protein (Fragment)	A0PJN6_MOUSE	5	52090.2	31456.7	58872.6	47473.2	10681.2	23591.9	25836.2	20036.4	2.36934	0.0446599
Q61609	Sodium-dependent phosphate transporter 1	Slc20a1	Q61609	Q61609	Slc20a1	Sodium-dependent phosphate transporter 1	S20A1_MOUSE	11	187974	176056	176787	180272	73569.9	72779.5	81962.5	76104	2.36876	2.77539e-05
Q64521	Glycerol-3-phosphate dehydrogenase, mitochondrial	Gpd2	Q64521	Q64521;A2AQR0	Gpd2	Glycerol-3-phosphate dehydrogenase, mitochondrial	GPDM_MOUSE	83	1411200	1181610	1072200	1221670	513656	486071	549045	516257	2.3664	0.00225516
P47802	Metaxin-1	Mtx1	P47802	P47802;A0A6I8MWZ8;D3Z3F4;Q8R5C0;G3UXX9	Mtx1	Metaxin-1	MTX1_MOUSE	17	339493	256959	231819	276090	114732	118469	118306	117169	2.35634	0.00814161
Q8BWR8	Rhophilin-2	Rhpn2	Q8BWR8	Q8BWR8;Q497Z4	Rhpn2	Rhophilin-2	RHPN2_MOUSE	25	100329	78869.4	86761	88653.1	36341	32711.5	43866.7	37639.7	2.35531	0.00196201
Q8BGA9	Mitochondrial inner membrane protein OXA1L	Oxa1l	Q8BGA9	Q8BGA9;Q3TC56;Q3U3X8;Q3UTE7;A0A2I3BQ74	Oxa1l	Mitochondrial inner membrane protein OXA1L	OXA1L_MOUSE	13	229694	185528	190998	202073	91358.8	85009.4	81169.1	85845.8	2.35391	0.00121817
A2RRK3	non-specific serine/threonine protein kinase	Slk	A2RRK3	A2RRK3	Slk	non-specific serine/threonine protein kinase	A2RRK3_MOUSE	2	21398.7	13246.7	17021.6	17222.3	7333.54	7920.44	6712.93	7322.3	2.35204	0.0141705
Q9CQV1	Mitochondrial import inner membrane translocase subunit TIM16	Pam16	Q9CQV1	Q9CQV1;D6RI93	Pam16	Mitochondrial import inner membrane translocase subunit TIM16	TIM16_MOUSE	9	108716	79340.8	76249	88101.9	36911.6	31699.9	43830.9	37480.8	2.35059	0.00978431
Q9CQ54	NADH dehydrogenase [ubiquinone] 1 subunit C2	Ndufc2	Q9CQ54	Q9CQ54;Q9D846	Ndufc2	NADH dehydrogenase [ubiquinone] 1 subunit C2	NDUC2_MOUSE	10	529524	383675	337246	416815	174928	152515	204537	177327	2.35055	0.0161134
Q9CZR3	Mitochondrial import receptor subunit TOM40B	Tomm40l	Q9CZR3	Q9CZR3;D3YXS8;D3YY29;D3Z346;M0QWR6	Tomm40l	Mitochondrial import receptor subunit TOM40B	TM40L_MOUSE	6	92433.8	55743.3	57131.5	68436.2	26021.9	36608.3	24753.3	29127.8	2.34951	0.0353663
Q64133	Amine oxidase [flavin-containing] A	Maoa	Q64133	Q64133;Q3TPD9;Q3U2X5;Q3UJ53	Maoa	Amine oxidase [flavin-containing] A	AOFA_MOUSE	37	1348040	1008940	978404	1.11179e+06	447689	473691	500835	474072	2.3452	0.0059283
Q9CPU2	NADH dehydrogenase [ubiquinone] 1 beta subcomplex subunit 2, mitochondrial	Ndufb2	Q9CPU2	Q9CPU2	Ndufb2	NADH dehydrogenase [ubiquinone] 1 beta subcomplex subunit 2, mitochondrial	NDUB2_MOUSE	3	265161	180984	175564	207236	72292.9	94403	100005	88900.3	2.33111	0.0172956
Q9QXX4	Electrogenic aspartate/glutamate antiporter SLC25A13, mitochondrial	Slc25a13	Q9QXX4	Q9QXX4;Q8C140	Slc25a13	Electrogenic aspartate/glutamate antiporter SLC25A13, mitochondrial	S2513_MOUSE	13	71119.7	65671.4	52209.9	63000.3	29441.5	23208.7	28572.2	27074.1	2.32696	0.0037893
Q5U458	DnaJ homolog subfamily C member 11	Dnajc11	Q5U458	Q5U458;E9Q8B3	Dnajc11	DnaJ homolog subfamily C member 11	DJC11_MOUSE	27	720018	542561	577334	613304	231300	279337	280912	263850	2.32445	0.0035138
Q9D1I6	Large ribosomal subunit protein uL14m	Mrpl14	Q9D1I6	Q9D1I6	Mrpl14	Large ribosomal subunit protein uL14m	RM14_MOUSE	8	241144	243043	250251	244813	100767	107639	108194	105533	2.31977	2.84962e-06
P00416	Cytochrome c oxidase subunit 3	mt-Co3	P00416	P00416;Q7JCX7;A0A023J622;A0A023J659;A0A023J667;A0A023J698;A0A023J699;A0A023J6D3;A0A075DCG2;A0A0F6PYW7;A0A141CM47;A3E4B3;A3R3W7;A3R458;B9V188;G3EBA9;K7XK11;Q5GA78;Q7JCA9;Q9MQW4	mt-Co3	Cytochrome c oxidase subunit 3	COX3_MOUSE	3	131963	102596	123069	119209	48370.3	53293.2	52827.3	51496.9	2.31488	0.00155785
Q6P9P6	Kinesin-like protein KIF11	Kif11	Q6P9P6	Q6P9P6	Kif11	Kinesin-like protein KIF11	KIF11_MOUSE	46	184632	197147	167283	183021	83641.9	85525.3	68090.7	79086	2.3142	0.000536754
Q9DCZ4	MICOS complex subunit Mic26	Apoo	Q9DCZ4	Q9DCZ4;Q3KNM9	Apoo	MICOS complex subunit Mic26	MIC26_MOUSE	9	397607	346087	321598	355097	171154	134863	155013	153677	2.31068	0.00123794
Q9CRD0	OCIA domain-containing protein 1	Ociad1	Q9CRD0	Q9CRD0	Ociad1	OCIA domain-containing protein 1	OCAD1_MOUSE	24	599072	499570	441688	513443	204498	216467	245967	222311	2.30958	0.00361362
Q9D773	Large ribosomal subunit protein uL2m	Mrpl2	Q9D773	Q9D773;B1B1D7;B1B1D8	Mrpl2	Large ribosomal subunit protein uL2m	RM02_MOUSE	11	65751.6	79478.6	78592.2	74607.5	33156.2	32251.5	31550.9	32319.5	2.30843	0.000690135
Q9CZX2	Centrosomal protein of 89 kDa	Cep89	Q9CZX2	Q9CZX2;E9Q9S2;Q99KW6;A0A0U1RNL8	Cep89	Centrosomal protein of 89 kDa	CEP89_MOUSE	11	37008.2	26536.3	31126.3	31556.9	8788.54	14755	17474.4	13672.6	2.30803	0.0107868
A0A0R4J1J1	Paroxysmal nonkinesiogenic dyskinesia	Pnkd	A0A0R4J1J1	A0A0R4J1J1	Pnkd	Paroxysmal nonkinesiogenic dyskinesia	A0A0R4J1J1_MOUSE	1	15367.8	11796.3	11763.6	12975.9	6187.36	5147.88	5553.62	5629.62	2.30493	0.00399121
Q8BHC4	Dephospho-CoA kinase domain-containing protein	Dcakd	Q8BHC4	Q8BHC4	Dcakd	Dephospho-CoA kinase domain-containing protein	DCAKD_MOUSE	28	1577570	1155000	1270100	1.33422e+06	552400	608901	576213	579171	2.30368	0.00403671
Q924T2	Small ribosomal subunit protein uS2m	Mrps2	Q924T2	Q924T2;Q8BQ99	Mrps2	Small ribosomal subunit protein uS2m	RT02_MOUSE	12	214379	217278	243137	224931	89401.5	104504	99140.9	97682.1	2.30269	0.000233262
Q8BWY9	Protein CIP2A	Cip2a	Q8BWY9	Q8BWY9;D3Z7B5	Cip2a	Protein CIP2A	CIP2A_MOUSE	46	275387	226163	251778	251109	111477	117407	98458.4	109114	2.30135	0.000745192
Q8R2Y8	Peptidyl-tRNA hydrolase 2, mitochondrial	Ptrh2	Q8R2Y8	Q8R2Y8	Ptrh2	Peptidyl-tRNA hydrolase 2, mitochondrial	PTH2_MOUSE	15	775512	606213	527207	636311	271330	287732	271900	276987	2.29726	0.00808571
Q61586	Glycerol-3-phosphate acyltransferase 1, mitochondrial	Gpam	Q61586	Q61586;Q69ZG4	Gpam	Glycerol-3-phosphate acyltransferase 1, mitochondrial	GPAT1_MOUSE	17	30471.9	25618.2	28194	28094.7	10993.7	13396	12328.7	12239.5	2.29542	0.000534073
A2AIL4	NADH dehydrogenase (ubiquinone) complex I, assembly factor 6	Ndufaf6	A2AIL4	A2AIL4	Ndufaf6	NADH dehydrogenase (ubiquinone) complex I, assembly factor 6	NDUF6_MOUSE	10	70223.1	71847.3	63725.7	68598.7	34294.4	31877.1	23569.6	29913.7	2.29322	0.000695085
Q3U2C5	E3 ubiquitin-protein ligase RNF149	Rnf149	Q3U2C5	Q3U2C5	Rnf149	E3 ubiquitin-protein ligase RNF149	RN149_MOUSE	10	27147.7	32450.9	29100.3	29566.3	13494.4	14120.3	11140.6	12918.4	2.28869	0.000751134
Q8R1I1	Cytochrome b-c1 complex subunit 9	Uqcr10	Q8R1I1	Q8R1I1;Q5NCJ9	Uqcr10	Cytochrome b-c1 complex subunit 9	QCR9_MOUSE	5	643825	481783	428798	518135	201270	239188	238725	226394	2.28864	0.0114413
Q99LE6	ATP-binding cassette sub-family F member 2	Abcf2	Q99LE6	Q3UVI9;Q99LE6	Abcf2	ATP-binding cassette sub-family F member 2	ABCF2_MOUSE	65	1122970	984346	1017830	1.04172e+06	435887	519545	410602	455345	2.28775	0.000384493
Q922Q1	Mitochondrial amidoxime reducing component 2	Mtarc2	Q922Q1	Q922Q1	Mtarc2	Mitochondrial amidoxime reducing component 2	MARC2_MOUSE	23	615367	486392	474638	525466	222052	224271	246758	231027	2.27448	0.00300175
Q9D2R6	Cytochrome c oxidase assembly factor 3 homolog, mitochondrial	Coa3	Q9D2R6	Q9D2R6;E9Q6W2	Coa3	Cytochrome c oxidase assembly factor 3 homolog, mitochondrial	COA3_MOUSE	5	283663	219096	235915	246225	97730	102409	124889	108343	2.27265	0.00282213
Q923K4	tRNA modification GTPase GTPBP3, mitochondrial	Gtpbp3	Q923K4	Q923K4;B2RRS4;E9PWV7;Q8C1M1	Gtpbp3	tRNA modification GTPase GTPBP3, mitochondrial	GTPB3_MOUSE	5	14704.8	17138.4	19091.2	16978.1	10256.2		4689.46	7472.83	2.27198	0.0368659
Q9D0G0	Large ribosomal subunit protein mL65	Mrps30	Q9D0G0	Q9D0G0	Mrps30	Large ribosomal subunit protein mL65	RT30_MOUSE	28	182359	195341	182055	186585	75625.6	83656	87131.3	82137.6	2.27161	4.68866e-05
Q91VN4	MICOS complex subunit Mic25	Chchd6	Q91VN4	Q91VN4;Q3TJS8;E9Q4M4	Chchd6	MICOS complex subunit Mic25	MIC25_MOUSE	18	191729	173210	140973	168637	73722.2	60396.5	88945.9	74354.9	2.26801	0.00513563
Q8JZN7	Mitochondrial Rho GTPase 2	Rhot2	Q8JZN7	Q8JZN7;H3BKJ1;Q8R581	Rhot2	Mitochondrial Rho GTPase 2	MIRO2_MOUSE	28	120666	87424.6	98208.3	102100	49948.8	44044.5	41202.6	45065.3	2.26559	0.00488587
Q7TNS2	MICOS complex subunit Mic10	Micos10	Q7TNS2	Q7TNS2	Micos10	MICOS complex subunit Mic10	MIC10_MOUSE	3	375639	205215	296989	292614	113087	159227	115734	129349	2.2622	0.0337866
P97792	Coxsackievirus and adenovirus receptor homolog	Cxadr	P97792	P97792;Q3TV22;A0A338P6N1	Cxadr	Coxsackievirus and adenovirus receptor homolog	CXAR_MOUSE	13	86821.4	73034.2	83340.8	81065.5	39560.1	31547.9	36455.2	35854.4	2.26096	0.000680924
Q9CPQ1	Cytochrome c oxidase subunit 6C	Cox6c	Q9CPQ1	Q9CPQ1	Cox6c	Cytochrome c oxidase subunit 6C	COX6C_MOUSE	18	1899290	1335870	1134920	1.45669e+06	569591	631260	734924	645258	2.25754	0.0255706
P67778	Prohibitin 1	Phb1	P67778	P67778;Q3TV00;Q5SQG5	Phb1	Prohibitin 1	PHB1_MOUSE	29	1889830	1639990	1458960	1.66293e+06	753384	715396	741826	736869	2.25675	0.00179334
Q9QXV3	Inhibitor of growth protein 1	Ing1	Q9QXV3	Q9QXV3;Q3ULE3;A0A1B0GT89	Ing1	Inhibitor of growth protein 1	ING1_MOUSE	6	42445.6		35966.7	39206.2	14042.9	21954.3	16197	17398.1	2.25348	0.0112076
Q80V03	Uncharacterized aarF domain-containing protein kinase 5	Adck5	Q80V03	Q80V03;E0CXW2;E9PUK2	Adck5	Uncharacterized aarF domain-containing protein kinase 5	ADCK5_MOUSE	21	378919	333265	339567	350584	147026	169621	150132	155593	2.25321	0.000256315
O55125	Protein NipSnap homolog 1	Nipsnap1	O55125	O55125;Q3UGS1;Q5SVF7	Nipsnap1	Protein NipSnap homolog 1	NIPS1_MOUSE	12	80414.2	77951.6	62807.8	73724.5	30215.2	29199.8	38985.4	32800.1	2.24769	0.00293194
Q9JJG9	Nitric oxide-associated protein 1	Noa1	Q9JJG9	Q9JJG9;Q8BMY1	Noa1	Nitric oxide-associated protein 1	NOA1_MOUSE	25	56368.1	51858.9	55383.8	54536.9	21858.6	28542.1	22409.4	24270	2.24709	0.000284978
Q8BHK9	DNA excision repair protein ERCC-6-like	Ercc6l	Q8BHK9	Q8BHK9;Q8C4L5;Q99KE5	Ercc6l	DNA excision repair protein ERCC-6-like	ERC6L_MOUSE	44	151921	134590	158594	148368	66179	75130.8	56833.6	66047.8	2.24638	0.00075708
Q91YM4	FAST kinase domain-containing protein 4	Tbrg4	Q91YM4	Q91YM4;E9PUT1	Tbrg4	FAST kinase domain-containing protein 4	FAKD4_MOUSE	36	128257	150137	153166	143853	61302	67562.5	63355.1	64073.2	2.24514	0.000584818
Q33DR3	All trans-polyprenyl-diphosphate synthase PDSS2	Pdss2	Q33DR3	Q33DR3;E0CYM9;F6T4Z4	Pdss2	All trans-polyprenyl-diphosphate synthase PDSS2	DLP1_MOUSE	13	32779.4	44264.8	34370.5	37138.2	10737.3	19636	19281.1	16551.5	2.2438	0.0112174
Q14CH7	Alanine--tRNA ligase, mitochondrial	Aars2	Q14CH7	Q14CH7	Aars2	Alanine--tRNA ligase, mitochondrial	SYAM_MOUSE	31	59144.8	75512.8	64120.3	66259.3	27483.9	29069.1	32131.6	29561.5	2.2414	0.00188059
P03899	NADH-ubiquinone oxidoreductase chain 3	mt-Nd3	P03899	P03899;Q7GIP5;A0A023J682;A0A023J686;A0A067XKP9;A0A067XLA1;A0A075DCW1;A0A0F6PZ20;A0A141CM22;A3E4B4;A3R459;A3R485;Q5GA77	mt-Nd3	NADH-ubiquinone oxidoreductase chain 3	NU3M_MOUSE	1	43544.8	41670.9	45326.6	43514.1	16562.5	21155.8	20651.5	19456.6	2.23647	0.000180019
P62073	Mitochondrial import inner membrane translocase subunit Tim10	Timm10	P62073	P62073	Timm10	Mitochondrial import inner membrane translocase subunit Tim10	TIM10_MOUSE	9	284708	242614	232277	253200	113700	104813	121491	113335	2.23409	0.00112255
P12787	Cytochrome c oxidase subunit 5A, mitochondrial	Cox5a	P12787	P12787	Cox5a	Cytochrome c oxidase subunit 5A, mitochondrial	COX5A_MOUSE	12	1671630	1326350	1189030	1395670	605524	582751	692659	626978	2.22603	0.00645203
Q499E4	Cilium assembly protein DZIP1L	Dzip1l	Q499E4	Q499E4;B2RR42;B7ZNE9	Dzip1l	Cilium assembly protein DZIP1L	DZI1L_MOUSE	9	38184.8	24273	25367	29274.9	15236.9	10531.1	13693.1	13153.7	2.2256	0.0261091
P97329	Kinesin-like protein KIF20A	Kif20a	P97329	P97329	Kif20a	Kinesin-like protein KIF20A	KI20A_MOUSE	39	57185.1	55350.9	61526.8	58020.9	24137.3	30680.1	23542.5	26120	2.22132	0.00040366
Q8R0W6	NEDD4 family-interacting protein 1	Ndfip1	Q8R0W6	Q8R0W6;A0A494B9F5;A0A494BAA4	Ndfip1	NEDD4 family-interacting protein 1	NFIP1_MOUSE	8	102953	128545	119739	117079	53624.8	45055.6	60179.8	52953.4	2.21098	0.001798
Q8BGH2	Sorting and assembly machinery component 50 homolog	Samm50	Q8BGH2	Q8BGH2	Samm50	Sorting and assembly machinery component 50 homolog	SAM50_MOUSE	29	587957	433775	392559	471430	199668	217635	222824	213376	2.20939	0.0125494
Q8BU88	Large ribosomal subunit protein uL22m	Mrpl22	Q8BU88	Q8BU88	Mrpl22	Large ribosomal subunit protein uL22m	RM22_MOUSE	11	108286	136861	104197	116448	51741.6	47532.2	59019.5	52764.4	2.20694	0.00414944
Q60597	2-oxoglutarate dehydrogenase complex component E1	Ogdh	Q60597	Q60597;Z4YJV4;Q6P8I7	Ogdh	2-oxoglutarate dehydrogenase complex component E1	ODO1_MOUSE	95	884279	1033840	948378	955499	423328	426026	449744	433033	2.20653	0.000291298
Q9CQ69	Cytochrome b-c1 complex subunit 8	Uqcrq	Q9CQ69	Q9CQ69;I7HPX6	Uqcrq	Cytochrome b-c1 complex subunit 8	QCR8_MOUSE	10	1201590	1003970	788566	998042	438949	438871	480910	452910	2.20362	0.0105008
A0A571BF46	Nebulin	Neb	A0A571BF46;A0A571BF58	E9Q1W3;A0A571BF46;A0A571BF58;A2AQA9;A2AQB2;F6X9B6;Q9JL90	Neb	Nebulin	A0A571BF46_MOUSE;A0A571BF58_MOUSE	1	84334.6	85174	82545.9	84018.2	44073.1	38052.6	32401.7	38175.8	2.20082	0.000187057
Q99N95	Large ribosomal subunit protein uL3m	Mrpl3	Q99N95	A0A1L1SU47;D3Z456;F6W7C7;Q91XB2;Q99N95	Mrpl3	Large ribosomal subunit protein uL3m	RM03_MOUSE	22	130573	159330	143992	144632	58100.6	61808.2	77841.8	65916.9	2.19415	0.00156433
Q9DCU6	Large ribosomal subunit protein uL4m	Mrpl4	Q9DCU6	Q9DCU6	Mrpl4	Large ribosomal subunit protein uL4m	RM04_MOUSE	14	215228	248462	217988	227226	103011	112611	95060.6	103561	2.19413	0.000467793
Q99N85	Large ribosomal subunit protein mL66	Mrps18a	Q99N85	Q99N85;Q5U5I3	Mrps18a	Large ribosomal subunit protein mL66	RT18A_MOUSE	8	122205	169219	135357	142260	61990.9	56965.9	75583.9	64846.9	2.19379	0.00680189
Q80W49	Beta/gamma crystallin domain-containing protein 3	Crybg3	Q80W49	Q80W49;A0A338P6N4;A0A384DV78	Crybg3	Beta/gamma crystallin domain-containing protein 3	CRBG3_MOUSE	17	44195.9	49851.2	53287.1	49111.4	23921.1	26724.2	16528.8	22391.4	2.19332	0.00269399
F8VQB6	Unconventional myosin-X	Myo10	F8VQB6	F8VQB6;E9Q5G1;P70316;Q80TR9	Myo10	Unconventional myosin-X	MYO10_MOUSE	94	252058	189597	221163	220939	98932	106478	96952.1	100787	2.19213	0.00276343
Q8BYL4	Tyrosine--tRNA ligase, mitochondrial	Yars2	Q8BYL4	Q8BYL4;E9PX65;Q3UUD9	Yars2	Tyrosine--tRNA ligase, mitochondrial	SYYM_MOUSE	25	140653	154594	163307	152851	73409.6	65919.7	69890	69739.8	2.19174	0.000279113
Q9D0Q7	Large ribosomal subunit protein mL45	Mrpl45	Q9D0Q7	Q9D0Q7;Q9CSZ8	Mrpl45	Large ribosomal subunit protein mL45	RM45_MOUSE	21	235912	305218	278771	273300	120217	124512	129415	124715	2.1914	0.00187685
O08715	A-kinase anchor protein 1, mitochondrial	Akap1	O08715	O08715	Akap1	A-kinase anchor protein 1, mitochondrial	AKAP1_MOUSE	23	79253.8	101302	77414.2	85990	48571.9	31669.4	37544.1	39261.8	2.19017	0.00690775
Q9JHS4	ATP-dependent Clp protease ATP-binding subunit clpX-like, mitochondrial	Clpx	Q9JHS4	Q9JHS4;Q6P8N8;F7BB92	Clpx	ATP-dependent Clp protease ATP-binding subunit clpX-like, mitochondrial	CLPX_MOUSE	37	248322	276098	251715	258712	119798	109859	124755	118137	2.18992	0.000136319
O08901	Mitotic checkpoint serine/threonine-protein kinase BUB1	Bub1	O08901	O08901;A2APR8;A0A8I4YXJ8;Q8K1K8	Bub1	Mitotic checkpoint serine/threonine-protein kinase BUB1	BUB1_MOUSE	11	17033.1	27556.4	29949.4	24846.3	9484.14	10837.5	13767.6	11363.1	2.18658	0.0317267
Q6R5H0	Uncharacterized protein	Gm12511	Q6R5H0	Q6R5H0	Gm12511	Uncharacterized protein	Q6R5H0_MOUSE	1	13967.5	17309.9	12889.9	14722.4		4353.31	9118.95	6736.13	2.18559	0.048136
Q9CQ91	NADH dehydrogenase [ubiquinone] 1 alpha subcomplex subunit 3	Ndufa3	Q9CQ91	Q9CQ91;D3Z670	Ndufa3	NADH dehydrogenase [ubiquinone] 1 alpha subcomplex subunit 3	NDUA3_MOUSE	5	124728	98513.3	79511.8	100918	41997.6	48296.5	48396.7	46230.3	2.18294	0.0146279
Q9D1N9	Large ribosomal subunit protein bL21m	Mrpl21	Q9D1N9	Q9D1N9	Mrpl21	Large ribosomal subunit protein bL21m	RM21_MOUSE	11	77247.3	76667.1	100448	84787.5	32020.1	41928.5	42617.4	38855.3	2.18213	0.00579292
P51881	ADP/ATP translocase 2	Slc25a5	P51881	P48962;P51881;Q3V132;B2RTC8;Q545A2;Q8BVI9	Slc25a5	ADP/ATP translocase 2	ADT2_MOUSE	54	6249570	5173300	4876330	5.43307e+06	2349310	2525050	2600060	2.49147e+06	2.18066	0.00226119
P03921	NADH-ubiquinone oxidoreductase chain 5	Mtnd5	P03921	P03921;Q9MD82;A0A023J5X2;A0A023J5Y5;A0A023J5Z8;A0A023J611;A0A023J627;A0A023J672;A0A023J679;A0A023J6A9;A0A023J6C1;A0A023J6F2;A0A023J6G4;A0A023J6G8;A0A023J6I6;A0A023J6J5;A0A023J6L2;A0A067XKN8;A0A067XKV1;A0A067XKW0;A0A067XL99;A0A075DCB1;A0A0F6PYU6;A0A141CM51;A0A6M8U123;A3E4B7;A3R462;A3R488;B9V192;B9V1K9;K7XJX5;N0DTI5;Q3UQ68;Q3UQD2;Q3UVI0;Q4JFM6;Q7GIP3;Q7JCZ8	Mtnd5	NADH-ubiquinone oxidoreductase chain 5	NU5M_MOUSE	7	92009.6	107700	104354	101355	51809.4	48885.8	38921.4	46538.9	2.17785	0.000883049
Q60930	Voltage-dependent anion-selective channel protein 2	Vdac2	Q60930	Q60930;G3UX26	Vdac2	Voltage-dependent anion-selective channel protein 2	VDAC2_MOUSE	33	3585940	2643070	2475980	2.90166e+06	1326410	1297540	1402870	1.34227e+06	2.16175	0.0108674
A0A6I8MWZ8	Metaxin 1	Mtx1	A0A6I8MWZ8;D3YVW0;D3Z3F4;G3UXX9;G3XA66;Q8R5C0	A0A6I8MWZ8;D3YVW0;D3Z3F4;Q8R5C0;G3UXX9;G3XA66	Mtx1	Metaxin 1	A0A6I8MWZ8_MOUSE;D3YVW0_MOUSE;D3Z3F4_MOUSE;G3UXX9_MOUSE;G3XA66_MOUSE;Q8R5C0_MOUSE	1	212503	154837	141194	169511	85098.9	77145.3	73572.4	78605.5	2.15648	0.0147307
Q8BWA8	Rho guanine nucleotide exchange factor 19	Arhgef19	Q8BWA8	Q8BWA8	Arhgef19	Rho guanine nucleotide exchange factor 19	ARHGJ_MOUSE	10	28506.2	16203.1	24975.5	23228.3	9941.14	14429.7	7947.42	10772.8	2.15621	0.0393048
P20934	Protein EVI2A	Evi2a	P20934	P20934;Q3TBB7	Evi2a	Protein EVI2A	EVI2A_MOUSE	3	13693.4	17014.2	13581	14762.9	8232.98	6553.03	5814.8	6866.94	2.14985	0.00408299
Q9CPQ8	ATP synthase subunit g, mitochondrial	Atp5mg	Q9CPQ8	Q9CPQ8;Q9CQY3;Q9D037	Atp5mg	ATP synthase subunit g, mitochondrial	ATP5L_MOUSE	11	434005	332548	302600	356384	157219	154970	186279	166156	2.14488	0.00975256
Q06185	ATP synthase subunit e, mitochondrial	Atp5me	Q06185	Q06185;Q5EBI8	Atp5me	ATP synthase subunit e, mitochondrial	ATP5I_MOUSE	8	568458	445052	386186	466565	213215	217209	223535	217986	2.14034	0.00987131
Q9DC69	NADH dehydrogenase [ubiquinone] 1 alpha subcomplex subunit 9, mitochondrial	Ndufa9	Q9DC69	Q9DC69;A0A0R3P9C8	Ndufa9	NADH dehydrogenase [ubiquinone] 1 alpha subcomplex subunit 9, mitochondrial	NDUA9_MOUSE	34	831215	699169	675081	735155	331277	340358	359059	343565	2.13979	0.00135149
Q8BMS1	Trifunctional enzyme subunit alpha, mitochondrial	Hadha	Q8BMS1	Q8BMS1	Hadha	Trifunctional enzyme subunit alpha, mitochondrial	ECHA_MOUSE	73	534712	498592	446824	493376	221606	219212	251115	230644	2.13912	0.000669556
Q9CZ83	Large ribosomal subunit protein mL55	Mrpl55	Q9CZ83	Q9CZ83	Mrpl55	Large ribosomal subunit protein mL55	RM55_MOUSE	9	65531.2	80717	67436.6	71228.3	29299.5	29688.1	40916.3	33301.3	2.1389	0.00342492
Q3TUU5	Testis-expressed protein 30	Tex30	Q3TUU5	D3Z094;Q3TUU5	Tex30	Testis-expressed protein 30	TEX30_MOUSE	8	71977.2	52122.4	51629.2	58576.3	19129.7	32614.2	30480.8	27408.2	2.13718	0.0168928
Q9D6K5	Synaptojanin-2-binding protein	Synj2bp	Q9D6K5	Q9D6K5;E9PVN6;E9PVQ9;Q3UFD0;Q6Y642	Synj2bp	Synaptojanin-2-binding protein	SYJ2B_MOUSE	9	262966	195443	210092	222834	99657.3	96887.5	116369	104305	2.13637	0.00518659
Q8BFR5	Elongation factor Tu, mitochondrial	Tufm	Q8BFR5	Q8BFR5	Tufm	Elongation factor Tu, mitochondrial	EFTU_MOUSE	60	1038600	1186030	1078060	1.1009e+06	497642	505618	542864	515375	2.13611	0.000223518
Q9DB10	Essential MCU regulator, mitochondrial	Smdt1	Q9DB10	Q9DB10	Smdt1	Essential MCU regulator, mitochondrial	EMRE_MOUSE	3	397845	306354	294701	332967	137024	143986	186858	155956	2.135	0.00805918
Q01237	3-hydroxy-3-methylglutaryl-coenzyme A reductase	Hmgcr	Q01237	Q01237;F2Z470	Hmgcr	3-hydroxy-3-methylglutaryl-coenzyme A reductase	HMDH_MOUSE	19	62526	57957.8	57020.2	59168	28017.9	27729	27394	27713.6	2.13498	5.14171e-05
P07742	Ribonucleoside-diphosphate reductase large subunit	Rrm1	P07742	P07742;Q05DU8;Q6NZB3	Rrm1	Ribonucleoside-diphosphate reductase large subunit	RIR1_MOUSE	41	123475	134104	150908	136162	64648.8	66684.8	60468.7	63934.1	2.12973	0.000913436
Q99JR1	Sideroflexin-1	Sfxn1	Q99JR1	Q99JR1	Sfxn1	Sideroflexin-1	SFXN1_MOUSE	11	274358	223385	192534	230092	102601	108178	114283	108354	2.12352	0.00721851
Q9QZ83	Gamma actin-like protein	Actg1	Q9QZ83	Q9QZ83	Actg1	Gamma actin-like protein	Q9QZ83_MOUSE	5	5417520	3621310	3384100	4.14098e+06	1866200	1752490	2233680	1950790	2.12272	0.0291659
Q8CC88	von Willebrand factor A domain-containing protein 8	Vwa8	Q8CC88	Q8CC88	Vwa8	von Willebrand factor A domain-containing protein 8	VWA8_MOUSE	97	561221	649878	597409	602836	264172	298027	290550	284250	2.1208	0.000326704
Q8R404	MICOS complex subunit MIC13	Micos13	Q8R404	Q8R404	Micos13	MICOS complex subunit MIC13	MIC13_MOUSE	5	347832	286335	282534	305567	148892	141239	142770	144300	2.11758	0.00162857
Q8JZN5	Complex I assembly factor ACAD9, mitochondrial	Acad9	Q8JZN5	Q8JZN5	Acad9	Complex I assembly factor ACAD9, mitochondrial	ACAD9_MOUSE	44	343854	333014	348606	341825	138656	169594	177228	161826	2.1123	0.000142251
O09111	NADH dehydrogenase [ubiquinone] 1 beta subcomplex subunit 11, mitochondrial	Ndufb11	O09111	O09111;Q4VBC9	Ndufb11	NADH dehydrogenase [ubiquinone] 1 beta subcomplex subunit 11, mitochondrial	NDUBB_MOUSE	12	392292	278193	249954	306813	135012	143481	157307	145267	2.11207	0.021351
Q9Z2Z6	Mitochondrial carnitine/acylcarnitine carrier protein	Slc25a20	Q9Z2Z6	Q9Z2Z6;Q7TPW6	Slc25a20	Mitochondrial carnitine/acylcarnitine carrier protein	MCAT_MOUSE	15	409851	318665	326425	351647	142096	165681	191990	166589	2.11087	0.00472652
Q9CQV5	Small ribosomal subunit protein uS3m	Mrps24	Q9CQV5	Q9CQV5	Mrps24	Small ribosomal subunit protein uS3m	RT24_MOUSE	9	129996	128828	136806	131877	58646.1	68648.5	60220.6	62505.1	2.10986	6.3524e-05
Q922S8	Kinesin-like protein KIF2C	Kif2c	Q922S8	Q922S8;Q3TTL2;Q3UD72;Q8BU22	Kif2c	Kinesin-like protein KIF2C	KIF2C_MOUSE	29	171903	163201	172609	169238	78273.6	88314.1	74097.5	80228.4	2.10945	6.78793e-05
P60330	Separin	Espl1	P60330	P60330;A6H6E1;Q0VGV2;Q56TS3	Espl1	Separin	ESPL1_MOUSE	28	75381.8	62931.1	68769.7	69027.5	28489.5	36885.2	32934.5	32769.7	2.10644	0.00112007
Q8C5Q4	G-rich sequence factor 1	Grsf1	Q8C5Q4	Q8C5Q4;E9Q179;Q8C298	Grsf1	G-rich sequence factor 1	GRSF1_MOUSE	25	83375.8	124136	105723	104412	52267.5	42151.9	54334.5	49584.6	2.10572	0.0114059
P02535	Keratin, type I cytoskeletal 10	Krt10	P02535	P02535;Q61781;Q8VCW2;Q9Z2K1;Q9Z320;Q61414;A2A513;Q3SYP5;B1AQ77;B2RU72;Q3ZAW8;Q9EQD6;Q9EQD7	Krt10	Keratin, type I cytoskeletal 10	K1C10_MOUSE	11	655103	763737	535404	651415	267484	366606	294303	309464	2.10497	0.00909765
O35435	Dihydroorotate dehydrogenase (quinone), mitochondrial	Dhodh	O35435	O35435;E9Q1V3;Q8BMJ0	Dhodh	Dihydroorotate dehydrogenase (quinone), mitochondrial	PYRD_MOUSE	24	176983	183525	168079	176196	85884.3	78933.9	86341.1	83719.8	2.10459	5.34475e-05
Q9CQ19	Myosin regulatory light polypeptide 9	Myl9	Q9CQ19	Q9CQ19	Myl9	Myosin regulatory light polypeptide 9	MYL9_MOUSE	6	148815	173008	135763	152529	74353.4	58481.3	85149.3	72661.3	2.09917	0.00395668
Q9CQQ7	ATP synthase F(0) complex subunit B1, mitochondrial	Atp5pb	Q9CQQ7	Q9CQQ7;A0A0G2JGX3;Q3TJD4;Q3UF04;Q5I0W0	Atp5pb	ATP synthase F(0) complex subunit B1, mitochondrial	AT5F1_MOUSE	35	1309020	929533	970891	1.06981e+06	455953	508057	565518	509843	2.09832	0.0107788
Q8BHE8	m-AAA protease-interacting protein 1, mitochondrial	Maip1	Q8BHE8	Q8BHE8	Maip1	m-AAA protease-interacting protein 1, mitochondrial	MAIP1_MOUSE	9	100784	81408	82904.8	88365.6	40126.5	41370.3	45145.3	42214	2.09328	0.00196587
Q3UIU2	NADH dehydrogenase [ubiquinone] 1 beta subcomplex subunit 6	Ndufb6	Q3UIU2	Q3UIU2;A2AP31	Ndufb6	NADH dehydrogenase [ubiquinone] 1 beta subcomplex subunit 6	NDUB6_MOUSE	11	666171	541931	452451	553518	263240	250609	279705	264518	2.09255	0.00987174
A2ATU0	2-oxoadipate dehydrogenase complex component E1	Dhtkd1	A2ATU0	A2ATU0	Dhtkd1	2-oxoadipate dehydrogenase complex component E1	DHTK1_MOUSE	20	21668.6	32199.7	34756.8	29541.7	12458.1	15825.1	14111.1	14131.4	2.0905	0.0201375
Q924D0	Reticulon-4-interacting protein 1, mitochondrial	Rtn4ip1	Q924D0	Q924D0;A0A0R4J0S3	Rtn4ip1	Reticulon-4-interacting protein 1, mitochondrial	RT4I1_MOUSE	10	18557.3	23930	23750	22079.1	10732.8	10005.2	10966.5	10568.2	2.08921	0.00297797
A0A0R4J174	Evolutionarily conserved signaling intermediate in Toll pathway, mitochondrial	Ecsit	A0A0R4J174	A0A0R4J174	Ecsit	Evolutionarily conserved signaling intermediate in Toll pathway, mitochondrial	A0A0R4J174_MOUSE	2	105751	78545.7	84981.7	89759.5	52046.4	43847.9	33102.9	42999.1	2.08747	0.00906145
Q9D1E8	1-acyl-sn-glycerol-3-phosphate acyltransferase epsilon	Agpat5	Q9D1E8	Q9D1E8;F8WGD9;Q3TDP3	Agpat5	1-acyl-sn-glycerol-3-phosphate acyltransferase epsilon	PLCE_MOUSE	18	143143	101129	105432	116568	57280.6	64732.4	45719	55910.7	2.0849	0.0137089
P08551	Neurofilament light polypeptide	Nefl	P08551	P08551;Q05DD2	Nefl	Neurofilament light polypeptide	NFL_MOUSE	51	1116650	1044600	993076	1051442	500246	501544	513279	505023	2.08197	0.000110757
Q9CY73	Large ribosomal subunit protein mL44	Mrpl44	Q9CY73	Q9CY73;Q3U9C4;Q3UKG1	Mrpl44	Large ribosomal subunit protein mL44	RM44_MOUSE	20	120003	134935	113393	122777	57816.2	55712.7	63517.1	59015.3	2.08043	0.000714354
Q08274	Dystrophia myotonica WD repeat-containing protein	Dmwd	Q08274	Q08274;E9Q6J8;Q5HZG7	Dmwd	Dystrophia myotonica WD repeat-containing protein	DMWD_MOUSE	9	29357.8	26987.5	28589.4	28311.6	13193.4	16178.1	11470	13613.8	2.07962	0.000677112
Q07813	Apoptosis regulator BAX	Bax	Q07813	Q07813;Q544Z6;A0A1B0GTA4;Q3TXJ7;Q8K3J2;A0A165ELP6;A0A1B0GT35;A0A1B0GT81	Bax	Apoptosis regulator BAX	BAX_MOUSE	13	700630	534949	520937	585505	273845	283520	287734	281700	2.07847	0.00629052
P97930	Thymidylate kinase	Dtymk	P97930	P97930;D3Z3R3	Dtymk	Thymidylate kinase	KTHY_MOUSE	22	265546	234189	249942	249892	119124	122819	119227	120390	2.07569	0.000143636
Q9Z2I9	Succinate--CoA ligase [ADP-forming] subunit beta, mitochondrial	Sucla2	Q9Z2I9	Q9Z2I9;Q3U6C7;Q3UCC6;Q05BC6;Q9CTE2	Sucla2	Succinate--CoA ligase [ADP-forming] subunit beta, mitochondrial	SUCB1_MOUSE	50	450818	602026	571065	541303	246444	269230	266708	260794	2.0756	0.00386002
Q3UBQ4	Actin, cytoplasmic 1	Actb	Q3UBQ4	Q3UBQ4	Actb	Actin, cytoplasmic 1	Q3UBQ4_MOUSE	2	159136	87299.5	124705	123714	45378	77929.3	55677.8	59661.7	2.07358	0.0487128
P09925	Surfeit locus protein 1	Surf1	P09925	P09925;A0A0A6YVR9;I6L9E0;V9GXE6;Q3U3J6	Surf1	Surfeit locus protein 1	SURF1_MOUSE	11	130746	108789	103785	114440	55506	49197.3	60902.3	55201.9	2.07312	0.00269543
Q3ULF4	Paraplegin	Spg7	Q3ULF4	Q3ULF4;D3YXB7;D3YZN4	Spg7	Paraplegin	SPG7_MOUSE	32	114948	103241	85865.2	101351	49944.5	46354.5	50376.8	48891.9	2.07297	0.00356759
P00397	Cytochrome c oxidase subunit 1	Mtco1	P00397	P00397;Q9MD68;A0A023J612;A0A023J6G7;A0A067XKP8;A0A075DCV7;A0A0F6PYU7;A0A140GE50;A0A286T486;A0A286T4B5;A0A286T4G6;A0A286T4G8;A0A286T4I5;A0A6M5UKG8;A0A6M5UL53;A0A6M5ULU7;A0A6M5ULW6;A0A6M5UNG0;A0A6M5UNR0;A0A6M5UP21;A0A6M5UPW9;A3E4A9;A3R454;B3IYS1;Q5GA82;Q70YN3;Q7JD04;Q35042	Mtco1	Cytochrome c oxidase subunit 1	COX1_MOUSE	3	541315	354217	598735	498089	207719	281612	233936	241089	2.066	0.0288104
Q8R1S0	Ubiquinone biosynthesis monooxygenase COQ6, mitochondrial	Coq6	Q8R1S0	Q8R1S0;D3YW66;D6RG57	Coq6	Ubiquinone biosynthesis monooxygenase COQ6, mitochondrial	COQ6_MOUSE	12	37197	42840.4	43404	41147.1	20818.1	20231.2	18828.4	19959.2	2.06156	0.000511377
A0A2I3BR81	5'-nucleotidase domain containing 2	Nt5dc2	A0A2I3BR81	A0A2I3BR81;A0A2I3BPH8;A0A2I3BRL0	Nt5dc2	5'-nucleotidase domain containing 2	A0A2I3BR81_MOUSE	27	125835	140518	168103	144819	65340.1	70053.9	75354.8	70249.6	2.06149	0.00423014
Q8VDT9	Large ribosomal subunit protein mL50	Mrpl50	Q8VDT9	Q8VDT9	Mrpl50	Large ribosomal subunit protein mL50	RM50_MOUSE	14	248692	291770	244735	261732	130856	132491	117581	126976	2.06127	0.00103322
P70444	BH3-interacting domain death agonist	Bid	P70444	P70444	Bid	BH3-interacting domain death agonist	BID_MOUSE	14	200989	171465	144740	172398	83978.1	81400.5	85582.4	83653.7	2.06085	0.00551456
Q5EE38	Adrenocortical dysplasia protein	Acd	Q5EE38	Q5EE38;B2RS36	Acd	Adrenocortical dysplasia protein	ACD_MOUSE	5	12499.3	17241.9		14870.6	6464.82	6208.39	9000.19	7224.47	2.05837	0.0360977
Q921S7	Large ribosomal subunit protein mL37	Mrpl37	Q921S7	Q921S7	Mrpl37	Large ribosomal subunit protein mL37	RM37_MOUSE	33	188003	223582	197248	202944	99499.4	94738.2	101550	98595.9	2.05835	0.000652968
P03930	ATP synthase protein 8	Mtatp8	P03930	P03930;Q7JCZ0;A0A023J653;A0A023J6C2;A0A0F6PXT9;A0A141CM32;A0A6M8U8I5;A3E4B1;A3R404;A3R456;D2J4F9;Q5GA80;Q7JD02	Mtatp8	ATP synthase protein 8	ATP8_MOUSE	2	888661	765605	635167	763144	368181	381674	362703	370853	2.05781	0.00590842
Q9CQE3	Small ribosomal subunit protein uS17m	Mrps17	Q9CQE3	Q9CQE3	Mrps17	Small ribosomal subunit protein uS17m	RT17_MOUSE	5	106181	143097	124954	124744	57080.1	54955.9	69823.7	60619.9	2.05781	0.00527166
Q3V384	AFG1-like ATPase	Afg1l	Q3V384	Q3V384;F6VT60	Afg1l	AFG1-like ATPase	AFG1L_MOUSE	15	33720.4	33060.9	30768.6	32516.6	17780.7	14692.2	14959	15810.6	2.05663	0.000233089
Q9D0M3	Cytochrome c1, heme protein, mitochondrial	Cyc1	Q9D0M3	Q9D0M3	Cyc1	Cytochrome c1, heme protein, mitochondrial	CY1_MOUSE	20	1363820	1161880	1049560	1.19175e+06	558122	619140	561413	579558	2.05631	0.00287493
P19536	Cytochrome c oxidase subunit 5B, mitochondrial	Cox5b	P19536	P19536;Q9D881	Cox5b	Cytochrome c oxidase subunit 5B, mitochondrial	COX5B_MOUSE	16	806535	690867	674770	724057	350283	301063	406350	352565	2.05368	0.00195151
Q3UN04	Ubiquitin carboxyl-terminal hydrolase 30	Usp30	Q3UN04	Q3UN04	Usp30	Ubiquitin carboxyl-terminal hydrolase 30	UBP30_MOUSE	11	195984	166412	173384	178593	84517.5	92600.6	84349.2	87155.8	2.04913	0.000607935
P16460	Argininosuccinate synthase	Ass1	P16460	P16460;Q3UJ34;Q3UEJ7	Ass1	Argininosuccinate synthase	ASSY_MOUSE	25	268409	244411	256941	256587	115355	135212	125211	125259	2.04845	0.000127931
Q99JY4	TraB domain-containing protein	Trabd	Q99JY4	E9Q7A5;E9Q8R5;Q8CF50;Q99JY4	Trabd	TraB domain-containing protein	TRABD_MOUSE	19	92141.3	70132.4	71983.2	78085.6	33562.9	42142	38677.2	38127.4	2.04802	0.00590485
Q4VAE3	Transmembrane protein 65	Tmem65	Q4VAE3	Q4VAE3	Tmem65	Transmembrane protein 65	TMM65_MOUSE	9	150399	145357	135884	143880	67041.9	66408.7	77402.5	70284.4	2.04711	0.000186912
Q80UP8	Sodium-dependent phosphate transporter 2	Slc20a2	Q80UP8	Q80UP8	Slc20a2	Sodium-dependent phosphate transporter 2	S20A2_MOUSE	18	151804	127672	113255	130910	62936.4	67691.4	61341.2	63989.7	2.0458	0.00421385
A0A571BEJ4	Adhesion G protein-coupled receptor G6	Adgrg6	A0A571BEJ4	A0A571BEJ4	Adgrg6	Adhesion G protein-coupled receptor G6	A0A571BEJ4_MOUSE	8	61360.2	70056.4	62190.6	64535.7	31449.4	34712.2	28588.4	31583.3	2.04335	0.000556791
Q9Z0X1	Apoptosis-inducing factor 1, mitochondrial	Aifm1	Q9Z0X1	Q9Z0X1;B1AU25;Q2QKE3	Aifm1	Apoptosis-inducing factor 1, mitochondrial	AIFM1_MOUSE	44	362675	354702	324721	347366	157229	172698	180313	170080	2.04237	0.000188701
O08999	Latent-transforming growth factor beta-binding protein 2	Ltbp2	O08999	O08999;E9Q1D6;E9QNQ3;Q0VD84	Ltbp2	Latent-transforming growth factor beta-binding protein 2	LTBP2_MOUSE	48	181713	179744	163631	175029	87282.7	79420.3	90560.5	85754.5	2.04105	0.000174205
P97348	Rho-related GTP-binding protein RhoD	Rhod	P97348	P97348;A0A494B9H3;G3X9Y4;Q545H8;Q99JI5	Rhod	Rho-related GTP-binding protein RhoD	RHOD_MOUSE	16	193514	176924	157046	175828	81164.2	90295.5	87206.8	86222.2	2.03924	0.00118413
Q91VD9	NADH-ubiquinone oxidoreductase 75 kDa subunit, mitochondrial	Ndufs1	Q91VD9	Q91VD9;Q3TIU7;Q3UIQ2	Ndufs1	NADH-ubiquinone oxidoreductase 75 kDa subunit, mitochondrial	NDUS1_MOUSE	49	576124	515679	436061	509288	242893	237303	269353	249850	2.03838	0.00341184
Q9QXJ4	ADP-ribosylation factor-like protein 10	Arl10	Q9QXJ4	Q9QXJ4;D3Z4X7	Arl10	ADP-ribosylation factor-like protein 10	ARL10_MOUSE	6	60011.8	45942.9	46103.6	50686.1	22114.3	22167.2	30336.1	24872.5	2.03783	0.00879853
Q8BHF7	CDP-diacylglycerol--glycerol-3-phosphate 3-phosphatidyltransferase, mitochondrial	Pgs1	Q8BHF7	Q8BHF7;B9EKS7;F2Z427;F8WI04;Q3U6T3	Pgs1	CDP-diacylglycerol--glycerol-3-phosphate 3-phosphatidyltransferase, mitochondrial	PGPS1_MOUSE	20	145087	138410	123527	135675	66222.4	71368.3	62341.3	66644	2.03581	0.000557203
Q9D7J4	Cytochrome c oxidase assembly protein COX20, mitochondrial	Cox20	Q9D7J4	Q9D7J4	Cox20	Cytochrome c oxidase assembly protein COX20, mitochondrial	COX20_MOUSE	5	176000	171145	144263	163803	77626	82610	81476.3	80570.8	2.03303	0.0011317
Q505D7	Optic atrophy 3 protein homolog	Opa3	Q505D7	Q505D7;A0A0U1RPB1	Opa3	Optic atrophy 3 protein homolog	OPA3_MOUSE	3	76293.5	70077.4	68452.2	71607.7	25092.4	48366.8	32244.7	35234.6	2.03231	0.00753196
P56383	ATP synthase F(0) complex subunit C2, mitochondrial	Atp5mc2	P56383	P56383;A0A087WQS5	Atp5mc2	ATP synthase F(0) complex subunit C2, mitochondrial	AT5G2_MOUSE	2	231058	210634	201835	214509	97883.5	115703	103229	105605	2.03124	0.000425805
Q9D1P0	Large ribosomal subunit protein uL13m	Mrpl13	Q9D1P0	Q9D1P0;F7CXG9;Q7TMH5	Mrpl13	Large ribosomal subunit protein uL13m	RM13_MOUSE	25	221936	242779	216544	227086	114244	104625	116817	111895	2.02945	0.000198218
Q8BTE5	Protein CEBPZOS	Cebpzos	Q8BTE5	Q8BTE5	Cebpzos	Protein CEBPZOS	CEBOS_MOUSE	4	62090.1	61460.3	54442.5	59331	36535.6	30834.7	20353.9	29241.4	2.02901	0.00486506
Q9D9Z1	Small kinetochore-associated protein	Knstrn	Q9D9Z1	Q9D9Z1;A3KGG8;A3KGG6;F7BE71;H3BKK2	Knstrn	Small kinetochore-associated protein	SKAP_MOUSE	9	37004.9	39435.3	36484	37641.4	18168.6	12844.3	24681.9	18564.9	2.02755	0.00574476
Q9CPX7	Small ribosomal subunit protein bS16m	Mrps16	Q9CPX7	Q9CPX7	Mrps16	Small ribosomal subunit protein bS16m	RT16_MOUSE	10	209941	284984	248476	247800	117942	128658	120325	122308	2.02603	0.0045986
Q3U9U9	MI domain-containing protein (Fragment)	Eif4g2	Q3U9U9	Q3U9U9	Eif4g2	MI domain-containing protein (Fragment)	Q3U9U9_MOUSE	5	341129	342575	340873	341526	183114	161982	160654	168583	2.02586	1.87691e-05
Q6PEB4	tRNA N6-adenosine threonylcarbamoyltransferase, mitochondrial	Osgepl1	Q6PEB4	Q6PEB4;A0A087WSK7	Osgepl1	tRNA N6-adenosine threonylcarbamoyltransferase, mitochondrial	OSGL1_MOUSE	8	28057.3	33469	35899.6	32475.3	12566.4	10813.8	24718.3	16032.8	2.02555	0.0293034
A0A2I3BQS8	Predicted gene, 55359	Gm55359	A0A2I3BQS8	A0A2I3BQS8	Gm55359	Predicted gene, 55359	A0A2I3BQS8_MOUSE	3	66157.7	89499.8	92045.5	82567.7	44279.1	44660.5	33351.3	40763.6	2.02552	0.00982553
Q3TL44	NLR family member X1	Nlrx1	Q3TL44	Q3TL44	Nlrx1	NLR family member X1	NLRX1_MOUSE	7	20652.8	22996.5	19849.8	21166.4	12452.6	8088.84	10809.3	10450.2	2.02544	0.00249248
Q8JZQ2	AFG3-like protein 2	Afg3l2	Q8JZQ2	Q8JZQ2;Q3U7C0;Q3UDQ7;Q8R5F1	Afg3l2	AFG3-like protein 2	AFG32_MOUSE	49	281833	274813	229701	262116	128361	119394	140703	129486	2.02428	0.00161221
Q9Z0W1	Tumor necrosis factor receptor superfamily member 16	Ngfr	Q9Z0W1	Q9Z0W1;Q8BYY1	Ngfr	Tumor necrosis factor receptor superfamily member 16	TNR16_MOUSE	7	39150	42534.8	34757.9	38814.2	21721.6	19081.2	16725.2	19176	2.0241	0.00183056
Q8BMD8	Mitochondrial adenyl nucleotide antiporter SLC25A24	Slc25a24	Q8BMD8	Q8BMD8	Slc25a24	Mitochondrial adenyl nucleotide antiporter SLC25A24	SCMC1_MOUSE	52	1184460	1154460	1027910	1.12228e+06	551333	530563	583303	555066	2.02188	0.000354136
Q9D083	Kinetochore protein Spc24	Spc24	Q9D083	Q9D083;A0A1L1SV84;Q14BA9	Spc24	Kinetochore protein Spc24	SPC24_MOUSE	14	85075.2	83112.1	79666.8	82618	38964.9	40653.9	43022.5	40880.4	2.02097	2.93796e-05
P38647	Stress-70 protein, mitochondrial	Hspa9	P38647	P38647	Hspa9	Stress-70 protein, mitochondrial	GRP75_MOUSE	100	2997610	3897940	3338030	3.41119e+06	1729830	1550410	1783810	1.68802e+06	2.02083	0.00316888
Q8BMG8	Solute carrier family 25 member 32	Slc25a32	Q8BMG8	Q8BMG8;Q3UM21;Q3T9D8;Q8K0B7	Slc25a32	Solute carrier family 25 member 32	S2532_MOUSE	10	70718.1	60312.4	65473.8	65501.4	32388.1	31422.9	33437.3	32416.1	2.02065	0.000414915
Q922E6	FAST kinase domain-containing protein 2, mitochondrial	Fastkd2	Q922E6	Q922E6;Q6ZQ14	Fastkd2	FAST kinase domain-containing protein 2, mitochondrial	FAKD2_MOUSE	20	71883.5	74144.3	78985.3	75004.4	30616.2	41165.5	39596.4	37126	2.02026	0.000627365
Q60790	Ras GTPase-activating protein 3	Rasa3	Q60790	Q60790;Q3UGJ5	Rasa3	Ras GTPase-activating protein 3	RASA3_MOUSE	80	886686	756985	781282	808318	408282	409984	382998	400421	2.01867	0.000560001
Q3U186	Probable arginine--tRNA ligase, mitochondrial	Rars2	Q3U186	Q3U186;A2AT41	Rars2	Probable arginine--tRNA ligase, mitochondrial	SYRM_MOUSE	27	69045.1	90353.6	91109.1	83502.6	39346.6	39283.8	45655.1	41428.5	2.01558	0.0050435
Q78IK2	ATP synthase membrane subunit K, mitochondrial	Atp5mk	Q78IK2	Q78IK2	Atp5mk	ATP synthase membrane subunit K, mitochondrial	ATPMK_MOUSE	7	453127	444978	367517	421874	204645	199964	224123	209577	2.01298	0.00168164
Q99LC3	NADH dehydrogenase [ubiquinone] 1 alpha subcomplex subunit 10, mitochondrial	Ndufa10	Q99LC3	Q99LC3	Ndufa10	NADH dehydrogenase [ubiquinone] 1 alpha subcomplex subunit 10, mitochondrial	NDUAA_MOUSE	23	409397	335525	315637	353520	177121	165799	184067	175662	2.0125	0.00358905
A0A1L1SSV8	TAO kinase 2 (Fragment)	Taok2	A0A1L1SSV8	A0A1L1SSV8	Taok2	TAO kinase 2 (Fragment)	A0A1L1SSV8_MOUSE	6	30359	30394.4	32908.6	31220.7	18809.5	14207.4	13564.5	15527.1	2.01072	0.00106921
Q9CR68	Cytochrome b-c1 complex subunit Rieske, mitochondrial	Uqcrfs1	Q9CR68	Q9CR68	Uqcrfs1	Cytochrome b-c1 complex subunit Rieske, mitochondrial	UCRI_MOUSE	27	883931	773523	721972	793142	380030	374549	428853	394477	2.01061	0.00142356
Q8K2Y7	Large ribosomal subunit protein uL29m	Mrpl47	Q8K2Y7	Q8K2Y7	Mrpl47	Large ribosomal subunit protein uL29m	RM47_MOUSE	12	238105	290691	250334	259710	127977	127110	132547	129211	2.00996	0.00122321
Q9DCA2	Small ribosomal subunit protein uS11m	Mrps11	Q9DCA2	Q9DCA2;Q3TLY7;Q3U8Y1	Mrps11	Small ribosomal subunit protein uS11m	RT11_MOUSE	8	80677.3	78305.8	86017.1	81666.7	36725.3	37040.4	48154.3	40640	2.00952	0.000733789
Q9Z2X8	Kelch-like ECH-associated protein 1	Keap1	Q9Z2X8	Q9Z2X8;A0A1L1SS10;Q3UWI4	Keap1	Kelch-like ECH-associated protein 1	KEAP1_MOUSE	33	280939	258495	295055	278163	136699	148466	130211	138459	2.009	0.000302175
Q61102	Iron-sulfur clusters transporter ABCB7, mitochondrial	Abcb7	Q61102	Q61102	Abcb7	Iron-sulfur clusters transporter ABCB7, mitochondrial	ABCB7_MOUSE	19	142316	126672	126199	131729	53041.2	71745.6	72225.2	65670.7	2.0059	0.00131475
Q8BH59	Electrogenic aspartate/glutamate antiporter SLC25A12, mitochondrial	Slc25a12	Q8BH59	Q8BH59;V9GXX9	Slc25a12	Electrogenic aspartate/glutamate antiporter SLC25A12, mitochondrial	S2512_MOUSE	43	544030	447998	443436	478488	208987	243169	264151	238769	2.00398	0.0027882
Q5SUC9	Protein SCO1 homolog, mitochondrial	Sco1	Q5SUC9	Q5SUC9;Q3TJT6;Q5SUD5	Sco1	Protein SCO1 homolog, mitochondrial	SCO1_MOUSE	7	86292	78635.3	70188	78371.8	40984.6	32909.6	43497.2	39130.5	2.00283	0.00224517
Q810S1	Calcium uniporter regulatory subunit MCUb, mitochondrial	Mcub	Q810S1	Q810S1;A0A9S4GQC1;D6RIL8	Mcub	Calcium uniporter regulatory subunit MCUb, mitochondrial	MCUB_MOUSE	22	301413	236693	223602	253903	129706	122169	128646	126840	2.00175	0.00626618
Q9CWU6	Ubiquinol-cytochrome c reductase complex assembly factor 1	Uqcc1	Q9CWU6	Q9CWU6;A6PWX5;A6PWX7;A6PWX8;A6PWX9	Uqcc1	Ubiquinol-cytochrome c reductase complex assembly factor 1	UQCC1_MOUSE	11	61059.5	45046	43054.5	49720	26189.7	26314.1	22032.1	24845.3	2.00118	0.0132887
Q9CZ13	Cytochrome b-c1 complex subunit 1, mitochondrial	Uqcrc1	Q9CZ13	Q9CZ13;Q3THM1;Q3TIC8;Q8VEJ2	Uqcrc1	Cytochrome b-c1 complex subunit 1, mitochondrial	QCR1_MOUSE	30	1298510	1140620	956047	1.13173e+06	578789	522018	599049	566619	1.99733	0.00511833
Q5SSK3	Transcription elongation factor, mitochondrial	Tefm	Q5SSK3	Q5SSK3;Q8BTE4;Q8VE66	Tefm	Transcription elongation factor, mitochondrial	TEFM_MOUSE	10	53287.1	68806	69198	63763.7	28320.6	34649.8	32869.6	31946.7	1.99594	0.00463972
Q9CR62	Mitochondrial 2-oxoglutarate/malate carrier protein	Slc25a11	Q9CR62	Q9CR62;Q5SX53;Q9CTC7	Slc25a11	Mitochondrial 2-oxoglutarate/malate carrier protein	M2OM_MOUSE	22	1023990	753508	931579	903026	378952	443975	534788	452572	1.99532	0.00786333
Q9JL26	Formin-like protein 1	Fmnl1	Q9JL26	Q9JL26;A0A1W2P6X3;A2AB60	Fmnl1	Formin-like protein 1	FMNL1_MOUSE	8	49371.4	48689.7	35865.2	44642.1	25587.7	21590.6	19989	22389.1	1.99392	0.00905746
Q99LY9	NADH dehydrogenase [ubiquinone] iron-sulfur protein 5	Ndufs5	Q99LY9	Q99LY9;A0A1S6GWI4	Ndufs5	NADH dehydrogenase [ubiquinone] iron-sulfur protein 5	NDUS5_MOUSE	11	604263	500547	502836	535882	261361	267742	277357	268820	1.99346	0.00150207
Q8C2E4	Pentatricopeptide repeat-containing protein 1, mitochondrial	Ptcd1	Q8C2E4	Q8C2E4;Q3UCI6;Q6A032	Ptcd1	Pentatricopeptide repeat-containing protein 1, mitochondrial	PTCD1_MOUSE	22	92812.7	99089.8	100189	97363.8	55504.6	49471.5	41635.1	48870.4	1.99229	0.000468088
D2CKI9	UL16 binding protein 1	Ulbp1	D2CKI9;Q8HWA3;Q9D205	A0A1W2P7M5;D2CKI9;Q330P3;Q8HWA3;Q9D205	Ulbp1	UL16 binding protein 1	D2CKI9_MOUSE;Q8HWA3_MOUSE;Q9D205_MOUSE	8	36645.3	23562.2	36415.1	32207.5	12555.7	18634.4	17334.2	16174.8	1.99122	0.027026
O88448	Kinesin light chain 2	Klc2	O88448	O88448;Q91YS4;D3YXZ3	Klc2	Kinesin light chain 2	KLC2_MOUSE	30	384812	403255	371865	386644	207069	192097	183649	194272	1.99022	7.21622e-05
Q9CQN7	Large ribosomal subunit protein mL41	Mrpl41	Q9CQN7	Q9CQN7	Mrpl41	Large ribosomal subunit protein mL41	RM41_MOUSE	10	60685.7	76267.8	54827.6	63927	30792.6	32851.7	32907.9	32184.1	1.98629	0.00785959
Q9D855	Cytochrome b-c1 complex subunit 7	Uqcrb	Q9D855	Q9D855;Q9CQB4	Uqcrb	Cytochrome b-c1 complex subunit 7	QCR7_MOUSE	11	787884	625506	540158	651183	304851	294409	384352	327871	1.9861	0.0143237
Q9CXJ1	Probable glutamate--tRNA ligase, mitochondrial	Ears2	Q9CXJ1	Q9CXJ1	Ears2	Probable glutamate--tRNA ligase, mitochondrial	SYEM_MOUSE	18	51756	71945.1	58914.3	60871.8	30061.5	31867.2	30083.3	30670.7	1.98469	0.0070588
Q9CQZ6	NADH dehydrogenase [ubiquinone] 1 beta subcomplex subunit 3	Ndufb3	Q9CQZ6	Q9CQZ6;Q9D6H6	Ndufb3	NADH dehydrogenase [ubiquinone] 1 beta subcomplex subunit 3	NDUB3_MOUSE	7	300435	264545	225405	263462	140476	122893	134960	132776	1.98425	0.00421767
P60843	Eukaryotic initiation factor 4A-I	Eif4a1	P60843	P60843;Q3TFG3;Q3TGK7;Q3TLL6;Q3TSJ4;Q3UXC2;Q4FZL1;Q5F2A7;Q78WR5;Q3U8I0	Eif4a1	Eukaryotic initiation factor 4A-I	IF4A1_MOUSE	70	5719660	4641100	5224730	5.19516e+06	2492710	2984940	2379410	2619020	1.98363	0.00208011
A0A286YCV9	Kinesin family member 13B	Kif13b	A0A286YCV9;E9Q4K7	A0A286YCV9;A0A286YD28;E9Q4K7	Kif13b	Kinesin family member 13B	A0A286YCV9_MOUSE;E9Q4K7_MOUSE	82	278433	257939	264083	266818	137810	140952	124815	134526	1.9834	7.18463e-05
Q9ERS2	NADH dehydrogenase [ubiquinone] 1 alpha subcomplex subunit 13	Ndufa13	Q9ERS2	Q9ERS2	Ndufa13	NADH dehydrogenase [ubiquinone] 1 alpha subcomplex subunit 13	NDUAD_MOUSE	15	318400	271413	245258	278357	134473	138711	147918	140367	1.98306	0.00316832
P97450	ATP synthase-coupling factor 6, mitochondrial	Atp5pf	P97450	P97450;E9QAD6	Atp5pf	ATP synthase-coupling factor 6, mitochondrial	ATP5J_MOUSE	9	564261	444971	359786	456339	234213	204656	251547	230139	1.98289	0.0205322
Q9D6J6	NADH dehydrogenase [ubiquinone] flavoprotein 2, mitochondrial	Ndufv2	Q9D6J6	Q9D6J6;M0QWP9	Ndufv2	NADH dehydrogenase [ubiquinone] flavoprotein 2, mitochondrial	NDUV2_MOUSE	17	769066	695124	574787	679659	336969	315972	375524	342822	1.98254	0.0047235
Q922U2	Keratin, type II cytoskeletal 5	Krt5	Q922U2	Q922U2;Q32P04	Krt5	Keratin, type II cytoskeletal 5	K2C5_MOUSE	27	633870	701191	743537	692866	331303	396698	320748	349583	1.98198	0.000993118
Q8R2Q4	Ribosome-releasing factor 2, mitochondrial	Gfm2	Q8R2Q4	Q8R2Q4;E9Q7N5;Q3TSU6;Q3TML3;Q8C1C2	Gfm2	Ribosome-releasing factor 2, mitochondrial	RRF2M_MOUSE	29	64952	87269.3	93590.1	81937.1	35508.6	48767.4	39772	41349.3	1.98158	0.0130411
Q9DCT2	NADH dehydrogenase [ubiquinone] iron-sulfur protein 3, mitochondrial	Ndufs3	Q9DCT2	Q9DCT2	Ndufs3	NADH dehydrogenase [ubiquinone] iron-sulfur protein 3, mitochondrial	NDUS3_MOUSE	21	897638	622416	581360	700471	334345	358052	369119	353839	1.97963	0.025525
Q9CQA3	Succinate dehydrogenase [ubiquinone] iron-sulfur subunit, mitochondrial	Sdhb	Q9CQA3	Q9CQA3;Q0QEZ4;Q3TE45;Q9Z1Z5	Sdhb	Succinate dehydrogenase [ubiquinone] iron-sulfur subunit, mitochondrial	SDHB_MOUSE	27	1142440	962079	811275	971931	481197	441675	550083	490985	1.97955	0.00884101
P50544	Very long-chain specific acyl-CoA dehydrogenase, mitochondrial	Acadvl	P50544	P50544;B1AR28;Q3UJR6	Acadvl	Very long-chain specific acyl-CoA dehydrogenase, mitochondrial	ACADV_MOUSE	61	1035990	1180950	1055260	1.09073e+06	556865	532580	563632	551026	1.97946	0.000312698
Q8K2B3	Succinate dehydrogenase [ubiquinone] flavoprotein subunit, mitochondrial	Sdha	Q8K2B3	Q8K2B3;A0A1Y7VJ55	Sdha	Succinate dehydrogenase [ubiquinone] flavoprotein subunit, mitochondrial	SDHA_MOUSE	57	1568580	1589080	1471150	1.54294e+06	748500	757839	832890	779743	1.97878	7.16869e-05
Q99KD6	Cox7a2l protein	Cox7a2l	Q99KD6	Q99KD6	Cox7a2l	Cox7a2l protein	Q99KD6_MOUSE	2	257049	238022	209359	234810	117651	120296	118341	118763	1.97714	0.00111993
P51175	Protoporphyrinogen oxidase	Ppox	P51175	P51175;A0A0A6YX50;Q3UQA3	Ppox	Protoporphyrinogen oxidase	PPOX_MOUSE	19	239045	233246	205740	226010	119781	101649	121514	114315	1.97709	0.000760105
Q8BK72	Small ribosomal subunit protein mS27	Mrps27	Q8BK72	Q8BK72;Q80ZI4	Mrps27	Small ribosomal subunit protein mS27	RT27_MOUSE	31	286824	353118	335550	325164	167832	160148	166069	164683	1.97448	0.00130022
Q3UA16	Kinetochore protein Spc25	Spc25	Q3UA16	Q3UA16;A2AUT4	Spc25	Kinetochore protein Spc25	SPC25_MOUSE	11	79596.1	69704.9	75948.4	75083.1	39773	41112.3	33208.7	38031.3	1.97424	0.00060849
P62737	Actin, aortic smooth muscle	Acta2	P62737	P62737;P63268;P68033;P68134;Q3TG92;Q3U122;Q3UJ36;Q497E4;Q9CXK3;A0A1D5RM20;A0A494B9T3;D3YZY0;D3Z2K3;I6L9D2;Q3UBP6;Q3UBQ4;Q3UIJ3;Q61264;Q61273;Q61274;Q61275;Q61852	Acta2	Actin, aortic smooth muscle	ACTA_MOUSE	29	9073200	7349550	6648840	7690530	4153320	3524460	4009690	3.89582e+06	1.97404	0.00701471
P0C673	Immunoglobulin superfamily member 11	Igsf11	P0C673	P0C673;D3Z6S7	Igsf11	Immunoglobulin superfamily member 11	IGS11_MOUSE	7	980556	736207	767720	828161	457824	450994	350768	419862	1.97246	0.0083374
Q99JB2	Stomatin-like protein 2, mitochondrial	Stoml2	Q99JB2	Q99JB2	Stoml2	Stomatin-like protein 2, mitochondrial	STML2_MOUSE	24	376696	291842	242368	303635	154889	139091	168127	154036	1.9712	0.0203029
P19258	Protein Mpv17	Mpv17	P19258	P19258;G3UVW1;A0A0J9YVC7;D3YWI4;E9Q1I6;F8WHT5	Mpv17	Protein Mpv17	MPV17_MOUSE	3	140546	124036	102749	122444	60433.8	67766.4	58319.6	62173.3	1.96939	0.00596632
Q6NXY1	TBC1 domain family member 31	Tbc1d31	Q6NXY1	Q6NXY1;Q3UR49	Tbc1d31	TBC1 domain family member 31	TBC31_MOUSE	10	18260.6	14717.7	17445.6	16808	5717.66		11356.2	8536.93	1.96885	0.0461529
Q9CQ75	NADH dehydrogenase [ubiquinone] 1 alpha subcomplex subunit 2	Ndufa2	Q9CQ75	Q9CQ75	Ndufa2	NADH dehydrogenase [ubiquinone] 1 alpha subcomplex subunit 2	NDUA2_MOUSE	10	644264	598893	474819	572659	302956	279140	290823	290973	1.96808	0.00528762
Q9CQL5	Large ribosomal subunit protein uL18m	Mrpl18	Q9CQL5	Q9CQL5;Q8BTQ6	Mrpl18	Large ribosomal subunit protein uL18m	RM18_MOUSE	10	139918	136257	120443	132206	67023.8	62714.3	71880.8	67206.3	1.96717	0.00057416
Q9CQC7	NADH dehydrogenase [ubiquinone] 1 beta subcomplex subunit 4	Ndufb4	Q9CQC7	Q9CQC7;Q4VAE8;Q9DBH2	Ndufb4	NADH dehydrogenase [ubiquinone] 1 beta subcomplex subunit 4	NDUB4_MOUSE	10	606075	560966	478114	548385	282017	256032	298966	279005	1.9655	0.00241602
Q9CWV0	Mitochondrial assembly of ribosomal large subunit protein 1	Malsu1	Q9CWV0	Q9CWV0	Malsu1	Mitochondrial assembly of ribosomal large subunit protein 1	MASU1_MOUSE	5	78608.7	94995.8	79951.9	84518.8	41620.4	41032.6	46402.9	43018.6	1.9647	0.00167695
A0A0U1RNT4	RIKEN cDNA 1600014C10 gene	1600014C10Rik	A0A0U1RNT4;J3QPY0	A0A0U1RNT4;Q8WUR0;J3QPY0	1600014C10Rik	RIKEN cDNA 1600014C10 gene	A0A0U1RNT4_MOUSE;J3QPY0_MOUSE	2	78630.4	75569	76000.9	76733.4	32357.2	37386.5	47521.4	39088.4	1.96308	0.00117539
A0A8Z1S196	Ciliogenesis associated TTC17 interacting protein	Catip	A0A8Z1S196	A0A8V5KY96;A0A8Z1S196;F7AAT1	Catip	Ciliogenesis associated TTC17 interacting protein	A0A8Z1S196_MOUSE	1	12759.5	12773.4	10054.2	11862.4	4999.97	7047.57	6085.07	6044.2	1.9626	0.005748
Q8CEE7	Retinol dehydrogenase 13	Rdh13	Q8CEE7	Q8CEE7;D3YVJ8	Rdh13	Retinol dehydrogenase 13	RDH13_MOUSE	16	155488	120276	117316	131027	65199	73871.6	61624.5	66898.4	1.95859	0.00741351
Q80YD1	ATP-dependent RNA helicase SUPV3L1, mitochondrial	Supv3l1	Q80YD1	Q80YD1	Supv3l1	ATP-dependent RNA helicase SUPV3L1, mitochondrial	SUV3_MOUSE	31	86522	151091	143306	126973	67654.4	58503.6	68348.3	64835.4	1.95839	0.0392785
Q9D7A8	Armadillo repeat-containing protein 1	Armc1	Q9D7A8	Q9D7A8	Armc1	Armadillo repeat-containing protein 1	ARMC1_MOUSE	13	186665	176644	155430	172913	91749.5	82625.1	90598.8	88324.5	1.9577	0.000931676
P97287	Induced myeloid leukemia cell differentiation protein Mcl-1 homolog	Mcl1	P97287	P97287	Mcl1	Induced myeloid leukemia cell differentiation protein Mcl-1 homolog	MCL1_MOUSE	9	56778.6	67747.5	62653.6	62393.2	30533.9	32776	32340.8	31883.6	1.95691	0.000711155
Q91YT0	NADH dehydrogenase [ubiquinone] flavoprotein 1, mitochondrial	Ndufv1	Q91YT0	Q91YT0;D3YUM1;D3Z1U9;A0A494BAS8;D3YXX5;D3Z0K1	Ndufv1	NADH dehydrogenase [ubiquinone] flavoprotein 1, mitochondrial	NDUV1_MOUSE	32	487303	445778	374716	435932	212403	216674	239370	222816	1.95647	0.00327729
O35239	Tyrosine-protein phosphatase non-receptor type 9	Ptpn9	O35239	O35239;Q2M4G8	Ptpn9	Tyrosine-protein phosphatase non-receptor type 9	PTN9_MOUSE	33	398417	326001	365715	363378	172003	191172	194072	185749	1.95628	0.00128994
Q91VR2	ATP synthase subunit gamma, mitochondrial	Atp5f1c	Q91VR2	Q91VR2;A2AKU9;Q3UD06;Q8C2Q8;Q9D9D7;Q9ERA8;A2AKV0;A2AKV1;A2AKV2;A2AKV3	Atp5f1c	ATP synthase subunit gamma, mitochondrial	ATPG_MOUSE	29	1140920	1085020	993513	1073151	524030	558982	563105	548706	1.95579	0.000302324
Q8BUM9	Ubiquitin carboxyl-terminal hydrolase 43	Usp43	Q8BUM9	Q8BUM9;A6PWR8	Usp43	Ubiquitin carboxyl-terminal hydrolase 43	UBP43_MOUSE	7	27077.9	25577.4	22479.1	25044.8	12928.8	15125.9	10382.5	12812.4	1.95473	0.00315239
Q6P9L6	Kinesin-like protein KIF15	Kif15	Q6P9L6	Q6P9L6	Kif15	Kinesin-like protein KIF15	KIF15_MOUSE	68	130280	120130	120397	123602	66310.6	71613.4	51915.6	63279.9	1.95326	0.000875142
Q9D0D3	Poly(A) RNA polymerase, mitochondrial	Mtpap	Q9D0D3	Q9D0D3;A0A3Q4EC68;A0A3Q4EI56;Q8BRB4	Mtpap	Poly(A) RNA polymerase, mitochondrial	PAPD1_MOUSE	20	125751	135325	126563	129213	65448.3	57390	75636.9	66158.4	1.95309	0.000495731
Q921I6	SH3 domain-binding protein 4	Sh3bp4	Q921I6	Q921I6	Sh3bp4	SH3 domain-binding protein 4	SH3B4_MOUSE	36	151288	124787	144791	140289	71691	81665.1	62253.5	71869.9	1.95198	0.00216933
Q9CQH3	NADH dehydrogenase [ubiquinone] 1 beta subcomplex subunit 5, mitochondrial	Ndufb5	Q9CQH3	Q9CQH3;D3YX99;D3Z568;D3Z6W9;F6Y6V5;Q8BU20	Ndufb5	NADH dehydrogenase [ubiquinone] 1 beta subcomplex subunit 5, mitochondrial	NDUB5_MOUSE	11	314897	262449	254065	277137	129895	152421	143747	142021	1.95138	0.00256608
O55098	Serine/threonine-protein kinase 10	Stk10	O55098	O55098;A1A553;Q3UG53;Q5DTS2	Stk10	Serine/threonine-protein kinase 10	STK10_MOUSE	41	249192	298393	288645	278743	140920	143320	144627	142956	1.94986	0.000842295
Q9QYE5	Protein jagged-2	Jag2	Q9QYE5	Q9QYE5	Jag2	Protein jagged-2	JAG2_MOUSE	15	29812.6	31570.1	29218.8	30200.5	14709.6	18454.6	13332	15498.7	1.94858	0.000951522
Q8CCM6	Mitochondrial import inner membrane translocase subunit Tim21	Timm21	Q8CCM6	Q8CCM6;Q9CVT6	Timm21	Mitochondrial import inner membrane translocase subunit Tim21	TIM21_MOUSE	7	66632.1	46893.8	43173	52233	25112.1	35269.1	20152.3	26844.5	1.94576	0.0409019
Q80YS6	Actin filament-associated protein 1	Afap1	Q80YS6	Q80YS6	Afap1	Actin filament-associated protein 1	AFAP1_MOUSE	26	199178	190595	187057	192277	91385.9	112979	92309.8	98891.6	1.94432	0.000295233
Q8N9S3	Activator of 90 kDa heat shock protein ATPase homolog 2	Ahsa2	Q8N9S3	Q8N9S3;A2AF81;A2AF82	Ahsa2	Activator of 90 kDa heat shock protein ATPase homolog 2	AHSA2_MOUSE	22	204181	164495	183054	183910	97542	99836.7	86453.8	94610.8	1.94386	0.00184569
Q8R5A0	N-lysine methyltransferase SMYD2	Smyd2	Q8R5A0	Q8R5A0;Q9D177	Smyd2	N-lysine methyltransferase SMYD2	SMYD2_MOUSE	22	128430	105063	107777	113757	58352	58917.8	58367	58545.6	1.94304	0.00170764
Q9CWX2	Complex I intermediate-associated protein 30, mitochondrial	Ndufaf1	Q9CWX2	Q9CWX2;A0A0R4J081;A2AQ17	Ndufaf1	Complex I intermediate-associated protein 30, mitochondrial	CIA30_MOUSE	21	104773	104223	90449.5	99815.2	53024.5	49861.7	51285.7	51390.6	1.94228	0.000531825
P56480	ATP synthase subunit beta, mitochondrial	Atp5f1b	P56480	P56480	Atp5f1b	ATP synthase subunit beta, mitochondrial	ATPB_MOUSE	56	7703320	6140230	5622830	6.48879e+06	3260850	3201550	3566310	3.3429e+06	1.94107	0.00775935
Q9QUJ7	Long-chain-fatty-acid--CoA ligase 4	Acsl4	Q9QUJ7	Q9QUJ7;Q8BW44;Q91YN3	Acsl4	Long-chain-fatty-acid--CoA ligase 4	ACSL4_MOUSE	66	891367	662422	771886	775225	380736	443638	374198	399524	1.94037	0.00573512
Q9ER88	Small ribosomal subunit protein mS29	Dap3	Q9ER88	Q9ER88;A0A0R4J1B9;G3UWJ4;G3UWR5;G3UZC0;G3X9M0;G3UWM7;G3UWZ6;G3UYM6	Dap3	Small ribosomal subunit protein mS29	RT29_MOUSE	25	497565	658755	591167	582496	327465	272266	300871	300201	1.94035	0.00463067
O09030	Interleukin-13 receptor subunit alpha-1	Il13ra1	O09030	O09030;Q3UPQ9;Q8BNM4;Q8C1Z3	Il13ra1	Interleukin-13 receptor subunit alpha-1	I13R1_MOUSE	21	51856.1	54006.1	50152	52004.7	30109.9	27832	22475.7	26805.9	1.94005	0.000564323
Q99N89	Large ribosomal subunit protein mL43	Mrpl43	Q99N89	Q99N89;Q6P060;Q810B1;Q5RL20	Mrpl43	Large ribosomal subunit protein mL43	RM43_MOUSE	7	121366	126161	100045	115857	59707.5	63783	55727.7	59739.4	1.93938	0.00255989
Q3UK51	Small ribosomal subunit protein mS39	Ptcd3	Q3UK51	Q3UK51	Ptcd3	Small ribosomal subunit protein mS39	Q3UK51_MOUSE	5	63838.9	67484.4	69854.6	67059.3	34894.9	34675.7	34288.6	34619.7	1.93703	5.0811e-05
P08553	Neurofilament medium polypeptide	Nefm	P08553	P08553;A0A0R4J036;D3YZ35	Nefm	Neurofilament medium polypeptide	NFM_MOUSE	64	708645	680160	628824	672543	355277	349346	337140	347254	1.93674	0.000170332
O55055	tRNA (cytosine(38)-C(5))-methyltransferase	Trdmt1	O55055	O55055;Q5I0V6;Q8C7F0;Q8CE27	Trdmt1	tRNA (cytosine(38)-C(5))-methyltransferase	TRDMT_MOUSE	9	38959.7	30724.9	33711.8	34465.5	14561.2	24047	14787.4	17798.5	1.93642	0.0134184
Q3UA06	Pachytene checkpoint protein 2 homolog	Trip13	Q3UA06	Q3UA06	Trip13	Pachytene checkpoint protein 2 homolog	PCH2_MOUSE	27	381343	287798	365319	344820	172340	199959	162100	178133	1.93574	0.00579216
Q922S4	cGMP-dependent 3',5'-cyclic phosphodiesterase	Pde2a	Q922S4	A0A1B0GRJ9;Q922S4;F7D3W5;Q3TD37;Q3TY50;Q3TYK5;Q5PR72;Q3TYU3	Pde2a	cGMP-dependent 3',5'-cyclic phosphodiesterase	PDE2A_MOUSE	10	53076.3	48204.4	40870.2	47383.6	24525.9	26809.2	22113.4	24482.8	1.93538	0.00381159
E9Q9R9	Disks large homolog 5	Dlg5	E9Q9R9	E9Q9R9;F6YZU5;Q3UH41;Q6NXJ3;E9Q9I2;F6VMK9	Dlg5	Disks large homolog 5	DLG5_MOUSE	55	97626	91350.5	106263	98413.2	50367.9	53824.3	48500.6	50897.6	1.93355	0.000493783
Q8JZS9	Large ribosomal subunit protein mL48	Mrpl48	Q8JZS9	Q8JZS9;A0A140LHD4;A0A140LHT6;A0A140LI38;A0A140LI40;A2VCS1;E9QPQ8	Mrpl48	Large ribosomal subunit protein mL48	RM48_MOUSE	6	86700.3	102068	88290.4	92352.9	50866.4	47857.9	44630.6	47785	1.93268	0.00101837
Q3URS9	Mitochondrial potassium channel	Ccdc51	Q3URS9	Q3URS9	Ccdc51	Mitochondrial potassium channel	MITOK_MOUSE	13	66048.1	69844.1	65770	67220.7	34618.8	31244	38537.7	34800.2	1.93162	0.000198795
A0A5F8MP92	Exocyst complex component	Exoc6	A0A5F8MP92;Q3U9D6	A0A5F8MP92;Q3U9D6	Exoc6	Exocyst complex component	A0A5F8MP92_MOUSE;Q3U9D6_MOUSE	1	34170.5	36907.6	22467.3	31181.8	21048	12355.4	15087.1	16163.5	1.92915	0.0426318
Q9JLJ5	Elongation of very long chain fatty acids protein 1	Elovl1	Q9JLJ5	Q9JLJ5;Q548M4;Q4V9V3;Q9WU14	Elovl1	Elongation of very long chain fatty acids protein 1	ELOV1_MOUSE	5	48659.2	43764.8	65642.3	52688.8	20410.7	29318.3	32212.1	27313.7	1.92902	0.0279351
Q9D3D9	ATP synthase subunit delta, mitochondrial	Atp5f1d	Q9D3D9	Q9D3D9;Q4FK74;Q9D0J2;D3Z7S4	Atp5f1d	ATP synthase subunit delta, mitochondrial	ATPD_MOUSE	5	1511710	1282890	1155000	1.31653e+06	642748	756055	649172	682658	1.92854	0.0045926
Q6P8I6	Cytochrome c oxidase assembly protein COX11, mitochondrial	Cox11	Q6P8I6	Q6P8I6;Q5SRC5	Cox11	Cytochrome c oxidase assembly protein COX11, mitochondrial	COX11_MOUSE	3	26663.6	28133.1	23941	26245.9	10538.4	13752.5	16559.1	13616.7	1.92748	0.00404931
Q9WV85	Nucleoside diphosphate kinase 3	Nme3	Q9WV85	Q9WV85;Q9CWA5	Nme3	Nucleoside diphosphate kinase 3	NDK3_MOUSE	9	181139	165143	175729	174004	81826.5	90800.6	98423.6	90350.2	1.92588	0.000238575
Q9DCJ5	NADH dehydrogenase [ubiquinone] 1 alpha subcomplex subunit 8	Ndufa8	Q9DCJ5	Q9DCJ5;A0A1S6GWI0	Ndufa8	NADH dehydrogenase [ubiquinone] 1 alpha subcomplex subunit 8	NDUA8_MOUSE	15	1220640	932834	798344	983939	537512	454562	541415	511163	1.9249	0.0208132
Q61879	Myosin-10	Myh10	Q61879	Q61879;Q6URW6;Q3UH59;A0A140LI60;K3W4R2;Q5SV64;Q80T68;Q8BLI1;Q8BLI3;Q8BWI3	Myh10	Myosin-10	MYH10_MOUSE	197	932647	737555	725848	798683	416479	396388	431932	414933	1.92485	0.0048162
Q9DCQ5	Dense incisors	4930453N24Rik	Q9DCQ5	Q3TTL0;Q9DCQ5	4930453N24Rik	Dense incisors	Q9DCQ5_MOUSE	1		6762.45	7493.67	7128.06	2775.53	4852.75	3481.33	3703.2	1.92484	0.0260662
P59267	Palmitoyltransferase ZDHHC2	Zdhhc2	P59267	P59267;A0JP44;A4FUU5	Zdhhc2	Palmitoyltransferase ZDHHC2	ZDHC2_MOUSE	4	15417.9	11187	15392.8	13999.2	8776.51	6886.61	6156.96	7273.36	1.92473	0.0138945
Q9CR59	Large ribosomal subunit protein mL64	Gadd45gip1	Q9CR59	Q9CR59	Gadd45gip1	Large ribosomal subunit protein mL64	G45IP_MOUSE	8	76304.8	137524	119015	110948	60852.5	48569.5	63510.7	57644.2	1.9247	0.0463877
P48962	ADP/ATP translocase 1	Slc25a4	P48962	P48962;Q8BVI9	Slc25a4	ADP/ATP translocase 1	ADT1_MOUSE	22	5306120	4784610	4020150	4.70363e+06	2417660	2211370	2703130	2.44405e+06	1.92452	0.00482492
A0A0R4J0T4	IkappaB kinase	Ikbkb	A0A0R4J0T4;Q05DR8;Q5D0E0	Q5D0E0;A0A0R4J0T4;Q05DR8	Ikbkb	IkappaB kinase	A0A0R4J0T4_MOUSE;Q05DR8_MOUSE;Q5D0E0_MOUSE	2	20288.5	21592.3	19981.9	20620.9	11932.9	13456.3	6779.43	10722.9	1.92308	0.00890827
P56382	ATP synthase subunit epsilon, mitochondrial	Atp5f1e	P56382	P56382;Q545F5;Q6VEU5	Atp5f1e	ATP synthase subunit epsilon, mitochondrial	ATP5E_MOUSE	3	540100	613596	586642	580113	291128	326274	287884	301762	1.92242	0.000355298
Q99M87	DnaJ homolog subfamily A member 3, mitochondrial	Dnaja3	Q99M87	Q99M87;Q3TJA9	Dnaja3	DnaJ homolog subfamily A member 3, mitochondrial	DNJA3_MOUSE	21	107168	106544	93097.9	102270	54049.8	51472.9	54107	53209.9	1.92201	0.000464618
Q9DBL9	1-acylglycerol-3-phosphate O-acyltransferase ABHD5	Abhd5	Q9DBL9	Q9DBL9;Q922Z5	Abhd5	1-acylglycerol-3-phosphate O-acyltransferase ABHD5	ABHD5_MOUSE	5	266672	249226	226380	247426	140361	121069	125561	128997	1.91808	0.00081513
B1ASP2	Tyrosine-protein kinase	Jak1	B1ASP2;Q3U8P8;Q3URU8;Q3UZ30;Q8CFX4	B1ASP2;Q3U8P8;Q3URU8;Q3UZ30;Q8CFX4	Jak1	Tyrosine-protein kinase	B1ASP2_MOUSE;Q3U8P8_MOUSE;Q3URU8_MOUSE;Q3UZ30_MOUSE;Q8CFX4_MOUSE	3	93587.8	76805.1	68961.3	79784.7	33942.8	55334.8	35877.4	41718.3	1.91246	0.0188156
Q9QZH6	Evolutionarily conserved signaling intermediate in Toll pathway, mitochondrial	Ecsit	Q9QZH6	Q9QZH6;A0A0R4J174	Ecsit	Evolutionarily conserved signaling intermediate in Toll pathway, mitochondrial	ECSIT_MOUSE	18	99890.7	99244	79170.9	92768.5	46733.8	47051.1	51958.6	48581.2	1.90956	0.00323532
Q60932	Voltage-dependent anion-selective channel protein 1	Vdac1	Q60932	Q60932;F2Z471;Q3THL7;Q3TIG8	Vdac1	Voltage-dependent anion-selective channel protein 1	VDAC1_MOUSE	43	3623170	3078520	2851430	3.18437e+06	1686980	1543850	1778560	1.6698e+06	1.90704	0.00317239
Q9CQ92	Mitochondrial fission 1 protein	Fis1	Q9CQ92	Q9CQ92;G3X9U9	Fis1	Mitochondrial fission 1 protein	FIS1_MOUSE	12	432975	386307	358629	392637	234772	180221	202796	205930	1.90666	0.00224813
Q78YY6	DnaJ homolog subfamily C member 15	Dnajc15	Q78YY6	Q78YY6	Dnajc15	DnaJ homolog subfamily C member 15	DJC15_MOUSE	9	51341.2	43799.8	34343.9	43161.6	27128	20249.5	20593.3	22656.9	1.90501	0.0191771
Q9CQ06	Large ribosomal subunit protein uL24m	Mrpl24	Q9CQ06	Q9CQ06	Mrpl24	Large ribosomal subunit protein uL24m	RM24_MOUSE	14	157660	205730	179621	181004	90425.3	91929.9	103841	95398.7	1.89734	0.0041477
Q8JZU6	PX domain-containing protein 1	Pxdc1	Q8JZU6	Q8JZU6	Pxdc1	PX domain-containing protein 1	PXDC1_MOUSE	6	119524	94726.6	97906.9	104052	53762	56814.3	54109.4	54895.2	1.89547	0.00331694
Q9DB77	Cytochrome b-c1 complex subunit 2, mitochondrial	Uqcrc2	Q9DB77	Q9DB77	Uqcrc2	Cytochrome b-c1 complex subunit 2, mitochondrial	QCR2_MOUSE	32	736502	706004	628836	690447	357995	342653	392171	364273	1.89541	0.000756217
P97762	Retinitis pigmentosa 9 protein homolog	rp9	P97762	P97762;A0A1L1SU01;Q3TH81;Q3UGI5;Q3UK75	rp9	Retinitis pigmentosa 9 protein homolog	RP9_MOUSE	7		12891	10379.2	11635.1	5233.4	5016.05	8173.45	6140.97	1.89467	0.0423165
Q922Q4	Pyrroline-5-carboxylate reductase 2	Pycr2	Q922Q4	Q922Q4;Q3TMZ1;Q3TJ21	Pycr2	Pyrroline-5-carboxylate reductase 2	P5CR2_MOUSE	35	618932	708943	646838	658238	327247	349984	365552	347594	1.8937	0.000420856
O35972	Large ribosomal subunit protein uL23m	Mrpl23	O35972	O35972;A0A1B0GQZ1;A0A1B0GSZ9	Mrpl23	Large ribosomal subunit protein uL23m	RM23_MOUSE	11	218634	273725	229575	240645	133310	117626	130385	127107	1.89324	0.00291871
Q9JI39	ATP-binding cassette sub-family B member 10, mitochondrial	Abcb10	Q9JI39	Q9JI39	Abcb10	ATP-binding cassette sub-family B member 10, mitochondrial	ABCBA_MOUSE	18	150074	132217	115102	132464	68126.5	71348.8	70607.2	70027.5	1.8916	0.00353423
P52503	NADH dehydrogenase [ubiquinone] iron-sulfur protein 6, mitochondrial	Ndufs6	P52503	P52503	Ndufs6	NADH dehydrogenase [ubiquinone] iron-sulfur protein 6, mitochondrial	NDUS6_MOUSE	8	269754	272399	262117	268090	136345	140706	148178	141743	1.89138	1.0726e-05
O70126	Aurora kinase B	Aurkb	O70126	O70126	Aurkb	Aurora kinase B	AURKB_MOUSE	16	96468.5	114069	107385	105974	48955.9	60357.2	58821.1	56044.7	1.89089	0.00133164
Q9D8Y1	Transmembrane protein 126A	Tmem126a	Q9D8Y1	Q9D8Y1	Tmem126a	Transmembrane protein 126A	T126A_MOUSE	6	131288	112079	95407	112925	57752.8	60913.5	60806.8	59824.4	1.8876	0.00699791
Q9D8P4	Large ribosomal subunit protein bL17m	Mrpl17	Q9D8P4	Q9D8P4;H3BIZ3;H3BJT9	Mrpl17	Large ribosomal subunit protein bL17m	RM17_MOUSE	11	253025	276112	268848	265995	146744	132344	143672	140920	1.88756	0.0001027
Q9DCS9	NADH dehydrogenase [ubiquinone] 1 beta subcomplex subunit 10	Ndufb10	Q9DCS9	Q9DCS9	Ndufb10	NADH dehydrogenase [ubiquinone] 1 beta subcomplex subunit 10	NDUBA_MOUSE	14	267319	210948	187839	222035	117267	107737	127983	117662	1.88706	0.0127254
Q60931	Voltage-dependent anion-selective channel protein 3	Vdac3	Q60931	Q60931;J3QMG3;Q3TTN3;Q3TX38;Q5EBQ0	Vdac3	Voltage-dependent anion-selective channel protein 3	VDAC3_MOUSE	29	1185210	812929	985208	994449	483098	517132	581154	527128	1.88654	0.013727
P48760	Folylpolyglutamate synthase, mitochondrial	Fpgs	P48760	P48760;A0A0A6YX96;A2AK70	Fpgs	Folylpolyglutamate synthase, mitochondrial	FOLC_MOUSE	15	29589.9	33049.9	38847	33828.9	21756.6	17408.2	14688.1	17951	1.88452	0.00947569
Q9D338	Large ribosomal subunit protein bL19m	Mrpl19	Q9D338	Q9D338;Q3URF5;Q6P8U3	Mrpl19	Large ribosomal subunit protein bL19m	RM19_MOUSE	18	271295	300991	242101	271462	118031	149857	164412	144100	1.88385	0.00430146
Q6ZWQ9	Myosin, light chain 12A, regulatory, non-sarcomeric	Myl12a	Q6ZWQ9	Q6ZWQ9;Q922W7;Q9CXD2;Q9D6E6	Myl12a	Myosin, light chain 12A, regulatory, non-sarcomeric	Q6ZWQ9_MOUSE	13	4541290	3208620	3591670	3.78053e+06	1761260	2079980	2181170	2007470	1.88323	0.0130146
Q8VC74	Cytochrome c oxidase assembly protein COX18, mitochondrial	Cox18	Q8VC74	Q8VC74;B7ZNW4;G5E8U6	Cox18	Cytochrome c oxidase assembly protein COX18, mitochondrial	COX18_MOUSE	6	41151.4	41149.1	44535.5	42278.7	20513.8	20958	25917.5	22463.1	1.88214	0.00066179
Q14C51	Small ribosomal subunit protein mS39	Ptcd3	Q14C51	Q14C51;Q3UK51;Q8BSI7	Ptcd3	Small ribosomal subunit protein mS39	PTCD3_MOUSE	30	109688	125294	112857	115946	57286.7	60218.2	67335.4	61613.4	1.88184	0.000640395
Q9D6J5	NADH dehydrogenase [ubiquinone] 1 beta subcomplex subunit 8, mitochondrial	Ndufb8	Q9D6J5	Q9D6J5;E9Q9J5;F6VCY0;F6Z9R1;Q3V406	Ndufb8	NADH dehydrogenase [ubiquinone] 1 beta subcomplex subunit 8, mitochondrial	NDUB8_MOUSE	15	284513	246268	209772	246851	134021	114061	145615	131232	1.88102	0.00788595
Q3U2D1	UPAR/Ly6 domain-containing protein	Plaur	Q3U2D1	Q3U2D1	Plaur	UPAR/Ly6 domain-containing protein	Q3U2D1_MOUSE	1	350130	263045	286700	299958	163310	140290	174993	159531	1.88025	0.00734091
Q8C147	Dedicator of cytokinesis protein 8	Dock8	Q8C147	Q8C147;B9EJ70	Dock8	Dedicator of cytokinesis protein 8	DOCK8_MOUSE	30	99593.3	87011.3	98581.6	95062.1	52913.1	48276.6	50575	50588.2	1.87913	0.000472215
Q07417	Short-chain specific acyl-CoA dehydrogenase, mitochondrial	Acads	Q07417	Q07417	Acads	Short-chain specific acyl-CoA dehydrogenase, mitochondrial	ACADS_MOUSE	34	239094	314673	274728	276165	140285	144756	156200	147080	1.87765	0.004454
Q8BP74	L-seryl-tRNA(Sec) kinase	Pstk	Q8BP74	Q8BP74;A0A140LI89	Pstk	L-seryl-tRNA(Sec) kinase	PSTK_MOUSE	4	32117.5	31017.5	26492.6	29875.9	16851.1	15493.6	15448	15930.9	1.87534	0.0014386
Q9DC70	NADH dehydrogenase [ubiquinone] iron-sulfur protein 7, mitochondrial	Ndufs7	Q9DC70	Q9DC70	Ndufs7	NADH dehydrogenase [ubiquinone] iron-sulfur protein 7, mitochondrial	NDUS7_MOUSE	18	289904	222577	220358	244280	122266	128427	140855	130516	1.87165	0.00835242
Q99N96	Large ribosomal subunit protein uL1m	Mrpl1	Q99N96	Q99N96;Q9D3F3;Q9CUL8	Mrpl1	Large ribosomal subunit protein uL1m	RM01_MOUSE	19	113232	162957	141409	139199	64099.2	85924.1	73129.3	74384.2	1.87136	0.0145991
P25322	G1/S-specific cyclin-D1	Ccnd1	P25322	P25322;Q790L7;B2M0W7;Q3TC96	Ccnd1	G1/S-specific cyclin-D1	CCND1_MOUSE	11	40427.2	46036.3	43720.2	43394.6	23556.9	20815	25212.6	23194.8	1.87087	0.000619962
Q99N84	Small ribosomal subunit protein mS40	Mrps18b	Q99N84	Q99N84;Q3THT9;Q3TKB7;G3UX79;G3UYQ9;G3UYX8	Mrps18b	Small ribosomal subunit protein mS40	RT18B_MOUSE	14	167640	213938	198240	193273	98953.8	99729.2	111336	103340	1.87027	0.00315829
Q59J78	NADH dehydrogenase [ubiquinone] 1 alpha subcomplex assembly factor 2	Ndufaf2	Q59J78	Q59J78;A0A286YDL9;A0A286YE33;A0A286YE75	Ndufaf2	NADH dehydrogenase [ubiquinone] 1 alpha subcomplex assembly factor 2	NDUF2_MOUSE	15	203452	191664	175606	190241	109137	91964.3	104249	101783	1.86907	0.000755715
Q8VCK5	Kelch-like protein 20	Klhl20	Q8VCK5	Q8VCK5	Klhl20	Kelch-like protein 20	KLH20_MOUSE	5	29433.2	33599.9	40232.9	34422	15779.2	20050	19466	18431.7	1.86754	0.00945029
Q504M2	Pyruvate dehydrogenase phosphatase catalytic subunit 2	Pdp2	Q504M2;Q5DTY5	Q504M2;Q5DTY5	Pdp2	Pyruvate dehydrogenase phosphatase catalytic subunit 2	Q504M2_MOUSE;Q5DTY5_MOUSE	13	60046.8	53142	54135.4	55774.7	27450.5	27121.6	35031.5	29867.9	1.86738	0.00153052
Q9CSU7	Uncharacterized protein (Fragment)	2810004N23Rik	Q9CSU7	Q8CIL4;Q3TKJ9;Q9CSU7	2810004N23Rik	Uncharacterized protein (Fragment)	Q9CSU7_MOUSE	8	20319.2	18463.6	21648.4	20143.7	11134.6	10271.9	11058	10821.5	1.86145	0.000639325
Q8VE22	Small ribosomal subunit protein mS23	Mrps23	Q8VE22	Q8VE22;Q3THH3;A7M7Q8;F7ARZ1;Q3TI14;Q99LZ4	Mrps23	Small ribosomal subunit protein mS23	RT23_MOUSE	15	224963	263154	215494	234537	129818	120959	127346	126041	1.8608	0.00184497
Q9EQT6	Synaptotagmin-13	Syt13	Q9EQT6	Q9EQT6	Syt13	Synaptotagmin-13	SYT13_MOUSE	14	211739	184863	206615	201072	116929	111006	96528.4	108154	1.85912	0.00081365
P03888	NADH-ubiquinone oxidoreductase chain 1	Mtnd1	P03888	P03888;Q4JFN6;A0A023J5Z6;A0A023J609;A0A023J624;A0A023J675;A0A023J6A1;A0A023J6B5;A0A023J6F7;A0A023J6L7;A0A067XKM5;A0A067XKW4;A0A067XL97;A0A075DCA9;A0A0F6PXJ9;A0A141CM15;A0A141CM41;A0A7U3PY34;A3E4A7;A3R452;B9V1J9;G3EB90;Q3TNL9;Q5GA84;Q7JD06	Mtnd1	NADH-ubiquinone oxidoreductase chain 1	NU1M_MOUSE	8	209304	157668	198256	188409	76319.7	124021	103803	101381	1.85842	0.0141374
Q80TN7	Neuron navigator 3	Nav3	Q80TN7	Q80TN7;A0A571BDN3;A0A668KM70;E9QMF5	Nav3	Neuron navigator 3	NAV3_MOUSE	19	41620.4	60293	46768.1	49560.5	29564.4	27729.9	22711.9	26668.7	1.85837	0.0181714
P99028	Cytochrome b-c1 complex subunit 6, mitochondrial	Uqcrh	P99028	P99028;Q8BMU6	Uqcrh	Cytochrome b-c1 complex subunit 6, mitochondrial	QCR6_MOUSE	9	671972	599405	429978	567118	291646	273122	350742	305170	1.85837	0.0255116
Q9CXZ1	NADH dehydrogenase [ubiquinone] iron-sulfur protein 4, mitochondrial	Ndufs4	Q9CXZ1	Q9CXZ1;E9QPX3;Q923F9	Ndufs4	NADH dehydrogenase [ubiquinone] iron-sulfur protein 4, mitochondrial	NDUS4_MOUSE	8	165441	139132	124559	143044	69711	79181.9	82045.9	76979.6	1.85821	0.00620126
Q9DCX2	ATP synthase subunit d, mitochondrial	Atp5pd	Q9DCX2	Q9DCX2;B1ASE2	Atp5pd	ATP synthase subunit d, mitochondrial	ATP5H_MOUSE	22	1508440	1284190	1103740	1298790	727272	629916	739942	699043	1.85795	0.00797672
Q8C9H6	Striatin-interacting proteins 2	Strip2	Q8C9H6	Q8C9H6;B2RW20;E9QN41	Strip2	Striatin-interacting proteins 2	STRP2_MOUSE	5	34677.7	31337.1	34577.7	33530.8	19205.7	17100.1	17899.1	18068.3	1.85578	0.000251046
Q8C163	Nuclease EXOG, mitochondrial	Exog	Q8C163	Q8C163;A0A1L1SS05	Exog	Nuclease EXOG, mitochondrial	EXOG_MOUSE	13	72578.1	67590.5	59783	66650.5	35936.4	37223.5	34625.3	35928.4	1.85509	0.00126955
Q9WVD4	H(+)/Cl(-) exchange transporter 5	Clcn5	Q9WVD4	Q9WVD4;Q3UL16;Q8CI67;Q8C6W8	Clcn5	H(+)/Cl(-) exchange transporter 5	CLCN5_MOUSE	29	811578	592560	677044	693727	372640	402986	346294	373973	1.85502	0.00830131
Q99N94	Large ribosomal subunit protein bL9m	Mrpl9	Q99N94	Q14B21;Q99N94;Q3UK02	Mrpl9	Large ribosomal subunit protein bL9m	RM09_MOUSE	12	305532	386814	388069	360138	203293	195402	183911	194202	1.85445	0.00399861
Q9CXJ4	Mitochondrial potassium channel ATP-binding subunit	Abcb8	Q9CXJ4	Q9CXJ4	Abcb8	Mitochondrial potassium channel ATP-binding subunit	MITOS_MOUSE	18	78941.5	65468.1	57433.3	67281	33726.4	36698	38419.7	36281.4	1.85442	0.00848232
Q99MR8	Methylcrotonoyl-CoA carboxylase subunit alpha, mitochondrial	Mccc1	Q99MR8	Q99MR8;A0A0G2JF64;Q3TVD9	Mccc1	Methylcrotonoyl-CoA carboxylase subunit alpha, mitochondrial	MCCA_MOUSE	33	48335.4	62235.8	56703.6	55758.3	28585.9	29106.7	32512.2	30068.3	1.85439	0.00369364
A0A087WNW8	CLIP associating protein 1	Clasp1	A0A087WNW8;A0A087WQF1	A0A087WNW8;A0A087WQF1;A0A087WS18;A5D6Q8;B2RY22;E9Q6L0;J3QP81	Clasp1	CLIP associating protein 1	A0A087WNW8_MOUSE;A0A087WQF1_MOUSE	3	36076.6	33659.5	40311.1	36682.4	16860.1	18432.6	24052.1	19781.6	1.85437	0.00444484
Q8R2L5	Small ribosomal subunit protein bS18m	Mrps18c	Q8R2L5	Q8R2L5	Mrps18c	Small ribosomal subunit protein bS18m	RT18C_MOUSE	5	94653.5	137511	117266	116477	60523.4	59332.2	68724.4	62860	1.85296	0.0135494
Q99N87	Small ribosomal subunit protein uS5m	Mrps5	Q99N87	Q99N87;Q3U2U4	Mrps5	Small ribosomal subunit protein uS5m	RT05_MOUSE	22	131726	159946	151556	147743	77181.1	73210.3	89180.6	79857.3	1.85008	0.00214842
F8TZM2	Polyprotein (Fragment)		F8TZM2;F8TZM4;F8TZM6	F8TZM2;F8TZM4;F8TZM6		Polyprotein (Fragment)	F8TZM2_MOUSE;F8TZM4_MOUSE;F8TZM6_MOUSE	1	113018	104198	75563.3	97593.1	58817.4	49457.8	50099.8	52791.7	1.84865	0.0186384
Q99N93	Large ribosomal subunit protein uL16m	Mrpl16	Q99N93	Q99N93;Q9CSU4	Mrpl16	Large ribosomal subunit protein uL16m	RM16_MOUSE	12	94401.6	106670	93705.9	98259.2	57202.6	49115.6	53159.4	53159.2	1.84839	0.000723148
O35929	GTP-binding protein REM 1	Rem1	O35929	O35929;B2RWZ4	Rem1	GTP-binding protein REM 1	REM1_MOUSE	25	288335	263023	259736	270365	144012	151387	144073	146491	1.84561	0.000188432
Q8K3J1	NADH dehydrogenase [ubiquinone] iron-sulfur protein 8, mitochondrial	Ndufs8	Q8K3J1	Q8K3J1;Q3UY05;Q5M9P5;Q8VC72	Ndufs8	NADH dehydrogenase [ubiquinone] iron-sulfur protein 8, mitochondrial	NDUS8_MOUSE	12	463188	372644	345675	393836	221585	185148	233450	213394	1.84558	0.00931186
Q6IFX2	Keratin, type I cytoskeletal 42	Krt42	Q6IFX2	Q6IFX2	Krt42	Keratin, type I cytoskeletal 42	K1C42_MOUSE	17	125987	104698	117970	116218	67848.1	66040.6	55144.1	63010.9	1.84442	0.0019497
Q8BPE4	Transmembrane protein 177	Tmem177	Q8BPE4	Q8BPE4	Tmem177	Transmembrane protein 177	TM177_MOUSE	5	46000.6	28460.4	31784.8	35415.3	16467	19508.7	21710.5	19228.7	1.84179	0.0443038
P61208	ADP-ribosylation factor-like protein 4C	Arl4c	P61208	P61208;Q1LZJ1;Q3TE09;Q810L2;Q8BV33	Arl4c	ADP-ribosylation factor-like protein 4C	ARL4C_MOUSE	5	33455.3	35409.9	35332.7	34732.6	16853.6	26373.1	13403.6	18876.8	1.83997	0.0156812
Q00547	Hyaluronan mediated motility receptor	Hmmr	Q00547	Q00547;Q8VDR2;Q3UPW7	Hmmr	Hyaluronan mediated motility receptor	HMMR_MOUSE	19	84085.1	96681.8	84729.8	88498.9	45727.3	38341.9	60253.5	48107.6	1.8396	0.00610993
Q91WD5	NADH dehydrogenase [ubiquinone] iron-sulfur protein 2, mitochondrial	Ndufs2	Q91WD5	Q91WD5;A0A0A6YW30;A0A0A6YXD3;D3YXT0	Ndufs2	NADH dehydrogenase [ubiquinone] iron-sulfur protein 2, mitochondrial	NDUS2_MOUSE	35	457570	383295	346548	395804	213824	209854	221945	215208	1.83917	0.00533484
Q9JKF7	Large ribosomal subunit protein mL39	Mrpl39	Q9JKF7	Q9JKF7;Q8CCX9	Mrpl39	Large ribosomal subunit protein mL39	RM39_MOUSE	30	229532	263874	237168	243525	131308	125614	140471	132464	1.83842	0.000595691
Q8JZP9	GAS2-like protein 1	Gas2l1	Q8JZP9	Q8JZP9	Gas2l1	GAS2-like protein 1	GA2L1_MOUSE	17	55473.6	51885.4	49655.1	52338	31628.3	27185.4	26682.7	28498.8	1.8365	0.00049848
Q9D1C2	Protein chibby homolog 1	Cby1	Q9D1C2	Q9D1C2	Cby1	Protein chibby homolog 1	CBY1_MOUSE	9	42835.8	55256.8	44742.8	47611.8	26714.5	26948.6	24124.9	25929.3	1.83621	0.0054472
P31750	RAC-alpha serine/threonine-protein kinase	Akt1	P31750	P31750;D3Z783;Q8BS26	Akt1	RAC-alpha serine/threonine-protein kinase	AKT1_MOUSE	45	274839	255715	311973	280842	144677	173628	140870	153058	1.83487	0.00279718
Q9D023	Mitochondrial pyruvate carrier 2	Mpc2	Q9D023	Q9D023	Mpc2	Mitochondrial pyruvate carrier 2	MPC2_MOUSE	9	199363	181318	190617	190433	85917.5	112191	113536	103882	1.83317	0.00113515
A3KGS3	Ral GTPase-activating protein subunit alpha-2	Ralgapa2	A3KGS3	A3KGS3;A0A0A0MQD7;A0A2I3BPN8;B2RX86	Ralgapa2	Ral GTPase-activating protein subunit alpha-2	RGPA2_MOUSE	37	59334.8	45651	53241	52742.3	30235.6	30859.9	25241.9	28779.1	1.83266	0.00524918
Q8VD26	Transmembrane protein 143	Tmem143	Q8VD26	Q8VD26;A0A1B0GR29;A0A1B0GT63;G3X9F4	Tmem143	Transmembrane protein 143	TM143_MOUSE	3	61794.4	46052.1	45551.5	51132.7	26008.8	33501.7	24199.2	27903.2	1.8325	0.0184208
Q91YJ5	Translation initiation factor IF-2, mitochondrial	Mtif2	Q91YJ5	Q91YJ5	Mtif2	Translation initiation factor IF-2, mitochondrial	IF2M_MOUSE	21	65102.2	86933.7	87447.7	79827.9	47425.8	44331.4	39214.1	43657.1	1.82852	0.00951168
Q9ESN5	Centromere protein K	Cenpk	Q9ESN5	Q9ESN5;A0A0R4J037	Cenpk	Centromere protein K	CENPK_MOUSE	4	15877.7	10279.8	12476.3	12877.9	6497.47	5204.83	9426.74	7043.01	1.82847	0.0467129
Q91XC0	LIM domain-containing protein ajuba	Ajuba	Q91XC0	Q91XC0	Ajuba	LIM domain-containing protein ajuba	AJUBA_MOUSE	14	85883.3	93996	85621.7	88500.3	52308.9	51848.9	41137.8	48431.9	1.82732	0.000932065
Q9D1I2	Caspase recruitment domain-containing protein 19	Card19	Q9D1I2	Q9D1I2;B2RV71	Card19	Caspase recruitment domain-containing protein 19	CAR19_MOUSE	16	115831	93092.2	90705.3	99876.2	47312.2	61486.2	55414.3	54737.6	1.82464	0.00740456
Q9CR58	Kidney mitochondrial carrier protein 1	Slc25a30	Q9CR58	Q9CR58	Slc25a30	Kidney mitochondrial carrier protein 1	KMCP1_MOUSE	6	21536.8	21571.2	22201.2	21769.7	9109.98		14769.1	11939.5	1.82333	0.0190785
Q91VA6	Polymerase delta-interacting protein 2	Poldip2	Q91VA6	Q91VA6;F6SQH7	Poldip2	Polymerase delta-interacting protein 2	PDIP2_MOUSE	29	137231	170561	162693	156828	88301.3	83719.4	86097.8	86039.5	1.82275	0.00221857
Q03265	ATP synthase subunit alpha, mitochondrial	Atp5f1a	Q03265	Q03265;D3Z6F5	Atp5f1a	ATP synthase subunit alpha, mitochondrial	ATPA_MOUSE	76	3376760	3132070	2839550	3.11613e+06	1663070	1666700	1799320	1.7097e+06	1.82262	0.000960287
F7ASU3	Ras homolog family member T1 (Fragment)	Rhot1	F7ASU3	F7ASU3	Rhot1	Ras homolog family member T1 (Fragment)	F7ASU3_MOUSE	1	38587	39145.8	40400.9	39377.9	26441.6	16774		21607.8	1.82239	0.0167901
O70479	BTB/POZ domain-containing adapter for CUL3-mediated RhoA degradation protein 2	Tnfaip1	O70479	O70479	Tnfaip1	BTB/POZ domain-containing adapter for CUL3-mediated RhoA degradation protein 2	BACD2_MOUSE	13	82772.6	51920.3	62362.4	65685.1	32490	40847.3	34795.2	36044.2	1.82235	0.0343652
Q8BN58	Rho GTPase-activating protein 28	Arhgap28	Q8BN58	Q8BN58;A0A2X0SYT7;E9Q642	Arhgap28	Rho GTPase-activating protein 28	RHG28_MOUSE	19	56370.7	48616.3	48455.1	51147.4	26081.5	30065.7	28252.7	28133.3	1.81804	0.0012857
E9PUF7	Rho guanine nucleotide exchange factor (GEF) 1	Arhgef1	E9PUF7;F6ZN61	E9PUF7;F6ZN61	Arhgef1	Rho guanine nucleotide exchange factor (GEF) 1	E9PUF7_MOUSE;F6ZN61_MOUSE	3	36473.9	40698.6	38079.8	38417.4	20077.5	21767.9	21552.1	21132.5	1.81793	0.000208844
Q9JJ78	Lymphokine-activated killer T-cell-originated protein kinase	Pbk	Q9JJ78	Q9JJ78	Pbk	Lymphokine-activated killer T-cell-originated protein kinase	TOPK_MOUSE	18	166381	202628	173290	180766	88105.6	106140	104090	99445.2	1.81775	0.00287065
P02340	Cellular tumor antigen p53	Tp53	P02340	P02340;Q549C9;O70366;A0A158SIS7;I7HIK9;Q3UGQ1;Q80ZA1;Q8C526;Q91XH8;Q9ER40	Tp53	Cellular tumor antigen p53	P53_MOUSE	8	37212.8	34637.5	40313.7	37388	18754	22133.6	20843	20576.9	1.81699	0.000926006
Q9CQX4	PCNA-associated factor	Pclaf	Q9CQX4	Q9CQX4	Pclaf	PCNA-associated factor	PAF15_MOUSE	7	23456.5	34811	37868.6	32045.4	19692.6	13546.5	19712.8	17650.6	1.81554	0.0409939
Q3UFR4	Amino acid transporter	Slc1a5	Q3UFR4;Q5U647;Q9ESU7	Q9ESU7;Q3UFR4;Q5U647	Slc1a5	Amino acid transporter	Q3UFR4_MOUSE;Q5U647_MOUSE;Q9ESU7_MOUSE	2	42378.4	38952.8	32549.8	37960.3	19638.4	23965.9	19304.5	20969.6	1.81026	0.00637938
Q4PZA2	Endothelin-converting enzyme 1	Ece1	Q4PZA2	Q4PZA2;A0A183ZRM3	Ece1	Endothelin-converting enzyme 1	ECE1_MOUSE	49	414026	413359	402624	410003	237057	212263	230391	226570	1.80961	2.45527e-05
Q7TMF3	NADH dehydrogenase [ubiquinone] 1 alpha subcomplex subunit 12	Ndufa12	Q7TMF3	Q7TMF3;A0A0R4J275;F6RBR6;Q5M9K5;Q8BME2	Ndufa12	NADH dehydrogenase [ubiquinone] 1 alpha subcomplex subunit 12	NDUAC_MOUSE	16	572721	533926	448874	518507	281061	273223	305676	286653	1.80883	0.00360084
P0DN34	NADH dehydrogenase [ubiquinone] 1 beta subcomplex subunit 1	Ndufb1	P0DN34	P0DN34	Ndufb1	NADH dehydrogenase [ubiquinone] 1 beta subcomplex subunit 1	NDUB1_MOUSE	6	327250	258403	213699	266451	132204	146051	163950	147402	1.80765	0.0255175
Q9CPP6	NADH dehydrogenase [ubiquinone] 1 alpha subcomplex subunit 5	Ndufa5	Q9CPP6	Q9CPP6;Q9CX78	Ndufa5	NADH dehydrogenase [ubiquinone] 1 alpha subcomplex subunit 5	NDUA5_MOUSE	11	559300	491617	366386	472434	244710	248121	291639	261490	1.8067	0.0226315
Q8VCE9	Pleckstrin homology domain-containing family H member 3	Plekhh3	Q8VCE9	Q8VCE9	Plekhh3	Pleckstrin homology domain-containing family H member 3	PKHH3_MOUSE	15	73247.1	62848.2	62719.9	66271.7	35739	34646.2	39749.7	36711.6	1.8052	0.00149823
Q8BGY7	Protein FAM210A	Fam210a	Q8BGY7	Q8BGY7	Fam210a	Protein FAM210A	F210A_MOUSE	7	227779	193085	181735	200866	117745	103816	112274	111278	1.80508	0.00342451
Q9CR61	NADH dehydrogenase [ubiquinone] 1 beta subcomplex subunit 7	Ndufb7	Q9CR61	Q9CR61	Ndufb7	NADH dehydrogenase [ubiquinone] 1 beta subcomplex subunit 7	NDUB7_MOUSE	13	332775	256944	211510	267076	143284	137447	164095	148275	1.80122	0.0306668
E9QAS9	Fragile X messenger ribonucleoprotein 1	Fmr1	E9QAS9	E9QAS9;E9QAT0;Q547R0	Fmr1	Fragile X messenger ribonucleoprotein 1	E9QAS9_MOUSE	6	55419.3	62201.5	59983.2	59201.3	30429.1	38818.1	29401.8	32883	1.80036	0.00184061
Q9D125	Small ribosomal subunit protein mS25	Mrps25	Q9D125	Q6KAU3;Q9D125	Mrps25	Small ribosomal subunit protein mS25	RT25_MOUSE	16	162413	216400	164679	181164	89054	103974	108891	100640	1.80013	0.0123833
E9PYG6	RAS p21 protein activator 1	Rasa1	E9PYG6	E9PYG6;Q3V090;Q91YX7	Rasa1	RAS p21 protein activator 1	E9PYG6_MOUSE	70	217526	195601	212959	208695	110929	131355	105959	116081	1.79784	0.000829978
B2RQC6	CAD protein	Cad	B2RQC6	B2RQC6;E9QAI5;G3UWN2;Q80VF8;Q9CWQ9	Cad	CAD protein	PYR1_MOUSE	160	1183980	905095	1066480	1.05185e+06	558780	661042	535535	585119	1.79767	0.00646545
Q6GYP7	Ral GTPase-activating protein subunit alpha-1	Ralgapa1	Q6GYP7	Q6GYP7;A0A1W2P712;A0A1W2P832;A0A2I3BRX9;B7ZNA3;Q3U5E2	Ralgapa1	Ral GTPase-activating protein subunit alpha-1	RGPA1_MOUSE	53	174097	157377	165034	165503	89844.5	100025	86416.8	92095.4	1.79708	0.000315634
Q9CQ40	Large ribosomal subunit protein mL49	Mrpl49	Q9CQ40	Q8BTB8;Q9CQ40	Mrpl49	Large ribosomal subunit protein mL49	RM49_MOUSE	12	100175	99476.3	94042.7	97898	60384.6	52516.3	50610.3	54503.7	1.79617	0.000261283
Q8BQZ4	Ral GTPase-activating protein subunit beta	Ralgapb	Q8BQZ4	Q8BQZ4;A2ACC6;A2ACC7;B2RRF1;E9Q0J2;F8WHN4	Ralgapb	Ral GTPase-activating protein subunit beta	RLGPB_MOUSE	57	255456	215672	222924	231351	130987	128591	127467	129015	1.79321	0.00113204
Q9CZR8	Elongation factor Ts, mitochondrial	Tsfm	Q9CZR8	A0A1S6GWJ9;Q3TA37;Q9CZR8;Q80UT3;Q8K239	Tsfm	Elongation factor Ts, mitochondrial	EFTS_MOUSE	22	193924	323744	259089	258919	148279	137264	147713	144419	1.79284	0.0383477
Q9D051	Pyruvate dehydrogenase E1 component subunit beta, mitochondrial	Pdhb	Q9D051	Q9D051	Pdhb	Pyruvate dehydrogenase E1 component subunit beta, mitochondrial	ODPB_MOUSE	39	761079	826335	770268	785894	431041	423725	460300	438355	1.79282	0.000116759
Q8BPY9	Fidgetin-like protein 1	Fignl1	Q8BPY9	Q8BPY9;Q5SWU3	Fignl1	Fidgetin-like protein 1	FIGL1_MOUSE	8	19783.8	14562.6	16783.2	17043.2	9367.62		9645.38	9506.5	1.79279	0.0308669
Q9DB15	Large ribosomal subunit protein bL12m	Mrpl12	Q9DB15	Q9DB15	Mrpl12	Large ribosomal subunit protein bL12m	RM12_MOUSE	8	325265	435350	408056	389557	223329	198842	229897	217356	1.79225	0.00747486
Q8C904	Uncharacterized protein	A730089K16Rik	Q8C904	Q8C904	A730089K16Rik	Uncharacterized protein	Q8C904_MOUSE	1	201776	138539	156558	165624	80033.8	84327.6	112914	92425.1	1.79198	0.0269802
Q3UHD2	Glucose-fructose oxidoreductase domain-containing protein 1	Gfod1	Q3UHD2	Q3UHD2	Gfod1	Glucose-fructose oxidoreductase domain-containing protein 1	GFOD1_MOUSE	15	187776	149616	130296	155896	92525	82442.9	86111.2	87026.4	1.79137	0.0158979
Q8BMK0	Centrosomal protein of 85 kDa	Cep85	Q8BMK0	Q8BMK0;A2A9K3;Q8C1L6	Cep85	Centrosomal protein of 85 kDa	CEP85_MOUSE	14	46668.4	40383.9	35500.5	40850.9	17630.8	33019.9	17795.8	22815.5	1.79049	0.0404998
Q6ZQH8	Nucleoporin NUP188	Nup188	Q6ZQH8	Q6ZQH8	Nup188	Nucleoporin NUP188	NU188_MOUSE	53	106086	95421.1	99789.7	100432	52750.1	64680.5	50856.1	56095.6	1.79038	0.00113309
Q62351	Transferrin receptor protein 1	Tfrc	Q62351	Q542D9;Q62351;Q8C872	Tfrc	Transferrin receptor protein 1	TFR1_MOUSE	79	2104670	1720560	1909120	1911450	1004700	1057010	1141580	1.06776e+06	1.79014	0.00201441
P61025	Cyclin-dependent kinases regulatory subunit 1	Cks1b	P61025	P61025;Q3UNC9;V9GWZ0	Cks1b	Cyclin-dependent kinases regulatory subunit 1	CKS1_MOUSE	6	172523	256259	258757	229180	129083	133161	122110	128118	1.78882	0.0239388
Q80ZK0	Small ribosomal subunit protein uS10m	Mrps10	Q80ZK0	E9QJS0;G5E8U5;G5E8U8;Q501J4;Q80ZK0;Q3UVS8	Mrps10	Small ribosomal subunit protein uS10m	RT10_MOUSE	10	149324	154031	161817	155057	79732.3	92889.3	87474.9	86698.8	1.78846	0.000204851
Q8VDC0	Probable leucine--tRNA ligase, mitochondrial	Lars2	Q8VDC0	Q8VDC0;A0A1L1SSW1;Q14DP3;Q14DS6;Q3V377;Q3V3U1	Lars2	Probable leucine--tRNA ligase, mitochondrial	SYLM_MOUSE	28	63552	92300.4	100028	85293.5	47516.9	44729.5	50896.6	47714.3	1.78759	0.028743
Q8BHS6	Armadillo repeat-containing X-linked protein 3	Armcx3	Q8BHS6	Q8BHS6	Armcx3	Armadillo repeat-containing X-linked protein 3	ARMX3_MOUSE	16	124977	116838	121371	121062	57868	69453.5	76052.3	67791.3	1.78581	0.000787185
B2RXV4	Heme transporter FLVCR1	Flvcr1	B2RXV4	B2RXV4;A0A0A6YWJ7;A0A0A6YXG8	Flvcr1	Heme transporter FLVCR1	FLVC1_MOUSE	9	54099	52308.6	66280.9	57562.8	39281.8	27984.6	29510.8	32259.1	1.78439	0.0109249
Q9CQZ5	NADH dehydrogenase [ubiquinone] 1 alpha subcomplex subunit 6	Ndufa6	Q9CQZ5	Q9CQZ5	Ndufa6	NADH dehydrogenase [ubiquinone] 1 alpha subcomplex subunit 6	NDUA6_MOUSE	16	279238	241263	269708	263403	153477	137799	152117	147798	1.78219	0.00075068
Q68FE6	Rho family-interacting cell polarization regulator 1	Ripor1	Q68FE6	Q68FE6	Ripor1	Rho family-interacting cell polarization regulator 1	RIPR1_MOUSE	51	164434	161656	171344	165811	96375.9	89304.3	93680.3	93120.2	1.78062	3.3272e-05
Q9CQJ8	NADH dehydrogenase [ubiquinone] 1 beta subcomplex subunit 9	Ndufb9	Q9CQJ8	Q9CQJ8	Ndufb9	NADH dehydrogenase [ubiquinone] 1 beta subcomplex subunit 9	NDUB9_MOUSE	11	285948	238071	209004	244341	119960	137328	154414	137234	1.78047	0.0120157
Q3TC33	Coiled-coil domain-containing protein 127	Ccdc127	Q3TC33	Q3TC33;E0CYP1;E0CYX9	Ccdc127	Coiled-coil domain-containing protein 127	CC127_MOUSE	12	101165	94242.3	76674.4	90693.9	51451.3	45166.6	56197.1	50938.3	1.78046	0.00751458
A2RSJ4	Bridge-like lipid transfer protein family member 3B	Bltp3b	A2RSJ4	A2RSJ4	Bltp3b	Bridge-like lipid transfer protein family member 3B	BLT3B_MOUSE	50	143665	116806	127583	129351	74433	79326.4	64433.4	72730.9	1.77849	0.00319524
P18406	CCN family member 1	Ccn1	P18406	P18406;Q3TX21	Ccn1	CCN family member 1	CCN1_MOUSE	19	154441	155003	121387	143610	82641.5	71238.9	88826.1	80902.2	1.77511	0.0068879
Q921K8	TRPM8 channel-associated factor 2	Tcaf2	Q921K8	Q921K8	Tcaf2	TRPM8 channel-associated factor 2	TCAF2_MOUSE	17	121928	106131	97342.1	108467	65618.9	60017.3	57709.8	61115.3	1.77479	0.00332535
Q8CGK3	Lon protease homolog, mitochondrial	Lonp1	Q8CGK3	Q8CGK3;Q3V2D0;Q56A16	Lonp1	Lon protease homolog, mitochondrial	LONM_MOUSE	73	417682	695208	599046	570645	309334	315291	340135	321587	1.77447	0.0383762
Q9CR75	Tumor necrosis factor receptor superfamily member 12A	Tnfrsf12a	Q9CR75	Q9CR75	Tnfrsf12a	Tumor necrosis factor receptor superfamily member 12A	TNR12_MOUSE	4	96650.8	127143	160579	128124	75353.4	66338.8	75057.9	72250	1.77335	0.0403972
Q5HZI9	Mitochondrial nicotinamide adenine dinucleotide transporter SLC25A51	Slc25a51	Q5HZI9	Q5HZI9;A2AKV9;A2AKW0;G3UYJ3	Slc25a51	Mitochondrial nicotinamide adenine dinucleotide transporter SLC25A51	S2551_MOUSE	10	74775.9	75639.8	65658.8	72024.8	45231	37271.8	39375.3	40626	1.77287	0.00139995
A0A8V5KX73	Myosin IXb	Myo9b	A0A8V5KX73	A0A8V5KX73	Myo9b	Myosin IXb	A0A8V5KX73_MOUSE	3	129421	105859	99570.3	111617	67305.6	71099.5	50525.8	62977	1.77234	0.0117402
Q9EQI8	Large ribosomal subunit protein mL46	Mrpl46	Q9EQI8	Q9EQI8	Mrpl46	Large ribosomal subunit protein mL46	RM46_MOUSE	11	111629	117683	104643	111318	64493.8	58261.4	65737.9	62831	1.77171	0.000392606
Q8VCM5	Mitochondrial ubiquitin ligase activator of NFKB 1	Mul1	Q8VCM5	Q8VCM5	Mul1	Mitochondrial ubiquitin ligase activator of NFKB 1	MUL1_MOUSE	11	42951.7	34852.9	31223.6	36342.7	23233.4	17237.4	21091.9	20520.9	1.77101	0.0151938
Q8BGN6	Transmembrane gamma-carboxyglutamic acid protein 4	Prrg4	Q8BGN6	Q8BGN6;Q3TLN5;Q4KL73	Prrg4	Transmembrane gamma-carboxyglutamic acid protein 4	TMG4_MOUSE	10	270373	271352	232663	258129	151910	121512	163877	145766	1.77084	0.00330338
Q8BGP6	Probable mitochondrial glutathione transporter SLC25A40	Slc25a40	Q8BGP6	Q8BGP6	Slc25a40	Probable mitochondrial glutathione transporter SLC25A40	S2540_MOUSE	10	36529.6	34832	37027.7	36129.8	22230.3	20939.2	18195.3	20454.9	1.76631	0.000326172
Q9CZN8	Glutamyl-tRNA(Gln) amidotransferase subunit A, mitochondrial	Qrsl1	Q9CZN8	Q9CZN8	Qrsl1	Glutamyl-tRNA(Gln) amidotransferase subunit A, mitochondrial	GATA_MOUSE	22	42804.2	65134.6	57082.9	55007.2	37125.4	27755.5	28558.9	31146.6	1.76608	0.0293514
Q3KNM2	E3 ubiquitin-protein ligase MARCHF5	Marchf5	Q3KNM2	Q3KNM2;A2RTC8;A0A0R4J1H0	Marchf5	E3 ubiquitin-protein ligase MARCHF5	MARH5_MOUSE	17	93411.7	79898.7	82756.5	85355.6	44677.9	54770.7	45563.4	48337.3	1.76583	0.0020978
Q8BL03	Mitochondrial basic amino acids transporter	Slc25a29	Q8BL03	Q8BL03	Slc25a29	Mitochondrial basic amino acids transporter	S2529_MOUSE	8	87691.7	63073.2	66608.5	72457.8	36695	45918.3	40496.7	41036.7	1.76568	0.0181287
P52734	FYVE, RhoGEF and PH domain-containing protein 1	Fgd1	P52734	P52734;Q3UG32;A2ALP5;Q99K79	Fgd1	FYVE, RhoGEF and PH domain-containing protein 1	FGD1_MOUSE	25	66804.8	50659.6	53402.4	56955.6	34310.6	31088	31428.4	32275.7	1.76466	0.00835593
Q8BWW9	Serine/threonine-protein kinase N2	Pkn2	Q8BWW9	Q8BWW9;G3UZM9;G3UXH4	Pkn2	Serine/threonine-protein kinase N2	PKN2_MOUSE	58	233656	207712	220651	220673	126807	129496	118859	125054	1.76462	0.000300705
Q3TWI9	CSC1-like protein 2	Tmem63b	Q3TWI9	Q3TWI9	Tmem63b	CSC1-like protein 2	CSCL2_MOUSE	29	224808	185223	176696	195576	110784	109183	112625	110864	1.7641	0.00467444
Q80X85	Small ribosomal subunit protein uS7m	Mrps7	Q80X85	Q80X85	Mrps7	Small ribosomal subunit protein uS7m	RT07_MOUSE	24	181618	209950	201410	197659	127267	95696	113382	112115	1.76301	0.00231817
Q9D1H6	NADH dehydrogenase [ubiquinone] 1 alpha subcomplex assembly factor 4	Ndufaf4	Q9D1H6	Q9D1H6	Ndufaf4	NADH dehydrogenase [ubiquinone] 1 alpha subcomplex assembly factor 4	NDUF4_MOUSE	12	67945.2	68784.5	80717.2	72482.3	37572.3	36207.4	49590.7	41123.5	1.76255	0.00611298
Q8JZU2	Tricarboxylate transport protein, mitochondrial	Slc25a1	Q8JZU2	Q8JZU2	Slc25a1	Tricarboxylate transport protein, mitochondrial	TXTP_MOUSE	18	477068	371675	391519	413421	220373	248192	235423	234663	1.76177	0.00582698
Q8BJ56	Patatin-like phospholipase domain-containing protein 2	Pnpla2	Q8BJ56	Q8BJ56	Pnpla2	Patatin-like phospholipase domain-containing protein 2	PLPL2_MOUSE	2	25391.1	35886.3	30536.3	30604.6	16691.3	20059.2	15415.2	17388.6	1.76004	0.0165808
P52332	Tyrosine-protein kinase JAK1	Jak1	P52332	B1ASP2;P52332;Q3U8P8;Q3URU8	Jak1	Tyrosine-protein kinase JAK1	JAK1_MOUSE	77	442483	363787	393826	400032	225511	240038	217103	227551	1.75799	0.00195095
Q9CPV1	Spindle and kinetochore-associated protein 1	Ska1	Q9CPV1	Q9CPV1;A0A0R4J0M5	Ska1	Spindle and kinetochore-associated protein 1	SKA1_MOUSE	4	22819.4	21290	14816.9	19642.1	11648.6	10366.1	11509.6	11174.8	1.75772	0.02713
Q8R127	Saccharopine dehydrogenase-like oxidoreductase	Sccpdh	Q8R127	Q8R127;Q3ULN6	Sccpdh	Saccharopine dehydrogenase-like oxidoreductase	SCPDL_MOUSE	14	147835	143770	132012	141206	78356.3	76426	86271.6	80351.3	1.75735	0.000412607
P11276	Fibronectin	Fn1	P11276	P11276;A0A087WR50;A0A087WS56;A0A087WSN6;B7ZNJ1;B9EHT6;Q3TBB4;Q3TCF1;Q3UGY5;Q3UH17;Q3UHL6;Q3UHR1;Q3UZF9	Fn1	Fibronectin	FINC_MOUSE	194	5091630	3421710	3213430	3.90892e+06	2385320	2201130	2096280	2.22758e+06	1.75479	0.0487871
Q9D7N6	Large ribosomal subunit protein uL30m	Mrpl30	Q9D7N6	Q9D7N6;A0A0A6YXW4	Mrpl30	Large ribosomal subunit protein uL30m	RM30_MOUSE	8	79484.4	95400.6	95927.9	90271	54092.7	45256.5	55023.4	51457.5	1.75428	0.00337821
Q9ESD6	CKLF-like MARVEL transmembrane domain-containing protein 7	Cmtm7	Q9ESD6	Q9ESD6;A0A1L1SRR1;Q3THH0;Q8R325	Cmtm7	CKLF-like MARVEL transmembrane domain-containing protein 7	CKLF7_MOUSE	3	67490.7	54171	62945.3	61535.7	25634.6	27434.4	52283.8	35117.6	1.75227	0.048969
P35283	Ras-related protein Rab-12	Rab12	P35283	P35283;A2CG35	Rab12	Ras-related protein Rab-12	RAB12_MOUSE	20	193157	165063	180270	179497	89729	107817	109812	102453	1.752	0.00172742
Q8BSS9	Liprin-alpha-2	Ppfia2	Q8BSS9	Q8BSS9;B8QI34;F7CYX4;Q5DTM9	Ppfia2	Liprin-alpha-2	LIPA2_MOUSE	1	210738	167446	186473	188219	92779.7	117904	111699	107461	1.75151	0.00525871
Q05512	Serine/threonine-protein kinase MARK2	Mark2	Q05512	Q05512;E9QMP6;A0A0R4J0B1;A0A0R4J227;E9PYX3;E9Q9N6;F6ZS70;Q3T9A3;Q3U3A1;Q571J8	Mark2	Serine/threonine-protein kinase MARK2	MARK2_MOUSE	53	257294	299700	290429	282474	158567	174867	150670	161368	1.7505	0.00118727
Q924X6	Low-density lipoprotein receptor-related protein 8	Lrp8	Q924X6	Q924X6;A0A571BE60;A0A571BE80;A0A571BEC8;B1AXJ3;B1AXJ4;B1AXJ5;B1AXJ6;F6YZZ8	Lrp8	Low-density lipoprotein receptor-related protein 8	LRP8_MOUSE	14	32016	25589.3	21812.6	26472.6	10241.1	17006.9	18138.8	15128.9	1.7498	0.0426523
E9PUD2	Dynamin 1-like	Dnm1l	E9PUD2	E9PUD2	Dnm1l	Dynamin 1-like	E9PUD2_MOUSE	2	87215.6	119940	92277.4	99811	65503.3	47830.7	57818.3	57050.8	1.74951	0.0198426
A0A2I3BRX9	Ral GTPase activating protein, alpha subunit 1	Ralgapa1	A0A2I3BRX9	A0A2I3BRX9	Ralgapa1	Ral GTPase activating protein, alpha subunit 1	A0A2I3BRX9_MOUSE	9	41407.2	36659.6	51990.8	43352.5	26554.4	27844.5	19949.5	24782.8	1.7493	0.0226273
O35454	H(+)/Cl(-) exchange transporter 6	Clcn6	O35454	O35454;A2A7F6;Q3UM91;Q5DU51	Clcn6	H(+)/Cl(-) exchange transporter 6	CLCN6_MOUSE	28	123507	110535	106126	113389	66524.6	68716.9	59422.7	64888.1	1.74746	0.00121134
Q91YP0	L-2-hydroxyglutarate dehydrogenase, mitochondrial	L2hgdh	Q91YP0	Q91YP0	L2hgdh	L-2-hydroxyglutarate dehydrogenase, mitochondrial	L2HDH_MOUSE	14	34097.2	36445.4	35275.5	35272.7	18315.8	23382.7	18875.4	20191.3	1.74693	0.000977602
Q9D2G2	Dihydrolipoyllysine-residue succinyltransferase component of 2-oxoglutarate dehydrogenase complex, mitochondrial	Dlst	Q9D2G2	Q9D2G2	Dlst	Dihydrolipoyllysine-residue succinyltransferase component of 2-oxoglutarate dehydrogenase complex, mitochondrial	ODO2_MOUSE	30	1086140	1206600	1062890	1.11854e+06	618353	642231	663656	641413	1.74387	0.000505213
Q8BP22	CBY1-interacting BAR domain-containing protein 1	Cibar1	Q8BP22	Q8BP22;A0A8Q0KEJ4;J3KMP6;Z4YJZ2;G3UY30	Cibar1	CBY1-interacting BAR domain-containing protein 1	CBAR1_MOUSE	12	48025.9	53027	59115	53389.3	27961.1	30344.5	33575.7	30627.1	1.7432	0.00318642
Q8C3X2	Coiled-coil domain-containing protein 90B, mitochondrial	Ccdc90b	Q8C3X2	Q8C3X2	Ccdc90b	Coiled-coil domain-containing protein 90B, mitochondrial	CC90B_MOUSE	15	186538	146356	140812	157902	94140.1	89385	88282.4	90602.5	1.7428	0.00976814
Q9JLY7	Dual specificity protein phosphatase 14	Dusp14	Q9JLY7	Q9JLY7;Q3TLZ7;Q542U4;Q7TPY1	Dusp14	Dual specificity protein phosphatase 14	DUS14_MOUSE	5	38542.7	33574.7	26921.9	33013.1	21824.5	19617.4	15431	18957.6	1.74141	0.0218162
E9PVC5	Eukaryotic translation initiation factor 4, gamma 1	Eif4g1	E9PVC5;E9Q770;Q3UQI5;Q3UZD9	A0A338P758;A0PJB5;D3YWY7;D6RCH1;E9PVC5;E9PVC6;E9Q770;E9Q9E1;Q3UQI5;Q3UZD9;Q8BUW8	Eif4g1	Eukaryotic translation initiation factor 4, gamma 1	E9PVC5_MOUSE;E9Q770_MOUSE;Q3UQI5_MOUSE;Q3UZD9_MOUSE	2	162998	184900	171218	173039	98343.6	100260	99724.3	99442.6	1.74009	0.000329129
Q4JIM5	Tyrosine-protein kinase ABL2	Abl2	Q4JIM5	P00520;Q3SYK5;Q4JIM5;F8VQH0;B2RQ57;B7ZMZ2;Q3TM13;Q3V2W1;Q61055	Abl2	Tyrosine-protein kinase ABL2	ABL2_MOUSE	29	210530	189032	200432	199998	97356.5	142409	105042	114936	1.74008	0.00504909
Q9CWE0	Mitochondrial fission regulator 1-like	Mtfr1l	Q9CWE0	D3YW54;D3Z0X8;D6RCX5;Q9CWE0	Mtfr1l	Mitochondrial fission regulator 1-like	MFR1L_MOUSE	11	117382	114084	90290.7	107252	61892.1	56452.3	66702.3	61682.2	1.73879	0.00725751
Q01320	DNA topoisomerase 2-alpha	Top2a	Q01320	Q01320;Q8CCE5	Top2a	DNA topoisomerase 2-alpha	TOP2A_MOUSE	74	61946.9	83383.7	85759.8	77030.1	44384	46719.8	41884.1	44329.3	1.73768	0.0131933
B2RRF1	B230339M05Rik protein	Ralgapb	B2RRF1	A2ACC6;B2RRF1;E9Q0J2;F8WHN4	Ralgapb	B230339M05Rik protein	B2RRF1_MOUSE	5	129943	95336	101400	108893	66304.8	65936.2	56100.3	62780.4	1.73451	0.0145612
Q64512	Tyrosine-protein phosphatase non-receptor type 13	Ptpn13	Q64512	Q64512;G5E8B1;Q3TTT8	Ptpn13	Tyrosine-protein phosphatase non-receptor type 13	PTN13_MOUSE	14	33580.8	28525.3	25276	29127.4	16964.8	15712.1	17717.6	16798.2	1.73396	0.00770914
E9Q3S4	Mitogen-activated protein kinase kinase kinase 19	Map3k19	E9Q3S4	E9Q3S4;A0A087WS76;A0A140LHL6	Map3k19	Mitogen-activated protein kinase kinase kinase 19	M3K19_MOUSE	1	1669010	2413600	2178550	2.08705e+06	1169180	1191110	1251520	1.20394e+06	1.73352	0.0162165
Q9DC71	Small ribosomal subunit protein uS15m	Mrps15	Q9DC71	Q9DC71	Mrps15	Small ribosomal subunit protein uS15m	RT15_MOUSE	18	112310	136757	141319	130129	75337.1	69027.7	80858.1	75074.3	1.73333	0.00463637
Q9Z2I0	Mitochondrial proton/calcium exchanger protein	Letm1	Q9Z2I0	Q9Z2I0	Letm1	Mitochondrial proton/calcium exchanger protein	LETM1_MOUSE	44	197241	241482	220642	219788	123699	126573	130244	126839	1.73282	0.00197693
Q61941	NAD(P) transhydrogenase, mitochondrial	Nnt	Q61941	Q61941;E9Q8F4;Q3TGH1;Q3TWH2;Q8BGK0;Q8C1W8;Q8C3H2;Q8C9V5;Q922E1	Nnt	NAD(P) transhydrogenase, mitochondrial	NNTM_MOUSE	65	549750	421673	416056	462493	255081	262783	282943	266936	1.7326	0.0116885
Q8BJZ4	Small ribosomal subunit protein mS35	Mrps35	Q8BJZ4	Q8BJZ4;A0A0R4J0L6	Mrps35	Small ribosomal subunit protein mS35	RT35_MOUSE	20	121636	158874	138289	139600	79403.1	71975	90341.3	80573.1	1.73258	0.0079783
Q8VE38	Oxidoreductase NAD-binding domain-containing protein 1	Oxnad1	Q8VE38	Q8VE38;E9Q690;E9Q8U8;F6SAD4;F6XLU3	Oxnad1	Oxidoreductase NAD-binding domain-containing protein 1	OXND1_MOUSE	17	64289	84202.3	107976	85489.1	50328	54256.6	43458.7	49347.8	1.73238	0.0499879
Q99N92	Large ribosomal subunit protein bL27m	Mrpl27	Q99N92	Q99N92	Mrpl27	Large ribosomal subunit protein bL27m	RM27_MOUSE	14	86744.7	128591	109553	108296	54976.5	61578.5	71035.4	62530.1	1.7319	0.024219
Q80Y17	Lethal(2) giant larvae protein homolog 1	Llgl1	Q80Y17	Q80Y17;A0A0R4J0S4	Llgl1	Lethal(2) giant larvae protein homolog 1	L2GL1_MOUSE	60	563594	452234	500798	505542	297639	315480	263198	292106	1.73068	0.00393366
Q8R001	Microtubule-associated protein RP/EB family member 2	Mapre2	Q8R001	Q8R001;D3YYK8;E9Q6X0	Mapre2	Microtubule-associated protein RP/EB family member 2	MARE2_MOUSE	10	157869	130988	123040	137299	74442.4	87596.2	76125.4	79388	1.72947	0.00690454
Q6ZQB6	Inositol hexakisphosphate and diphosphoinositol-pentakisphosphate kinase 2	Ppip5k2	Q6ZQB6	Q6ZQB6;E9Q9J4	Ppip5k2	Inositol hexakisphosphate and diphosphoinositol-pentakisphosphate kinase 2	VIP2_MOUSE	31	66033.3	50493.9	54438.3	56988.5	33099.5	35332.8	30424.3	32952.2	1.72943	0.00786768
Q9CR21	Acyl carrier protein, mitochondrial	Ndufab1	Q9CR21	Q9CR21;Q569N0;F6ZFT1;F8WJ64;Q3TJG2	Ndufab1	Acyl carrier protein, mitochondrial	ACPM_MOUSE	8	195431	275247	240188	236955	145916	124934	140307	137052	1.72894	0.0139845
Q8CGA2	TBC1 domain family member 14	Tbc1d14	Q8CGA2	Q8CGA2;G3UVU5;E9PYB1;E9Q2V7;E9Q8K4;G3UWY9;Q5U224;Q76LY3;Q921M0	Tbc1d14	TBC1 domain family member 14	TBC14_MOUSE	2	49576.5	49078.2	42100.6	46918.4	32558.3	30445.3	18432	27145.2	1.72842	0.016948
Q9CPR5	Large ribosomal subunit protein uL15m	Mrpl15	Q9CPR5	Q9CPR5;A0A0A6YVP4	Mrpl15	Large ribosomal subunit protein uL15m	RM15_MOUSE	28	135163	200080	163381	166208	93835.7	94660.3	100014	96170	1.72827	0.0207055
Q9CXW2	Small ribosomal subunit protein mS22	Mrps22	Q9CXW2	Q9CXW2	Mrps22	Small ribosomal subunit protein mS22	RT22_MOUSE	30	169735	209555	188529	189273	108019	105834	115003	109619	1.72665	0.00253383
P97742	Carnitine O-palmitoyltransferase 1, liver isoform	Cpt1a	P97742	P97742;Q7TQD5;A0A494BAD3;A8ASF5;Q3UGT1;A0A494BAC7	Cpt1a	Carnitine O-palmitoyltransferase 1, liver isoform	CPT1A_MOUSE	28	308846	200212	212627	240562	127179	161527	129338	139348	1.72634	0.0485578
O35857	Mitochondrial import inner membrane translocase subunit TIM44	Timm44	O35857	O35857;Q8R3X4	Timm44	Mitochondrial import inner membrane translocase subunit TIM44	TIM44_MOUSE	33	145920	236399	208926	197082	112876	113891	115898	114222	1.72543	0.0364974
Q921G7	Electron transfer flavoprotein-ubiquinone oxidoreductase, mitochondrial	Etfdh	Q921G7	Q921G7	Etfdh	Electron transfer flavoprotein-ubiquinone oxidoreductase, mitochondrial	ETFD_MOUSE	39	309422	325851	280126	305133	173053	162152	195873	177026	1.72366	0.00153834
Q9Z2Q5	Large ribosomal subunit protein mL40	Mrpl40	Q9Z2Q5	Q9Z2Q5;D3Z7C0;Q3UKS6	Mrpl40	Large ribosomal subunit protein mL40	RM40_MOUSE	8	123472	171107	123530	139370	75468.7	84821.4	82753.8	81014.6	1.7203	0.0223573
Q9DBZ9	Rho GTPase-activating protein SYDE1	Syde1	Q9DBZ9	Q9DBZ9;G3X960	Syde1	Rho GTPase-activating protein SYDE1	SYDE1_MOUSE	14	46151.7	44818.2	57148	49372.6	30667.2	28733.7	26705	28702	1.72018	0.00709119
Q9CQX8	Alpha-ketoglutarate dehydrogenase component 4	Mrps36	Q9CQX8	Q9CQX8;Q9D6T9	Mrps36	Alpha-ketoglutarate dehydrogenase component 4	KGD4_MOUSE	10	294175	464976	338875	366009	220020	196745	221627	212797	1.71999	0.0415685
Q9R061	Cytosolic Fe-S cluster assembly factor NUBP2	Nubp2	Q9R061	Q9R061;A0A3Q4EGB1;A0A3Q4EGU9;A0A3Q4EIH1;A0A3Q4L2S1	Nubp2	Cytosolic Fe-S cluster assembly factor NUBP2	NUBP2_MOUSE	14	273823	227571	207166	236187	141193	140860	129987	137347	1.71964	0.00788739
Q9D1B9	Large ribosomal subunit protein bL28m	Mrpl28	Q9D1B9	Q9D1B9;F6U4U1;A0A494BB47;A0A494BBN2	Mrpl28	Large ribosomal subunit protein bL28m	RM28_MOUSE	18	120612	143933	138976	134507	71253	75844.7	87576.7	78224.8	1.71949	0.00281618
Q925N2	Sideroflexin-2	Sfxn2	Q925N2	Q925N2;Q3UC14;A0A494B9V3	Sfxn2	Sideroflexin-2	SFXN2_MOUSE	4	29750.5	27826.1	25209.5	27595.4	14349.1	17752.1		16050.6	1.71927	0.0121614
A2APB8	Targeting protein for Xklp2	Tpx2	A2APB8	A2APB8;Q8BTJ3;Q9CT36	Tpx2	Targeting protein for Xklp2	TPX2_MOUSE	50	18771.7	23335.2	26089.9	22732.3	14323.3	16121.6	9233.26	13226.1	1.71875	0.0328097
Q8CBY0	Glutamyl-tRNA(Gln) amidotransferase subunit C, mitochondrial	Gatc	Q8CBY0	Q8CBY0	Gatc	Glutamyl-tRNA(Gln) amidotransferase subunit C, mitochondrial	GATC_MOUSE	5	4165330	3144720	3112950	3.47433e+06	2117010	1584770	2365080	2.02229e+06	1.71802	0.0249693
Q91W50	Cold shock domain-containing protein E1	Csde1	Q91W50	Q91W50;Q3U1S6;A0A0G2JF72;Q3TXH7;Q3U4S7;Q3U672;Q80TP8;Q8JZN2;Q8R3R1	Csde1	Cold shock domain-containing protein E1	CSDE1_MOUSE	79	766398	702368	725727	731498	429527	459923	388866	426105	1.71671	0.000391002
Q62130	Tyrosine-protein phosphatase non-receptor type 14	Ptpn14	Q62130	Q62130;Q8CE88;Q8C3A1;Q8CAV9	Ptpn14	Tyrosine-protein phosphatase non-receptor type 14	PTN14_MOUSE	40	127368	111034	119003	119135	74000.7	70110.7	64145.7	69419	1.71617	0.000840442
P49025	Citron Rho-interacting kinase	Cit	P49025	P49025;D3YU89;D3Z1U0;E9QL53;F6SBR5;D3Z1K6;D3Z477	Cit	Citron Rho-interacting kinase	CTRO_MOUSE	118	335478	307733	345748	329653	193299	207157	175811	192089	1.71615	0.000694564
P58064	Small ribosomal subunit protein bS6m	Mrps6	P58064	P58064;A0A338P7H3;Q3TLQ4	Mrps6	Small ribosomal subunit protein bS6m	RT06_MOUSE	11	209233	208311	196591	204712	127285	105958	124769	119337	1.7154	0.000408467
P59158	Solute carrier family 12 member 3	Slc12a3	P59158	P59158;Q543E4;A0A1D5RLP7;A0A1D5RLX1;Q62439	Slc12a3	Solute carrier family 12 member 3	S12A3_MOUSE	1	136393	87354	106336	110028	62019.5	53736.5	76682.9	64146.3	1.71526	0.0437361
Q91YI4	Beta-arrestin-2	Arrb2	Q91YI4	Q91YI4;J3JS97;A0A158SIT9;Q3TRC8;Q3UCU5;Q5F2D9	Arrb2	Beta-arrestin-2	ARRB2_MOUSE	16	62461.8	44562.7	52522.1	53182.2	26117.1	35475.9	31445.5	31012.8	1.71484	0.0192109
Q9WUM5	Succinate--CoA ligase [ADP/GDP-forming] subunit alpha, mitochondrial	Suclg1	Q9WUM5	Q9WUM5	Suclg1	Succinate--CoA ligase [ADP/GDP-forming] subunit alpha, mitochondrial	SUCA_MOUSE	20	423231	656599	591168	556999	315414	319493	339731	324879	1.71448	0.0293654
Q9CQV7	Mitochondrial import inner membrane translocase subunit TIM14	Dnajc19	Q9CQV7	Q9CQV7;D3Z5K6;G3X8S1	Dnajc19	Mitochondrial import inner membrane translocase subunit TIM14	TIM14_MOUSE	8	152328	124647	160830	145935	87505.3	87789	80395.4	85229.9	1.71225	0.00559477
A0A087WQH8	Solute carrier family 35, member A4	Slc35a4	A0A087WQH8	A0A087WQH8	Slc35a4	Solute carrier family 35, member A4	A0A087WQH8_MOUSE	3	171124	197147	184157	184143	97383.6	105601	119880	107622	1.71102	0.00155619
A6H611	Mitochondrial intermediate peptidase	Mipep	A6H611	A6H611	Mipep	Mitochondrial intermediate peptidase	MIPEP_MOUSE	26	195971	299499	264256	253242	147035	152646	144763	148148	1.70939	0.026101
F6YZ95	PTPRF interacting protein, binding protein 1 (liprin beta 1) (Fragment)	Ppfibp1	F6YZ95	F6YZ95	Ppfibp1	PTPRF interacting protein, binding protein 1 (liprin beta 1) (Fragment)	F6YZ95_MOUSE	2	123769	128197	148550	133505	72090.4	89687.2	72569.3	78115.6	1.70907	0.00443973
A3KGT0	CUGBP, Elav-like family member 2	Celf2	A3KGT0;S4R1S7	A3KGT0;S4R1S7	Celf2	CUGBP, Elav-like family member 2	A3KGT0_MOUSE;S4R1S7_MOUSE	1	5240.33	5079.29	5738.12	5352.58	3884.53	2387.67		3136.1	1.70676	0.0364732
Q9CZ57	5-methylcytosine rRNA methyltransferase NSUN4	Nsun4	Q9CZ57	Q9CZ57	Nsun4	5-methylcytosine rRNA methyltransferase NSUN4	NSUN4_MOUSE	13	59053.1	69348.8	63090.3	63830.7	38195.5	35231.2	38779.5	37402.1	1.70661	0.0011589
P11440	Cyclin-dependent kinase 1	Cdk1	P11440	P11440;D3Z2T9;Q99JW7	Cdk1	Cyclin-dependent kinase 1	CDK1_MOUSE	45	1816810	1710100	1704460	1743790	1008020	1051700	1005830	1021850	1.7065	5.26151e-05
Q8BFZ3	Beta-actin-like protein 2	Actbl2	Q8BFZ3	Q8BFZ3	Actbl2	Beta-actin-like protein 2	ACTBL_MOUSE	8	3186890	2621510	2862120	2.89017e+06	1543370	1832410	1709370	1695050	1.70507	0.00289659
Q9JLC8	Sacsin	Sacs	Q9JLC8	Q9JLC8;E9QNY8	Sacs	Sacsin	SACS_MOUSE	175	298545	251314	266828	272229	153698	187686	137620	159668	1.70497	0.00514896
Q4VAC9	Pleckstrin homology domain-containing family G member 3	Plekhg3	Q4VAC9	Q4VAC9	Plekhg3	Pleckstrin homology domain-containing family G member 3	PKHG3_MOUSE	44	280054	230160	222080	244098	141524	158048	129995	143189	1.70473	0.00709173
Q03145	Ephrin type-A receptor 2	Epha2	Q03145	Q03145	Epha2	Ephrin type-A receptor 2	EPHA2_MOUSE	71	1026790	964528	982076	991131	593118	546415	604722	581418	1.70468	9.06604e-05
Q8C7I4	Apolipoprotein L 9b	Apol9b	Q8C7I4	A0A2R8W6I1;Q8C7I4	Apol9b	Apolipoprotein L 9b	Q8C7I4_MOUSE	10	21110.9	19628.6	24198.2	21645.9	16815	12032.3	9282.16	12709.8	1.70308	0.0257251
Q8C0T5	Signal-induced proliferation-associated 1-like protein 1	Sipa1l1	Q8C0T5	Q8C0T5;Q3TAF4;Q4VBF8	Sipa1l1	Signal-induced proliferation-associated 1-like protein 1	SI1L1_MOUSE	49	80065.4	72083.5	71459.4	74536.1	46911.4	44313.3	40159.3	43794.7	1.70194	0.000826561
Q99JY0	Trifunctional enzyme subunit beta, mitochondrial	Hadhb	Q99JY0	Q99JY0	Hadhb	Trifunctional enzyme subunit beta, mitochondrial	ECHB_MOUSE	48	432250	424660	381999	412970	241092	228480	258737	242770	1.70108	0.000687767
A7E1W8	SIGLEC-I	Siglec15	A7E1W8	A7E1W8	Siglec15	SIGLEC-I	A7E1W8_MOUSE	6	28494	35311.9	30943.2	31583	24090.4	16919.9	14756.2	18588.8	1.69903	0.019747
P52825	Carnitine O-palmitoyltransferase 2, mitochondrial	Cpt2	P52825	P52825;Q3UDA8;Q3UN55	Cpt2	Carnitine O-palmitoyltransferase 2, mitochondrial	CPT2_MOUSE	38	177231	172311	154330	167957	103038	88337.3	105292	98889.1	1.69844	0.00139789
A0A0F6AIX5	Lipid droplet-associated hydrolase	Ldah	A0A0F6AIX5;A0A0F6AIX6;A0A1W2P7C8;A0A1W2P7T7;A0A1W2P820	A0A0F6AIX5;A0A0F6AIX6;A0A1W2P7C8;A0A1W2P7T7;A0A1W2P820	Ldah	Lipid droplet-associated hydrolase	A0A0F6AIX5_MOUSE;A0A0F6AIX6_MOUSE;A0A1W2P7C8_MOUSE;A0A1W2P7T7_MOUSE;A0A1W2P820_MOUSE	3	191568	130068	158510	160049	85018.9	99235.9	98505.5	94253.4	1.69807	0.0230988
P31001	Desmin	Des	P31001	P31001;Q3V1K9;Q3V2C6	Des	Desmin	DESM_MOUSE	59	5055990	5136670	4850690	5014450	3026180	2724490	3113290	2.95465e+06	1.69714	0.000143907
Q9DCW4	Electron transfer flavoprotein subunit beta	Etfb	Q9DCW4	Q9DCW4;A0A0U1RQB4	Etfb	Electron transfer flavoprotein subunit beta	ETFB_MOUSE	29	375521	527982	481348	461617	262641	265279	288285	272068	1.6967	0.0144278
P97798	Neogenin	Neo1	P97798	P97798;E9QK04;Q7TQG5;A0A1L1SRD6	Neo1	Neogenin	NEO1_MOUSE	35	52276.6	68318.5	60706.5	60433.9	34413.9	33980.7	38471	35621.9	1.69654	0.00689875
S4R2K0	Peptide deformylase, mitochondrial	Pdf	S4R2K0	S4R2K0	Pdf	Peptide deformylase, mitochondrial	DEFM_MOUSE	9	80611.1	84765.3	69071.4	78149.3	50890.4	44427.6	42883.8	46067.3	1.69642	0.00375006
Q99JT1	Glutamyl-tRNA(Gln) amidotransferase subunit B, mitochondrial	Gatb	Q99JT1	Q3TLZ6;Q8BW84;Q99JT1	Gatb	Glutamyl-tRNA(Gln) amidotransferase subunit B, mitochondrial	GATB_MOUSE	13	33656.8	35795.3	34129.8	34527.3	23726	19901.2	17445.9	20357.7	1.69603	0.00186461
Q64436	Potassium-transporting ATPase alpha chain 1	Atp4a	Q64436	Q64436;Q91WH7	Atp4a	Potassium-transporting ATPase alpha chain 1	ATP4A_MOUSE	1	281027	363267	355429	333241	199186	220883	169445	196505	1.69584	0.0105347
Q6VNB8	WD repeat and FYVE domain-containing protein 3	Wdfy3	Q6VNB8	Q6VNB8;G3UYW1;A0A1D5RLV7	Wdfy3	WD repeat and FYVE domain-containing protein 3	WDFY3_MOUSE	100	247746	208115	242579	232813	126636	158104	127609	137450	1.69381	0.00413473
A2RSQ0	DENN domain-containing protein 5B	Dennd5b	A2RSQ0	A2RSQ0	Dennd5b	DENN domain-containing protein 5B	DEN5B_MOUSE	43	82605.2	72571.3	102561	85912.5	48506.3	52618.5	51237.4	50787.4	1.69161	0.0168418
Q5SW75	Protein phosphatase Slingshot homolog 2	Ssh2	Q5SW75	Q5SW75;A0A0R4J2A0	Ssh2	Protein phosphatase Slingshot homolog 2	SSH2_MOUSE	9	17912.5	15647.6	18720.3	17426.8	9244.04	12756.8	8905.55	10302.1	1.69157	0.00976226
Q8BYH7	TBC1 domain family member 17	Tbc1d17	Q8BYH7	Q8BYH7;I6L974;Q3U5C0;Q3UDU6;Q8BW21	Tbc1d17	TBC1 domain family member 17	TBC17_MOUSE	21	176447	155762	167315	166508	91624.2	102146	101720	98496.7	1.69049	0.00059505
Q9D7N3	Small ribosomal subunit protein uS9m	Mrps9	Q9D7N3	Q9D7N3;A0A1S6GWG5;A0A0J9YU02;Q3UMV5;Q5XJX8;Q9ER89	Mrps9	Small ribosomal subunit protein uS9m	RT09_MOUSE	32	110424	139295	123846	124522	75454.2	69159.4	76386.3	73666.6	1.69034	0.00417272
Q8VCX5	Calcium uptake protein 1, mitochondrial	Micu1	Q8VCX5	Q8VCX5	Micu1	Calcium uptake protein 1, mitochondrial	MICU1_MOUSE	26	270051	261910	230507	254156	156267	152165	142987	150473	1.68905	0.00121771
D3Y273	Anion exchange protein	Slc4a7	D3Y273	D3Y273;E3UVT8;F8VQC9;H6WZF5;I1VGT4;U3RKD2	Slc4a7	Anion exchange protein	D3Y273_MOUSE	1	61878.7	50588.4	45288.5	52585.2	36772.7	25877.2	30789.3	31146.4	1.68832	0.0211213
Q9QXS6	Drebrin	Dbn1	Q9QXS6	Q9QXS6;A0A0R4J1E3;F7CPL2;Q3TRK3	Dbn1	Drebrin	DREB_MOUSE	38	798524	810584	752659	787256	474256	438496	487505	466752	1.68667	0.000151858
Q3UZQ3	Elongation factor 1-alpha	Eef1a1	Q3UZQ3	Q3UZQ3	Eef1a1	Elongation factor 1-alpha	Q3UZQ3_MOUSE	1	230861	232443	186428	216577	137254	143516	104506	128425	1.68641	0.010341
Q9D020	Cytosolic 5'-nucleotidase 3A	Nt5c3a	Q9D020	Q9D020	Nt5c3a	Cytosolic 5'-nucleotidase 3A	5NT3A_MOUSE	20	153100	138488	126456	139348	90055.2	79184	79160.1	82799.8	1.68295	0.00266836
Q91V61	Sideroflexin-3	Sfxn3	Q91V61	Q91V61;A0A494BB84;Q3U4F0	Sfxn3	Sideroflexin-3	SFXN3_MOUSE	18	820608	696434	597997	705013	434294	395592	429133	419673	1.67991	0.0121208
Q8BVP5	Casein kinase I isoform gamma-2	Csnk1g2	Q8BVP5	Q8BVP5;Q99JQ5;Q99K78	Csnk1g2	Casein kinase I isoform gamma-2	KC1G2_MOUSE	8	37408.7	37470.7	40422.6	38434	23381.2	22906.4	22437.2	22908.3	1.67773	0.000113376
Q9QXB9	Developmentally-regulated GTP-binding protein 2	Drg2	Q9QXB9	Q9QXB9	Drg2	Developmentally-regulated GTP-binding protein 2	DRG2_MOUSE	37	493855	395678	487593	459042	250260	312616	258093	273656	1.67744	0.00765376
P06537	Glucocorticoid receptor	Nr3c1	P06537	P06537;E9Q310;Q05DD1;E9Q8A6	Nr3c1	Glucocorticoid receptor	GCR_MOUSE	20	62500.1	60407.8	69199.6	64035.8	41008	39331.1	34193.3	38177.5	1.67732	0.00151932
P10126	Elongation factor 1-alpha 1	Eef1a1	P10126	P10126;Q3TII3;Q3UA81;Q3UZQ3;Q58E64;D3YZ68;D3Z3I8	Eef1a1	Elongation factor 1-alpha 1	EF1A1_MOUSE	90	15988400	14306100	16520400	1.5605e+07	8621570	10511000	8783140	9.30524e+06	1.67701	0.00219751
Q68FE2	Autophagy-related protein 9A	Atg9a	Q68FE2	Q68FE2;A0A087WP33;A0A087WQ26;Q8BRS1	Atg9a	Autophagy-related protein 9A	ATG9A_MOUSE	27	102720	80240.3	88821.4	90593.9	54657	55189.4	52257	54034.5	1.67659	0.00522527
Q7TPD2	Protein FAM185A	Fam185a	Q7TPD2	Q7TPD2	Fam185a	Protein FAM185A	F185A_MOUSE	11	20768.6	24971.8	18502.2	21414.2	15069.7	11401.9	11858.4	12776.7	1.67604	0.0176532
Q05920	Pyruvate carboxylase, mitochondrial	Pc	Q05920	Q05920;E9QPD7;G5E8R3;Q3T9S7;Q3TCQ3;Q3UFS6	Pc	Pyruvate carboxylase, mitochondrial	PYC_MOUSE	56	72621.3	78958.6	69363.2	73647.7	49502.4	36497.9	45949.5	43983.3	1.67445	0.00347045
Q8K2M0	Large ribosomal subunit protein mL38	Mrpl38	Q8K2M0	Q8K2M0	Mrpl38	Large ribosomal subunit protein mL38	RM38_MOUSE	26	117862	156524	126135	133507	72777.3	78455.6	88044.4	79759.1	1.67388	0.0128887
Q8JZR0	Long-chain-fatty-acid--CoA ligase 5	Acsl5	Q8JZR0	P41216;Q8JZR0;D3Z041;Q3UC67;Q3UKS0;F6WNZ2;Q9D9S0	Acsl5	Long-chain-fatty-acid--CoA ligase 5	ACSL5_MOUSE	40	176834	171639	154262	167578	101526	114646	84265.5	100146	1.67334	0.00375172
Q5PR69	Capping protein-inhibiting regulator of actin dynamics	Cracd	Q5PR69	Q5PR69;A0A5F8MPP1	Cracd	Capping protein-inhibiting regulator of actin dynamics	CRACD_MOUSE	15	25432.1	32863.4	35187.5	31161	21021.8	18807.5	16060.8	18630	1.67262	0.0186449
P63002	TLE family member 5	Tle5	P63002	P63002;B7ZNK7;Q3TYD9	Tle5	TLE family member 5	TLE5_MOUSE	9	168758	153556	142170	154828	103600	94807.5	79722	92709.8	1.67003	0.00393197
O54988	STE20-like serine/threonine-protein kinase	Slk	O54988	O54988;A2RRK3	Slk	STE20-like serine/threonine-protein kinase	SLK_MOUSE	80	499699	662529	660519	607582	372694	356335	362575	363868	1.66979	0.0108199
Q501J2	Adenine nucleotide translocase lysine N-methyltransferase	Antkmt	Q501J2	Q501J2;Q91VW0	Antkmt	Adenine nucleotide translocase lysine N-methyltransferase	ANKMT_MOUSE	7	30301.8	27832.3	32066.4	30066.8	13652.8	25123	15249	18008.3	1.66961	0.0335198
Q8BVL3	Sorting nexin-17	Snx17	Q8BVL3	Q8BVL3;H3BKG9	Snx17	Sorting nexin-17	SNX17_MOUSE	24	212547	204224	279973	232248	135433	151749	130983	139388	1.66619	0.0200452
Q61655	ATP-dependent RNA helicase DDX19A	Ddx19a	Q61655	Q61655;Q8BZY3;Q8R3C7	Ddx19a	ATP-dependent RNA helicase DDX19A	DD19A_MOUSE	34	301774	271863	294213	289283	163290	194734	163211	173745	1.66499	0.00111678
Q9DCL4	12S rRNA N4-methylcytidine methyltransferase	Mettl15	Q9DCL4	Q9DCL4	Mettl15	12S rRNA N4-methylcytidine methyltransferase	MET15_MOUSE	8	29830.6	35947.2	37101.6	34293.1	26675.1	14500.4	20644.2	20606.6	1.66418	0.0305823
A6H687	SAC3 domain-containing protein 1	Sac3d1	A6H687	A6H687;G5E8Q7	Sac3d1	SAC3 domain-containing protein 1	SAC31_MOUSE	6	44128.5	45933.2	30651.3	40237.7	25114.1	21839	25770.6	24241.2	1.65989	0.032371
Q9JIA7	Sphingosine kinase 2	Sphk2	Q9JIA7	Q9JIA7;Q58E38;A0A1B0GS43;Q3U912	Sphk2	Sphingosine kinase 2	SPHK2_MOUSE	13	69763.9	48907	51220.9	56630.6	40741.3	32366.1	29260.5	34122.6	1.65962	0.0389287
Q6PAL8	DENN domain-containing protein 5A	Dennd5a	Q6PAL8	Q6PAL8;A0A0R4J1B6	Dennd5a	DENN domain-containing protein 5A	DEN5A_MOUSE	24	59137.7	57011.2	59973.3	58707.4	36171.9	39434.1	30549.2	35385.1	1.6591	0.00104584
Q9CPY1	Large ribosomal subunit protein mL51	Mrpl51	Q9CPY1	Q9CPY1	Mrpl51	Large ribosomal subunit protein mL51	RM51_MOUSE	6	41404	62443.4	52890.4	52245.9	33207.9	25047.3	36287.8	31514.3	1.65785	0.0405396
Q9D1H8	Large ribosomal subunit protein mL53	Mrpl53	Q9D1H8	Q9D1H8	Mrpl53	Large ribosomal subunit protein mL53	RM53_MOUSE	12	148823	159612	142307	150247	86250.7	87596.3	98741.2	90862.7	1.65356	0.000756408
Q9D1R2	Protein KTI12 homolog	Kti12	Q9D1R2	Q9D1R2	Kti12	Protein KTI12 homolog	KTI12_MOUSE	10	91482	87883.9	81299.3	86888.4	60534.3	47929.8	49209.1	52557.7	1.6532	0.00234431
A0A991EKZ2	FMR1 autosomal homolog 2	Fxr2	A0A991EKZ2	A0A991EKZ2;Q6P5B5	Fxr2	FMR1 autosomal homolog 2	A0A991EKZ2_MOUSE	13	170434	169393	167213	169013	94157.1	108372	104265	102265	1.6527	0.000103233
Q6A058	Armadillo repeat-containing X-linked protein 2	Armcx2	Q6A058	Q6A058;Q8BJ81;Q8BJ82;Q8BTE8;Q8BTE9	Armcx2	Armadillo repeat-containing X-linked protein 2	ARMX2_MOUSE	19	118900	116034	114432	116455	61877.7	66584.1	83441.2	70634.3	1.64871	0.00235865
Q9JIK9	Small ribosomal subunit protein mS34	Mrps34	Q9JIK9	Q9JIK9	Mrps34	Small ribosomal subunit protein mS34	RT34_MOUSE	24	233475	348101	313619	298398	177222	175039	191169	181143	1.64731	0.026884
P46656	Adrenodoxin, mitochondrial	Fdx1	P46656	P46656;Q4FZG2;Q545P3	Fdx1	Adrenodoxin, mitochondrial	ADX_MOUSE	4		65185.4	62389	63787.2	44875.2	36214.4	35090.1	38726.6	1.64712	0.00895142
P46735	Unconventional myosin-Ib	Myo1b	P46735	P46735;Q7TQD7;E9Q580;E9QNH6;Q3TTZ3	Myo1b	Unconventional myosin-Ib	MYO1B_MOUSE	80	520157	401652	435930	452580	272203	301715	250910	274943	1.64609	0.00962933
P41216	Long-chain-fatty-acid--CoA ligase 1	Acsl1	P41216	P41216;D3Z041	Acsl1	Long-chain-fatty-acid--CoA ligase 1	ACSL1_MOUSE	28	126664	107332	95356.2	109784	60638.7	71734.5	67796.9	66723.4	1.64536	0.0112667
P11627	Neural cell adhesion molecule L1	L1cam	P11627	P11627;A2AFG7;A2AFG8;Q6PGJ3;F6UIL7	L1cam	Neural cell adhesion molecule L1	L1CAM_MOUSE	24	67233.4	61378.8	50439.9	59684	37056.5	36315.1	35495.1	36288.9	1.64469	0.00907755
Q9CQ73	Plakophilin-2	Pkp2	Q9CQ73	Q9CQ73	Pkp2	Plakophilin-2	PKP2_MOUSE	31	68993.9	68671.8	68417.4	68694.4	43950.1	41317.3	40098.3	41788.6	1.64386	1.96999e-05
Q9D938	Transmembrane protein 160	Tmem160	Q9D938	Q9D938;A0A1B0GR84	Tmem160	Transmembrane protein 160	TM160_MOUSE	5	121440	96470.8	100813	106241	67252.1	51512.7	75185.7	64650.2	1.64333	0.0160312
Q00993	Tyrosine-protein kinase receptor UFO	Axl	Q00993	Q00993;Q6PE80;Q3TTM4	Axl	Tyrosine-protein kinase receptor UFO	UFO_MOUSE	45	266368	232559	248282	249070	157350	143975	154045	151790	1.64088	0.000772513
P35486	Pyruvate dehydrogenase E1 component subunit alpha, somatic form, mitochondrial	Pdha1	P35486	P35486;Q3UFJ3	Pdha1	Pyruvate dehydrogenase E1 component subunit alpha, somatic form, mitochondrial	ODPA_MOUSE	39	692692	737519	725380	718530	428762	424726	461182	438223	1.63964	9.2339e-05
Q62167	ATP-dependent RNA helicase DDX3X	Ddx3x	Q62167	P16381;Q3TQX5;Q62095;Q62167;B7ZWF1;B9EIA2;B9EKE9;Q3U484	Ddx3x	ATP-dependent RNA helicase DDX3X	DDX3X_MOUSE	89	1368320	1241750	1229970	1.28001e+06	783873	816332	742734	780980	1.63898	0.000529353
Q9CQ74	Leptin receptor overlapping transcript-like 1	Leprotl1	Q9CQ74	Q9CQ74;Q3U3K5	Leprotl1	Leptin receptor overlapping transcript-like 1	LERL1_MOUSE	2	28540.1	25775	34208	29507.7	13893.1	17578.4	22568.1	18013.2	1.63812	0.0312609
O54940	BCL2/adenovirus E1B 19 kDa protein-interacting protein 2	Bnip2	O54940	O54940;G5E8U9;Q3TTX3;Q3TWC8;Q91VL0;Q9D632	Bnip2	BCL2/adenovirus E1B 19 kDa protein-interacting protein 2	BNIP2_MOUSE	14	344683	388506	390509	374566	229426	240381	216253	228687	1.6379	0.000903437
Q8BMF4	Dihydrolipoyllysine-residue acetyltransferase component of pyruvate dehydrogenase complex, mitochondrial	Dlat	Q8BMF4	Q8BMF4;Q99LL2	Dlat	Dihydrolipoyllysine-residue acetyltransferase component of pyruvate dehydrogenase complex, mitochondrial	ODP2_MOUSE	43	846955	984808	794720	875494	533628	513441	556756	534608	1.63764	0.004204
A0A338P6D4	Heart development protein with EGF-like domains 1	Heg1	A0A338P6D4	A0A338P6D4;E9Q440	Heg1	Heart development protein with EGF-like domains 1	A0A338P6D4_MOUSE	2	24208.9	21592.6	31391.8	25731.1	16837.3	16281.1	14032.5	15717	1.63715	0.0304759
Q05910	Disintegrin and metalloproteinase domain-containing protein 8	Adam8	Q05910	Q05910;Q3U1J7;Q3TVN5;Q3U1R3;Q3U6N3;E9Q359;Q3U7G2;Q8C269;Q8R3D3	Adam8	Disintegrin and metalloproteinase domain-containing protein 8	ADAM8_MOUSE	5	14927	12905.1	14046.1	13959.4	10364.9	6317.98	8899.9	8527.59	1.63697	0.0146665
O35680	Small ribosomal subunit protein uS12m	Mrps12	O35680	O35680;E9PUY1	Mrps12	Small ribosomal subunit protein uS12m	RT12_MOUSE	6	225496	272518	242634	246883	147825	149905	154787	150839	1.63673	0.00229734
Q8BQ30	Phostensin	Ppp1r18	Q8BQ30	Q8BQ30;A0A087WRI9;B2RWV7;B7ZND7;Q3U3A9	Ppp1r18	Phostensin	PPR18_MOUSE	39	251554	369841	348245	323213	216099	169619	207198	197639	1.63537	0.0324311
Q922R0	cAMP-dependent protein kinase catalytic subunit PRKX	Prkx	Q922R0	Q922R0;Q3UDT1;B1AVU1	Prkx	cAMP-dependent protein kinase catalytic subunit PRKX	PRKX_MOUSE	4	118407	102058	95355.4	105273	59108.5	69172.5	64893.7	64391.6	1.6349	0.00534884
Q8CD10	Calcium uptake protein 2, mitochondrial	Micu2	Q8CD10	Q8CD10	Micu2	Calcium uptake protein 2, mitochondrial	MICU2_MOUSE	20	130737	128817	134749	131434	76954.5	81308	83005.7	80422.7	1.63429	3.46224e-05
Q8BVH9	tRNA N(3)-methylcytidine methyltransferase METTL6	Mettl6	Q8BVH9	Q8BVH9;A0A2I3BRX7;A0A2I3BQ54	Mettl6	tRNA N(3)-methylcytidine methyltransferase METTL6	METL6_MOUSE	7	39688.9	42371.5	37390.7	39817	24276.2	27469	21434.1	24393.1	1.63231	0.00241229
B2RUJ6	Rap guanine nucleotide exchange factor (GEF) 6	Rapgef6	B2RUJ6;Q5NCJ0	A0A5F8MPT3;B2RUJ6;Q3UPQ2;Q562E3;Q5DTR1;Q5NCJ0;Q5NCJ1;Q5NCJ4;Q5NCJ5;Q8R3E5;Q8VCK0	Rapgef6	Rap guanine nucleotide exchange factor (GEF) 6	B2RUJ6_MOUSE;Q5NCJ0_MOUSE	33	102626	83824.1	96448.8	94299.6	56710.8	64997.8	51603.7	57770.8	1.63231	0.00571127
Q8C4S8	DENN domain-containing protein 2A	Dennd2a	Q8C4S8	Q8C4S8;B7ZP28;D3Z1C6	Dennd2a	DENN domain-containing protein 2A	DEN2A_MOUSE	22	49937.9	43858.7	44314.2	46036.9	28319.8	31366.9	24940.4	28209	1.63199	0.00270978
Q8C6M1	Ubiquitin carboxyl-terminal hydrolase 20	Usp20	Q8C6M1	Q8C6M1	Usp20	Ubiquitin carboxyl-terminal hydrolase 20	UBP20_MOUSE	7	14717.9	13039.4	17502.5	15086.6	10759.1	6343.08	10632.7	9244.96	1.63187	0.0400798
Q924C1	Exportin-5	Xpo5	Q924C1	Q924C1;A2RRJ4	Xpo5	Exportin-5	XPO5_MOUSE	45	156193	141625	150067	149295	87481.4	103144	83864.1	91496.5	1.6317	0.00135508
Q9CQL6	Large ribosomal subunit protein bL35m	Mrpl35	Q9CQL6	Q9CQL6	Mrpl35	Large ribosomal subunit protein bL35m	RM35_MOUSE	6	55928	87871.3	80592.9	74797.4	42675.7	48135.9	46746.4	45852.7	1.63126	0.041868
Q9Z1P6	NADH dehydrogenase [ubiquinone] 1 alpha subcomplex subunit 7	Ndufa7	Q9Z1P6	Q9Z1P6;A0A068BGR9	Ndufa7	NADH dehydrogenase [ubiquinone] 1 alpha subcomplex subunit 7	NDUA7_MOUSE	13	304310	262691	265365	277455	177723	161490	171790	170334	1.62889	0.00168117
Q8BYR1	tRNA wybutosine-synthesizing protein 4	Lcmt2	Q8BYR1	Q8BYR1;A2ARU0	Lcmt2	tRNA wybutosine-synthesizing protein 4	TYW4_MOUSE	6	15766.2	12683.7	11797.8	13415.9	10344.2	7638.94	6728.41	8237.18	1.6287	0.0330215
Q8CF71	Uncharacterized protein	Acta2	Q8CF71	Q8CF71	Acta2	Uncharacterized protein	Q8CF71_MOUSE	5	288421	294358	309616	297465	220725	157434	169834	182664	1.62848	0.00487571
Q8R2V2	Intermediate filament family orphan 2	Iffo2	Q8R2V2	Q8BXL9;Q8R2V2;B1AZL1;D6RH90;F6VMG1;J3QJZ1	Iffo2	Intermediate filament family orphan 2	IFFO2_MOUSE	14	77719.6	65834.9	63654.6	69069.7	41809.4	44678.3	40791.3	42426.3	1.62799	0.00415216
O35465	Peptidyl-prolyl cis-trans isomerase FKBP8	Fkbp8	O35465	O35465	Fkbp8	Peptidyl-prolyl cis-trans isomerase FKBP8	FKBP8_MOUSE	22	306678	274786	251084	277516	162655	181306	167922	170628	1.62644	0.00329421
O70293	G protein-coupled receptor kinase 6	Grk6	O70293	O70293;A0A286YDA5;A0A286YDZ5;A0A286YE10;O70296;Q3TTW2;Q3UK88;Q792R0;Q9EP84	Grk6	G protein-coupled receptor kinase 6	GRK6_MOUSE	26	205677	200145	200811	202211	133470	127919	111594	124328	1.62644	0.000330297
Q9DBJ3	Brain-specific angiogenesis inhibitor 1-associated protein 2-like protein 1	Baiap2l1	Q9DBJ3	Q9DBJ3	Baiap2l1	Brain-specific angiogenesis inhibitor 1-associated protein 2-like protein 1	BI2L1_MOUSE	59	629534	808160	749662	729119	468009	427672	449671	448451	1.62586	0.00646494
Q9CQA6	Small ribosomal subunit protein mS37	Chchd1	Q9CQA6	Q9CQA6;Q05BF0;Q8CEX1	Chchd1	Small ribosomal subunit protein mS37	CHCH1_MOUSE	3	40455.1	42101.6	46801.8	43119.5	24487.3	26359.5	28834.3	26560.4	1.62345	0.00191024
Q3U276	Succinate dehydrogenase assembly factor 1, mitochondrial	Sdhaf1	Q3U276	Q3U276	Sdhaf1	Succinate dehydrogenase assembly factor 1, mitochondrial	SDHF1_MOUSE	1		12700.4	13819.4	13259.9	9916.97	8297.17	6301.42	8171.85	1.62263	0.0367269
Q3TWC8	CRAL-TRIO domain-containing protein (Fragment)	Bnip2	Q3TWC8	Q3TTX3;Q3TWC8;Q91VL0	Bnip2	CRAL-TRIO domain-containing protein (Fragment)	Q3TWC8_MOUSE	1	24556.2	29006.5	23496.3	25686.3	12066.2	14498.1	20962.9	15842.4	1.62137	0.0352176
Q9QZQ1	Afadin	Afdn	Q9QZQ1	Q9QZQ1;E9Q9C3;E9PYX7;E9Q852	Afdn	Afadin	AFAD_MOUSE	103	326275	426340	439939	397518	251899	244080	239811	245263	1.62078	0.0133921
P42225	Signal transducer and activator of transcription 1	Stat1	P42225	A0A087WSP5;P42225;Q3TW11;Q8C3V4;Q8C497;Q8C8M3;Q99K94;Q9D323;A0A087WRI1;Q8CFQ1;Q91Y52	Stat1	Signal transducer and activator of transcription 1	STAT1_MOUSE	35	146578	124369	124295	131747	82692	81275.4	79897.3	81288.2	1.62074	0.00249105
Q8CEE6	PAS domain-containing serine/threonine-protein kinase	Pask	Q8CEE6	Q8CEE6;B9EKC1	Pask	PAS domain-containing serine/threonine-protein kinase	PASK_MOUSE	21	26200.8	35586.7	35690.3	32492.6	18715.7	21806.5	19626.8	20049.7	1.62061	0.0191512
Q9DB20	ATP synthase subunit O, mitochondrial	Atp5po	Q9DB20	Q9DB20;Q3TF25;Q3THG0;A0A338P7G3	Atp5po	ATP synthase subunit O, mitochondrial	ATPO_MOUSE	23	1242300	1408370	1118320	1256330	752692	738265	835075	775344	1.62035	0.0057381
Q9CYH5	Glucose-fructose oxidoreductase domain-containing protein 2	Gfod2	Q9CYH5	Q9CYH5;D3Z3T3	Gfod2	Glucose-fructose oxidoreductase domain-containing protein 2	GFOD2_MOUSE	5	61564.8	54154.2	53738.9	56486	29120.8	41235.4	34311.3	34889.2	1.61901	0.00757576
Q91ZP3	Phosphatidate phosphatase LPIN1	Lpin1	Q91ZP3	Q91ZP3;A0A5F8MPG1;A0A1Y7VLN4;A0A5F8MQ53;E9QKQ5;Q3U3C3;Q80XT6;Q8CD95;Q8CFH3	Lpin1	Phosphatidate phosphatase LPIN1	LPIN1_MOUSE	13	179301	232078	206378	205919	121044	132128	128564	127245	1.61828	0.00723845
Q91VC9	Growth hormone-inducible transmembrane protein	Ghitm	Q91VC9	Q91VC9	Ghitm	Growth hormone-inducible transmembrane protein	GHITM_MOUSE	7	94702.7	70668.7	67722.3	77697.9	40859.8	47402.7	55801.5	48021.3	1.61799	0.036263
Q8C708	Transmembrane protein C16orf54 homolog		Q8C708	Q8C708		Transmembrane protein C16orf54 homolog	CP054_MOUSE	6	33243.2	28772.2	29843.5	30619.6	17876	17051.4	21899.3	18942.2	1.61647	0.00440569
P47856	Glutamine--fructose-6-phosphate aminotransferase [isomerizing] 1	Gfpt1	P47856	P47856	Gfpt1	Glutamine--fructose-6-phosphate aminotransferase [isomerizing] 1	GFPT1_MOUSE	63	709307	615838	622106	649084	382889	436632	385511	401677	1.61593	0.00208425
Q8K199	COX assembly mitochondrial protein 2 homolog	Cmc2	Q8K199	Q8K199;F8WHQ0	Cmc2	COX assembly mitochondrial protein 2 homolog	COXM2_MOUSE	6	70371.7	62334.2	57409	63371.6	37155.4	34434.6	46070.4	39220.1	1.61579	0.00944066
Q99104	Unconventional myosin-Va	Myo5a	Q99104	Q99104;D3Z4J3;D3YZ62	Myo5a	Unconventional myosin-Va	MYO5A_MOUSE	123	416992	368895	382512	389466	239644	261223	223043	241303	1.61401	0.001209
Q566J8	Atypical kinase COQ8B, mitochondrial	Coq8b	Q566J8	Q566J8;E9QLB8	Coq8b	Atypical kinase COQ8B, mitochondrial	COQ8B_MOUSE	13	44174	51669.8	44644.4	46829.4	28341.3	30562.4	28249.8	29051.2	1.61196	0.00219031
Q8CIE2	Zinc finger MIZ domain-containing protein 2	Zmiz2	Q8CIE2	Q8CIE2	Zmiz2	Zinc finger MIZ domain-containing protein 2	ZMIZ2_MOUSE	4	24702.3		22204.1	23453.2	11281.9	16612.5	15754.9	14549.8	1.61193	0.0314693
Q4U2R1	E3 ubiquitin-protein ligase HERC2	Herc2	Q4U2R1	Q4U2R1;C6EQH2;A0A0U1RNG9	Herc2	E3 ubiquitin-protein ligase HERC2	HERC2_MOUSE	141	149512	124470	130675	134886	81528.4	90076.8	79643.5	83749.6	1.61058	0.00334632
A2ASZ8	Mitochondrial adenyl nucleotide antiporter SLC25A25	Slc25a25	A2ASZ8	A2ASZ8	Slc25a25	Mitochondrial adenyl nucleotide antiporter SLC25A25	SCMC2_MOUSE	8	19679	21302.3	24898.2	21959.8	12900.9	13598.1	14418.5	13639.2	1.61006	0.00656174
Q148V8	Protein FAM83H	Fam83h	Q148V8	Q148V8;A0A571BFA7	Fam83h	Protein FAM83H	FA83H_MOUSE	48	94844.6	85098	94080.7	91341.1	51179.3	59132.2	59923.1	56744.9	1.60968	0.00117791
A6X8Z5	Rho GTPase-activating protein 31	Arhgap31	A6X8Z5	A6X8Z5;B2RSI0	Arhgap31	Rho GTPase-activating protein 31	RHG31_MOUSE	49	104756	108654	102071	105160	65629	67371.2	63018.4	65339.5	1.60944	6.43931e-05
O35149	Probable proton-coupled zinc antiporter SLC30A4	Slc30a4	O35149	O35149;A2AK40;Q148S1	Slc30a4	Probable proton-coupled zinc antiporter SLC30A4	ZNT4_MOUSE	9	415020	291611	319136	341922	192978	222115	222702	212598	1.6083	0.0287163
Q8BX10	Serine/threonine-protein phosphatase PGAM5, mitochondrial	Pgam5	Q8BX10	Q8BX10;A1A4A7;B7ZNW0	Pgam5	Serine/threonine-protein phosphatase PGAM5, mitochondrial	PGAM5_MOUSE	22	636558	570935	536966	581486	354529	355967	374460	361652	1.60786	0.00182863
Q9CQG8	Protein kinase domain-containing protein	Lrrk2	Q9CQG8	Q9CQG8	Lrrk2	Protein kinase domain-containing protein	Q9CQG8_MOUSE	2	159824	156856	171890	162857	110465	96196.1	97353.6	101338	1.60706	0.000689551
P19001	Keratin, type I cytoskeletal 19	Krt19	P19001	P19001;Q61781;Q9QWL7;Q61414;Q6IFX2;B1AQ78;B1AQ77	Krt19	Keratin, type I cytoskeletal 19	K1C19_MOUSE	20	936060	831523	999780	922454	551041	630650	541359	574350	1.60608	0.00354979
Q8R184	Protein FAM110A	Fam110a	Q8R184	Q8R184;G4XVC4;Q3U4L1	Fam110a	Protein FAM110A	F110A_MOUSE	9	110244	139715	128690	126216	85711.3	68594	81765.4	78690.2	1.60396	0.00906175
Q9D2Y4	Mixed lineage kinase domain-like protein	Mlkl	Q9D2Y4	Q9D2Y4;D3YV42	Mlkl	Mixed lineage kinase domain-like protein	MLKL_MOUSE	26	375420	330310	367329	357686	215520	243186	210666	223124	1.60308	0.00143707
Q8CHT1	Ephexin-1	Ngef	Q8CHT1	Q8CHT1;E9QK62;F6SWQ9	Ngef	Ephexin-1	NGEF_MOUSE	20	91318.2	79185.1	93265.6	87923	52391.2	60055.7	52463	54970	1.59947	0.00292523
P51885	Lumican	Lum	P51885	P51885	Lum	Lumican	LUM_MOUSE	5	22737.7	25345.7		24041.7	19149.2	12914.6	13033.9	15032.6	1.59931	0.0499532
P05480	Proto-oncogene tyrosine-protein kinase Src	Src	P05480	P05480;P39688;Q04736;Q3TJI7;D3YZ57;Q3UKD6;Q8C762;Q8CBP1	Src	Proto-oncogene tyrosine-protein kinase Src	SRC_MOUSE	39	808727	636343	681405	708825	428252	467856	433517	443208	1.5993	0.00747362
P53395	Lipoamide acyltransferase component of branched-chain alpha-keto acid dehydrogenase complex, mitochondrial	Dbt	P53395	P53395;Q7TND9	Dbt	Lipoamide acyltransferase component of branched-chain alpha-keto acid dehydrogenase complex, mitochondrial	ODB2_MOUSE	20	90030.5	101125	85913	92356.2	58294.7	48342	66607.9	57748.2	1.59929	0.00765863
A2AFQ2	Hydroxysteroid (17-beta) dehydrogenase 10	Hsd17b10	A2AFQ2;Q99N15;Q9CYT3	A2AFQ2;Q9CYT3;Q99N15	Hsd17b10	Hydroxysteroid (17-beta) dehydrogenase 10	A2AFQ2_MOUSE;Q99N15_MOUSE;Q9CYT3_MOUSE	7	184312	266579	246923	232605	128880	160146	147533	145520	1.59844	0.0300211
A3KFU5	Polyadenylate-binding protein	Pabpc4	A3KFU5;Q6PHQ9	A3KFU5;A3KFU8;Q3UX16;Q6PHQ9;Q91YZ8;Q99LF8	Pabpc4	Polyadenylate-binding protein	A3KFU5_MOUSE;Q6PHQ9_MOUSE	35	507855	462043	430571	466823	289696	301919	284717	292111	1.5981	0.00161459
Q5NCX5	Neuralized-like protein 4	Neurl4	Q5NCX5	Q5NCX5;B2RY59;B7ZWP0;H3BJZ3;H3BK72;H9H9T3	Neurl4	Neuralized-like protein 4	NEUL4_MOUSE	28	182552	175297	161251	173033	113861	106583	104442	108295	1.59779	0.000707617
Q6ZQA0	Neurobeachin-like protein 2	Nbeal2	Q6ZQA0	Q6ZQA0;A0A0G2JFQ4;B2RXS1;B7ZWL5;E9Q9L6;F6VTL9	Nbeal2	Neurobeachin-like protein 2	NBEL2_MOUSE	49	238246	206740	206744	217243	132059	146328	129620	136002	1.59735	0.00227615
A0A2I3BPP1	TSC complex subunit 2	Tsc2	A0A2I3BPP1;A0A2I3BRT5;Q3TCQ7;Q3UG88;Q3UHB2;Q7TT21	Q3UHB2;Q3TBX9;Q3TCQ7;Q3UG84;Q3UG88;Q3UGI8;Q7TT21;A0A2I3BPE9;A0A2I3BPP1;A0A2I3BRT5	Tsc2	TSC complex subunit 2	A0A2I3BPP1_MOUSE;A0A2I3BRT5_MOUSE;Q3TCQ7_MOUSE;Q3UG88_MOUSE;Q3UHB2_MOUSE;Q7TT21_MOUSE	7	45379.9	34930.3	41340.6	40550.3	27538.2	27246.7	21455	25413.3	1.59563	0.0140368
Q8BKH7	Target of rapamycin complex 2 subunit MAPKAP1	Mapkap1	Q8BKH7	Q8BKH7;A2AR15	Mapkap1	Target of rapamycin complex 2 subunit MAPKAP1	SIN1_MOUSE	24	111437	96808.3	105360	104535	64834.9	63755.5	67972.9	65521.1	1.59544	0.000915226
Q5M8N4	Epimerase family protein SDR39U1	Sdr39u1	Q5M8N4	Q5M8N4	Sdr39u1	Epimerase family protein SDR39U1	D39U1_MOUSE	3	19791.3	17771.8	20965.7	19509.6	10154.6		14313	12233.8	1.59473	0.0341044
Q8VCW8	Medium-chain acyl-CoA ligase ACSF2, mitochondrial	Acsf2	Q8VCW8	Q8VCW8	Acsf2	Medium-chain acyl-CoA ligase ACSF2, mitochondrial	ACSF2_MOUSE	22	50150.7	53463.6	54084.6	52566.3	34515.4	33361.3	31040.5	32972.4	1.59425	0.000250458
Q9CQF8	Large ribosomal subunit protein mL63	Mrpl57	Q9CQF8	Q9CQF8	Mrpl57	Large ribosomal subunit protein mL63	RT63_MOUSE	5	102911	96232.1	77896.7	92346.6	51320.4	64623.9	57830.3	57924.9	1.59425	0.0149177
Q7TPM9	Myotubularin-related protein 10	Mtmr10	Q7TPM9	Q7TPM9;Q8CEB8;Q8R3K8	Mtmr10	Myotubularin-related protein 10	MTMRA_MOUSE	30	125753	118109	130670	124844	72582.7	90378.6	72110.2	78357.2	1.59327	0.0027196
B7ZNL3	Tpm1 protein	Tpm1	B7ZNL3;F8WID5	F8WID5;A0A2R2Y2P8;B7ZNL3;E9Q448	Tpm1	Tpm1 protein	B7ZNL3_MOUSE;F8WID5_MOUSE	2	35621	37720.6	48377.4	40573	31723.2	20199.9	24550.1	25491.1	1.59166	0.0437257
Q8C142	Low density lipoprotein receptor adapter protein 1	Ldlrap1	Q8C142	Q8C142	Ldlrap1	Low density lipoprotein receptor adapter protein 1	ARH_MOUSE	9	90850.7	66292.6	89374.6	82172.6	47075.6	57005.3	50850.4	51643.8	1.59114	0.0225985
Q9D0L4	AarF domain-containing protein kinase 1	Adck1	Q9D0L4	Q9D0L4	Adck1	AarF domain-containing protein kinase 1	ADCK1_MOUSE	23	225310	172634	174611	190852	118240	127051	114920	120070	1.5895	0.0158861
Q6DFV3	Rho GTPase-activating protein 21	Arhgap21	Q6DFV3	Q6DFV3;B7ZCJ1;A0A0A0MQE8;B2RWX1;B7ZCJ0;G3UWM5;G3UX38	Arhgap21	Rho GTPase-activating protein 21	RHG21_MOUSE	58	75248.8	72606.9	70233.9	72696.5	46841.6	44684.6	45710	45745.4	1.58916	6.86966e-05
Q6QI06	Rapamycin-insensitive companion of mTOR	Rictor	Q6QI06	Q6QI06	Rictor	Rapamycin-insensitive companion of mTOR	RICTR_MOUSE	82	194027	176840	181808	184225	118024	120899	108956	115960	1.5887	0.000398328
Q9CZP5	Mitochondrial chaperone BCS1	Bcs1l	Q9CZP5	Q9CZP5	Bcs1l	Mitochondrial chaperone BCS1	BCS1_MOUSE	17	74247.6	66132.8	72467.5	70949.3	44823.3	43559.1	45601.9	44661.4	1.5886	0.000486981
Q69Z98	Serine/threonine-protein kinase BRSK2	Brsk2	Q69Z98	Q69Z98;G3FEZ6;G3UWV4;G3UXM5;G3UYN4;G3UZ19	Brsk2	Serine/threonine-protein kinase BRSK2	BRSK2_MOUSE	2	12825	13500.8	13104.8	13143.5	7258.36	9297.35		8277.85	1.58779	0.00895363
Q8C263	Spindle and kinetochore-associated protein 3	Ska3	Q8C263	Q8C263	Ska3	Spindle and kinetochore-associated protein 3	SKA3_MOUSE	4	27180.4	23772.7	26387.7	25780.3	15020.9	17465.2		16243	1.58716	0.00963469
Q7TMS5	Broad substrate specificity ATP-binding cassette transporter ABCG2	Abcg2	Q7TMS5	Q7TMS5;A0A0R4J0B6;S4R2E1;S4R2M4;W8DLN2	Abcg2	Broad substrate specificity ATP-binding cassette transporter ABCG2	ABCG2_MOUSE	29	715113	540110	599587	618270	359380	384102	425351	389611	1.58689	0.014054
Q8CI78	Required for meiotic nuclear division protein 1 homolog	Rmnd1	Q8CI78	Q8CI78	Rmnd1	Required for meiotic nuclear division protein 1 homolog	RMND1_MOUSE	6	43697.6	38478.7	39710.8	40629	29600.2	25600.3	21702.4	25634.3	1.58495	0.00564996
Q3U3T8	WD repeat-containing protein 62	Wdr62	Q3U3T8	Q3U3T8;E9QK36;E9PUI7;F6R9F0	Wdr62	WD repeat-containing protein 62	WDR62_MOUSE	22	48876.8	61019.7	62343.7	57413.4	38977.2	34639.9	35092.2	36236.4	1.58441	0.0092747
P28659	CUGBP Elav-like family member 1	Celf1	P28659	P28659;A0A0R4J0T5	Celf1	CUGBP Elav-like family member 1	CELF1_MOUSE	24	284483	232936	289058	268826	172577	188856	147604	169679	1.58432	0.0101476
Q08297	DNA repair protein RAD51 homolog 1	Rad51	Q08297	Q08297;F7AT35	Rad51	DNA repair protein RAD51 homolog 1	RAD51_MOUSE	8	111828	93281.4	83467.8	96192.4	61588.9	69558.2	51129.8	60759	1.58318	0.0230368
Q9CY16	Small ribosomal subunit protein bS1m	Mrps28	Q9CY16	Q9CY16	Mrps28	Small ribosomal subunit protein bS1m	RT28_MOUSE	8	167090	178913	181979	175994	121544	104138	107896	111193	1.58278	0.000744305
Q8K394	Inactive phospholipase C-like protein 2	Plcl2	Q8K394	Q8K394	Plcl2	Inactive phospholipase C-like protein 2	PLCL2_MOUSE	22	223903	260453	254005	246120	150606	167186	148947	155580	1.58196	0.00203447
P97770	tRNA (guanine(6)-N2)-methyltransferase THUMP3	Thumpd3	P97770	P97770;D3YYB2	Thumpd3	tRNA (guanine(6)-N2)-methyltransferase THUMP3	THUM3_MOUSE	33	168022	149807	147322	155050	98448.1	105626	90242.3	98105.5	1.58045	0.00195906
Q8R035	Large ribosomal subunit protein mL62	Mrpl58	Q8R035	Q8R035	Mrpl58	Large ribosomal subunit protein mL62	ICT1_MOUSE	11	105213	150177	135637	130342	75196.8	78274.7	94139.1	82536.9	1.5792	0.0299493
Q9DAT5	Mitochondrial tRNA-specific 2-thiouridylase 1	Trmu	Q9DAT5	Q9DAT5	Trmu	Mitochondrial tRNA-specific 2-thiouridylase 1	MTU1_MOUSE	19	25611.5	37827.5	37169.5	33536.2	19281.7	21346.2	23104.6	21244.2	1.57861	0.0405357
Q8CFD4	Sorting nexin-8	Snx8	Q8CFD4	Q8CFD4;Q3TT02;A0A0G2JDJ6;A0A0G2JEQ9;Q3U0I9	Snx8	Sorting nexin-8	SNX8_MOUSE	18	71476.8	65160	60017.6	65551.5	42246.9	37254.6	45194.8	41565.4	1.57707	0.00404855
Q8CBQ5	Phosphatidylinositol 4-kinase type 2-beta	Pi4k2b	Q8CBQ5	Q8CBQ5	Pi4k2b	Phosphatidylinositol 4-kinase type 2-beta	P4K2B_MOUSE	20	100650	90742.6	85575	92322.5	59481.1	57550.8	58735.8	58589.2	1.57576	0.00163569
Q8BWB1	Synaptopodin 2-like protein	Synpo2l	Q8BWB1	Q8BWB1;B2RQK7;D3YU08	Synpo2l	Synaptopodin 2-like protein	SYP2L_MOUSE	19	78872.5	100667	81234.2	86924.6	50936.9	54113.6	60492.3	55180.9	1.57526	0.0130721
Q91WC9	Diacylglycerol lipase-beta	Daglb	Q91WC9	Q91WC9	Daglb	Diacylglycerol lipase-beta	DGLB_MOUSE	22	132964	119850	119664	124159	78937.3	76612.2	80951.1	78833.5	1.57496	0.000583947
O88845	A-kinase anchor protein 10, mitochondrial	Akap10	O88845	O88845	Akap10	A-kinase anchor protein 10, mitochondrial	AKA10_MOUSE	29	82284.6	70189.2	58359.8	70277.9	48981.2	44481.6	40413.4	44625.4	1.57484	0.0249739
A2A5Z6	E3 ubiquitin-protein ligase SMURF2	Smurf2	A2A5Z6	A2A5Z6	Smurf2	E3 ubiquitin-protein ligase SMURF2	SMUF2_MOUSE	27	60368.7	56589.5	68589.6	61849.3	35310.9	43937.3	38667.7	39305.3	1.57356	0.00655056
Q08639	Transcription factor Dp-1	Tfdp1	Q08639	Q08639;Q3V3X3;Q9CYZ7;Q9D297	Tfdp1	Transcription factor Dp-1	TFDP1_MOUSE	8	34486.1	34905.4	36328.2	35239.9	23578.2	22847.9	20765	22397	1.57342	0.000220753
Q9CX83	Armadillo repeat-containing X-linked protein 1	Armcx1	Q9CX83	Q9CX83	Armcx1	Armadillo repeat-containing X-linked protein 1	ARMX1_MOUSE	12	275891	195471	229241	233534	121799	158472	165220	148497	1.57265	0.0342821
Q8VDD5	Myosin-9	Myh9	Q8VDD5	Q8VDD5;Q8BIE2;Q8BIM8;F2Z494;Q14B05	Myh9	Myosin-9	MYH9_MOUSE	371	10797500	9303060	9271400	9.79065e+06	6255740	6056010	6368040	6.2266e+06	1.57239	0.00223365
Q8R4U7	Leucine zipper protein 1	Luzp1	Q8R4U7	Q8R4U7;B2RQ68;B7ZW89;Q6KAP6	Luzp1	Leucine zipper protein 1	LUZP1_MOUSE	56	88841.9	115393	115030	106422	75666.4	65852.1	61737.1	67751.9	1.57076	0.0163846
Q8CG47	Structural maintenance of chromosomes protein 4	Smc4	Q8CG47	Q8CG47;E9Q2X6;Q6P7V9	Smc4	Structural maintenance of chromosomes protein 4	SMC4_MOUSE	109	600607	490548	507242	532799	340746	371349	306560	339552	1.56912	0.00774999
Q8CHT0	Delta-1-pyrroline-5-carboxylate dehydrogenase, mitochondrial	Aldh4a1	Q8CHT0	Q8CHT0	Aldh4a1	Delta-1-pyrroline-5-carboxylate dehydrogenase, mitochondrial	AL4A1_MOUSE	23	131029	132430	113375	125611	90783.3	70794.5	78604	80060.6	1.56895	0.0057307
Q6A009	E3 ubiquitin-protein ligase listerin	Ltn1	Q6A009	Q6A009;Q14B86	Ltn1	E3 ubiquitin-protein ligase listerin	LTN1_MOUSE	64	184750	158248	168274	170424	103401	123116	99654	108724	1.5675	0.00435746
Q9D818	Suppressor APC domain-containing protein 2	Sapcd2	Q9D818	Q9D818	Sapcd2	Suppressor APC domain-containing protein 2	SAPC2_MOUSE	5	70923.6	69735.7	55153.5	65270.9	44170.8	38549.4	42246.9	41655.7	1.56691	0.0114303
Q9R112	Sulfide:quinone oxidoreductase, mitochondrial	Sqor	Q9R112	Q9R112;Q3UDS4	Sqor	Sulfide:quinone oxidoreductase, mitochondrial	SQOR_MOUSE	29	290224	284280	279668	284724	165906	174186	205096	181729	1.56675	0.00111615
D3YYU8	Obscurin-like protein 1	Obsl1	D3YYU8	D3YYU8;A0A803ZIZ6;A0A0B4J1L4	Obsl1	Obscurin-like protein 1	OBSL1_MOUSE	57	159818	135841	152563	149407	94339.2	103332	88512.2	95394.5	1.56621	0.00288438
Q62083	PRKCA-binding protein	Pick1	Q62083	Q62083;E9PUZ5;Q80VC8;Q8C1W2;E9QAC6	Pick1	PRKCA-binding protein	PICK1_MOUSE	12	59058.9	46340.4	44101.7	49833.7	30785.7	35610.8	29179.2	31858.6	1.56422	0.0234894
P22315	Ferrochelatase, mitochondrial	Fech	P22315	P22315;A0A494B9Y8;A0A494BAI5;F6T2S0;Q3UC49;Q8C3V7;Q91W09;Q4QRK2	Fech	Ferrochelatase, mitochondrial	HEMH_MOUSE	39	212518	270583	244624	242575	160331	150449	154672	155151	1.56348	0.00682948
Q80ZS3	Small ribosomal subunit protein mS26	Mrps26	Q80ZS3	Q80ZS3	Mrps26	Small ribosomal subunit protein mS26	RT26_MOUSE	10	100351	111044	104364	105253	81352.5	42751.5	77876.7	67326.9	1.56331	0.040645
P24547	Inosine-5'-monophosphate dehydrogenase 2	Impdh2	P24547	P24547;Q3UAT9;Q3U9N8;Q3UPJ2;A0A0A6YY72	Impdh2	Inosine-5'-monophosphate dehydrogenase 2	IMDH2_MOUSE	53	717477	749074	746752	737768	478414	461557	476648	472206	1.56238	2.07572e-05
Q62448	Eukaryotic translation initiation factor 4 gamma 2	Eif4g2	Q62448	Q62448;G3XA17;A0JNY7;F6TW20;F7CBP1	Eif4g2	Eukaryotic translation initiation factor 4 gamma 2	IF4G2_MOUSE	67	457026	424570	420504	434033	278637	282332	273400	278123	1.56058	0.000192301
Q3TN34	MICAL-like protein 2	Micall2	Q3TN34	Q3TN34;E9PZD2;Q5DU62;Q80UK4	Micall2	MICAL-like protein 2	MILK2_MOUSE	42	159015	240047	240499	213187	146286	130705	132927	136639	1.56022	0.0497401
Q9WTI7	Unconventional myosin-Ic	Myo1c	Q9WTI7	Q9WTI7	Myo1c	Unconventional myosin-Ic	MYO1C_MOUSE	120	2799040	2142290	2316160	2.41916e+06	1531560	1728700	1393680	1.55131e+06	1.55943	0.016688
Q8BKY8	Transcription termination factor 2, mitochondrial	Mterf2	Q8BKY8	Q8BKY8	Mterf2	Transcription termination factor 2, mitochondrial	MTEF2_MOUSE	13	24011.7	28982.6	25436.5	26143.6	12227.5	21072.5	16995.2	16765.1	1.55941	0.0336465
O70496	H(+)/Cl(-) exchange transporter 7	Clcn7	O70496	O70496;E9PYL4;F6SUM2;Q6RUT9;A0A3B2W4I8	Clcn7	H(+)/Cl(-) exchange transporter 7	CLCN7_MOUSE	16	161569	155618	166058	161082	94450	107006	108506	103321	1.55905	0.000428258
Q8CG19	Latent-transforming growth factor beta-binding protein 1	Ltbp1	Q8CG19	Q8CG19;A0A3Q4EGK3;B1B1E2	Ltbp1	Latent-transforming growth factor beta-binding protein 1	LTBP1_MOUSE	64	197912	193933	178790	190212	128098	109587	128338	122008	1.55901	0.00131773
Q6P542	ATP-binding cassette sub-family F member 1	Abcf1	Q6P542	Q6P542;Q5RL55	Abcf1	ATP-binding cassette sub-family F member 1	ABCF1_MOUSE	41	555498	526301	527474	536424	340238	357605	334533	344125	1.55881	8.2932e-05
P55821	Stathmin-2	Stmn2	P55821	P55821;Q545S4;Q9CZ46	Stmn2	Stathmin-2	STMN2_MOUSE	6	257055	300243	294353	283884	189387	178634	178373	182131	1.55868	0.00190362
Q64516	Glycerol kinase	Gk	Q64516	Q64516;B1ASZ3;Q3TEN9;Q3TET2;Q9CVH5	Gk	Glycerol kinase	GLPK_MOUSE	21	134532	115927	105198	118552	81931.5	65241.1	81036.1	76069.6	1.55847	0.0138087
Q8BIE6	FERM domain-containing protein 4A	Frmd4a	Q8BIE6	Q8BIE6;H3BIZ7;Q3TB04	Frmd4a	FERM domain-containing protein 4A	FRM4A_MOUSE	37	87697.7	84964.1	78857.4	83839.7	54022.6	54431.8	52934.5	53796.3	1.55847	0.000345647
Q9WVR4	RNA-binding protein FXR2	Fxr2	Q9WVR4	Q9WVR4;A0A991EKZ2;Q3TA75;Q6P5B5	Fxr2	RNA-binding protein FXR2	FXR2_MOUSE	25	496606	432831	418967	449468	285491	316639	263616	288582	1.55751	0.00480519
Q9D304	E3 ubiquitin-protein ligase RNF128	Rnf128	Q9D304	Q9D304;A2AGL8	Rnf128	E3 ubiquitin-protein ligase RNF128	RN128_MOUSE	6	45726.1	54417	50570.2	50237.8	35431.3	28405.4	33086.1	32307.6	1.55498	0.00529133
B2RY04	Dedicator of cytokinesis protein 5	Dock5	B2RY04	B2RY04;Q8BK93	Dock5	Dedicator of cytokinesis protein 5	DOCK5_MOUSE	79	110935	106774	121631	113113	71504.6	76003.5	70786	72764.7	1.55451	0.00102512
Q7TSJ6	Serine/threonine-protein kinase LATS2	Lats2	Q7TSJ6	Q7TSJ6	Lats2	Serine/threonine-protein kinase LATS2	LATS2_MOUSE	5	48030.6	42020	41337.5	43796	34213.4	28359.5	21960.1	28177.7	1.55428	0.0193797
Q8BW10	RNA-binding protein NOB1	Nob1	Q8BW10	Q8BW10;Q148S3	Nob1	RNA-binding protein NOB1	NOB1_MOUSE	27	246760	230995	227929	235228	156107	148539	149387	151344	1.55426	0.000184572
Q8BMS4	Ubiquinone biosynthesis O-methyltransferase, mitochondrial	Coq3	Q8BMS4	Q8BMS4;Q3TLJ6;Q3UQM8	Coq3	Ubiquinone biosynthesis O-methyltransferase, mitochondrial	COQ3_MOUSE	8	35804.8	38784.5	29702.3	34763.9	18286.5	21500.2	27316.6	22367.8	1.55419	0.0299913
Q9Z179	SHC SH2 domain-binding protein 1	Shcbp1	Q9Z179	Q9Z179;A0A140LHK7	Shcbp1	SHC SH2 domain-binding protein 1	SHCBP_MOUSE	24	84052.5	82887.8	85050.1	83996.8	50623.8	56189	55497.7	54103.5	1.55252	8.75411e-05
Q5SSZ5	Tensin-3	Tns3	Q5SSZ5	Q5SSZ5;A0A5F8MP98;A0A5F8MPF2	Tns3	Tensin-3	TENS3_MOUSE	48	236111	226671	228871	230551	151212	150388	144095	148565	1.55185	2.27824e-05
P53702	Holocytochrome c-type synthase	Hccs	P53702	P53702;Q8BP79	Hccs	Holocytochrome c-type synthase	CCHL_MOUSE	19	226046	208117	213957	216040	137790	129722	150192	139235	1.55163	0.000644332
Q8K2Z4	Condensin complex subunit 1	Ncapd2	Q8K2Z4	Q8K2Z4;A0A0R4J0H7	Ncapd2	Condensin complex subunit 1	CND1_MOUSE	87	458860	443991	448833	450561	285819	320183	265311	290438	1.55132	0.000645397
Q6S5J6	Krev interaction trapped protein 1	Krit1	Q6S5J6	Q6S5J6;B2RUA8;A0A0G2JGG7;Q5U463	Krit1	Krev interaction trapped protein 1	KRIT1_MOUSE	25	150451	135390	146284	144042	97527.1	90266	90773.5	92855.5	1.55124	0.000538852
G4V4Z2	Gag protein	gag	G4V4Z2	P70355;A0A068ETZ5;A0A240FAT1;A0A7S8ZXC7;G4V4Z1;Q1KYL9;Q1KYM2;Q8BFR9;Q8C1W7;A0A068EWW2;A0A068F126;A0A140DKP8;A0A7S8ZXA0;G4V4Z2;Q1KYL8;Q1KYM1;Q60588;Q6YIY0	gag	Gag protein	G4V4Z2_MOUSE	10	177506	161545	161762	166938	106355	106217	110405	107659	1.55062	0.000408505
Q68FH0	Plakophilin-4	Pkp4	Q68FH0	Q68FH0;A2AS45;A2AS47	Pkp4	Plakophilin-4	PKP4_MOUSE	51	175872	167865	171778	171838	110578	111230	110769	110859	1.55006	1.24444e-05
P46935	E3 ubiquitin-protein ligase NEDD4	Nedd4	P46935	P46935;B2RSC8;A0A571BEP7;Q3TUU1;Q3V335;V9GWV8;V9GXK3	Nedd4	E3 ubiquitin-protein ligase NEDD4	NEDD4_MOUSE	72	1034590	893904	959313	962602	605242	640148	618670	621353	1.5492	0.00123651
Q8BKZ9	Pyruvate dehydrogenase protein X component, mitochondrial	Pdhx	Q8BKZ9	Q8BKZ9	Pdhx	Pyruvate dehydrogenase protein X component, mitochondrial	ODPX_MOUSE	15	115400	144797	137538	132578	82942.2	85498.4	88463.2	85634.6	1.54819	0.00640402
Q9CYF5	RCC1-like G exchanging factor-like protein	Rcc1l	Q9CYF5	Q9CYF5;Q548B0	Rcc1l	RCC1-like G exchanging factor-like protein	RCC1L_MOUSE	12	28509.8	36655	32256.5	32473.8	20781	22980.7	19170.5	20977.4	1.54804	0.0114957
Q9QXV8	Protein sprouty homolog 2	Spry2	Q9QXV8	Q9QXV8;B2RS85	Spry2	Protein sprouty homolog 2	SPY2_MOUSE	13	76022.3	87903.4	72365.6	78763.8	51937.1	56624.6	44105.2	50889	1.54776	0.00938181
Q91WF7	Polyphosphoinositide phosphatase	Fig4	Q91WF7	Q91WF7;Q3TA31;Q3TE15;Q3U2A4	Fig4	Polyphosphoinositide phosphatase	FIG4_MOUSE	14	40945	35109.2	44989.9	40348	27338	23716.5	27280.9	26111.8	1.5452	0.0101791
Q9CYZ6	Required for excision 1-B domain-containing protein	Rex1bd	Q9CYZ6	Q9CYZ6	Rex1bd	Required for excision 1-B domain-containing protein	REX1B_MOUSE	10	229771	251910	232310	237997	148711	153050	160436	154066	1.54478	0.000420254
Q9CS74	Protein ecdysoneless homolog	Ecd	Q9CS74	Q9CS74;Q8BXV4	Ecd	Protein ecdysoneless homolog	ECD_MOUSE	23	176066	162312	156873	165084	103312	109210	108084	106869	1.54473	0.000627791
Q8C3Y4	Kinetochore-associated protein 1	Kntc1	Q8C3Y4	Q8C3Y4	Kntc1	Kinetochore-associated protein 1	KNTC1_MOUSE	75	124476	107524	131121	121040	75010.9	90900.8	69178.2	78363.3	1.5446	0.011144
Q99JN2	Kelch-like protein 22	Klhl22	Q99JN2	Q99JN2;Q8CDC1	Klhl22	Kelch-like protein 22	KLH22_MOUSE	12	30224.5	33078.7	26374	29892.4	21188.3	19200.4	17679.5	19356.1	1.54434	0.00860844
Q60629	Ephrin type-A receptor 5	Epha5	Q60629	Q60629;E9PUP9;E9PUQ0;E9PUQ2;E9PUQ4;Q6PFV6	Epha5	Ephrin type-A receptor 5	EPHA5_MOUSE	1	444046	479820	435232	453033	275480		311491	293486	1.54363	0.00550356
P56390	Cyclin-dependent kinases regulatory subunit 2	Cks2	P56390	P56390;Q545R9	Cks2	Cyclin-dependent kinases regulatory subunit 2	CKS2_MOUSE	8	270458	202152	249963	240858	171970	145947	150214	156044	1.54353	0.0176349
Q9CYR0	Single-stranded DNA-binding protein, mitochondrial	Ssbp1	Q9CYR0	Q9CYR0;D3Z3Y3;Q8R2K3	Ssbp1	Single-stranded DNA-binding protein, mitochondrial	SSBP_MOUSE	13	223857	320895	258726	267826	170876	155810	194768	173818	1.54084	0.0370768
B1AR13	CDGSH iron-sulfur domain-containing protein 3, mitochondrial	Cisd3	B1AR13	B1AR13;B2RWE3;B3DFI8;Z4YKM2	Cisd3	CDGSH iron-sulfur domain-containing protein 3, mitochondrial	CISD3_MOUSE	12	306776	409120	329826	348574	239754	202540	236437	226244	1.5407	0.0211137
Q9CR23	Proton-transporting V-type ATPase complex assembly regulator TMEM9	Tmem9	Q9CR23	Q9CR23	Tmem9	Proton-transporting V-type ATPase complex assembly regulator TMEM9	TMEM9_MOUSE	11	559403	460216	397905	472508	308876	272078	340356	307103	1.5386	0.0315683
Q6PEM8	Proton-coupled folate transporter	Slc46a1	Q6PEM8	Q6PEM8;F6QD87	Slc46a1	Proton-coupled folate transporter	PCFT_MOUSE	2	41623.8	34654	37670.4	37982.7	23348	28006.6	22742.5	24699	1.53782	0.00708147
Q62176	RNA-binding protein 38	Rbm38	Q62176	Q62176;G3UWX7;Q3TLA1	Rbm38	RNA-binding protein 38	RBM38_MOUSE	5	29995.8	26623.7	33419	30012.8	16885.2	20598.7	21127.6	19537.2	1.53619	0.0115546
P56394	Cytochrome c oxidase copper chaperone	Cox17	P56394	P56394;Q54AC6	Cox17	Cytochrome c oxidase copper chaperone	COX17_MOUSE	8	42525.9	60578.2	60425.4	54509.8	37515.5	35763.6	33254.6	35511.2	1.535	0.03604
P58742	Aladin	Aaas	P58742	P58742;A0A2R8VHX3;Q3TEP0;Q8R3F7	Aaas	Aladin	AAAS_MOUSE	22	142477	112037	117436	123983	78021.5	84480.6	80337	80946.4	1.53167	0.0108301
P50752	Troponin T, cardiac muscle	Tnnt2	P50752	P50752;Q6P3Z7;J3QQ13;K3W4R6;K3W4R7;Q3TH80;Q54AB6	Tnnt2	Troponin T, cardiac muscle	TNNT2_MOUSE	12	39835.3	59229.5	52458	50507.6	31689.7	29306.4	37974.4	32990.2	1.53099	0.0485255
Q6P9Q4	FH1/FH2 domain-containing protein 1	Fhod1	Q6P9Q4	Q6P9Q4	Fhod1	FH1/FH2 domain-containing protein 1	FHOD1_MOUSE	50	275613	254906	263697	264739	167326	183050	168738	173038	1.52995	0.000303238
Q9CQ00	Distal membrane-arm assembly complex protein 1	Dmac1	Q9CQ00	Q9CQ00	Dmac1	Distal membrane-arm assembly complex protein 1	DMAC1_MOUSE	3	146733	147242	116651	136875	97541.8	74161.8	97074.2	89592.6	1.52775	0.0205298
O55028	[3-methyl-2-oxobutanoate dehydrogenase [lipoamide]] kinase, mitochondrial	Bckdk	O55028	O55028;A0A0U1RNL7;A0A0U1RPT4;A0A0U1RQ97;D3Z7R0;Q3UC13;Q3UCB5;Q8C6H9	Bckdk	[3-methyl-2-oxobutanoate dehydrogenase [lipoamide]] kinase, mitochondrial	BCKD_MOUSE	16	54343.6	62071.7	57485.5	57966.9	40118.1	39528.1	34192.7	37946.3	1.5276	0.00240017
Q8BMK1	tRNA N(3)-methylcytidine methyltransferase METTL2	Mettl2	Q8BMK1	Q8BMK1	Mettl2	tRNA N(3)-methylcytidine methyltransferase METTL2	METL2_MOUSE	16	87947.5	95746.3	84952.6	89548.8	64074.9	57808.7	53978.2	58620.6	1.5276	0.0020856
P04627	Serine/threonine-protein kinase A-Raf	Araf	P04627	P04627;P28028;Q99N57;A0A7N4FLU7;E9Q0P8;Q3TQI2;Q3UXR0;F6TUC4;Q9CU36	Araf	Serine/threonine-protein kinase A-Raf	ARAF_MOUSE	26	234071	161812	201108	198997	129788	146836	114441	130355	1.52658	0.0399686
P17809	Solute carrier family 2, facilitated glucose transporter member 1	Slc2a1	P17809	P17809;Q3TD17;Q3U2J2;Q8BTM5	Slc2a1	Solute carrier family 2, facilitated glucose transporter member 1	GTR1_MOUSE	14	2985510	2339930	2521050	2.6155e+06	1703370	1670430	1769090	1.7143e+06	1.5257	0.0097695
Q6PAJ1	Breakpoint cluster region protein	Bcr	Q6PAJ1	Q6PAJ1;A2RRK7	Bcr	Breakpoint cluster region protein	BCR_MOUSE	61	187196	181183	190151	186177	116024	131646	118444	122038	1.52556	0.000314695
O55222	Integrin-linked protein kinase	Ilk	O55222	O55222;A0A1B0GR42;A0A1B0GRF6;D3YZA5	Ilk	Integrin-linked protein kinase	ILK_MOUSE	49	1704420	1464440	1432160	1.53367e+06	1007290	1007730	1004920	1.00665e+06	1.52355	0.00357486
Q9WU56	Pseudouridylate synthase 1 homolog	Pus1	Q9WU56	Q9WU56;H7BX59;Q3TT85	Pus1	Pseudouridylate synthase 1 homolog	PUS1_MOUSE	28	49972.1	55206.5	47529.2	50902.6	28674.7	39418.2	32145.3	33412.7	1.52345	0.010875
Q9Z2I8	Succinate--CoA ligase [GDP-forming] subunit beta, mitochondrial	Suclg2	Q9Z2I8	Q9Z2I8;C6EQH3;A0A0N4SWD1	Suclg2	Succinate--CoA ligase [GDP-forming] subunit beta, mitochondrial	SUCB2_MOUSE	32	188306	254199	214530	219012	143172	142908	145263	143781	1.52323	0.0171771
Q9Z0U1	Tight junction protein ZO-2	Tjp2	Q9Z0U1	Q9Z0U1;A0A3B2WCN9;A0A3B2WBH9	Tjp2	Tight junction protein ZO-2	ZO2_MOUSE	68	282033	347933	336565	322177	212677	209190	213571	211813	1.52105	0.00563683
Q8VDU0	G-protein-signaling modulator 2	Gpsm2	Q8VDU0	Q8VDU0;Q3UPG3	Gpsm2	G-protein-signaling modulator 2	GPSM2_MOUSE	13	32244	31274.6	37903	33807.2	21942.3	23278.1	21495.8	22238.7	1.52019	0.00562414
Q8C7E7	Starch-binding domain-containing protein 1	Stbd1	Q8C7E7	Q8C7E7;Q147V6	Stbd1	Starch-binding domain-containing protein 1	STBD1_MOUSE	25	146959	157707	131140	145269	94411.8	86359.9	106115	95628.9	1.51909	0.00668221
Q9QXY9	Peroxisomal biogenesis factor 3	Pex3	Q9QXY9	Q9QXY9;E9QA46;Q3UIG2;Q8C6F0	Pex3	Peroxisomal biogenesis factor 3	PEX3_MOUSE	14	95366.8	96956.5	89371.7	93898.3	56601.1	71117.9	57726.2	61815.1	1.51902	0.00351231
Q9D240	Pleckstrin homology domain-containing family J member 1	Plekhj1	Q9D240	Q9D240;A0A1W2P843	Plekhj1	Pleckstrin homology domain-containing family J member 1	PKHJ1_MOUSE	2	17035.1	14516.1	17480.8	16344		10745.2	10781.7	10763.5	1.51847	0.0183988
Q80UW5	Serine/threonine-protein kinase MRCK gamma	Cdc42bpg	Q80UW5	Q80UW5;Q3V0F4	Cdc42bpg	Serine/threonine-protein kinase MRCK gamma	MRCKG_MOUSE	20	39543.7	43281	43286.6	42037.1	25195.9	29899.1	27964.1	27686.4	1.51833	0.00148369
Q8BK30	NADH dehydrogenase [ubiquinone] flavoprotein 3, mitochondrial	Ndufv3	Q8BK30	Q8BK30;Q3U422;Q3U4K3;Q91WP8	Ndufv3	NADH dehydrogenase [ubiquinone] flavoprotein 3, mitochondrial	NDUV3_MOUSE	4	170831	146431	120902	146055	106440	83139.4	99007.4	96195.6	1.51831	0.0354473
B1AR51	Dynein, axonemal, heavy chain 9	Dnah9	B1AR51	B1AR51;F7DC70;B1AR52;Q80U29	Dnah9	Dynein, axonemal, heavy chain 9	B1AR51_MOUSE	4	222527	227739	235501	228589	155493	150840	145589	150641	1.51745	7.95249e-05
P97366	Ecotropic viral integration site 5 protein	Evi5	P97366	P97366;E9PWR7;E9Q9B1;F8VPT6;Q05C24;Q3TMK4;Q3TNX9;Q3UYX4	Evi5	Ecotropic viral integration site 5 protein	EVI5_MOUSE	23	86235.1	62834.1	82228.9	77099.4	53607.8	55133.1	43695.1	50812	1.51735	0.0311151
F8VPL5	Mitogen-activated protein kinase kinase kinase kinase 4	Map4k4	F8VPL5	A0A0A6YVZ8;E9PVG7;A0A0A6YW53;A0A0A6YWM8;A0A0A6YWR8;B2RUE8;B7ZNR8;B7ZNR9;F8VPL5;Q6ZQ68	Map4k4	Mitogen-activated protein kinase kinase kinase kinase 4	F8VPL5_MOUSE	5	74066.1	90459.1	78560.9	81028.7	54237.2	54457.5	51563.8	53419.5	1.51684	0.00516987
Q9CR42	Ankyrin repeat domain-containing protein 1	Ankrd1	Q9CR42	Q9CR42;A0A498WFQ0	Ankrd1	Ankyrin repeat domain-containing protein 1	ANKR1_MOUSE	9	16850.2	16709.5	20005.9	17855.2	11042.2	9808.35	14463.8	11771.5	1.51682	0.0258893
P63034	Cytohesin-2	Cyth2	P63034	P63034;A0A1B0GRX7;A0A1Y7VIW9;A0A8Z1RZY0;A0A991EQU8;Q5HZZ0;Q99KH2	Cyth2	Cytohesin-2	CYH2_MOUSE	17	107960	92429.7	91002.7	97130.8	56577.5	59155.6	76384.4	64039.2	1.51674	0.0160132
Q60592	Microtubule-associated serine/threonine-protein kinase 2	Mast2	Q60592	Q60592;A0A668KL31;A0A668KLF8;B1AST7;B1AST8;Q9DBV8	Mast2	Microtubule-associated serine/threonine-protein kinase 2	MAST2_MOUSE	10	34588.2	32568.9	32424.5	33193.9	24374.4	19368.5	21927.3	21890.1	1.51639	0.00214308
Q61490	CD166 antigen	Alcam	Q61490	Q61490;Q54AJ5;E9Q3Q6;E9Q4G8;Q5MPX5	Alcam	CD166 antigen	CD166_MOUSE	38	840824	724068	745285	770059	528789	471693	525661	508714	1.51374	0.00294429
Q6ZQ73	Cullin-associated NEDD8-dissociated protein 2	Cand2	Q6ZQ73	Q6ZQ73;Q3TD19;Q3UM57	Cand2	Cullin-associated NEDD8-dissociated protein 2	CAND2_MOUSE	30	120065	108775	116611	115150	81571.2	80008	66651.5	76076.9	1.5136	0.00251982
Q5XF89	Polyamine-transporting ATPase 13A3	Atp13a3	Q5XF89	Q5XF89	Atp13a3	Polyamine-transporting ATPase 13A3	AT133_MOUSE	56	352768	304381	342862	333337	210825	225887	224013	220242	1.51351	0.0018758
Q8BW00	Probable peptidyl-tRNA hydrolase	Ptrh1	Q8BW00	Q8BW00;Q3V206	Ptrh1	Probable peptidyl-tRNA hydrolase	PTH_MOUSE	12	100683	133841	113388	115971	82820.3	63890.8	83212.3	76641.1	1.51316	0.027321
A6H5Y3	Methionine synthase	Mtr	A6H5Y3	A6H5Y3;Q8BUC4	Mtr	Methionine synthase	METH_MOUSE	16	55722.5	59955.3	67975.9	61217.9	44531.4	42949.2	33890.3	40457	1.51316	0.0131928
Q5SV80	Unconventional myosin-XIX	Myo19	Q5SV80	Q5SV80	Myo19	Unconventional myosin-XIX	MYO19_MOUSE	27	46921.7	42610	37792.4	42441.4	26430.4	26805.1	30936.7	28057.4	1.51266	0.00874413
P45952	Medium-chain specific acyl-CoA dehydrogenase, mitochondrial	Acadm	P45952	P45952;Q91WS8;Q8BJT5	Acadm	Medium-chain specific acyl-CoA dehydrogenase, mitochondrial	ACADM_MOUSE	36	380794	499347	430235	436792	289437	268565	308308	288770	1.51259	0.0150502
Q9D7R2	Protein TMEPAI	Pmepa1	Q9D7R2	Q9D7R2;A2APF4;Q4QRN6;Q6NST6	Pmepa1	Protein TMEPAI	PMEPA_MOUSE	3	57527.5	70992.5	51030.4	59850.1	38065.3	41363.6	39377.5	39602.1	1.51129	0.0272887
Q6IR34	G-protein-signaling modulator 1	Gpsm1	Q6IR34	Q6IR34;F6SX81;Q8R0E6	Gpsm1	G-protein-signaling modulator 1	GPSM1_MOUSE	35	112448	103975	98917.9	105114	65524.5	74207.7	68935.7	69556	1.51121	0.0016179
O88848	ADP-ribosylation factor-like protein 6	Arl6	O88848	O88848;D3Z067;Q3TUM2;Q8VCV3	Arl6	ADP-ribosylation factor-like protein 6	ARL6_MOUSE	17	82179.1	77694.1	89875.9	83249.7	55075	62191.6	48000.5	55089	1.51118	0.00655879
O35988	Syndecan-4	Sdc4	O35988	O35988;Q3U5S6	Sdc4	Syndecan-4	SDC4_MOUSE	9	101609	91346.2	87431.8	93462.3	68781	55707.9	61128	61872.3	1.51057	0.00511424
F2Z3U3	Ras association (RalGDS/AF-6) and pleckstrin homology domains 1	Raph1	F2Z3U3	F2Z3U3;F2Z4B7;G5E867;S4R2K5	Raph1	Ras association (RalGDS/AF-6) and pleckstrin homology domains 1	F2Z3U3_MOUSE	48	287340	393954	391257	357517	248641	236576	225000	236739	1.51017	0.0278376
P47738	Aldehyde dehydrogenase, mitochondrial	Aldh2	P47738	P47738;Q62148;Q544B1;A0A0G2JEU1;A0A0G2JFQ0;D3YYF3;Q3TVM2;Q3U6I3;Q3U9J7;Q3UJW1	Aldh2	Aldehyde dehydrogenase, mitochondrial	ALDH2_MOUSE	52	2002900	2684040	2308540	2.33183e+06	1557970	1437350	1636930	1.54408e+06	1.51017	0.0185191
Q52KF3	Protein spire homolog 1	Spire1	Q52KF3	Q52KF3;A0A5H1ZRL1;D3YTL8;Q6ZPX2;A0A286YDN9	Spire1	Protein spire homolog 1	SPIR1_MOUSE	13	67695.3	65272.5	67996.9	66988.2	43230	47957.4	41891.7	44359.7	1.51011	0.000369953
Q9DBN5	Lon protease homolog 2, peroxisomal	Lonp2	Q9DBN5	Q9DBN5	Lonp2	Lon protease homolog 2, peroxisomal	LONP2_MOUSE	27	52577.1	58928.6	53994.1	55166.6	41303.4	31671.9	36636.8	36537.4	1.50987	0.00529947
Q8BVA2	Transmembrane protein 222	Tmem222	Q8BVA2	Q8BVA2	Tmem222	Transmembrane protein 222	TM222_MOUSE	7	75498.9	59403.9	78919.8	71274.2	48902.3	46260.6	46470.5	47211.1	1.50969	0.0166744
Q9WTK5	Nuclear factor NF-kappa-B p100 subunit	Nfkb2	Q9WTK5	Q9WTK5;A0A494B9Y5;A0A494BAQ2;Q3UG25;Q3ULT8;Q3UV15;Q4U105;Q4U108	Nfkb2	Nuclear factor NF-kappa-B p100 subunit	NFKB2_MOUSE	45	215683	212986	230945	219871	149728	152494	134777	145666	1.50942	0.000696806
G3X9J0	Signal-induced proliferation-associated 1-like protein 3	Sipa1l3	G3X9J0	G3X9J0	Sipa1l3	Signal-induced proliferation-associated 1-like protein 3	SI1L3_MOUSE	39	63367.7	65327.6	64746	64480.4	41796	44325.3	42225.8	42782.4	1.50717	2.4018e-05
P63260	Actin, cytoplasmic 2	Actg1	P63260	P60710;P63260;B2RRX1;Q4KL81;A1E281;E9Q5F4;E9Q606;G3UYG0;G3UZ07;Q3TIJ9;Q3TSB7;Q3U5R4;Q3U804;Q3U939;Q3UA89;Q3UAA9;Q3UAF6;Q3UAF7;Q3UCF8;Q3UD81;Q3UGS0;Q61276;Q9QZ83	Actg1	Actin, cytoplasmic 2	ACTG_MOUSE	85	116445000	122273000	107226000	1.15315e+08	81532200	70967400	77111200	7.65369e+07	1.50665	0.00191674
A2CG63	AT-rich interactive domain-containing protein 4B	Arid4b	A2CG63	A2CG63;Q8BXV6;Q8BYB0	Arid4b	AT-rich interactive domain-containing protein 4B	ARI4B_MOUSE	10	35679.4	47094.2		41386.8	27713.4	27168	27689.3	27523.6	1.50369	0.0473425
Q922J9	Fatty acyl-CoA reductase 1	Far1	Q922J9	Q922J9	Far1	Fatty acyl-CoA reductase 1	FACR1_MOUSE	35	575568	527803	523287	542219	362751	382675	336432	360619	1.50358	0.00106214
Q9CPV3	Large ribosomal subunit protein mL42	Mrpl42	Q9CPV3	Q9CPV3	Mrpl42	Large ribosomal subunit protein mL42	RM42_MOUSE	5	46974.6	44653.2	51150.7	47592.8	34858.1	24524.6	35710.5	31697.7	1.50146	0.0174138
Q60680	Inhibitor of nuclear factor kappa-B kinase subunit alpha	Chuk	Q60680	Q60680;E9QNL4;E9Q605;Q3TPN9;Q3U2A3;Q3UDK0;Q8CBT3;A0AUV3	Chuk	Inhibitor of nuclear factor kappa-B kinase subunit alpha	IKKA_MOUSE	32	186271	154284	172916	171157	109822	121399	110799	114007	1.50129	0.00461851
Q91YR5	eEF1A lysine and N-terminal methyltransferase	Mettl13	Q91YR5	Q91YR5;Q3TRF3	Mettl13	eEF1A lysine and N-terminal methyltransferase	EFNMT_MOUSE	34	289357	265811	257945	271038	171392	201602	168637	180544	1.50123	0.00307856
E9Q634	Unconventional myosin-Ie	Myo1e	E9Q634	E9Q634;Q8C123	Myo1e	Unconventional myosin-Ie	MYO1E_MOUSE	68	603595	520664	542712	555657	355276	395864	359411	370184	1.50103	0.00267685
P32507	Nectin-2	Nectin2	P32507	P32507;Q3TZU9;Q8C6F2;Q80XJ5;Q91VT9	Nectin2	Nectin-2	NECT2_MOUSE	16	61800.9	48599	45772.6	52057.5	84352.6	66617.8	83303.5	78091.3	0.666624	0.0263856
Q8K0F1	TBC1 domain family member 23	Tbc1d23	Q8K0F1	Q8K0F1;A0A2I3BRD1	Tbc1d23	TBC1 domain family member 23	TBC23_MOUSE	28	76775.1	91686.9	91423.4	86628.5	131217	124915	133921	130018	0.666282	0.00149825
O70475	UDP-glucose 6-dehydrogenase	Ugdh	O70475	O70475;Q3TJ71;Q3TJE8;Q3TS38;Q3UIZ1;Q3TI06	Ugdh	UDP-glucose 6-dehydrogenase	UGDH_MOUSE	59	822254	992699	1003180	939378	1446340	1409770	1375140	1.41042e+06	0.666028	0.00162402
Q8BUK6	Protein Hook homolog 3	Hook3	Q8BUK6	Q8BUK6;Q5BKS5;Q3UUZ6	Hook3	Protein Hook homolog 3	HOOK3_MOUSE	42	89171.6	115196	105345	103238	157687	151629	156087	155134	0.665472	0.00264952
P67871	Casein kinase II subunit beta	Csnk2b	P67871	P67871;G3UZX4;G3UXG7;G3UXU2;G3UZA4;G3UZJ5;N0E462;N0E463;N0E4C0;N0E4C5	Csnk2b	Casein kinase II subunit beta	CSK2B_MOUSE	12	374322	431597	420957	408959	618575	574806	651023	614801	0.665188	0.0018808
Q921W4	Quinone oxidoreductase-like protein 1	Cryzl1	Q921W4	Q921W4;A0A338P785;D3YU21;D3YZD6;D3Z6I4;F7BGV1	Cryzl1	Quinone oxidoreductase-like protein 1	QORL1_MOUSE	16	80856.8	128217	132094	113723	174331	167647	170999	170992	0.665074	0.0259738
B1AR17	DNA helicase	Chd3	B1AR17	B1AR17;E9Q614;F7C528	Chd3	DNA helicase	B1AR17_MOUSE	52	16531.3	24319.5	25670.3	22173.7	34624.1	32795.5	32627.4	33349	0.664898	0.0186407
O88783	Coagulation factor V	F5	O88783	O88783	F5	Coagulation factor V	FA5_MOUSE	11	61080.1	65087.4	56876.2	61014.6	97210.1	82786.6	95306.7	91767.8	0.66488	0.00383283
O35405	5'-3' exonuclease PLD3	Pld3	O35405	O35405;D3YY25;D3Z179;D6RCG9	Pld3	5'-3' exonuclease PLD3	PLD3_MOUSE	15	134441	215722	210703	186955	285307	256325	301981	281204	0.664838	0.0330156
Q9JJT0	RNA 3'-terminal phosphate cyclase-like protein	Rcl1	Q9JJT0	Q9JJT0;Q3THS8;A0A494BAM2	Rcl1	RNA 3'-terminal phosphate cyclase-like protein	RCL1_MOUSE	14	31741.6	41064.6	37844.4	36883.5	54391.2	58999.7	53045.4	55478.8	0.664823	0.004747
Q8C052	Microtubule-associated protein 1S	Map1s	Q8C052	Q8C052	Map1s	Microtubule-associated protein 1S	MAP1S_MOUSE	37	118486	185454	184423	162788	237780	249328	248109	245072	0.664243	0.0214922
Q62418	Drebrin-like protein	Dbnl	Q62418	Q62418	Dbnl	Drebrin-like protein	DBNL_MOUSE	34	159921	262970	244537	222476	354640	304530	346219	335130	0.663851	0.0331946
Q8CIE6	Coatomer subunit alpha	Copa	Q8CIE6	Q8CIE6;F8WHL2;Q63ZW9;Q8BTF0	Copa	Coatomer subunit alpha	COPA_MOUSE	122	358573	380742	420046	386454	550999	632800	564014	582604	0.663321	0.00323026
E9Q1W0	calcium/calmodulin-dependent protein kinase	Camk2d	E9Q1W0	E9Q1V9;E9Q1W0;Q8C8X9;E9PXV3;F6RWZ9;Q3V1X9	Camk2d	calcium/calmodulin-dependent protein kinase	E9Q1W0_MOUSE	1	4447.23	6241.81	7654.21	6114.42	8245.81	9297.57	10137.5	9226.96	0.662669	0.0445982
Q3UCQ1	Forkhead box protein K2	Foxk2	Q3UCQ1	Q3UCQ1	Foxk2	Forkhead box protein K2	FOXK2_MOUSE	16	19626.5	17774.4	24587.2	20662.7	36456.9	31410.2	25687.8	31185	0.662585	0.0472912
Q9CR89	Endoplasmic reticulum-Golgi intermediate compartment protein 2	Ergic2	Q9CR89	Q9CR89;A0A0N4SVQ6	Ergic2	Endoplasmic reticulum-Golgi intermediate compartment protein 2	ERGI2_MOUSE	12	113906	83929.4	80020.4	92618.6	145102	133020	141531	139884	0.662108	0.0138344
O55029	Coatomer subunit beta'	Copb2	O55029	O55029	Copb2	Coatomer subunit beta'	COPB2_MOUSE	76	382760	455627	533727	457371	617965	733521	721998	691161	0.661743	0.0148454
Q3TMH2	Secernin-3	Scrn3	Q3TMH2	Q3TMH2	Scrn3	Secernin-3	SCRN3_MOUSE	15	60525.4	73133.2	66993.6	66884.1	110234	88348.6	104661	101081	0.661687	0.0103792
P59913	Protein-L-isoaspartate O-methyltransferase domain-containing protein 1	Pcmtd1	P59913	P59913;Q3TGS5;Q3TM36;Q3TSP0;Q6P1Z6;S4R2K3	Pcmtd1	Protein-L-isoaspartate O-methyltransferase domain-containing protein 1	PCMD1_MOUSE	12	61094.9	65572	57677.1	61448	83005.1	102072	93716.3	92931.1	0.661221	0.00620777
Q9D7B1	tRNA-dihydrouridine(20) synthase [NAD(P)+]-like	Dus2	Q9D7B1	Q9D7B1;Q14A90	Dus2	tRNA-dihydrouridine(20) synthase [NAD(P)+]-like	DUS2L_MOUSE	9	18428	20064.7	18189.7	18894.1	30640.8	25253	29879.9	28591.2	0.660837	0.00555555
Q00780	Collagen alpha-1(VIII) chain	Col8a1	Q00780	Q00780	Col8a1	Collagen alpha-1(VIII) chain	CO8A1_MOUSE	8	22524.5	23997.8	28185.3	24902.5	34066.8	40271	38713.3	37683.7	0.66083	0.00711565
Q9QZE5	Coatomer subunit gamma-1	Copg1	Q9QZE5	Q9QZE5	Copg1	Coatomer subunit gamma-1	COPG1_MOUSE	84	407656	572213	617826	532565	763086	876588	778419	806031	0.660725	0.0200702
Q8C8N2	Protein SCAI	Scai	Q8C8N2	Q8C8N2	Scai	Protein SCAI	SCAI_MOUSE	5		14846.3	14677.4	14761.9	24593.4	22898.2	19554.1	22348.6	0.660528	0.0286152
Q6PEE2	CBP80/20-dependent translation initiation factor	Ctif	Q6PEE2	Q6PEE2;E9Q1U6	Ctif	CBP80/20-dependent translation initiation factor	CTIF_MOUSE	17	62165.2	85420.9	81940.3	76508.8	105228	119376	123029	115878	0.660255	0.0121576
Q9D662	Protein transport protein Sec23B	Sec23b	Q9D662	Q9D662;Q3TIS3;Q3TYS4;Q3UKB4;Q8CDS4	Sec23b	Protein transport protein Sec23B	SC23B_MOUSE	39	161491	252501	280102	231365	346086	359424	346237	350582	0.659944	0.0298797
Q9CRC0	Vitamin K epoxide reductase complex subunit 1	Vkorc1	Q9CRC0	Q9CRC0;A0A6G7NP03;A0A6G7NPC0;A0A7T0LYB5;A0A7T0LYD5;A0A7T0LYE7;A0A7T0LYF1;A0A7T0LYF2;A0A7T0LYF5;A0A7T0LYF6;A0A7T0LYF7;A0A7T0LYG0;A0A7T0LYI9;A0A7T0LYK6;A0A7T0LYK8;A0A7T0LYL8;A0A7T0LZ12;A0A7T0LZ78;A0A7T0LZJ2;A0A7T0LZK8;A0A7T0Q274;A0A7T0Q280;A0A7T0Q290;A0A7T0Q291;A0A7T0Q2K5;A0A7T0Q2L1;A0A7T0Q2L9;A0A7T0Q304;A0A7T0Q407;A0A7T8CZB6;A0A7T8CZB9;A0A7T8CZC3;A0A7T8CZC6;A0A7T8CZD2;A0A7T8CZD3;A0A7T8CZE0;A0A7T8C…	Vkorc1	Vitamin K epoxide reductase complex subunit 1	VKOR1_MOUSE	1	62503.9	59842.3	40475	54273.7	88199.4	76822.5	81806.7	82276.2	0.659653	0.0218756
Q9CQC9	GTP-binding protein SAR1b	Sar1b	Q9CQC9	Q9CQC9;Q0VGU0;Q3U281	Sar1b	GTP-binding protein SAR1b	SAR1B_MOUSE	11	143464	156011	151525	150333	235941	222168	225791	227967	0.659453	0.000148277
Q3V4B5	COMM domain-containing protein 6	Commd6	Q3V4B5	Q3V4B5;B7ZNP2;B7ZNP3	Commd6	COMM domain-containing protein 6	COMD6_MOUSE	7	97454.3	110311	118144	108636	169331	159350	165615	164765	0.65934	0.0011089
Q8BHB4	WD repeat-containing protein 3	Wdr3	Q8BHB4	Q8BHB4;H3BJD8;H3BLC1	Wdr3	WD repeat-containing protein 3	WDR3_MOUSE	36	27799.2	27091.1	28097.6	27662.6	39656.6	47901.9	38319.7	41959.4	0.659271	0.00898333
Q8R2S9	Actin-related protein 8	Actr8	Q8R2S9	Q8R2S9	Actr8	Actin-related protein 8	ARP8_MOUSE	22	90358.2	88143.6	77728.4	85410.1	135986	134798	117950	129578	0.65914	0.00323595
A0A140T8T5	Microtubule-associated protein	Map4	A0A140T8T5	A0A140T8T5	Map4	Microtubule-associated protein	A0A140T8T5_MOUSE	2		16367.9	14441.5	15404.7	23473.4	24871.3	21775.3	23373.3	0.659072	0.0099218
Q61559	IgG receptor FcRn large subunit p51	Fcgrt	Q61559	Q61559;Q6PKB0;A0A1B0GSK0	Fcgrt	IgG receptor FcRn large subunit p51	FCGRN_MOUSE	10	224483	175659	171552	190565	288654	282842	296723	289406	0.658468	0.00481025
Q78XF5	Oligosaccharyltransferase complex subunit OSTC	Ostc	Q78XF5	Q78XF5	Ostc	Oligosaccharyltransferase complex subunit OSTC	OSTC_MOUSE	7	157309	127521	178892	154574	234808	217735	251870	234804	0.65831	0.010882
Q64213	Splicing factor 1	Sf1	Q64213	Q64213;D3YZC9;D3YZD0;E9Q4Q2;Q3TZI3;Q3UI45;Q3UK67;F8WHF9	Sf1	Splicing factor 1	SF01_MOUSE	31	79148.4	134537	133821	115835	162770	181450	183910	176043	0.657994	0.03678
E9Q777	A kinase (PRKA) anchor protein 11	Akap11	E9Q777	E9Q777;Q6ZQ80	Akap11	A kinase (PRKA) anchor protein 11	E9Q777_MOUSE	27	22222.1	19567.5	24538.7	22109.4	32609.5	35702.6	32514.3	33608.8	0.657847	0.00294073
Q9CXE7	Transmembrane emp24 domain-containing protein 5	Tmed5	Q9CXE7	Q9CXE7;A2RS96;E9PXY3;Q3TW73;Q3U9T7;Q8VCE7	Tmed5	Transmembrane emp24 domain-containing protein 5	TMED5_MOUSE	11	268311	255165	235170	252882	380732	367769	404976	384492	0.657704	0.000827872
Q9D7M1	Glucose-induced degradation protein 8 homolog	Gid8	Q9D7M1	Q9D7M1	Gid8	Glucose-induced degradation protein 8 homolog	GID8_MOUSE	16	79144.3	86382.5	78764.6	81430.5	119374	111830	140410	123871	0.657379	0.0088601
P10107	Annexin A1	Anxa1	P10107	P10107;Q4FJV4;A0A494BBD8;B7STB7;Q3U5N9;Q3US43;Q4FK88	Anxa1	Annexin A1	ANXA1_MOUSE	65	3821650	6060120	5727420	5.20306e+06	8277570	7140270	8330620	7.91615e+06	0.657272	0.0272962
Q810D6	Glutamate-rich WD repeat-containing protein 1	Grwd1	Q810D6	Q810D6;Q5XJZ3;Q8BIF7;Q8K335	Grwd1	Glutamate-rich WD repeat-containing protein 1	GRWD1_MOUSE	20	77458.6	103192	98499.6	93050.1	154108	126963	143668	141580	0.657228	0.0122642
Q9WU63	Heme-binding protein 2	Hebp2	Q9WU63	Q9WU63;A0A1L1SRL4;Q922P6	Hebp2	Heme-binding protein 2	HEBP2_MOUSE	10	22535.5	33676.8	27510	27907.4	44861.1	42008.7	40628	42499.3	0.656657	0.0134408
Q3UQ28	Peroxidasin homolog	Pxdn	Q3UQ28	Q3UQ28;B2RX13;A0A1W2P6L9;Q80U60	Pxdn	Peroxidasin homolog	PXDN_MOUSE	53	903093	879048	707099	829747	1273070	1230440	1288620	1.26404e+06	0.656423	0.00247934
Q8BL66	Early endosome antigen 1	Eea1	Q8BL66	Q8BL66;Q05CS7;Q3TQY5	Eea1	Early endosome antigen 1	EEA1_MOUSE	95	90589.4	175422	164006	143339	224577	211205	219640	218474	0.656092	0.0489739
P97467	Peptidyl-glycine alpha-amidating monooxygenase	Pam	P97467	P97467;E9Q704;F8VQA4;Q8BQ31	Pam	Peptidyl-glycine alpha-amidating monooxygenase	AMD_MOUSE	30	40043.9	38523.9	41984	40183.9	62305.7	58849.1	62674.9	61276.6	0.65578	0.000180718
P53762	Aryl hydrocarbon receptor nuclear translocator	Arnt	P53762	P53762;E9QLT6;Q3U7X2;Q3ULM2;Q3URM6;Q5DTR2;Q8CEC2	Arnt	Aryl hydrocarbon receptor nuclear translocator	ARNT_MOUSE	12	18477.1	16581.3	21253.3	18770.6	24114.6	32680.7	29085.5	28626.9	0.655696	0.0252823
P52592	Sphingosine 1-phosphate receptor 2	S1pr2	P52592	P52592;Q3U5W6	S1pr2	Sphingosine 1-phosphate receptor 2	S1PR2_MOUSE	5	45299.5	47779.3	41069.8	44716.2	75747.4	61977.6	66897.2	68207.4	0.655592	0.00632252
Q80ZI6	E3 ubiquitin-protein ligase LRSAM1	Lrsam1	Q80ZI6	Q80ZI6	Lrsam1	E3 ubiquitin-protein ligase LRSAM1	LRSM1_MOUSE	28	35732.2	49801.7	45180.2	43571.4	64404	69593.5	65540	66512.5	0.655085	0.00661202
Q63739	Protein tyrosine phosphatase type IVA 1	Ptp4a1	Q63739	Q63739;B9EKL6	Ptp4a1	Protein tyrosine phosphatase type IVA 1	TP4A1_MOUSE	10	44836.4	47124.2	49718.7	47226.4	74278.5	66601.1	75490.3	72123.3	0.654801	0.00133688
Q9Z160	Conserved oligomeric Golgi complex subunit 1	Cog1	Q9Z160	Q9Z160;Q3TR89;Q3TWY6;Q5DTY3;Q810S7;Q3TAY0	Cog1	Conserved oligomeric Golgi complex subunit 1	COG1_MOUSE	45	172799	182201	191626	182209	271297	283098	280467	278287	0.65475	0.000122405
G3X9Z4	Pre-mRNA cleavage complex 2 protein Pcf11	Pcf11	G3X9Z4	G3X9Z4;A0A9S4HM55;A5HLW0;A5HLW1	Pcf11	Pre-mRNA cleavage complex 2 protein Pcf11	PCF11_MOUSE	31	17340.6	17099	21987.3	18809	31948.8	27163.7	27068.7	28727.1	0.654747	0.0118687
P46737	Lys-63-specific deubiquitinase BRCC36	Brcc3	P46737	P46737;A3KGA8	Brcc3	Lys-63-specific deubiquitinase BRCC36	BRCC3_MOUSE	18	284013	380433	483217	382554	572838	535042	645518	584466	0.654537	0.0377224
P60670	Nuclear protein localization protein 4 homolog	Nploc4	P60670	P60670;A0A991EQV5;Q3UDU9;Q3UE06	Nploc4	Nuclear protein localization protein 4 homolog	NPL4_MOUSE	42	105752	187878	170909	154846	244073	226910	238804	236596	0.654477	0.0328772
Q9D1F0	CAAX box 1 homolog A (Human)	Rtl8b	Q9D1F0	Q9D1F0	Rtl8b	CAAX box 1 homolog A (Human)	Q9D1F0_MOUSE	4	22702.7	23437.1	20811.1	22317	35442	31709	35170.5	34107.2	0.654319	0.00119228
P07091	Protein S100-A4	S100a4	P07091	P07091;Q545V2;A0A0G2JGD2	S100a4	Protein S100-A4	S10A4_MOUSE	13	7216260	9354630	9812720	8.79454e+06	13598900	12940200	13791500	1.34435e+07	0.654183	0.00522317
Q9DBB5	Eukaryotic translation initiation factor 4E type 3	Eif4e3	Q9DBB5	Q9DBB5;H3BJN7	Eif4e3	Eukaryotic translation initiation factor 4E type 3	IF4E3_MOUSE	7	17959.3	33394	27110	26154.4	37258.5	40672.9	42020.1	39983.8	0.654125	0.0422837
P30051	Transcriptional enhancer factor TEF-1	Tead1	P30051	P30051;P70210;A0A3F2YNR7;E9Q387;F6QIG2;F6TBI7;F6TTJ9;F6ZIM6;F7B3M8;F8VPU0;Q3USK5;Q8VCA7;Q9Z0P8;E9PVS2;E9PZ73;E9QAK6;Q3UFP5;Q6PAQ8;Q80W05;Q8R2N6	Tead1	Transcriptional enhancer factor TEF-1	TEAD1_MOUSE	8	14869.7	20545.3	21181.5	18865.5	28234.9	31255.8	27120.3	28870.3	0.653456	0.0131975
P18052	Receptor-type tyrosine-protein phosphatase alpha	Ptpra	P18052	P18052;Q91V35;Q3TRY9	Ptpra	Receptor-type tyrosine-protein phosphatase alpha	PTPRA_MOUSE	39	107118	100925	104785	104276	165505	151797	161467	159590	0.653401	0.000240818
P59114	mRNA (2'-O-methyladenosine-N(6)-)-methyltransferase	Pcif1	P59114	P59114;Q542C3;Q3UC00	Pcif1	mRNA (2'-O-methyladenosine-N(6)-)-methyltransferase	CAPAM_MOUSE	15	128974	116955	112581	119503	168523	224426	156060	183003	0.653013	0.0423135
Q9JKJ9	24-hydroxycholesterol 7-alpha-hydroxylase	Cyp39a1	Q9JKJ9	Q9JKJ9;Q544S6;A0A3B2W4C8;Q05CS3	Cyp39a1	24-hydroxycholesterol 7-alpha-hydroxylase	CP39A_MOUSE	14	45899.1	63653.8	58738.3	56097.1	92564	83013.4	82151	85909.5	0.652979	0.00887318
Q924M7	Mannose-6-phosphate isomerase	Mpi	Q924M7	Q924M7;Q3V100;Q921Z9	Mpi	Mannose-6-phosphate isomerase	MPI_MOUSE	19	34073	57776.3	61939.6	51263	76053.8	75650.7	83850.3	78518.3	0.652879	0.0398706
P62484	Abl interactor 2	Abi2	P62484	P62484;A0A087WPP8;A0A087WRS3;Q6AXD2;Q6AXH6	Abi2	Abl interactor 2	ABI2_MOUSE	14	247654	320037	283762	283818	436624	431230	437377	435077	0.652339	0.00196383
P22935	Cellular retinoic acid-binding protein 2	Crabp2	P22935	P22935;P62965;Q6P071	Crabp2	Cellular retinoic acid-binding protein 2	RABP2_MOUSE	17	169064	263928	313554	248849	365004	390443	389620	381689	0.651967	0.0371127
Q9WV54	Acid ceramidase	Asah1	Q9WV54	Q9WV54;Q78P93;Q3TWT5;Q3U646	Asah1	Acid ceramidase	ASAH1_MOUSE	33	216877	296339	239355	250857	391425	344401	419071	384966	0.651635	0.014032
Q8BZ60	Stonin-2	Ston2	Q8BZ60	Q8BZ60;E9PXP7	Ston2	Stonin-2	STON2_MOUSE	42	145791	120903	133372	133355	213393	198997	201818	204736	0.651353	0.00106473
P83940	Elongin-C	Eloc	P83940	P83940;A0A087WNT1;A0A087WQE6	Eloc	Elongin-C	ELOC_MOUSE	13	621645	911702	977866	837071	1250900	1301610	1305050	1.28585e+06	0.650985	0.0154639
Q9D9M5	Pyridoxal phosphate phosphatase PHOSPHO2	Phospho2	Q9D9M5	Q9D9M5	Phospho2	Pyridoxal phosphate phosphatase PHOSPHO2	PHOP2_MOUSE	4	15601.7	21283.5	23545.7	20143.6	27898.6	32256.2	32734.6	30963.1	0.650568	0.018505
Q8BMC4	Nucleolar protein 9	Nop9	Q8BMC4	Q8BMC4;Q3U480;Q3U7B7	Nop9	Nucleolar protein 9	NOP9_MOUSE	22	20545.6	29763.2	30835.5	27048.1	39493.7	41579.8	43693	41588.8	0.650369	0.0139863
P62915	Transcription initiation factor IIB	Gtf2b	P62915	P62915;Q3ULN2;Q3UNY0;Q3UZJ3	Gtf2b	Transcription initiation factor IIB	TF2B_MOUSE	19	66958.9	108422	122239	99206.6	155449	138739	163471	152553	0.650309	0.0423355
O70201	Baculoviral IAP repeat-containing protein 5	Birc5	O70201	O70201;Q549P2	Birc5	Baculoviral IAP repeat-containing protein 5	BIRC5_MOUSE	6	13150.6	13210.9	13335.3	13232.3	17627.8	24178.2	19298.4	20368.1	0.649655	0.0221627
O54833	Casein kinase II subunit alpha'	Csnk2a2	O54833	O54833;Q545V8;Q8BPF9	Csnk2a2	Casein kinase II subunit alpha'	CSK22_MOUSE	42	153691	200171	201269	185044	293631	274390	286540	284854	0.64961	0.00390022
Q8CFE2	Histone PARylation factor 1	Hpf1	Q8CFE2	Q8CFE2	Hpf1	Histone PARylation factor 1	HPF1_MOUSE	22	68184.6	107551	96058.4	90598	140205	147030	131292	139509	0.649406	0.0175552
Q8K284	General transcription factor 3C polypeptide 1	Gtf3c1	Q8K284	Q8K284;Q3UHL0;Q3UPZ9;Q3UTP3;A0A0U1RNV0;A0A0U1RPD8	Gtf3c1	General transcription factor 3C polypeptide 1	TF3C1_MOUSE	67	53275.1	47285.1	38015.7	46192	71845.9	70710.3	70870.9	71142.4	0.649289	0.00498208
Q8R3I3	Conserved oligomeric Golgi complex subunit 6	Cog6	Q8R3I3	Q8R3I3;A0A0R4J0L5;Q8BRB0;Q8C7Y2	Cog6	Conserved oligomeric Golgi complex subunit 6	COG6_MOUSE	26	204876	203997	205904	204926	288874	348493	309835	315734	0.649045	0.00316445
B1AVD1	Xaa-Pro aminopeptidase 2	Xpnpep2	B1AVD1	B1AVD1;B1AVD2;Q8BU59	Xpnpep2	Xaa-Pro aminopeptidase 2	XPP2_MOUSE	9	182544	190463	122913	165307	244431	264021	256168	254873	0.648584	0.0153621
Q80Y55	BSD domain-containing protein 1	Bsdc1	Q80Y55	Q80Y55	Bsdc1	BSD domain-containing protein 1	BSDC1_MOUSE	10	55752	94395.4	85494.9	78547.4	108267	124938	130204	121136	0.648422	0.0337799
P15327	Bisphosphoglycerate mutase	Bpgm	P15327	P15327;Q3TAQ8;D3Z223	Bpgm	Bisphosphoglycerate mutase	PMGE_MOUSE	9	25277.5	25719.8	24515.5	25170.9	36316.5	39547.9	40611.2	38825.2	0.648314	0.000520118
P19426	Negative elongation factor E	Nelfe	P19426	P19426;Q3UIA1	Nelfe	Negative elongation factor E	NELFE_MOUSE	18	25118.8	26021.1	30385.3	27175.1	44704.3	42773.4	38278.4	41918.7	0.64828	0.00415704
P70697	Uroporphyrinogen decarboxylase	Urod	P70697	P70697	Urod	Uroporphyrinogen decarboxylase	DCUP_MOUSE	20	295959	457837	435981	396592	629419	579592	626474	611828	0.648209	0.0155466
Q8R088	Golgi phosphoprotein 3-like	Golph3l	Q8R088	Q8R088;H3BJ07;H3BJ82;H3BJI3;H3BKI7	Golph3l	Golgi phosphoprotein 3-like	GLP3L_MOUSE	7	35118.4	45235.1	34181.9	38178.5	57793.5	55796.5	63191.3	58927.1	0.647893	0.00762943
O08532	Voltage-dependent calcium channel subunit alpha-2/delta-1	Cacna2d1	O08532	O08532;A0A411ACY8;E9Q1X8;Q14BH8	Cacna2d1	Voltage-dependent calcium channel subunit alpha-2/delta-1	CA2D1_MOUSE	73	514148	439208	430395	461250	744108	641058	751781	712316	0.647536	0.00485942
O70274	Protein tyrosine phosphatase type IVA 2	Ptp4a2	O70274	O70274;Q3UXF9	Ptp4a2	Protein tyrosine phosphatase type IVA 2	TP4A2_MOUSE	18	182875	222967	195015	200286	326867	283820	317236	309308	0.647529	0.00347925
Q60847	Collagen alpha-1(XII) chain	Col12a1	Q60847	Q60847;E9PX70	Col12a1	Collagen alpha-1(XII) chain	COCA1_MOUSE	57	138892	154795	135533	143073	218902	200148	243847	220966	0.647491	0.00508677
Q9D2X5	MAU2 chromatid cohesion factor homolog	Mau2	Q9D2X5	Q9D2X5;A0A1D5RLR7;A0A1D5RLW7;Z4YNA3	Mau2	MAU2 chromatid cohesion factor homolog	SCC4_MOUSE	16	40475.2	46998.3	47820.4	45098	61229.1	77631.5	70195.8	69685.5	0.647165	0.00961629
Q9D8T0	Protein FAM3A	Fam3a	Q9D8T0	I7HJS7;Q9D8T0;A0A158SIT7;I7HPY1	Fam3a	Protein FAM3A	FAM3A_MOUSE	11	41704.8	45732.2	33366.4	40267.8	62411	52427.8	71836.7	62225.2	0.64713	0.030339
Q9JHF9	Lymphocyte antigen 96	Ly96	Q9JHF9	Q9JHF9;Q14AM4	Ly96	Lymphocyte antigen 96	LY96_MOUSE	5	21752.3	14918	15377.2	17349.2	30411.4	21946.3	28074.2	26810.6	0.6471	0.0476955
O08989	Ras-related protein M-Ras	Mras	O08989	O08989;Q3TPX5	Mras	Ras-related protein M-Ras	RASM_MOUSE	9	34767.9	29353.7	26822.3	30314.6	44685.1	45824.6	50061.5	46857.1	0.64696	0.00442667
Q61469	Phospholipid phosphatase 1	Plpp1	Q61469	Q61469	Plpp1	Phospholipid phosphatase 1	PLPP1_MOUSE	14	796374	711246	751299	752973	1127710	1162330	1202910	1.16432e+06	0.646708	0.000233039
Q922D4	Serine/threonine-protein phosphatase 6 regulatory subunit 3	Ppp6r3	Q922D4	Q922D4;G5E8R4	Ppp6r3	Serine/threonine-protein phosphatase 6 regulatory subunit 3	PP6R3_MOUSE	51	130398	228238	244481	201039	304172	325221	303443	310945	0.646541	0.0389912
Q8R3Q2	Serine/threonine-protein phosphatase 6 regulatory subunit 2	Ppp6r2	Q8R3Q2	Q8R3Q2;A0A5F8MQ25;G3X9K4;Q6A018	Ppp6r2	Serine/threonine-protein phosphatase 6 regulatory subunit 2	PP6R2_MOUSE	15	29666.9	49724.3	42806.3	40732.5	68325.6	64995.8	55706.2	63009.2	0.646453	0.0333108
Q9JIP6	Frizzled-2	Fzd2	Q9JIP6	Q9JIP6	Fzd2	Frizzled-2	FZD2_MOUSE	15	240010	202601	213237	218616	333914	335099	345986	338333	0.646156	0.000526786
Q8K1E6	Alpha-ketoglutarate-dependent dioxygenase alkB homolog 3	Alkbh3	Q8K1E6	Q8K1E6;A2AKV6;A2AKV7	Alkbh3	Alpha-ketoglutarate-dependent dioxygenase alkB homolog 3	ALKB3_MOUSE	14	50971	94192.8	88413.1	77859	123263	108809	129482	120518	0.646036	0.0454956
Q91YS8	Calcium/calmodulin-dependent protein kinase type 1	Camk1	Q91YS8	Q91YS8;Q3UY68;D3Z368;Q8BJA6	Camk1	Calcium/calmodulin-dependent protein kinase type 1	KCC1A_MOUSE	21	112034	157170	176304	148503	226082	237397	226304	229928	0.645867	0.0137636
Q8K4M5	COMM domain-containing protein 1	Commd1	Q8K4M5	Q8K4M5;Q8VI86;A2RSF1;F7BCN0;F7BZY0;Q3UGT3	Commd1	COMM domain-containing protein 1	COMD1_MOUSE	7	41897.8	41459.5	46549	43302.1	71719.7	64581.4	64853.5	67051.5	0.645803	0.0011288
P16045	Galectin-1	Lgals1	P16045	P16045;A0A2R8VHJ0	Lgals1	Galectin-1	LEG1_MOUSE	34	23782100	44014200	46293200	3.80298e+07	59587000	57608200	59524800	5.89067e+07	0.645595	0.0438456
A0A140LHQ8	Phosphatidylinositol binding clathrin assembly protein (Fragment)	Picalm	A0A140LHQ8;Q3TD51;Q570Z8	A0A140LHQ8;Q3TD51;Q570Z8	Picalm	Phosphatidylinositol binding clathrin assembly protein (Fragment)	A0A140LHQ8_MOUSE;Q3TD51_MOUSE;Q570Z8_MOUSE	1	32781.2	18330.1	21660.6	24257.3	36264.1	39385.9	37087	37579	0.645501	0.0406698
Q8VDP2	STING ER exit protein	Steep1	Q8VDP2	Q8VDP2;Z4YLD0	Steep1	STING ER exit protein	STEEP_MOUSE	8	22434.1	16163.9	22064.5	20220.8	32401.9	27599.7	33977.7	31326.4	0.645488	0.0164678
Q3TYX3	Histone-lysine N-trimethyltransferase SMYD5	Smyd5	Q3TYX3	Q3TYX3	Smyd5	Histone-lysine N-trimethyltransferase SMYD5	SMYD5_MOUSE	18	59923.4	106540	111286	92583.1	157351	129871	143122	143448	0.645413	0.0491268
Q922Q9	Chitinase domain-containing protein 1	Chid1	Q922Q9	Q922Q9;A0A0R4J242;A0A0R4J058	Chid1	Chitinase domain-containing protein 1	CHID1_MOUSE	13	27559	51443.7	41056.5	40019.7	64876.7	62078.5	59083.7	62013	0.645345	0.0365166
Q922K7	Probable 28S rRNA (cytosine-C(5))-methyltransferase	Nop2	Q922K7	Q922K7;E9QN31;Q99KC3	Nop2	Probable 28S rRNA (cytosine-C(5))-methyltransferase	NOP2_MOUSE	40	49362.5	70721.7	54987.4	58357.2	89676.3	91507.1	90166.8	90450.1	0.645187	0.00747698
Q9D787	RING-type E3 ubiquitin-protein ligase PPIL2	Ppil2	Q9D787	Q9D787	Ppil2	RING-type E3 ubiquitin-protein ligase PPIL2	PPIL2_MOUSE	20	29327.9	26116.3	24116.9	26520.4	42944.8	45098.2	35316	41119.7	0.644956	0.0118762
Q8BR90	RAB7A-interacting MON1-CCZ1 complex subunit 1	Rimoc1	Q8BR90	Q8BR90	Rimoc1	RAB7A-interacting MON1-CCZ1 complex subunit 1	RIMC1_MOUSE	10	50328.5	49322.7	43603.6	47751.6	77610.9	75927.5	68601.4	74046.6	0.644886	0.00162453
Q921N6	Probable ATP-dependent RNA helicase DDX27	Ddx27	Q921N6	Q921N6;H3BLJ6	Ddx27	Probable ATP-dependent RNA helicase DDX27	DDX27_MOUSE	39	22584.4	27627.8	16336.6	22182.9	36699.1	35127.9	31435.7	34420.9	0.644461	0.0277479
Q99KF1	Transmembrane emp24 domain-containing protein 9	Tmed9	Q99KF1	Q99KF1;Q3TFU8;Q3U7N8;Q6PDC2;Q8BLM5;A0A286YDS5;Q9CZL0	Tmed9	Transmembrane emp24 domain-containing protein 9	TMED9_MOUSE	11	859999	651638	621930	711189	1078370	1129770	1103140	1103760	0.644333	0.00678438
Q8VE88	Protein FAM114A2	Fam114a2	Q8VE88	Q8VE88	Fam114a2	Protein FAM114A2	F1142_MOUSE	23	45669.3	87745.9	88311.2	73908.8	114815	114212	115092	114706	0.644331	0.0446206
Q9D0D4	Probable dimethyladenosine transferase	Dimt1	Q9D0D4	Q9D0D4;Q3UK38	Dimt1	Probable dimethyladenosine transferase	DIM1_MOUSE	15	33757.6	33494.7	29987.1	32413.1	46288.9	52684.9	52032.3	50335.4	0.643944	0.00163303
Q8C6U2	Solute carrier family 66 member 3	Slc66a3	Q8C6U2	Q8C259;Q8C6U2;A0A1Y7VLY9;Q3UU83	Slc66a3	Solute carrier family 66 member 3	S66A3_MOUSE	2	85057	91761.8	103311	93376.6	137440	137244	160607	145097	0.643546	0.00534257
Q9EPK6	Nucleotide exchange factor SIL1	Sil1	Q9EPK6	Q9EPK6;A0A494B9B2;A0A494B9H1	Sil1	Nucleotide exchange factor SIL1	SIL1_MOUSE	17	20548.6	24338.8	27849.7	24245.7	37024.1	36593.9	39435.3	37684.4	0.643388	0.00418428
Q8R1T4	UDP-N-acetylglucosamine transporter	Slc35a3	Q8R1T4	Q8R1T4;A0A0G2JDH8;D3YXZ7	Slc35a3	UDP-N-acetylglucosamine transporter	S35A3_MOUSE	5	23576.1	25964.1	21531.7	23690.6	35366.6	40850.6	34267.3	36828.2	0.643275	0.00546452
Q5HZJ8	Isocitrate dehydrogenase [NADP]	Idh1	Q5HZJ8	Q5HZJ8	Idh1	Isocitrate dehydrogenase [NADP]	Q5HZJ8_MOUSE	1		22229.6	32173.1	27201.3	43180.5	42184	41494.9	42286.5	0.643264	0.0277736
Q9D864	Actin-related protein 6	Actr6	Q9D864	Q9D864;A0A0R4J009;A0A1W2P6E1	Actr6	Actin-related protein 6	ARP6_MOUSE	10	13098.4	19183.9	11579.9	14620.7	24936.9	21062.9	22214.4	22738.1	0.643007	0.0351164
Q5U452	non-specific serine/threonine protein kinase	Trp53rka	Q5U452	Q99PW4;Q5U452;A2A5R0;Q543M9;Q8C5U8	Trp53rka	non-specific serine/threonine protein kinase	Q5U452_MOUSE	10	34680.6	61365.1	49456.4	48500.7	67289.5	80727.9	78352.3	75456.6	0.642763	0.0370158
Q8R0H9	ADP-ribosylation factor-binding protein GGA1	Gga1	Q8R0H9	Q8R0H9;A0A2R8VI72;Q3TB03	Gga1	ADP-ribosylation factor-binding protein GGA1	GGA1_MOUSE	20	160431	319800	299938	260056	396251	429285	388400	404645	0.642677	0.0489294
Q9CW79	Golgin subfamily A member 1	Golga1	Q9CW79	Q9CW79;Q66JW2	Golga1	Golgin subfamily A member 1	GOGA1_MOUSE	27	103002	132238	153726	129655	199470	202260	203580	201770	0.64259	0.00810601
Q8R034	Anaphase-promoting complex subunit 13	Anapc13	Q8R034	Q8R034	Anapc13	Anaphase-promoting complex subunit 13	APC13_MOUSE	3	43467.8	43195.2	55093.8	47252.3	67983.9	67440.7	85246.1	73556.9	0.642391	0.0201838
Q80ZJ6	Protein zer-1 homolog	Zer1	Q80ZJ6	Q80ZJ6;Q3U297	Zer1	Protein zer-1 homolog	ZER1_MOUSE	10	45013.7	42183.3	45694.8	44297.3	58817.1	86324.2	61819	68986.8	0.642113	0.0481867
P62827	GTP-binding nuclear protein Ran	Ran	P62827	P62827;Q3ULW0	Ran	GTP-binding nuclear protein Ran	RAN_MOUSE	27	1176700	2061710	2309220	1849210	2747600	3050720	2842480	2.88027e+06	0.642027	0.0440063
Q99NB8	Ubiquilin-4	Ubqln4	Q99NB8	Q99NB8	Ubqln4	Ubiquilin-4	UBQL4_MOUSE	18	29855	51544.4	52843.2	44747.5	68948.8	67765.3	72414.6	69709.6	0.641914	0.0301889
Q00519	Xanthine dehydrogenase/oxidase	Xdh	Q00519	Q00519;B2RUJ7;Q3UMS6	Xdh	Xanthine dehydrogenase/oxidase	XDH_MOUSE	19	35008.8	39966.4	39569.1	38181.4	66148.1	50739	61556.5	59481.2	0.641908	0.0116562
Q6DID3	SR-related and CTD-associated factor 8	Scaf8	Q6DID3	Q6DID3;Q7TSH6;A0A338P6R5;Q3TBS5;Q3TZC7;Q8BXA9	Scaf8	SR-related and CTD-associated factor 8	SCAF8_MOUSE	29	67833.3	52587.5	53372.1	57931	92788.8	72959.3	105227	90325	0.641361	0.0380504
Q9ERA0	Alpha-globin transcription factor CP2	Tfcp2	Q9ERA0	Q9ERA0;A0A2R8VKI7	Tfcp2	Alpha-globin transcription factor CP2	TFCP2_MOUSE	11	50897.1	51062.4	55317.5	52425.7	85938	80228.6	79142.2	81769.6	0.641139	0.000328802
O54781	SRSF protein kinase 2	Srpk2	O54781	O54781;A0A0R4J124;Q8CBI1	Srpk2	SRSF protein kinase 2	SRPK2_MOUSE	19	32520.2	59677.1	62856	51684.4	78122.9	79852.7	83939.3	80638.3	0.640942	0.041523
Q3TWF6	WD repeat-containing protein 70	Wdr70	Q3TWF6	Q3TWF6;G3X934	Wdr70	WD repeat-containing protein 70	WDR70_MOUSE	33	69726.9	96645.7	102215	89529.2	139099	151421	129016	139845	0.640202	0.0135458
Q8K010	5-oxoprolinase	Oplah	Q8K010	Q8K010;E9Q484	Oplah	5-oxoprolinase	OPLA_MOUSE	21	34044.9	39671.7	36702.5	36806.4	56708.3	56318.9	59583.1	57536.8	0.639702	0.000420473
Q91YK2	Ribosomal RNA processing protein 1 homolog B	Rrp1b	Q91YK2	Q91YK2;Q6ZQH4	Rrp1b	Ribosomal RNA processing protein 1 homolog B	RRP1B_MOUSE	32	51483.8	71511.7	74345.6	65780.4	113031	93183.9	102303	102839	0.639642	0.0157654
P62876	DNA-directed RNA polymerases I, II, and III subunit RPABC5	Polr2l	P62876	P62876	Polr2l	DNA-directed RNA polymerases I, II, and III subunit RPABC5	RPAB5_MOUSE	4	83036.6	82350.3	99159.1	88182	163536	122784	127338	137886	0.639528	0.0238645
O08738	Caspase-6	Casp6	O08738	O08738;Q3TPJ9;Q99M47;Q9D089	Casp6	Caspase-6	CASP6_MOUSE	20	156672	201106	207923	188567	291020	267642	325977	294880	0.639471	0.010403
P62869	Elongin-B	Elob	P62869	P62869;A0A3B2WBM3;Q9D7T5	Elob	Elongin-B	ELOB_MOUSE	17	320154	596398	618394	511649	822779	736080	841783	800214	0.63939	0.0464903
Q61205	Platelet-activating factor acetylhydrolase IB subunit alpha1	Pafah1b3	Q61205	Q61205;Q3TJC2;D3Z2X5;Q8CA83	Pafah1b3	Platelet-activating factor acetylhydrolase IB subunit alpha1	PA1B3_MOUSE	15	188993	259035	284691	244240	374331	398694	374814	382613	0.638346	0.00960556
A0A4Y5WWJ7	Myosin XVIIIA transcript variant 6	Myo18a	A0A4Y5WWJ7	A0A4Y5WWJ7;E9PUR2	Myo18a	Myosin XVIIIA transcript variant 6	A0A4Y5WWJ7_MOUSE	7	32194.9	36039.1	39907	36047	53936.1	62374.6	53228.2	56513	0.637854	0.00514975
P14426	H-2 class I histocompatibility antigen, D-K alpha chain	H2-D1	P14426	P14426;Q31218;Q95457;A0A2Z4SXS4;A0A2Z4SXS7;A0A2Z4SXY0;A0A2Z4SY27;A0A2Z4SYN1;A0A2Z4SYS1;A0A2Z4SYU3;A0A2Z4SZ60;A0A2Z4SZD1;A0A2Z4T1Y4;A0A2Z4T2Z7;A0A2Z4T468	H2-D1	H-2 class I histocompatibility antigen, D-K alpha chain	HA13_MOUSE	22	373638	352974	301332	342648	523103	516332	573237	537557	0.637417	0.00224067
Q60872	Eukaryotic translation initiation factor 1A	Eif1a	Q60872	Q60872;A0A1Y7VJE9;A0A1Y7VK80;A0A1Y7VLT7;A0A494BB95;J3QMW5;J3QPI8;J3QQ02;Q3TQZ4;Q3UC76;Q3UJQ5;Q3UT53;Q3UTA4;Q4FJR7;Q8BX20;J3QP87	Eif1a	Eukaryotic translation initiation factor 1A	IF1A_MOUSE	4	112855	206201	199909	172988	287519	243702	283318	271513	0.637127	0.0412362
P28271	Cytoplasmic aconitate hydratase	Aco1	P28271	P28271;Q8VDC3	Aco1	Cytoplasmic aconitate hydratase	ACOHC_MOUSE	59	138768	235679	229282	201243	321130	310915	315739	315928	0.63699	0.0217944
Q3UHQ6	Protein dopey-2	Dop1b	Q3UHQ6	Q3UHQ6;A0A2I3BRZ2;Q9CSS2	Dop1b	Protein dopey-2	DOP2_MOUSE	57	53867.9	58702.2	61942.8	58171	90939.7	93380.4	89827.7	91382.6	0.636565	0.000206825
P19157	Glutathione S-transferase P 1	Gstp1	P19157	P19157;A0A494B908;A0A494BAW2	Gstp1	Glutathione S-transferase P 1	GSTP1_MOUSE	32	1226670	1891780	1800690	1.63971e+06	2501870	2656680	2570570	2.57637e+06	0.636442	0.0117051
Q8C6B0	Methyltransferase like 7A1	Tmt1a	Q8C6B0	A0A2R8VI07;G3X9G9;Q1XG79;Q5I0W6;Q5K4Q9;Q76I24;Q8C6B0;Q9D7S5;H3BJI7;Q76I26	Tmt1a	Methyltransferase like 7A1	Q8C6B0_MOUSE	8	97559	83563.9	152255	111126	167385	186192	170257	174611	0.636419	0.0433424
P70255	Nuclear factor 1 C-type	Nfic	P70255	P70255;A0A1Y7VK55;Q3UHA6;F6XYU7	Nfic	Nuclear factor 1 C-type	NFIC_MOUSE	16	38953.3	42729.4	43103	41595.2	62799	65965.4	67366.8	65377.1	0.636236	0.000230817
O88939	Zinc finger and BTB domain-containing protein 7A	Zbtb7a	O88939	O88939;B7ZWA9;D3Z4C3	Zbtb7a	Zinc finger and BTB domain-containing protein 7A	ZBT7A_MOUSE	17	35660.3	55939.7	47353.9	46318	69958.9	81459.6	66993.7	72804.1	0.6362	0.0226723
P25446	Tumor necrosis factor receptor superfamily member 6	Fas	P25446	P25446;A0A494BBP5	Fas	Tumor necrosis factor receptor superfamily member 6	TNR6_MOUSE	7	19137.7	22356.9	23187.6	21560.7	34001.6	31745.3	35926	33891	0.636179	0.00203848
Q9WTL7	Acyl-protein thioesterase 2	Lypla2	Q9WTL7	Q9WTL7	Lypla2	Acyl-protein thioesterase 2	LYPA2_MOUSE	12	110183	173441	143533	142386	241638	210271	219671	223860	0.636048	0.0164734
Q8BGB2	Tetratricopeptide repeat protein 7A	Ttc7a	Q8BGB2	Q8BGB2;D3Z0R8;Q3TNI8;Q8C9T8	Ttc7a	Tetratricopeptide repeat protein 7A	TTC7A_MOUSE	29	59956.4	67347.1	80739.1	69347.5	99185.1	109990	117923	109033	0.636025	0.00823653
Q8BZM1	Glomulin	Glmn	Q8BZM1	Q8BZM1;Q3T9A5;Q3TMW7	Glmn	Glomulin	GLMN_MOUSE	27	52457.3	74445.7	81470.7	69457.9	110702	109127	107924	109251	0.635764	0.0105418
Q9WU42	Nuclear receptor corepressor 2	Ncor2	Q9WU42	Q9WU42;F8VQL9;E9PY55;E9Q701	Ncor2	Nuclear receptor corepressor 2	NCOR2_MOUSE	104	574871	744574	726756	682067	1112400	1059300	1048250	1.07332e+06	0.635476	0.00241678
P01887	Beta-2-microglobulin	B2m	P01887	P01887;Q3U679;Q9D239;Q91Z72;Q91Z73	B2m	Beta-2-microglobulin	B2MG_MOUSE	9	167527	199678	197220	188142	311389	290968	286427	296261	0.635053	0.00109922
Q9DAA6	Exosome complex component CSL4	Exosc1	Q9DAA6	Q9DAA6;A0A1S7D812	Exosc1	Exosome complex component CSL4	EXOS1_MOUSE	11	45099.3	42111.5	42414.4	43208.4	68012	64189	71962.6	68054.5	0.634908	0.000521203
E9Q9K8	A kinase (PRKA) anchor protein 6	Akap6	E9Q9K8;Q2VEB4;Q3UHI8	E9Q9K8;Q2VEB3;Q2VEB4;Q3UHI8;Q3UHR2;Q6PGB9	Akap6	A kinase (PRKA) anchor protein 6	E9Q9K8_MOUSE;Q2VEB4_MOUSE;Q3UHI8_MOUSE	39	38498.4	30884.5	31031.6	33471.5	58314.9	52312.1	47541.9	52723	0.634856	0.0085983
P97863	Nuclear factor 1 B-type	Nfib	P97863	P97863;A2BG75;A2BG76;A2BG77;I7HIP8;Q6GSP7;Q8BN68;Q8C434;A0A3Q8CJ53	Nfib	Nuclear factor 1 B-type	NFIB_MOUSE	6	7101.48		10050.4	8575.94	13537.5	13562.8	13426.4	13508.9	0.634836	0.0206977
E9QN31	NOP2 nucleolar protein	Nop2	E9QN31	E9QN31	Nop2	NOP2 nucleolar protein	E9QN31_MOUSE	2	44408	51225	52898	49510.3	81184.3	75580	77203.3	77989.2	0.634836	0.000764744
Q9JIF7	Coatomer subunit beta	Copb1	Q9JIF7	Q9JIF7	Copb1	Coatomer subunit beta	COPB_MOUSE	99	305131	371207	448782	375040	558260	639296	575620	591059	0.634522	0.0110315
Q64105	Sepiapterin reductase	Spr	Q64105	Q64105;Q91XH5;G3UXX3;G3UZ79	Spr	Sepiapterin reductase	SPRE_MOUSE	19	310749	627374	581916	506680	840788	770341	786020	799050	0.634103	0.044505
Q6Q899	Antiviral innate immune response receptor RIG-I	Rigi	Q6Q899	Q6Q899;A1L0V6;A7YY79;A2AP29;Q05CC6;Q3KQQ7;Q3U1I9	Rigi	Antiviral innate immune response receptor RIG-I	RIGI_MOUSE	24	39882.2	36272.3	39352.6	38502.4	67078.7	60439.7	54696.3	60738.2	0.633907	0.00405591
Q9QYE6	Golgin subfamily A member 5	Golga5	Q9QYE6	Q9QYE6;A0A1Y7VMD3	Golga5	Golgin subfamily A member 5	GOGA5_MOUSE	38	141146	166414	145053	150871	247131	221343	245698	238057	0.633759	0.00161007
Q6ZWR6	Nesprin-1	Syne1	Q6ZWR6	Q6ZWR6;A0A1L1STC6;A0A1L1SRV6	Syne1	Nesprin-1	SYNE1_MOUSE	93	159477	216329	190114	188640	297696	297656	297891	297748	0.633557	0.0026679
Q8CHX7	Raftlin-2	Rftn2	Q8CHX7	Q8CHX7	Rftn2	Raftlin-2	RFTN2_MOUSE	17	74298.5	62876.2	70019.9	69064.9	108381	98248.2	120448	109026	0.633473	0.00523457
O35623	BET1 homolog	Bet1	O35623	O35623;Q8BNZ1	Bet1	BET1 homolog	BET1_MOUSE	3	108554	89525.2	101945	100008	153426	158348	161912	157895	0.633382	0.00068649
Q921K9	B-cell CLL/lymphoma 7 protein family member B	Bcl7b	Q921K9	O08664;Q921K9;Q9CXE2;A0A0J9YV82;A0A0U1RNU6;A0A0U1RNX8;D3YYL1;D3Z3W8	Bcl7b	B-cell CLL/lymphoma 7 protein family member B	BCL7B_MOUSE	7	42808.6	47172.2	42354.8	44111.9	67702.3	64189.5	77099.7	69663.8	0.63321	0.00352617
P70453	High affinity cAMP-specific 3',5'-cyclic phosphodiesterase 7A	Pde7a	P70453	P70453;Q3U3Y7;Q6P5G2	Pde7a	High affinity cAMP-specific 3',5'-cyclic phosphodiesterase 7A	PDE7A_MOUSE	3	12630	14280.2	19932.3	15614.2	22636.9	26413.3	24928.5	24659.6	0.633189	0.0215068
Q9CR27	WASH complex subunit 3	Washc3	Q9CR27	Q9CR27;G3UWG7;S4R1P7;S4R287;Q9CYF6;S4R1K7	Washc3	WASH complex subunit 3	WASC3_MOUSE	11	174582	231266	221229	209026	334319	296828	360375	330507	0.632439	0.00875739
Q9R233	Tapasin	Tapbp	Q9R233	Q9R233;Q3TCU5;Q3U9A3;Q9D679;A0A068BIS1;A0A3Q4EGL0;G3UZZ2;Q3TED6;Q5XW46;Q5XW48;Q5XW49;Q5XW51;Q5XW52;Q91WI5	Tapbp	Tapasin	TPSN_MOUSE	25	210235	174158	146804	177066	282939	271143	286248	280110	0.632129	0.00553248
Q8VDM1	Zinc finger CCCH-type with G patch domain-containing protein	Zgpat	Q8VDM1	Q8VDM1	Zgpat	Zinc finger CCCH-type with G patch domain-containing protein	ZGPAT_MOUSE	9	13115.3	7569.21	7782.43	9488.98	15747.3	14487.6	14813.5	15016.1	0.631919	0.0406297
Q921M4	Golgin subfamily A member 2	Golga2	Q921M4	Q921M4;A0A6I8MWY5;A0A6I8MX07;E9PUQ5;Q5DTL1;Z4YJU8	Golga2	Golgin subfamily A member 2	GOGA2_MOUSE	45	50266.5	46711.1	40627.5	45868.4	76740.3	68335.2	72774.9	72616.8	0.63165	0.00197531
P37913	DNA ligase 1	Lig1	P37913	P37913;Q3TSU8;Q3U4X8;Q8R055	Lig1	DNA ligase 1	DNLI1_MOUSE	51	68226.3	85479.7	86965.2	80223.7	127027	134667	119448	127047	0.631448	0.00326957
P70284	Homeobox protein TGIF1	Tgif1	P70284	P70284;Q8C0Y1;G3UWC5;Q3TVD4;A0A087WNP4;A2AVY9;D3Z0Q5;E0CXJ4;E0CYI0;F6TUU5;H3BJF0;Q3TZS1	Tgif1	Homeobox protein TGIF1	TGIF1_MOUSE	3	19598.3	10210.6	13398.8	14402.6	23778	21469.2	23204.8	22817.3	0.631212	0.0415246
G3X972	Sec24 related gene family, member C (S. cerevisiae)	Sec24c	G3X972	G3X972;Q3V222;Q80U83;A0A286YDI8;Q8CGF4;Q8R2V9	Sec24c	Sec24 related gene family, member C (S. cerevisiae)	G3X972_MOUSE	44	137024	201168	208399	182197	281323	282801	302165	288763	0.630957	0.0107822
P18872	Guanine nucleotide-binding protein G(o) subunit alpha	Gnao1	P18872	P18872;Q543S2;D3Z2M7	Gnao1	Guanine nucleotide-binding protein G(o) subunit alpha	GNAO_MOUSE	23	558990	470007	432585	487194	797161	734007	785834	772334	0.630807	0.00250835
P62700	Protein yippee-like 5	Ypel5	P62700	P62700;Q3TDV0;Q3TMG7;Q65Z92	Ypel5	Protein yippee-like 5	YPEL5_MOUSE	7	42813.7	46231.8	42167.2	43737.6	71694.9	66368.6	69947	69336.8	0.630798	0.000219738
P48377	MHC class II regulatory factor RFX1	Rfx1	P48377	P48379;P48381;P48377;Q8BJK3;Q8BYY2;A0A1B0GRV3;G5E890;Q3V1T0	Rfx1	MHC class II regulatory factor RFX1	RFX1_MOUSE	21	284853	185844	189564	220087	315121	382774	349390	349095	0.63045	0.0270263
Q9CY45	EEF1A lysine methyltransferase 1	Eef1akmt1	Q9CY45	A0A0D2X7Z2;Q9CY45	Eef1akmt1	EEF1A lysine methyltransferase 1	EFMT1_MOUSE	8	67373.5	116510	101780	95221.2	160032	142416	151109	151186	0.629829	0.0221787
Q99JX6	Annexin	Anxa6	Q99JX6	Q99JX6	Anxa6	Annexin	Q99JX6_MOUSE	12	2427260	3327560	3078830	2944550	5053560	4125080	4849440	4.67603e+06	0.629712	0.0112486
A2RSY6	TRMT1-like protein	Trmt1l	A2RSY6	A2RSY6;A0A0R4J0U8	Trmt1l	TRMT1-like protein	TRM1L_MOUSE	22	57080.9	66220.3	60319.8	61207	98278.7	103158	90214	97216.9	0.629592	0.001469
P28229	Gap junction gamma-1 protein	Gjc1	P28229	P28229;A0A654IER4;Q8C4R6;Q9EQ82	Gjc1	Gap junction gamma-1 protein	CXG1_MOUSE	6	10668.7	14592.3	17045.9	14102.3	19975.2	24159.3	23068.3	22400.9	0.629541	0.0207606
Q8CIE4	Protein mono-ADP-ribosyltransferase PARP10	Parp10	Q8CIE4	Q8CIE4	Parp10	Protein mono-ADP-ribosyltransferase PARP10	PAR10_MOUSE	17	20552.8	16998.1	19380.8	18977.2	30044.7	33242.8	27153.6	30147	0.629489	0.00547281
Q8BKC8	Phosphatidylinositol 4-kinase beta	Pi4kb	Q8BKC8	Q8BKC8;E9Q8A3;D6RI80	Pi4kb	Phosphatidylinositol 4-kinase beta	PI4KB_MOUSE	34	82237	96294.5	99302.7	92611.4	150985	157488	133048	147174	0.629266	0.00374361
Q9JHE3	Neutral ceramidase	Asah2	Q9JHE3	Q9JHE3;B9EHG7;B7ZN55	Asah2	Neutral ceramidase	ASAH2_MOUSE	11	25902	29570.1	31460.5	28977.5	43608.9	44808.1	49733	46050	0.629262	0.00234997
Q8BT60	Copine-3	Cpne3	Q8BT60	Q8BT60;Q3UJS6	Cpne3	Copine-3	CPNE3_MOUSE	38	594095	685889	684542	654842	1028720	1012030	1081460	1.04074e+06	0.62921	0.000471716
Q9Z315	U4/U6.U5 tri-snRNP-associated protein 1	Sart1	Q9Z315	Q9Z315	Sart1	U4/U6.U5 tri-snRNP-associated protein 1	SNUT1_MOUSE	58	243843	242960	250517	245773	410377	396617	365652	390882	0.628766	0.000417265
P97367	Homeobox protein Meis2	Meis2	P97367	P97367;Q60954;A0A0A0MQB8;B1AWK4;H3BLB6;Q3TY73;Q3TYM2;Q3UJ35;Q6GU28;V9GXB5	Meis2	Homeobox protein Meis2	MEIS2_MOUSE	11	34602.6	27833.2	25575.4	29337.1	49224.3	36489.8	54267.6	46660.6	0.628734	0.0434945
O70333	Cysteine-rich PDZ-binding protein	Cript	O70333	O70333	Cript	Cysteine-rich PDZ-binding protein	CRIPT_MOUSE	4	8361.37	16555.9	14026.5	12981.3	21054.1	19176.7	21710.2	20647	0.628724	0.0391832
Q8CGZ0	Calcium homeostasis endoplasmic reticulum protein	Cherp	Q8CGZ0	Q8CGZ0;G5E8I8;A0A1D5RL92	Cherp	Calcium homeostasis endoplasmic reticulum protein	CHERP_MOUSE	33	68063.8	130930	123079	107358	167069	175510	170283	170954	0.627991	0.0331826
Q99JT9	Acireductone dioxygenase	Adi1	Q99JT9	Q99JT9	Adi1	Acireductone dioxygenase	MTND_MOUSE	15	142210	298058	284745	241671	397738	364973	391804	384838	0.627981	0.0481483
Q9DCD6	Gamma-aminobutyric acid receptor-associated protein	Gabarap	Q9DCD6	Q9DCD6;A0A1S6GWH0;B1AR50	Gabarap	Gamma-aminobutyric acid receptor-associated protein	GBRAP_MOUSE	3	49911.1	65923.5	93558.2	69797.6	108820	123311	101370	111167	0.627863	0.0442766
B2RXT3	oxoglutarate dehydrogenase (succinyl-transferring)	Ogdhl	B2RXT3;E9Q7L0	B2RXT3;E9Q7L0	Ogdhl	oxoglutarate dehydrogenase (succinyl-transferring)	B2RXT3_MOUSE;E9Q7L0_MOUSE	8	27857.8	45053.1	43982.4	38964.4	55044.4	66697.6	64622.1	62121.4	0.627231	0.024932
Q9DCH6	AN1-type zinc finger protein 6	Zfand6	Q9DCH6	Q9DCH6;A0A140LIM2	Zfand6	AN1-type zinc finger protein 6	ZFAN6_MOUSE	9	17844	21695	14153.1	17897.4	30844.6	24910.1	29873.4	28542.7	0.627038	0.0201881
Q95457	MHC class I heavy chain	H2-D1	Q95457	Q95457	H2-D1	MHC class I heavy chain	Q95457_MOUSE	5	130821	141308	112322	128150	199219	193764	220504	204496	0.626665	0.00290518
P61979	Heterogeneous nuclear ribonucleoprotein K	Hnrnpk	P61979	P61979;Q5FWJ5;A0A286YDM3;B2M1R6;H3BK96;H3BKD0;H3BKI8;Q3TJ38;Q3TL71;Q3TUA1;Q3U6X2;Q3U9Q3;H3BLL4;Q3TG17	Hnrnpk	Heterogeneous nuclear ribonucleoprotein K	HNRPK_MOUSE	44	932412	1297690	1294430	1174844	1883600	1884870	1857580	1875350	0.626467	0.00449736
P0CW02	Lymphocyte antigen 6C1	Ly6c1	P0CW02	P0CW02;A0A087WNZ5;A0A087WRP7	Ly6c1	Lymphocyte antigen 6C1	LY6C1_MOUSE	5	3162160	2768050	3447440	3.12588e+06	5469760	4498440	5008840	4.99235e+06	0.626135	0.00552317
Q8BKG3	Inactive tyrosine-protein kinase 7	Ptk7	Q8BKG3	Q8BKG3	Ptk7	Inactive tyrosine-protein kinase 7	PTK7_MOUSE	44	136425	183206	178173	165935	283352	243295	268543	265063	0.626019	0.00629846
Q9EPS3	D-glucuronyl C5-epimerase	Glce	Q9EPS3	Q9EPS3	Glce	D-glucuronyl C5-epimerase	GLCE_MOUSE	29	897063	672878	708123	759355	1224020	1060720	1357510	1.21408e+06	0.625455	0.0146683
Q8K2Q7	BRO1 domain-containing protein BROX	Brox	Q8K2Q7	Q8K2Q7	Brox	BRO1 domain-containing protein BROX	BROX_MOUSE	15	128158	256354	251757	212090	349445	346564	321771	339260	0.625154	0.0413638
Q3TAE8	Dolichyl pyrophosphate Man9GlcNAc2 alpha-1,3-glucosyltransferase	Alg6	Q3TAE8	Q3TAE8;A2BDX8;A2BDY0	Alg6	Dolichyl pyrophosphate Man9GlcNAc2 alpha-1,3-glucosyltransferase	ALG6_MOUSE	4	18835.8	16192.7	14720.6	16583	22344.3	31979.5	25265.5	26529.8	0.625073	0.0325038
Q9QXG4	Acetyl-coenzyme A synthetase, cytoplasmic	Acss2	Q9QXG4	Q9QXG4;A2AQN4;A2AQN5;Q8C141;Q8C1A8;Q8N9U3;Q8C113	Acss2	Acetyl-coenzyme A synthetase, cytoplasmic	ACSA_MOUSE	16	36961.9	39037.6	46189.3	40729.6	69209.5	66567.5	59724.7	65167.2	0.625001	0.0035495
Q9DBH5	Vesicular integral-membrane protein VIP36	Lman2	Q9DBH5	Q9DBH5	Lman2	Vesicular integral-membrane protein VIP36	LMAN2_MOUSE	23	407740	364399	334762	368967	595845	575853	599409	590369	0.624977	0.000590249
Q80YX1	Tenascin	Tnc	Q80YX1	Q80YX1;Q148T4;Q148T5;Q8C9Z1	Tnc	Tenascin	TENA_MOUSE	80	166973	137899	123275	142716	233209	218778	233280	228422	0.624789	0.00334567
Q3UDR8	Protein YIPF3	Yipf3	Q3UDR8	Q3UDR8	Yipf3	Protein YIPF3	YIPF3_MOUSE	8	78119.9	86272	74507	79633	135161	123787	123678	127542	0.624367	0.000748256
Q61644	Protein kinase C and casein kinase substrate in neurons protein 1	Pacsin1	Q61644	Q61644;Q3TYF2;Q543Y7;A0A338P6K4	Pacsin1	Protein kinase C and casein kinase substrate in neurons protein 1	PACN1_MOUSE	1	61640.3	99326.6	86285.1	82417.3	133646	119833	142548	132009	0.624331	0.0182742
P62075	Mitochondrial import inner membrane translocase subunit Tim13	Timm13	P62075	P62075;A0A1W2P7H2	Timm13	Mitochondrial import inner membrane translocase subunit Tim13	TIM13_MOUSE	10	172702	296552	339254	269503	421196	445409	428497	431701	0.624281	0.0324485
O70209	PDZ and LIM domain protein 3	Pdlim3	O70209	O70209;A0A1B0GSX6	Pdlim3	PDZ and LIM domain protein 3	PDLI3_MOUSE	27	147780	278329	271946	232685	397533	338048	382883	372821	0.624119	0.0384241
Q91ZS8	Double-stranded RNA-specific editase 1	Adarb1	Q91ZS8	Q91ZS8;Q3UUK2	Adarb1	Double-stranded RNA-specific editase 1	RED1_MOUSE	23	25681.6	44107.1	36818.3	35535.7	57024.6	55942.7	57914.7	56960.7	0.623863	0.0164477
Q9QZH3	Peptidyl-prolyl cis-trans isomerase E	Ppie	Q9QZH3	Q9QZH3	Ppie	Peptidyl-prolyl cis-trans isomerase E	PPIE_MOUSE	21	53231.2	80418.1	76833.6	70161	120400	110724	106309	112478	0.623777	0.0111639
Q9ERA6	Tuftelin-interacting protein 11	Tfip11	Q9ERA6	Q9ERA6;Q3TTV6;Q3UGE9	Tfip11	Tuftelin-interacting protein 11	TFP11_MOUSE	40	56495.5	71970.1	50453.4	59639.7	95592.4	97501.3	93952.1	95681.9	0.623312	0.00514144
Q8BLH7	HIRA-interacting protein 3	Hirip3	Q8BLH7	Q8BLH7;D3YWU7	Hirip3	HIRA-interacting protein 3	HIRP3_MOUSE	25	28883.6	50086.8	49216.6	42729	69174.8	58888.2	77609.9	68557.6	0.623257	0.0424776
Q3TCN2	Putative phospholipase B-like 2	Plbd2	Q3TCN2	Q3TCN2	Plbd2	Putative phospholipase B-like 2	PLBL2_MOUSE	38	92349.8	175961	156503	141605	248124	196350	237386	227287	0.623022	0.0451482
Q9QXE7	F-box-like/WD repeat-containing protein TBL1X	Tbl1x	Q9QXE7	Q8BHJ5;Q9QXE7;A0A0J9YV90	Tbl1x	F-box-like/WD repeat-containing protein TBL1X	TBL1X_MOUSE	26	70414.9	143962	150795	121724	190354	187495	209005	195618	0.622253	0.049919
Q8BJ05	Zinc finger CCCH domain-containing protein 14	Zc3h14	Q8BJ05	Q8BJ05;A0A1Y7VK20	Zc3h14	Zinc finger CCCH domain-containing protein 14	ZC3HE_MOUSE	48	89763.4	114313	118252	107443	175702	177480	164929	172704	0.622122	0.00257857
P13020	Gelsolin	Gsn	P13020	P13020;Q6PAC1;Q3TGJ9;Q3U9Q8;Q3UCW8	Gsn	Gelsolin	GELS_MOUSE	65	1777410	2228370	2084970	2030250	3371400	3011430	3409090	3.26397e+06	0.622018	0.00256102
O08842	GDNF family receptor alpha-2	Gfra2	O08842	O08842	Gfra2	GDNF family receptor alpha-2	GFRA2_MOUSE	7	17587.4	23320.1	24586.7	21831.4	35232.1	34746.8	35321.5	35100.1	0.621975	0.00356498
O70589	Peripheral plasma membrane protein CASK	Cask	O70589	O70589;A0A067XG53;B1AUH5;B7ZP42;B9EJ23	Cask	Peripheral plasma membrane protein CASK	CSKP_MOUSE	76	270043	377116	393632	346930	573979	526623	574509	558370	0.621327	0.0072282
P15806	Transcription factor E2-alpha	Tcf3	P15806	P15806;E9PWE2;A0A0R4J011;A0A0R4J014;E9PVV1;E9PVV2;E9PWE3;E9PWE4;E9PWE5;F6T941;Q9CRT1	Tcf3	Transcription factor E2-alpha	TFE2_MOUSE	9	10261.2	9146.82	12955.4	10787.8	20366.5	17487.7	14256.2	17370.1	0.621055	0.0348294
P81269	Cyclic AMP-dependent transcription factor ATF-1	Atf1	P81269	P81269;Q01147;Q543W0;Q547S9;Q922R4;Q9CWS2;D3Z2U7;D3Z326;D3Z6A5;D3Z7M6;D3Z7P7;E9PWV9;F6Q346;F6QKL8;F6QWT6;F6U9F5;F6VJ22;F6W4F5;P70300;Q62347;Q78Z98	Atf1	Cyclic AMP-dependent transcription factor ATF-1	ATF1_MOUSE	4	51777.1	45631.8	42488.8	46632.6	72754.7	67832.1	84831.7	75139.5	0.620613	0.00766972
Q6ZQK0	Condensin-2 complex subunit D3	Ncapd3	Q6ZQK0	Q6ZQK0;K4DI67;A0EQY3;Q3UTU7	Ncapd3	Condensin-2 complex subunit D3	CNDD3_MOUSE	28	14807.7	13178.2	18967.4	15651.1	25926	25868.7	23865.1	25219.9	0.620585	0.00666686
Q9CZQ6	Retinoic acid early-inducible protein 1-epsilon	Raet1e	Q9CZQ6	Q9CZQ6;D7F2B6	Raet1e	Retinoic acid early-inducible protein 1-epsilon	RAE1E_MOUSE	10	330043	238518	262479	277013	471135	415566	452989	446563	0.620323	0.0060354
Q6VVW5	Atrial natriuretic peptide receptor 2	Npr2	Q6VVW5	Q6VVW5;B1AWI7;F6YT88;Q3TZ08;F6YN80	Npr2	Atrial natriuretic peptide receptor 2	ANPRB_MOUSE	26	40969.6	35632.1	34753.6	37118.4	64890.3	51727.3	63079.7	59899.1	0.619683	0.0074787
Q6EDY6	F-actin-uncapping protein LRRC16A	Carmil1	Q6EDY6	Q6EDY6;D3Z030;F7AI27	Carmil1	F-actin-uncapping protein LRRC16A	CARL1_MOUSE	36	43096.6	55685.6	56033.6	51605.3	84213.3	81247.9	84427.6	83296.3	0.619539	0.00193189
Q9DBE9	pre-rRNA 2'-O-ribose RNA methyltransferase FTSJ3	Ftsj3	Q9DBE9	Q9DBE9	Ftsj3	pre-rRNA 2'-O-ribose RNA methyltransferase FTSJ3	SPB1_MOUSE	31	21038.9	22468.5	20307.7	21271.7	34971	34531.5	33538.5	34347	0.619318	6.80177e-05
O35144	Telomeric repeat-binding factor 2	Terf2	O35144	O35144;D3YZ08;E9QM06	Terf2	Telomeric repeat-binding factor 2	TERF2_MOUSE	20	65730.1	47572.8	68611.9	60638.3	109329	98427.2	86018.7	97925	0.619232	0.0166947
Q9QXK3	Coatomer subunit gamma-2	Copg2	Q9QXK3	Q9QXK3	Copg2	Coatomer subunit gamma-2	COPG2_MOUSE	44	60162.6	72484.1	83035.5	71894.1	110901	125258	112375	116178	0.618827	0.0052761
Q9QYF9	Protein NDRG3	Ndrg3	Q9QYF9	Q9QYF9;Q544I1	Ndrg3	Protein NDRG3	NDRG3_MOUSE	24	190978	304929	345355	280421	451371	466885	442900	453719	0.61805	0.020709
P55937	Golgin subfamily A member 3	Golga3	P55937	P55937;E9QP99;A0A0R4J1H6;Q3UZV1	Golga3	Golgin subfamily A member 3	GOGA3_MOUSE	74	70771.9	79932	80649.3	77117.7	135601	114880	123963	124815	0.617858	0.00216065
Q5SFM8	RNA-binding protein 27	Rbm27	Q5SFM8	Q5SFM8	Rbm27	RNA-binding protein 27	RBM27_MOUSE	32	24179.3	26317.6	32812.7	27769.9	47901.5	43481	43454.9	44945.8	0.617852	0.00453522
P49586	Choline-phosphate cytidylyltransferase A	Pcyt1a	P49586	P49586;D3Z3T5	Pcyt1a	Choline-phosphate cytidylyltransferase A	PCY1A_MOUSE	20	95348.7	114643	78503.8	96165.2	162924	148434	155724	155694	0.617655	0.00611709
Q62313	Trans-Golgi network integral membrane protein 1	Tgoln1	Q62313	Q62313;Q62314;Q3ULZ6;Q4FJY3	Tgoln1	Trans-Golgi network integral membrane protein 1	TGON1_MOUSE	12	62189.8	56603.3	52116.6	56969.9	99191.9	86427.6	91370.1	92329.9	0.617026	0.00170079
Q9ERR7	Selenoprotein F	Selenof	Q9ERR7	Q9ERR7;A0A0R4J0K1	Selenof	Selenoprotein F	SEP15_MOUSE	4	43194.4	84230.1	67901	65108.5	105222	102035	109359	105539	0.616916	0.0289107
Q9EQC8	Papillary Renal Cell carcinoma (Translocation-associated)	Prcc	Q9EQC8	Q05CA9;Q9EQC8	Prcc	Papillary Renal Cell carcinoma (Translocation-associated)	Q9EQC8_MOUSE	14	28250.8	23705.8	20920.9	24292.5	45384.8	32004.3	40753.5	39380.9	0.61686	0.0278438
Q9D0F3	Protein ERGIC-53	Lman1	Q9D0F3	Q9D0F3;Q3U944	Lman1	Protein ERGIC-53	LMAN1_MOUSE	25	536338	445085	349638	443687	737124	690579	730486	719396	0.616749	0.00782376
P16627	Heat shock 70 kDa protein 1-like	Hspa1l	P16627	P16627;A1L347;B2CSK2;Q91ZU4;Q9QWU1	Hspa1l	Heat shock 70 kDa protein 1-like	HS71L_MOUSE	1	60392.3	107692	123448	97177.4	169059	161895	141806	157587	0.61666	0.0428768
Q61206	Platelet-activating factor acetylhydrolase IB subunit alpha2	Pafah1b2	Q61206	Q61206;A0A1L1SQ76;A0A1L1SQV7;A0A1L1SRD0;A0A1L1SSQ5;A0A1L1SVK0;Q8BTA2	Pafah1b2	Platelet-activating factor acetylhydrolase IB subunit alpha2	PA1B2_MOUSE	12	192524	404231	393133	329963	550359	509905	546024	535429	0.616258	0.0425532
E9Q512	Thyroid hormone receptor interactor 11	Trip11	E9Q512	B2RY51;E9Q512;H3BJG4;Q3UTR9	Trip11	Thyroid hormone receptor interactor 11	E9Q512_MOUSE	95	27286.5	25020.5	29184.3	27163.8	44335.4	43532.3	44401.9	44089.9	0.6161	0.000164481
Q8R3N1	Nucleolar protein 14	Nop14	Q8R3N1	Q8R3N1;Q3TSX5;Q8C539;Q9CSY8	Nop14	Nucleolar protein 14	NOP14_MOUSE	38	59316.6	94516.1	85993.4	79942	128166	137017	124109	129764	0.616057	0.011491
P0DOV2	Interferon-activable protein 204	Ifi204	P0DOV2	P0DOV2;A0A1Z3MI45	Ifi204	Interferon-activable protein 204	IFI4_MOUSE	33	33158.7	37895.7	38532.1	36528.8	51135.3	71074.8	55715.1	59308.4	0.615913	0.022027
Q9ES89	Exostosin-like 2	Extl2	Q9ES89	Q9ES89;K0J1C6;Q3TSR0;Q8C089;Q8C197	Extl2	Exostosin-like 2	EXTL2_MOUSE	11	42605	43766.5	53932	46767.8	79479.5	72287	76097.1	75954.5	0.615735	0.00216265
P54818	Galactocerebrosidase	Galc	P54818	P54818;A0A1Y7VM63;Q3TTJ1	Galc	Galactocerebrosidase	GALC_MOUSE	10	40974.8	67513.6	78765.9	62418.1	103102	95414.3	105613	101376	0.615706	0.0284621
O70133	ATP-dependent RNA helicase A	Dhx9	O70133	E9QNN1;O70133;A0A087WPL5;Q3UR42;A0A087WRT3;A0A0R4J2C3	Dhx9	ATP-dependent RNA helicase A	DHX9_MOUSE	79	294703	419006	447225	386978	601135	661570	623401	628702	0.615519	0.00847183
P55302	Alpha-2-macroglobulin receptor-associated protein	Lrpap1	P55302	P55302;Q52KI7;A0A1S6GWI9;Q3TL96;Q6PEM5;Q6ZY49;Q8C252;F6WMD1;Q3U8U9;Q5D0B0;Q6PB52;Q8K295	Lrpap1	Alpha-2-macroglobulin receptor-associated protein	AMRP_MOUSE	40	283156	494026	399404	392195	662449	585812	663546	637269	0.615431	0.0207842
Q61188	Histone-lysine N-methyltransferase EZH2	Ezh2	Q61188	Q61188;D3Z774;Q3TZH6;Q571L5;F6T3Z0;F7AQX0;Q3U575	Ezh2	Histone-lysine N-methyltransferase EZH2	EZH2_MOUSE	32	15226.5	9109.99	16031.2	13455.9	24720.7	22833.8	18053.2	21869.2	0.615289	0.046383
Q62422	Osteoclast-stimulating factor 1	Ostf1	Q62422	Q62422;A0A494BA97	Ostf1	Osteoclast-stimulating factor 1	OSTF1_MOUSE	15	215581	478604	445459	379881	638402	593810	620429	617547	0.615146	0.0469137
Q05A62	Dynein axonemal light chain 1	Dnal1	Q05A62	Q05A62;D3YYU7	Dnal1	Dynein axonemal light chain 1	DNAL1_MOUSE	6	32714.8	25958.9	22796.7	27156.8	41609.6	44043.8	46831.1	44161.5	0.614943	0.00666662
P33609	DNA polymerase alpha catalytic subunit	Pola1	P33609	P33609;B9EHJ9	Pola1	DNA polymerase alpha catalytic subunit	DPOLA_MOUSE	46	47365.1	62302.1	56307.6	55324.9	72827.2	106585	90551.6	89987.9	0.614804	0.031429
Q99LD4	COP9 signalosome complex subunit 1	Gps1	Q99LD4	Q99LD4;A0A140LJB7;B1ATU4;G3UXW9;Q3MIA8	Gps1	COP9 signalosome complex subunit 1	CSN1_MOUSE	36	127804	254904	266080	216263	352714	344852	357941	351836	0.61467	0.0381803
Q9WVM1	Rac GTPase-activating protein 1	Racgap1	Q9WVM1	Q9WVM1	Racgap1	Rac GTPase-activating protein 1	RGAP1_MOUSE	48	517858	614866	610734	581153	924104	931107	983333	946181	0.614209	0.000578167
P84086	Complexin-2	Cplx2	P84086	P63040;P84086	Cplx2	Complexin-2	CPLX2_MOUSE	5	38339.1	59616.1	48285.2	48746.8	81424.1	69957.9	86714.2	79365.4	0.614207	0.0178236
Q640M1	U3 small nucleolar RNA-associated protein 14 homolog A	Utp14a	Q640M1	Q640M1;Q3UYD0;Q3UYV5	Utp14a	U3 small nucleolar RNA-associated protein 14 homolog A	UT14A_MOUSE	38	22338.3	39813.9	28673.3	30275.2	55866.9	44156.7	47917.1	49313.6	0.613932	0.0366388
Q80X82	Symplekin	Sympk	Q80X82	Q80X82;F6UJ99;Q3TN10;Q3U2B5;Q3U2V0	Sympk	Symplekin	SYMPK_MOUSE	61	44531.7	72451.8	71277.8	62753.8	107611	107592	91511.5	102238	0.6138	0.0202485
P14824	Annexin A6	Anxa6	P14824	P14824;F8WIT2;Q3TUI1;Q3UDK4;Q3UI56;Q3V2Z4;Q8CEX0;Q99JX6	Anxa6	Annexin A6	ANXA6_MOUSE	124	4720580	6530520	6039690	5.7636e+06	9839410	8349050	9984570	9391010	0.613736	0.00849279
A0JLN6	Tbl3 protein (Fragment)	Tbl3	A0JLN6	A0JLN6	Tbl3	Tbl3 protein (Fragment)	A0JLN6_MOUSE	3	15807.7	16805.1	13244.5	15285.8	22951	21343.4	30429.4	24907.9	0.613691	0.0324574
Q8BHD8	Protein-L-isoaspartate O-methyltransferase domain-containing protein 2	Pcmtd2	Q8BHD8	Q8BHD8	Pcmtd2	Protein-L-isoaspartate O-methyltransferase domain-containing protein 2	PCMD2_MOUSE	9	26355.3	32179.7	27702.5	28745.8	48649.4	45922.9	45954.6	46842.3	0.613673	0.000793455
O88952	Protein lin-7 homolog C	Lin7c	O88952	O88952;Q3UX93;Q3TTY6	Lin7c	Protein lin-7 homolog C	LIN7C_MOUSE	18	399016	553096	521118	491077	873044	730723	796964	800244	0.613659	0.00773888
Q5SUQ9	CST complex subunit CTC1	Ctc1	Q5SUQ9	Q5SUQ9;E0CXE7	Ctc1	CST complex subunit CTC1	CTC1_MOUSE	24	35820.5	34779.5	38957.9	36519.3	53173	71124	54238.8	59511.9	0.613647	0.0180633
Q8C2B3	Histone deacetylase 7	Hdac7	Q8C2B3	Q8C2B3;E9PX62;E9PXW1;E9PXW8;Q3UJT5;Q6KAT4	Hdac7	Histone deacetylase 7	HDAC7_MOUSE	12	15598.6	16846	22223.2	18222.6	31549.8	29291	28252.1	29697.6	0.613604	0.00702163
Q8JZX4	Splicing factor 45	Rbm17	Q8JZX4	Q8JZX4	Rbm17	Splicing factor 45	SPF45_MOUSE	26	105292	172281	146130	141234	234017	227897	229330	230415	0.612957	0.0103804
Q8K3A2	tRNA 2'-phosphotransferase 1	Trpt1	Q8K3A2	Q8K3A2	Trpt1	tRNA 2'-phosphotransferase 1	TRPT1_MOUSE	2	9506.37	9108.06		9307.22	14523.9	15634.6	15396.3	15184.9	0.612924	0.00103707
Q60737	Casein kinase II subunit alpha	Csnk2a1	Q60737	Q60737;A2ANR6;Q61177;Q6NSS6;Q8CD20;Q9D0E8	Csnk2a1	Casein kinase II subunit alpha	CSK21_MOUSE	40	538381	652987	660420	617263	992240	944301	1084950	1.00716e+06	0.612872	0.00241094
Q8BFR6	AN1-type zinc finger protein 1	Zfand1	Q8BFR6	Q8BFR6;F7CFT1	Zfand1	AN1-type zinc finger protein 1	ZFAN1_MOUSE	9	31637.8	43897.7	42234.1	39256.5	68928.8	63469.6	59835.6	64078	0.612637	0.00598397
Q9CQE7	Endoplasmic reticulum-Golgi intermediate compartment protein 3	Ergic3	Q9CQE7	Q9CQE7;F6RK81;F6UIS1	Ergic3	Endoplasmic reticulum-Golgi intermediate compartment protein 3	ERGI3_MOUSE	16	269701	252493	223504	248566	407472	397594	412209	405758	0.612596	0.000373599
A0AUN0	Sec23ip protein (Fragment)	Sec23ip	A0AUN0;G3X928;Q3UY74;Q4G0C0	A0AUN0;G3X928;Q3UY74;Q4G0C0	Sec23ip	Sec23ip protein (Fragment)	A0AUN0_MOUSE;G3X928_MOUSE;Q3UY74_MOUSE;Q4G0C0_MOUSE	1	73085.8	80519.2	91029.6	81544.9	162386	111783	125255	133141	0.612468	0.0321405
O88895	Histone deacetylase 3	Hdac3	O88895	O88895;Q9JLX5;Q9JM08	Hdac3	Histone deacetylase 3	HDAC3_MOUSE	19	35944.7	38971.7	40774.3	38563.6	59174.3	67396.4	62353.7	62974.8	0.612365	0.000924537
Q9CR11	YEATS domain-containing protein 4	Yeats4	Q9CR11	Q9CR11	Yeats4	YEATS domain-containing protein 4	YETS4_MOUSE	12	45985.7	43177.8	38454.9	42539.5	67474.6	65824.9	75136.3	69478.6	0.612267	0.00172956
P41731	CD63 antigen	Cd63	P41731	P41731;Q549D0;Q3UC80;Q8BT06;A0A1W2P8C6	Cd63	CD63 antigen	CD63_MOUSE	10	5230630	4604700	4742610	4.85931e+06	7926530	7845350	8039280	7.93705e+06	0.612231	0.000100058
Q811D0	Disks large homolog 1	Dlg1	Q811D0	Q811D0;Q3UP61;D3Z3B8;E9Q9H0;H7BWY4;Q571K0;S4R2T8	Dlg1	Disks large homolog 1	DLG1_MOUSE	51	257736	445224	402696	368552	630684	554696	620634	602005	0.612208	0.0192234
A2AMH5	Choline transporter-like protein	Slc44a1	A2AMH5	A2AMH5	Slc44a1	Choline transporter-like protein	A2AMH5_MOUSE	3	24595.4	17934.3	29026	23851.9	37955.3	35913	43028.1	38965.5	0.612129	0.0172463
Q61508	Extracellular matrix protein 1	Ecm1	Q61508	Q61508;A0A8T9ITP3;B7ZNR0;F8WI14;Q3TDX7;Q3TXB7;Q9QX30;Q9Z2R8	Ecm1	Extracellular matrix protein 1	ECM1_MOUSE	44	143427	216779	178469	179558	305068	284130	291069	293422	0.611945	0.00668953
Q9CWX9	Probable ATP-dependent RNA helicase DDX47	Ddx47	Q9CWX9	Q9CWX9;A0A0N4SVK2;A0A0N4SVT1;F6QKD2;Q3TEK1;Q4VBG1	Ddx47	Probable ATP-dependent RNA helicase DDX47	DDX47_MOUSE	19	29280.9	41486.9	44217.2	38328.3	70014.4	62745.7	55169.3	62643.1	0.611852	0.0179769
Q9D4J7	PHD finger protein 6	Phf6	Q9D4J7	Q9D4J7;E9QAG2;Q3UXP1	Phf6	PHD finger protein 6	PHF6_MOUSE	22	33693.5	39235.8	32394.3	35107.9	58956.3	53737.3	59622.5	57438.7	0.611223	0.00134694
Q6PHZ5	Putative RNA-binding protein 15B	Rbm15b	Q6PHZ5	Q6PHZ5	Rbm15b	Putative RNA-binding protein 15B	RB15B_MOUSE	12	25977.6	24934.3	23896.2	24936	31974.2	42803.9	47662	40813.4	0.610977	0.027382
Q640M6	Glycerophosphodiester phosphodiesterase domain-containing protein 5	Gdpd5	Q640M6	Q640M6;A0A1L1STK0	Gdpd5	Glycerophosphodiester phosphodiesterase domain-containing protein 5	GDPD5_MOUSE	12	81073.6	73016.5	70572	74887.4	124755	118708	124295	122586	0.610897	0.000213381
E9QAT4	Protein transport protein Sec16A	Sec16a	E9QAT4	E9QAT4	Sec16a	Protein transport protein Sec16A	SC16A_MOUSE	69	63336.3	95723.1	80716.2	79925.2	135349	128851	128368	130856	0.610787	0.00612112
Q5DU02	Ubiquitin carboxyl-terminal hydrolase 22	Usp22	Q5DU02	Q5DU02	Usp22	Ubiquitin carboxyl-terminal hydrolase 22	UBP22_MOUSE	7	21972	19277.4	32601.4	24616.9	37238.7	40191.7	43482.9	40304.4	0.610775	0.0243199
P62307	Small nuclear ribonucleoprotein F	Snrpf	P62307	P62307;Q3UX80;Q497K3;Q6NZQ3	Snrpf	Small nuclear ribonucleoprotein F	RUXF_MOUSE	9	143241	142687	178185	154704	249177	256337	254501	253338	0.610663	0.00117016
Q9CZT6	Protein CMSS1	Cmss1	Q9CZT6	Q9CZT6	Cmss1	Protein CMSS1	CMS1_MOUSE	8	16963.1	27560.8	16158.6	20227.5	36207.9	31325.4	31864.2	33132.5	0.610503	0.0317428
Q04519	Sphingomyelin phosphodiesterase	Smpd1	Q04519	Q04519;Q3UEE0;Q3UG03;Q8K011	Smpd1	Sphingomyelin phosphodiesterase	ASM_MOUSE	16	24091.4	28645.6	30233.6	27656.9	48018.5	40844.5	47042.4	45301.8	0.610503	0.00370822
Q8BMP6	Golgi resident protein GCP60	Acbd3	Q8BMP6	Q8BMP6;A0A0R4J079;Q3TJW1	Acbd3	Golgi resident protein GCP60	GCP60_MOUSE	31	196615	245001	254147	231921	380548	384305	374815	379889	0.610496	0.00120928
A2AMM0	Caveolae-associated protein 4	Cavin4	A2AMM0	A2AMM0	Cavin4	Caveolae-associated protein 4	CAVN4_MOUSE	11	116264	137403	155475	136381	219161	228466	222570	223399	0.61048	0.00171842
Q922H9	Zinc finger protein 330	Znf330	Q922H9	Q922H9	Znf330	Zinc finger protein 330	ZN330_MOUSE	11	29659.5	56947	48870.6	45159	73621.1	67820.2	80653	74031.4	0.609998	0.0315822
P47199	Quinone oxidoreductase	Cryz	P47199	P47199;A0A0A6YVS7;A0A0A6YXR4;Q3UYY0;Q80XR3	Cryz	Quinone oxidoreductase	QOR_MOUSE	26	75195.9	135642	126547	112462	186498	180841	185928	184422	0.609805	0.0189905
Q9JLV2	Short transient receptor potential channel 4-associated protein	Trpc4ap	Q9JLV2	Q9JLV2;Q3TB80;Q3TDP6;Q3TNI0;Q3U4F7;Q571F0	Trpc4ap	Short transient receptor potential channel 4-associated protein	TP4AP_MOUSE	5	16565.7	17054.1	15446.4	16355.4	24796	25087	30609.8	26830.9	0.609573	0.00580193
Q91V81	RNA-binding protein 42	Rbm42	Q91V81	Q91V81;D3YYW8	Rbm42	RNA-binding protein 42	RBM42_MOUSE	11	19523.9	24355.2	21568.9	21816	30224.7	42213.9	34936.7	35791.8	0.609526	0.0204912
Q5SSI6	U3 small nucleolar RNA-associated protein 18 homolog	Utp18	Q5SSI6	Q5SSI6;Q3U3Q3;Q8BHW1	Utp18	U3 small nucleolar RNA-associated protein 18 homolog	UTP18_MOUSE	22	21103.9	22422.1	17158.6	20228.2	30153.3	30796.8	38639.8	33196.6	0.609345	0.0146969
Q8R1F6	Protein HID1	Hid1	Q8R1F6	Q8R1F6;Q3UU20	Hid1	Protein HID1	HID1_MOUSE	17	25309.2	35951	33457.7	31572.6	55937.5	50750.2	48775.8	51821.2	0.609261	0.00630568
B9EJ23	Cask protein	Cask	B9EJ23;F6Y9I5	B9EJ23;F6Y9I5	Cask	Cask protein	B9EJ23_MOUSE;F6Y9I5_MOUSE	1	10875.7	8588.75	11926.4	10463.6	19743.1	16725.1	15101.7	17190	0.608705	0.0160569
Q9CYN9	Renin receptor	Atp6ap2	Q9CYN9	Q9CYN9;Q1XID4	Atp6ap2	Renin receptor	RENR_MOUSE	17	120130	129265	100917	116771	193455	177728	204347	191843	0.608677	0.00273471
Q6PGF5	BMS1 homolog, ribosome assembly protein (Yeast)	Bms1	Q6PGF5;Q6ZQH0	Q3UYW7;Q3V0N4;Q6PGF5;Q6ZQH0;Q8K0N8	Bms1	BMS1 homolog, ribosome assembly protein (Yeast)	Q6PGF5_MOUSE;Q6ZQH0_MOUSE	42	259779	171363	191202	207448	326859	345718	350476	341018	0.60832	0.00855235
A0A2R8VHH6	Protein tyrosine phosphatase, receptor type, A (Fragment)	Ptpra	A0A2R8VHH6;Q91V35	Q91V35;A0A2R8VHH6	Ptpra	Protein tyrosine phosphatase, receptor type, A (Fragment)	A0A2R8VHH6_MOUSE;Q91V35_MOUSE	2	109135	93210.3	98593	100313	169246	146651	178837	164911	0.608283	0.0036991
P29416	Beta-hexosaminidase subunit alpha	Hexa	P29416	P29416;Q3TKF6;Q3TVI2;Q3TW10;Q3TXV7;Q3U936;Q3UCP6;Q8BNS6	Hexa	Beta-hexosaminidase subunit alpha	HEXA_MOUSE	26	197603	261376	214256	224412	374756	336977	395100	368944	0.608253	0.00483765
Q6NZL1	DEAH (Asp-Glu-Ala-His) box polypeptide 37	Dhx37	Q6NZL1	Q5DTX1;Q6NZL1	Dhx37	DEAH (Asp-Glu-Ala-His) box polypeptide 37	Q6NZL1_MOUSE	29	62710.6	66944	70021.1	66558.6	96360.6	122084	109909	109451	0.608112	0.00514993
P82348	Gamma-sarcoglycan	Sgcg	P82348	P82348;Q9EQ83	Sgcg	Gamma-sarcoglycan	SGCG_MOUSE	6	22399.2	18989.2	25324.3	22237.6	33698.7	33286.6	42817.4	36600.9	0.607569	0.0164061
Q91YE7	RNA-binding protein 5	Rbm5	Q91YE7	Q91YE7;Q05CY7	Rbm5	RNA-binding protein 5	RBM5_MOUSE	23	22309.7	22331.5	19579.7	21407	37251.3	34053.9	34492.3	35265.8	0.607017	0.00051516
Q69ZS0	E3 ubiquitin-protein ligase PDZRN3	Pdzrn3	Q69ZS0	Q69ZS0;Q3UPS8	Pdzrn3	E3 ubiquitin-protein ligase PDZRN3	PZRN3_MOUSE	26	68276	59421.7	55935.4	61211	105057	95165.4	102474	100899	0.606658	0.00109376
Q9ER38	Torsin-3A	Tor3a	Q9ER38	Q9ER38	Tor3a	Torsin-3A	TOR3A_MOUSE	16	130379	135944	118049	128124	225592	195577	212448	211206	0.606631	0.0012222
O35207	Cyclin-dependent kinase 2-associated protein 1	Cdk2ap1	O35207	O35207;F2Z4B3	Cdk2ap1	Cyclin-dependent kinase 2-associated protein 1	CDKA1_MOUSE	4	41549.5	46174.8	47524.1	45082.8	71165.1	74863.6	77032.4	74353.7	0.606329	0.000300205
Q60778	NF-kappa-B inhibitor beta	Nfkbib	Q60778	Q60778;D3Z358;Q80WN0;Q80WN1;Q8VC27	Nfkbib	NF-kappa-B inhibitor beta	IKBB_MOUSE	11	38529.9	56305.9	63963.1	52933	85487.3	84605.9	91813.6	87302.3	0.606318	0.0119831
P54751	CMP-N-acetylneuraminate-beta-galactosamide-alpha-2,3-sialyltransferase 1	St3gal1	P54751	P54751;Q544T4;Q8BJX5;Q3UU61	St3gal1	CMP-N-acetylneuraminate-beta-galactosamide-alpha-2,3-sialyltransferase 1	SIA4A_MOUSE	20	106582	101524	93912.4	100673	180309	162021	156000	166110	0.606061	0.00132672
Q3UMY5	Echinoderm microtubule-associated protein-like 4	Eml4	Q3UMY5	Q3UMY5;A0A0R4J0H0;A0A0R4J1G7;A0A3Q4EHV9;A7ISP9;F8WJ93;Q3TGL8	Eml4	Echinoderm microtubule-associated protein-like 4	EMAL4_MOUSE	38	44060.5	84922.3	79138.1	69373.6	112305	113170	118020	114498	0.605892	0.0248762
Q7TSH4	Centriolar coiled-coil protein of 110 kDa	Ccp110	Q7TSH4	Q7TSH4;Q3URA7;A0A140LJ44	Ccp110	Centriolar coiled-coil protein of 110 kDa	CP110_MOUSE	2	10463.4	9066.05	7965.46	9164.97	14619.1		15635.9	15127.5	0.605848	0.0096278
P39098	Mannosyl-oligosaccharide 1,2-alpha-mannosidase IB	Man1a2	P39098	P39098	Man1a2	Mannosyl-oligosaccharide 1,2-alpha-mannosidase IB	MA1A2_MOUSE	23	41255.4	45251.4	39090.9	41865.9	70632	67676	69003.1	69103.7	0.605842	0.000167205
Q9JHQ5	Leucine zipper transcription factor-like protein 1	Lztfl1	Q9JHQ5	Q9JHQ5;A0A1L1SSX7;F6VG18;F6VTH5;Q3UHL8;Q8CDG8	Lztfl1	Leucine zipper transcription factor-like protein 1	LZTL1_MOUSE	8	22571.5	37473.6	38455.7	32833.6	51414	48868.8	62341.8	54208.2	0.605694	0.0316349
Q8VCN9	Tubulin-specific chaperone C	Tbcc	Q8VCN9	Q8VCN9;A0A0R4J0M1	Tbcc	Tubulin-specific chaperone C	TBCC_MOUSE	17	87056.1	152952	133375	124461	217993	201350	197322	205555	0.605488	0.0168354
Q9ET26	E3 ubiquitin-protein ligase RNF114	Rnf114	Q9ET26	Q9ET26;Q3UC35;Q8C521	Rnf114	E3 ubiquitin-protein ligase RNF114	RN114_MOUSE	14	48392	97353	89492.6	78412.5	140611	137999	110119	129576	0.605145	0.0470996
Q9R1S0	B9 domain-containing protein 1	B9d1	Q9R1S0	Q9R1S0	B9d1	B9 domain-containing protein 1	B9D1_MOUSE	8	131600	115609	93824.2	113678	194522	185263	183882	187889	0.605026	0.00291711
B1AZP2	Disks large-associated protein 4	Dlgap4	B1AZP2	B1AZP2;B7ZNS2;E9PUF2;F6YMR0;H3BJD4;I1E4X0;Q3UCF7	Dlgap4	Disks large-associated protein 4	DLGP4_MOUSE	23	45982.2	74525.3	67375.8	62627.8	111847	89276.9	109440	103521	0.604975	0.0215521
P70349	Adenosine 5'-monophosphoramidase HINT1	Hint1	P70349	P70349	Hint1	Adenosine 5'-monophosphoramidase HINT1	HINT1_MOUSE	19	585101	1183710	1233480	1.00076e+06	1798510	1553720	1611130	1.65445e+06	0.604891	0.0416699
A2A654	Bromodomain PHD finger transcription factor	Bptf	A2A654	A2A654;A2A655;E9Q6A7	Bptf	Bromodomain PHD finger transcription factor	A2A654_MOUSE	66	22302.2	17112.1	19620.3	19678.2	31649	34415.1	31563	32542.4	0.604695	0.0018924
Q921E6	Polycomb protein EED	Eed	Q921E6	Q921E6;A0A5F8MPX8;A0A140LIN6	Eed	Polycomb protein EED	EED_MOUSE	20	32616.8	21959.1	41071.4	31882.4	49822.7	58152.5	50255	52743.4	0.604482	0.0275724
Q8BFQ4	WD repeat-containing protein 82	Wdr82	Q8BFQ4	Q8BFQ4;B2RXQ8	Wdr82	WD repeat-containing protein 82	WDR82_MOUSE	18	49636.3	76640.3	77248.7	67841.8	104887	115339	116584	112270	0.604273	0.0106645
Q9JII5	DAZ-associated protein 1	Dazap1	Q9JII5	Q9JII5;D3Z4J1;Q3U878;Q3UGB5	Dazap1	DAZ-associated protein 1	DAZP1_MOUSE	27	280101	520903	525425	442143	738237	741065	716186	731829	0.604161	0.0236227
Q9Z0L8	Gamma-glutamyl hydrolase	Ggh	Q9Z0L8	Q9Z0L8;B9EKG3;Q91XH7	Ggh	Gamma-glutamyl hydrolase	GGH_MOUSE	13	64055.9	71679.9	78502.9	71412.9	126524	102679	125581	118261	0.603857	0.00609464
O08530	Sphingosine 1-phosphate receptor 1	S1pr1	O08530	O08530;K7XUH1;Q3UUK3	S1pr1	Sphingosine 1-phosphate receptor 1	S1PR1_MOUSE	3	64465.2	52668.1	47400.2	54844.5	86643.3	96220.9	89745.5	90869.9	0.60355	0.00337628
Q8R3G1	Nuclear inhibitor of protein phosphatase 1	Ppp1r8	Q8R3G1	Q8R3G1;A2ADR8	Ppp1r8	Nuclear inhibitor of protein phosphatase 1	PP1R8_MOUSE	22	47169.6	73362.6	80373.3	66968.5	120289	109734	103060	111028	0.603169	0.017456
Q69ZR9	Protein TASOR	Tasor	Q69ZR9	Q69ZR9	Tasor	Protein TASOR	TASOR_MOUSE	25	50021.9	43039		46530.4	88514.7	71934.1	71032.7	77160.5	0.603035	0.0292395
Q3U331	Enoyl reductase (ER) domain-containing protein	Vat1	Q3U331	Q3U331	Vat1	Enoyl reductase (ER) domain-containing protein	Q3U331_MOUSE	1	56748.9	117690	108957	94465.3	172748	140847	156416	156670	0.602956	0.0422701
Q91VJ1	Interferon-inducible protein AIM2	Aim2	Q91VJ1	Q91VJ1;D3Z341;G3UZ36;I3QI32	Aim2	Interferon-inducible protein AIM2	AIM2_MOUSE	11	20091.9	26312.3	22024.4	22809.5	37706.4	39030.2	36824.8	37853.8	0.602569	0.00150939
P97470	Serine/threonine-protein phosphatase 4 catalytic subunit	Ppp4c	P97470	P97470;Q3UNF2	Ppp4c	Serine/threonine-protein phosphatase 4 catalytic subunit	PP4C_MOUSE	17	53455.2	93146.2	100397	82332.8	132032	143387	134505	136641	0.602547	0.0223054
P08121	Collagen alpha-1(III) chain	Col3a1	P08121	P08121;Q3TVI5;Q3UH72;Q5DTG2;Q7TT32;Q8BKY2;Q8BLW4;A0A087WPJ5;Q3TW25;Q8BJU6;Q8BMR6;Q8K173	Col3a1	Collagen alpha-1(III) chain	CO3A1_MOUSE	58	1395470	1209310	1158180	1254320	2204050	1959300	2081780	2081710	0.602543	0.00120723
D3Z3Y1	GPI ethanolamine phosphate transferase 2	Pigg	D3Z3Y1;D3Z4I0	D3Z3Y1;D3Z4I0;D3YTQ6	Pigg	GPI ethanolamine phosphate transferase 2	D3Z3Y1_MOUSE;D3Z4I0_MOUSE	12	21882.8	27712.2	26200.9	25265.3	31446.1	48254.6	46227.1	41975.9	0.6019	0.0401045
Q9DBF7	Pre-mRNA-splicing factor CWC25 homolog	Cwc25	Q9DBF7	Q9DBF7;Q05CS1	Cwc25	Pre-mRNA-splicing factor CWC25 homolog	CWC25_MOUSE	4	8013.49	4753.93	7217.96	6661.79	12896.6	9291.02	11025.4	11071	0.601733	0.0368566
Q811C2	Cysteine protease ATG4C	Atg4c	Q811C2	Q811C2;Q3UYA5	Atg4c	Cysteine protease ATG4C	ATG4C_MOUSE	12	21876.1	30122.2	17799.9	23266.1	35520.8	41453.4	39035.6	38669.9	0.601658	0.0184805
Q8CCS6	Polyadenylate-binding protein 2	Pabpn1	Q8CCS6	Q8CCS6;Q5XFR0;D3Z5F7;G3UY42;B7ZP52;D3YUB9;D3Z055;G3UWS5	Pabpn1	Polyadenylate-binding protein 2	PABP2_MOUSE	10	84129.5	140278	123209	115872	194593	200032	183475	192700	0.601309	0.0113668
Q61286	Transcription factor 12	Tcf12	Q61286	Q61286;Q3UXQ3;Q3UZA4;Q8K1X3;V9GWU2;V9GX46	Tcf12	Transcription factor 12	HTF4_MOUSE	19	7888.28	8893.94	7014.82	7932.35	13565	11096.1	14957.4	13206.2	0.600655	0.0135887
Q00493	Carboxypeptidase E	Cpe	Q00493	Q00493;Q543R4	Cpe	Carboxypeptidase E	CBPE_MOUSE	16	32073.1	56151.2	49283.4	45835.9	76485.3	62306.8	90288	76360	0.60026	0.0474606
Q9JKS4	LIM domain-binding protein 3	Ldb3	Q9JKS4	Q9JKS4	Ldb3	LIM domain-binding protein 3	LDB3_MOUSE	30	36023.9	65517.9	61991.4	54511.1	95604.4	87412	89462.8	90826.4	0.600168	0.019518
P16110	Galectin-3	Lgals3	P16110	P16110;Q8C253;Q3V471	Lgals3	Galectin-3	LEG3_MOUSE	26	4205430	8986100	9491530	7561020	13070700	12123000	12606600	12600100	0.600076	0.0418285
P39053	Dynamin-1	Dnm1	P39053	P39053;A0A0J9YUE9;A0A0J9YUN4;F6W8Z8	Dnm1	Dynamin-1	DYN1_MOUSE	41	180694	242185	249123	224001	372913	365915	381197	373342	0.599988	0.00253912
P0DP60	Ly-6/neurotoxin-like protein 1	Lynx1	P0DP60	P0DP60	Lynx1	Ly-6/neurotoxin-like protein 1	LYNX1_MOUSE	4	81995	71263.2	69149.6	74135.9	127272	103273	140159	123568	0.599961	0.0127223
Q8K363	ATP-dependent RNA helicase DDX18	Ddx18	Q8K363	Q8K363;B2RUM8;F6ZX28	Ddx18	ATP-dependent RNA helicase DDX18	DDX18_MOUSE	39	55026.5	63684	64374.6	61028.4	109168	109024	87148.6	101780	0.599609	0.00673541
Q9QZ08	N-acetyl-D-glucosamine kinase	Nagk	Q9QZ08	Q9QZ08;Q9D997;D3YXG2;Q3U2G9	Nagk	N-acetyl-D-glucosamine kinase	NAGK_MOUSE	15	75828.1	135573	137229	116210	185922	190597	205265	193928	0.599243	0.0208854
Q5MJS3	Extracellular serine/threonine protein kinase FAM20C	Fam20c	Q5MJS3	Q5MJS3	Fam20c	Extracellular serine/threonine protein kinase FAM20C	FA20C_MOUSE	21	24330.9	29031.9	26051.4	26471.4	41955.4	47643	42932.8	44177.1	0.599211	0.0013602
Q8CBY3	Leukocyte receptor cluster member 8 homolog	Leng8	Q8CBY3	Q8CBY3;D3YWS8	Leng8	Leukocyte receptor cluster member 8 homolog	LENG8_MOUSE	22	13180	10136.9	8864.47	10727.1	17038.5	21629	15040.2	17902.6	0.599195	0.0370944
Q8R1V4	Transmembrane emp24 domain-containing protein 4	Tmed4	Q8R1V4	Q8R1V4;Q5SVW9	Tmed4	Transmembrane emp24 domain-containing protein 4	TMED4_MOUSE	15	216684	194301	169416	193467	345935	323614	299389	322979	0.599007	0.00249701
Q8BFR4	N-acetylglucosamine-6-sulfatase	Gns	Q8BFR4	Q8BFR4;Q3UDX9;Q3UBB0	Gns	N-acetylglucosamine-6-sulfatase	GNS_MOUSE	23	100106	219114	194142	171121	287847	258711	310702	285753	0.59884	0.0431582
Q9D7J6	Deoxyribonuclease-1-like 1	Dnase1l1	Q9D7J6	Q9D7J6;A0A158SIT2;A0A6I8MWW4	Dnase1l1	Deoxyribonuclease-1-like 1	DNSL1_MOUSE	18	186216	184316	170344	180292	308321	282350	312722	301131	0.598716	0.000352414
Q8BVW0	Neutral alpha-glucosidase C	Ganc	Q8BVW0	Q8BVW0;A2AQJ8;Q5DU67	Ganc	Neutral alpha-glucosidase C	GANC_MOUSE	8	14806.4	18064	8525.7	13798.7	23306.4	20543.7	25300.5	23050.2	0.598637	0.0413587
Q9D735	Telomerase RNA component interacting RNase	Trir	Q9D735	Q9D735	Trir	Telomerase RNA component interacting RNase	TRIR_MOUSE	8	17305.9	24450.7	31051.4	24269.3	42450.7	35500.1	43674.3	40541.7	0.598626	0.0260282
Q91W39	Nuclear receptor coactivator 5	Ncoa5	Q91W39	Q91W39;B7ZC23;B7ZC24;Q69ZE0;Q8BX12	Ncoa5	Nuclear receptor coactivator 5	NCOA5_MOUSE	37	56762	80357.5	74385.6	70501.7	122733	120729	109891	117784	0.598566	0.00434893
Q99MJ9	ATP-dependent RNA helicase DDX50	Ddx50	Q99MJ9	Q99MJ9;Q5BKP5;Q8BRU5	Ddx50	ATP-dependent RNA helicase DDX50	DDX50_MOUSE	23	16903.6	19821.2	12073	16265.9	31167.5	24129.9	26260.3	27185.9	0.598322	0.0237344
Q6PDI6	Ubiquitin carboxyl-terminal hydrolase MINDY-2	Mindy2	Q6PDI6	Q6PDI6;A0A1L1STF0	Mindy2	Ubiquitin carboxyl-terminal hydrolase MINDY-2	MINY2_MOUSE	7	14753.9	14325.8	14938.3	14672.7	23495.7	28465.6	21613.9	24525.1	0.598272	0.00863688
E9QNN1	RNA helicase	Dhx9	E9QNN1	E9QNN1;A0A087WPL5;Q3TF92	Dhx9	RNA helicase	E9QNN1_MOUSE	4	191111	264395	343309	266272	418864	470793	447581	445746	0.597362	0.0180772
Q9JI13	Something about silencing protein 10	Utp3	Q9JI13	Q9JI13	Utp3	Something about silencing protein 10	SAS10_MOUSE	12	27661.5	21086.9	15563.5	21437.3	33064.1	41398.6	33350.5	35937.7	0.596512	0.0308515
A2A483	Zinc finger, MYND-type containing 8	Zmynd8	A2A483;E9Q8D1	A2A482;A2A483;A2A484;A2A485;E9Q8D1;Q3U1M7;Q3UH28;Q3V1I9;Q8CHB3;A2A480;A2A481;Q6P4S7	Zmynd8	Zinc finger, MYND-type containing 8	A2A483_MOUSE;E9Q8D1_MOUSE	38	33025	40498.3	50389.6	41304.3	66082.1	73979.2	67734.3	69265.2	0.596321	0.00740601
Q8C166	Copine-1	Cpne1	Q8C166	Q8C166;B7ZCP4;B7ZCP6;B7ZCP7;E9Q806;Q3U893;Q571A1	Cpne1	Copine-1	CPNE1_MOUSE	22	469553	672015	644320	595296	1022510	953765	1019280	998518	0.596179	0.00388567
P52927	High mobility group protein HMGI-C	Hmga2	P52927	P52927;Q6NSP9	Hmga2	High mobility group protein HMGI-C	HMGA2_MOUSE	8	22885.1	30834.6	19061	24260.2	39587.2	34994.7	47589.2	40723.7	0.595728	0.0311964
Q64429	Cytochrome P450 1B1	Cyp1b1	Q64429	Q64429;Q3UTK2;Q80V82	Cyp1b1	Cytochrome P450 1B1	CP1B1_MOUSE	23	173338	135948	158495	155927	240633	265983	279155	261924	0.595315	0.00249891
Q8C9B9	Death-inducer obliterator 1	Dido1	Q8C9B9	Q8C9B9;A0A0R4J0L7	Dido1	Death-inducer obliterator 1	DIDO1_MOUSE	58	18073.5	13144.5	18145.5	16454.5	31990.7	24611.6	26342.1	27648.1	0.59514	0.0156946
Q9WU00	Nuclear respiratory factor 1	Nrf1	Q9WU00	Q9WU00;E9Q7X0;Q3UXF4;Q3UYQ3;Q8C4C0;Q8CAV3;Q99K73;D3Z3B4;G3XA39;Q8BSP8	Nrf1	Nuclear respiratory factor 1	NRF1_MOUSE	7	10379.3	19901.2	12746.7	14342.4	27259.8	22172.7	22872.1	24101.5	0.595082	0.0407485
P59481	VIP36-like protein	Lman2l	P59481	P59481;A0A0A6YX25;D3Z4P2;F6QN75;Q05CD1	Lman2l	VIP36-like protein	LMA2L_MOUSE	13	74468.8	55361.8	59307.9	63046.2	104307	108757	104819	105961	0.594994	0.00201058
Q6NXL1	Sec24 related gene family, member D (S. cerevisiae)	Sec24d	Q6NXL1	Q6NXL1	Sec24d	Sec24 related gene family, member D (S. cerevisiae)	Q6NXL1_MOUSE	42	96147.5	177624	198834	157535	244558	276485	273660	264901	0.594694	0.0310392
Q4FZC9	Nesprin-3	Syne3	Q4FZC9	Q4FZC9	Syne3	Nesprin-3	SYNE3_MOUSE	56	61329.2	74946.6	88713.9	74996.6	129688	119850	128852	126130	0.594597	0.00386134
Q9R1Q7	Proteolipid protein 2	Plp2	Q9R1Q7	Q9R1Q7;Q0VEW4;Q58E29	Plp2	Proteolipid protein 2	PLP2_MOUSE	4	553295	782131	644417	659948	1059420	1013240	1257950	1.1102e+06	0.594439	0.0109116
Q8K4C2	Interleukin-17 receptor C	Il17rc	Q8K4C2	Q8K4C2;F7AR97;Q8BPI5	Il17rc	Interleukin-17 receptor C	I17RC_MOUSE	3	24135.7	26307.2	22416.8	24286.6	47358.2	42496.4	32722.7	40859.1	0.594398	0.0203743
Q99LZ3	DNA replication complex GINS protein SLD5	Gins4	Q99LZ3	Q99LZ3	Gins4	DNA replication complex GINS protein SLD5	SLD5_MOUSE	13	30781	34618.3	33308.7	32902.7	48131.2	58405.8	59542	55359.7	0.594344	0.00410331
Q9R144	Protein arginine N-methyltransferase 2	Prmt2	Q9R144	Q9R144;Q3UID4;M0QW88;Q3UKX1;Q3USQ4	Prmt2	Protein arginine N-methyltransferase 2	ANM2_MOUSE	2		7769.39	10837.6	9303.5	17147.5	15069.4	14772.8	15663.2	0.59397	0.0238485
O88876	Short-chain dehydrogenase/reductase 3	Dhrs3	O88876	O88876;B1ARS9;G5E8W9	Dhrs3	Short-chain dehydrogenase/reductase 3	DHRS3_MOUSE	9	24498.1	28593.3	34450.8	29180.7	58177.2	47315.1	41939.6	49144	0.593781	0.0232313
O55023	Inositol monophosphatase 1	Impa1	O55023	O55023;Q924B0;A0A0A6YW07;Q3TME6;Q3U5R8;Q80ZJ2;Q9D066	Impa1	Inositol monophosphatase 1	IMPA1_MOUSE	21	189208	405542	410903	335218	570749	547135	576349	564744	0.593574	0.035529
Q9WTX5	S-phase kinase-associated protein 1	Skp1	Q9WTX5	Q9WTX5;Q5SUR3;Q3TL58	Skp1	S-phase kinase-associated protein 1	SKP1_MOUSE	27	386854	647269	630730	554951	942287	903308	959827	935141	0.593441	0.0114235
Q9ET80	Junctophilin-1	Jph1	Q9ET80	Q9ET80;A0A087WRN3	Jph1	Junctophilin-1	JPH1_MOUSE	3	7031.05	6006.17	12457.4	8498.21	14182.5	14408.9	14375.4	14322.3	0.593356	0.0437692
Q8K3G5	Inactive serine/threonine-protein kinase VRK3	Vrk3	Q8K3G5	Q8K3G5;Q3TAR6	Vrk3	Inactive serine/threonine-protein kinase VRK3	VRK3_MOUSE	8		45746.7	40583.3	43165	71755.2	66571.9	79926.8	72751.3	0.593323	0.0118014
O09159	Lysosomal alpha-mannosidase	Man2b1	O09159	O09159;Q3TBM1	Man2b1	Lysosomal alpha-mannosidase	MA2B1_MOUSE	21	21190.1	30793.2	25792.6	25925.3	47303.9	38755.2	45045.5	43701.5	0.593235	0.00922472
E9Q1P8	Interferon regulatory factor 2-binding protein 2	Irf2bp2	E9Q1P8	E9Q1P8	Irf2bp2	Interferon regulatory factor 2-binding protein 2	I2BP2_MOUSE	22	29046.2	45493.2	53975.4	42838.3	68414.7	66257.4	82018.1	72230.1	0.593081	0.0290972
Q8VDQ1	Prostaglandin reductase 2	Ptgr2	Q8VDQ1	Q8VDQ1;Q3TXN1;D6RGL6	Ptgr2	Prostaglandin reductase 2	PTGR2_MOUSE	9	44230.8	76306.4	74991.8	65176.3	126933	93890.6	108904	109909	0.593002	0.0343568
E9Q718	procollagen-lysine 5-dioxygenase	Plod2	E9Q718;Q3U055	E9Q718;Q3U055	Plod2	procollagen-lysine 5-dioxygenase	E9Q718_MOUSE;Q3U055_MOUSE	4	31440.8	56473.9	66010.8	51308.5	94223.1	82337.2	83140.6	86567	0.592703	0.0327216
Q8K224	RNA cytidine acetyltransferase	Nat10	Q8K224	Q8K224;A2BH46	Nat10	RNA cytidine acetyltransferase	NAT10_MOUSE	49	78257.6	108899	80731	89295.9	154116	167818	130076	150670	0.592659	0.01421
Q9D281	Protein Noxp20	Fam114a1	Q9D281	Q9D281;D3Z2J2	Fam114a1	Protein Noxp20	NXP20_MOUSE	30	68181.2	80704.9	70329.5	73071.9	124913	115379	129857	123383	0.592236	0.000937071
Q3THK7	GMP synthase [glutamine-hydrolyzing]	Gmps	Q3THK7	Q3THK7;B2RRH9	Gmps	GMP synthase [glutamine-hydrolyzing]	GUAA_MOUSE	61	192521	256034	254352	234302	402903	401534	382991	395809	0.591958	0.00178968
A2AJ15	Endoplasmic reticulum mannosyl-oligosaccharide 1,2-alpha-mannosidase	Man1b1	A2AJ15	A2AJ15;Q8BTW7;Q923C1	Man1b1	Endoplasmic reticulum mannosyl-oligosaccharide 1,2-alpha-mannosidase	MA1B1_MOUSE	27	49494.1	53710.5	48601.7	50602.1	91711.9	81788.3	82953.9	85484.7	0.591943	0.000572931
Q8VHY0	Chondroitin sulfate proteoglycan 4	Cspg4	Q8VHY0	Q8VHY0	Cspg4	Chondroitin sulfate proteoglycan 4	CSPG4_MOUSE	87	132970	142271	128860	134700	238115	202284	242815	227738	0.591471	0.00226002
Q61371	Intraflagellar transport protein 88 homolog	Ift88	Q61371	Q61371;G3X9Z7;F6QZ23	Ift88	Intraflagellar transport protein 88 homolog	IFT88_MOUSE	15	52731.7	48179.1	58951.4	53287.4	82904.7	93712.2	94040.4	90219.1	0.590644	0.00154664
Q8R3P7	Clusterin-associated protein 1	Cluap1	Q8R3P7	Q8R3P7	Cluap1	Clusterin-associated protein 1	CLUA1_MOUSE	13	83855.9	84568.5	70183.3	79535.9	138265	121378	144452	134698	0.590474	0.00270185
E9Q5I3	Mucin 5, subtype B, tracheobronchial	Muc5b	E9Q5I3;Q8K1G6	E9Q5I3;Q8BYW0;Q8K1G6	Muc5b	Mucin 5, subtype B, tracheobronchial	E9Q5I3_MOUSE;Q8K1G6_MOUSE	2	22840.4	25803.5	16432	21692	30852.8	39635.5	39723.7	36737.3	0.590461	0.0203699
Q91W67	Ubiquitin-like protein 7	Ubl7	Q91W67	Q91W67;A0A1L1SRT5;A0A1L1SRW2;A0A1L1STF2;A0A1L1SU68;Q52L66	Ubl7	Ubiquitin-like protein 7	UBL7_MOUSE	13	39218.6	92100.8	77697	69672.1	124828	108595	120593	118005	0.590415	0.0429655
Q63810	Calcineurin subunit B type 1	Ppp3r1	Q63810	Q63810	Ppp3r1	Calcineurin subunit B type 1	CANB1_MOUSE	14	126202	154538	178772	153171	231661	265149	281602	259471	0.59032	0.00733519
Q9R0I7	YLP motif-containing protein 1	Ylpm1	Q9R0I7	Q9R0I7;D3YWX2;E9Q803;Q3TMN3	Ylpm1	YLP motif-containing protein 1	YLPM1_MOUSE	49	69627.6	92630.5	84564.8	82274.3	134708	128485	154936	139376	0.590303	0.00545079
Q05BC3	Echinoderm microtubule-associated protein-like 1	Eml1	Q05BC3	Q05BC3;D3Z4J9;D6RII3;B9EKL9	Eml1	Echinoderm microtubule-associated protein-like 1	EMAL1_MOUSE	39	93168.5	157272	163957	138132	228913	231668	241656	234079	0.590111	0.0137971
Q6X893	Choline transporter-like protein 1	Slc44a1	Q6X893	Q6X893;A2AMH3;A2AMH4;A2AMH5	Slc44a1	Choline transporter-like protein 1	CTL1_MOUSE	32	376803	388734	417059	394199	670029	643423	690598	668017	0.590103	0.000112213
Q99LB0	Deoxynucleotidyltransferase terminal-interacting protein 1	Dnttip1	Q99LB0	Q99LB0;Q3THA4	Dnttip1	Deoxynucleotidyltransferase terminal-interacting protein 1	TDIF1_MOUSE	6	19622	20047	10714.3	16794.4	31010.8	25161.2	29247.4	28473.1	0.589834	0.0289535
Q8C1Z7	Bardet-Biedl syndrome 4 protein homolog	Bbs4	Q8C1Z7	Q8C1Z7;A6H669;A0A1L1SV19	Bbs4	Bardet-Biedl syndrome 4 protein homolog	BBS4_MOUSE	2	11174.2	10705.6	11209.6	11029.8	21097.9	14370.2	20696.6	18721.6	0.589149	0.0244376
Q62193	Replication protein A 32 kDa subunit	Rpa2	Q62193	Q62193;Q99KL9;F6V8R7	Rpa2	Replication protein A 32 kDa subunit	RFA2_MOUSE	14	85819.6	84538.2	98629.3	89662.4	155208	151131	150460	152266	0.588852	0.000189391
Q9D711	Pirin	Pir	Q9D711	Q9D711;A2AIH8;Q8BNL6;Q8C1Y5	Pir	Pirin	PIR_MOUSE	23	109070	152879	158791	140247	245620	231907	236983	238170	0.588851	0.00376497
Q8R081	Heterogeneous nuclear ribonucleoprotein L	Hnrnpl	Q8R081	Q8R081;G5E924;Q3UMT7;Q8BI42	Hnrnpl	Heterogeneous nuclear ribonucleoprotein L	HNRPL_MOUSE	45	447913	511776	448188	469292	780995	805301	805242	797179	0.588691	0.000134262
Q8BWP8	Beta-1,4-glucuronyltransferase 1	B4gat1	Q8BWP8	Q8BWP8	B4gat1	Beta-1,4-glucuronyltransferase 1	B4GA1_MOUSE	15	37338.9	39284.3	35172.9	37265.4	61670.6	59373.4	69012.8	63352.3	0.588225	0.00114657
G3X8Y1	Tripartite motif-containing 55	Trim55	G3X8Y1	G3X8Y1	Trim55	Tripartite motif-containing 55	G3X8Y1_MOUSE	12	20438	27534	27449.4	25140.5	44029.3	45586	38755.2	42790.2	0.587529	0.00487231
Q9WUZ7	SH3 domain-binding glutamic acid-rich protein	Sh3bgr	Q9WUZ7	Q9WUZ7;D3Z3Z9;E9Q2Q9;F6QLU8;F7CKA6;Q8R558	Sh3bgr	SH3 domain-binding glutamic acid-rich protein	SH3BG_MOUSE	5	19325.7	23513.2	23579.1	22139.3	41751.1	32936.6	38443.8	37710.5	0.587087	0.0060329
Q9WV02	RNA-binding motif protein, X chromosome	Rbmx	Q9WV02	Q91VM5;Q9WV02;A0A2I3BRL8;S4R1F6	Rbmx	RNA-binding motif protein, X chromosome	RBMX_MOUSE	34	95108.5	205153	164999	155087	257495	273469	261571	264178	0.587054	0.0284105
Q8R5H6	Actin-binding protein WASF1	Wasf1	Q8R5H6	Q8R5H6	Wasf1	Actin-binding protein WASF1	WASF1_MOUSE	8	14926.9	24553.6	28786.4	22755.6	44343.8	31904.8	40083	38777.2	0.58683	0.0433069
A0A1D5RLL4	Transformation/transcription domain-associated protein	Trrap	A0A1D5RLL4	A0A1D5RLL4;Q3UH32;E9PWT1;E9PZA7;E9QLK7;F7CGG2	Trrap	Transformation/transcription domain-associated protein	A0A1D5RLL4_MOUSE	31	38476.5	42712.8	49294.7	43494.7	69047.2	83078.4	70359.4	74161.7	0.586484	0.00497312
Q921F4	Heterogeneous nuclear ribonucleoprotein L-like	Hnrnpll	Q921F4	Q921F4;Q9CSH0;Q3UXJ3;V9GXB6	Hnrnpll	Heterogeneous nuclear ribonucleoprotein L-like	HNRLL_MOUSE	36	121004	149039	140242	136762	224439	259316	216468	233408	0.585935	0.00340643
Q80YV3	Transformation/transcription domain-associated protein	Trrap	Q80YV3	Q80YV3;A0A1D5RLL4;Q3UH32;E9PWT1;E9PZA7;E9QLK7;F7CGG2	Trrap	Transformation/transcription domain-associated protein	TRRAP_MOUSE	79	28818.6	24889.1	32329.7	28679.1	46649.5	47861.7	52393.7	48968.3	0.585667	0.00184937
Q9CPZ8	COX assembly mitochondrial protein homolog	Cmc1	Q9CPZ8	Q9CPZ8;Q9CVE7	Cmc1	COX assembly mitochondrial protein homolog	COXM1_MOUSE	2	18407	23578.9	27678.9	23221.6	38646.9	35080.1	45293.6	39673.5	0.585317	0.0149318
G5E8R8	UBX domain-containing protein 7	Ubxn7	G5E8R8;Q3UGV7	G5E8R8;Q3UGV7	Ubxn7	UBX domain-containing protein 7	G5E8R8_MOUSE;Q3UGV7_MOUSE	3	12638.3	24369.9	22641.7	19883.3	28664.5	35006.4	38254.8	33975.2	0.585229	0.0379073
Q8K2I4	Beta-mannosidase	Manba	Q8K2I4	Q8K2I4;A0A0R4J092	Manba	Beta-mannosidase	MANBA_MOUSE	9	19013.9	25682.7	16811.3	20502.6	39981.5	29379	35762.9	35041.1	0.585102	0.0234344
E9Q8Q6	Coiled-coil domain-containing protein 141	Ccdc141	E9Q8Q6	E9Q8Q6	Ccdc141	Coiled-coil domain-containing protein 141	CC141_MOUSE	84	82506.3	75583.4	75828.9	77972.9	131291	138895	129922	133369	0.584639	0.000103629
P70700	DNA-directed RNA polymerase I subunit RPA2	Polr1b	P70700	P70700;Q6P9Q2	Polr1b	DNA-directed RNA polymerase I subunit RPA2	RPA2_MOUSE	31	22109.3	19642	22080	21277.1	34875.1	36553.3	37785.2	36404.5	0.584463	0.00020961
Q3TY60	Protein FAM131B	Fam131b	Q3TY60	Q3TY60;A4FUR1;E9Q8P8	Fam131b	Protein FAM131B	F131B_MOUSE	9	32107	33919.6	33083.4	33036.7	55810	52846.9	61000.3	56552.4	0.584178	0.000647887
Q9JI10	Serine/threonine-protein kinase 3	Stk3	Q9JI10	Q9JI10;A0A2I3BQE0;Q9CW82	Stk3	Serine/threonine-protein kinase 3	STK3_MOUSE	30	78195.6	104406	107773	96791.5	155530	173192	168405	165709	0.584105	0.00302449
A0A0A0MQ99	DNA repair protein SWI5 homolog	Swi5	A0A0A0MQ99;V9GXX7	A0A0A0MQ99;V9GXX7	Swi5	DNA repair protein SWI5 homolog	A0A0A0MQ99_MOUSE;V9GXX7_MOUSE	3	30199.6	58951.1	51546.9	46899.2	87461.5	66267.2	87266.6	80331.8	0.583819	0.0397284
Q8BTZ7	Mannose-1-phosphate guanyltransferase beta	Gmppb	Q8BTZ7	Q8BTZ7	Gmppb	Mannose-1-phosphate guanyltransferase beta	GMPPB_MOUSE	20	39147.1	95729.5	101971	78949.2	137523	134517	133660	135233	0.5838	0.0482259
Q62147	Sarcospan	Sspn	Q62147	Q62147;E9Q8Y7;Q3TPB3;Q3TRE0;Q8VDN8	Sspn	Sarcospan	SSPN_MOUSE	3	151359	116463	89053.6	118959	189997	205348	216024	203790	0.583732	0.0122558
Q9QZQ8	Core histone macro-H2A.1	Macroh2a1	Q9QZQ8	Q9QZQ8;Q8CA90	Macroh2a1	Core histone macro-H2A.1	H2AY_MOUSE	25	28478.8	20704.5	23917.7	24367	37660.9	44604.5	43123.7	41796.4	0.582993	0.00486073
Q9CQF9	Prenylcysteine oxidase 1	Pcyox1	Q9CQF9	Q9CQF9;Q3TVT6;Q3UYP2;D3Z275;F7CIP8;Q99JK4	Pcyox1	Prenylcysteine oxidase 1	PCYOX_MOUSE	37	517089	458394	476219	483901	821015	784930	884158	830034	0.582989	0.000512763
Q6P2L6	Histone-lysine N-methyltransferase NSD3	Nsd3	Q6P2L6	Q6P2L6;D3Z197;D3Z357	Nsd3	Histone-lysine N-methyltransferase NSD3	NSD3_MOUSE	36	30924.1	27315.4	18608.2	25615.9	43544.4	37293.9	50984.6	43941	0.582962	0.0272361
Q9ERF3	Superkiller complex protein 8	Skic8	Q9ERF3	Q9ERF3;A0MNP4;D6RDC7;Q8BVQ0	Skic8	Superkiller complex protein 8	SKI8_MOUSE	19	375207	467006	412783	418332	719219	695950	737818	717662	0.582909	0.000515174
P60762	Mortality factor 4-like protein 1	Morf4l1	P60762	P60762;Q3UIS6;A0A087WQ34;A0A087WQB0;Q3UBK1;Q569V4	Morf4l1	Mortality factor 4-like protein 1	MO4L1_MOUSE	22	34584.9	47692.7	34571.2	38949.6	71201.3	59725.6	69565.9	66830.9	0.582808	0.00786015
Q9D0I6	WD repeat, SAM and U-box domain-containing protein 1	Wdsub1	Q9D0I6	Q9D0I6;A2AUX8;A2AUX9;F6R860	Wdsub1	WD repeat, SAM and U-box domain-containing protein 1	WSDU1_MOUSE	8	41567	42996.8	36588.9	40384.2	63062.1	76103.4	68986.3	69383.9	0.58204	0.00239243
Q9Z0E6	Guanylate-binding protein 2	Gbp2	Q9Z0E6	Q01514;Q9Z0E6;E9Q2N7;Q3UDC7	Gbp2	Guanylate-binding protein 2	GBP2_MOUSE	4		6070.31	5103.55	5586.93	11099.3	9454.22	8248.63	9600.72	0.581928	0.0376777
O55186	CD59A glycoprotein	Cd59a	O55186	O55186;A2BI31;Q920G6	Cd59a	CD59A glycoprotein	CD59A_MOUSE	2	101834	70689.8	75686.5	82736.8	149424	119630	157554	142203	0.581823	0.016757
P42703	Leukemia inhibitory factor receptor	Lifr	P42703	P42703;Q3U234;Q3UKU5	Lifr	Leukemia inhibitory factor receptor	LIFR_MOUSE	32	54796	57648.8	52555.7	55000.2	94938.1	91335.6	97433.3	94569	0.581588	6.73441e-05
Q8K019	Bcl-2-associated transcription factor 1	Bclaf1	Q8K019	Q8K019;A0A087WQA0;F8WI22;Q05C67;Q3TRC6;Q3TSZ0;Q3UDL9;Q3UR37	Bclaf1	Bcl-2-associated transcription factor 1	BCLF1_MOUSE	51	44734.3	74993.3	52562.5	57430	79140.5	98367.6	118790	98766	0.581476	0.047321
Q61656	Probable ATP-dependent RNA helicase DDX5	Ddx5	Q61656	Q61656;Q8BTS0;A1L333;B1ARB9;B1ARC0;O35662;Q3UXW3;Q3V0Z8;Q5U222;S4R1I6;S4R1E3	Ddx5	Probable ATP-dependent RNA helicase DDX5	DDX5_MOUSE	60	417979	567466	483078	489508	832591	856009	836986	841862	0.581458	0.00130356
A0A0G2JEY4	RIKEN cDNA 3110082I17 gene	3110082I17Rik	A0A0G2JEY4	Q9CXL3;A0A0G2JEY4	3110082I17Rik	RIKEN cDNA 3110082I17 gene	A0A0G2JEY4_MOUSE	6	20140.5	34548.6	42194.7	32294.6	55745.8	58451.3	52563.3	55586.8	0.580976	0.025262
P61202	COP9 signalosome complex subunit 2	Cops2	P61202	P61202;A2AQE4;Q3UK65;Q3V3N6	Cops2	COP9 signalosome complex subunit 2	CSN2_MOUSE	42	152711	323755	334869	270445	476618	455788	464429	465612	0.580838	0.0301243
Q61687	Transcriptional regulator ATRX	Atrx	Q61687	Q61687;A0A0G2JF42;A0A0G2JFA5;A6PWK7;A6PWK8;F6RDB7;Q3UY26;Q8BSH0;Q8C2S3;A0A0G2JFG6;A0A0G2JGH3	Atrx	Transcriptional regulator ATRX	ATRX_MOUSE	80	38973	32749.8	28642.6	33455.1	60114.9	56976.6	55708.4	57600	0.580819	0.0018062
Q8BH31	Major facilitator superfamily domain-containing protein 8	Mfsd8	Q8BH31	Q8BH31;A0A0N4SUV8	Mfsd8	Major facilitator superfamily domain-containing protein 8	MFSD8_MOUSE	4	11719.6	12528.4	14605.5	12951.2	21366.7	23690.3	21864.6	22307.2	0.580582	0.00109419
Q8R216	NAD-dependent protein lipoamidase sirtuin-4, mitochondrial	Sirt4	Q8R216	Q8R216	Sirt4	NAD-dependent protein lipoamidase sirtuin-4, mitochondrial	SIR4_MOUSE	8	19935.7	12858.6	21064.2	17952.8	28372.5	29259.1	35208.9	30946.8	0.580119	0.0178024
Q9CRC9	Glucosamine-6-phosphate isomerase 2	Gnpda2	Q9CRC9	Q9CRC9;D3YWR1	Gnpda2	Glucosamine-6-phosphate isomerase 2	GNPI2_MOUSE	8	16422.7	24953.2	27973.1	23116.3	32004.8	46260	41336.5	39867.1	0.579835	0.0366647
A0A5F8MQ25	Protein phosphatase 6, regulatory subunit 2	Ppp6r2	A0A5F8MQ25;G3X9K4;Q6A018	A0A5F8MQ25;G3X9K4;Q6A018	Ppp6r2	Protein phosphatase 6, regulatory subunit 2	A0A5F8MQ25_MOUSE;G3X9K4_MOUSE;Q6A018_MOUSE	2	14450.3	27823.1	17625.7	19966.4	34224.1	34875.8	34227.4	34442.4	0.579703	0.0230966
G3X8X0	RNA helicase	Dhx16	G3X8X0	G3X8X0;Q921Y1;Q05BH3;Q80TX4	Dhx16	RNA helicase	G3X8X0_MOUSE	30	22620.3	24721.8	30948.4	26096.8	37833.6	55693.3	41646	45057.6	0.579188	0.03381
Q60902	Epidermal growth factor receptor substrate 15-like 1	Eps15l1	Q60902	Q60902;A0A1D5RLS1	Eps15l1	Epidermal growth factor receptor substrate 15-like 1	EP15R_MOUSE	73	87080.8	148187	146137	127135	225313	209577	223947	219612	0.578906	0.0110193
Q8VDF3	Death-associated protein kinase 2	Dapk2	Q8VDF3	Q8VDF3	Dapk2	Death-associated protein kinase 2	DAPK2_MOUSE	11	89364	160447	207966	152592	282168	277442	231389	263666	0.578733	0.0433733
O35654	DNA polymerase delta subunit 2	Pold2	O35654	O35654	Pold2	DNA polymerase delta subunit 2	DPOD2_MOUSE	16	53163.4	51470.7	53845.6	52826.6	99337.2	84687.3	89885.2	91303.2	0.578584	0.000898633
Q9QYR6	Microtubule-associated protein 1A	Map1a	Q9QYR6	Q9QYR6;A2ARP8	Map1a	Microtubule-associated protein 1A	MAP1A_MOUSE	94	78598.3	142897	134337	118611	205758	196643	212661	205021	0.578531	0.0139475
E9PZ00	Prosaposin	Psap	E9PZ00;Q3TID4;Q3TIT5;Q3TKB2;Q3TKK3;Q3TWF9;Q3TWL8;Q3TWM9;Q3TXJ0;Q3TXP9;Q3U5W2;Q3U825;Q3U897;Q3U8C4;Q3UE29;Q8BFQ1	E9PZ00;Q3TID4;Q3TIT5;Q3TKB2;Q3TKK3;Q3TWF9;Q3TWL8;Q3TWM9;Q3TXJ0;Q3TXP9;Q3U5W2;Q3U825;Q3U897;Q3U8C4;Q3UE29;Q8BFQ1	Psap	Prosaposin	E9PZ00_MOUSE;Q3TID4_MOUSE;Q3TIT5_MOUSE;Q3TKB2_MOUSE;Q3TKK3_MOUSE;Q3TWF9_MOUSE;Q3TWL8_MOUSE;Q3TWM9_MOUSE;Q3TXJ0_MOUSE;Q3TXP9_MOUSE;Q3U5W2_MOUSE;Q3U825_MOUSE;Q3U897_MOUSE;Q3U8C4_MOUSE;Q3UE29_MOUSE;Q8BFQ1_MOUSE	3	72394.6	110988	129439	104274	159272	172770	208950	180331	0.578237	0.0274474
Q91Z31	Polypyrimidine tract-binding protein 2	Ptbp2	Q91Z31	Q91Z31;A0A0G2JGW0;Q3V328	Ptbp2	Polypyrimidine tract-binding protein 2	PTBP2_MOUSE	18	54602.4	88389.2	90601.7	77864.4	137955	129760	136563	134759	0.577804	0.00882154
Q922V4	Pleiotropic regulator 1	Plrg1	Q922V4	Q922V4;D3Z4V1	Plrg1	Pleiotropic regulator 1	PLRG1_MOUSE	34	55945.5	69480.1	63995.4	63140.3	99748.8	120568	107592	109303	0.577664	0.00309085
P43407	Syndecan-2	Sdc2	P43407	P43407	Sdc2	Syndecan-2	SDC2_MOUSE	8	215383	196694	191724	201267	351829	299592	394889	348770	0.577077	0.00660855
Q99KG3	RNA-binding protein 10	Rbm10	Q99KG3	Q99KG3	Rbm10	RNA-binding protein 10	RBM10_MOUSE	33	50539.3	52925.6	56403.4	53289.4	93941.2	95531.3	87586.5	92353	0.577019	0.000191637
Q9JIZ9	Phospholipid scramblase 3	Plscr3	Q9JIZ9	Q9JIZ9;Q5F283;Q3T9B7;Q5F284	Plscr3	Phospholipid scramblase 3	PLS3_MOUSE	11	535584	470410	467699	491231	958970	696150	899764	851628	0.576814	0.0120477
A2ASS6	Titin	Ttn	A2ASS6	A2ASS6;A0A5K1VVQ9;E9Q8K5;E9Q8N1;A0A5K1VVQ1;Q8BUJ0	Ttn	Titin	TITIN_MOUSE	1112	985037	1079180	1112420	1058879	1832170	1947610	1727610	1.8358e+06	0.576795	0.000467946
Q3TWW8	Serine/arginine-rich splicing factor 6	Srsf6	Q3TWW8	Q3TWW8;Q8VE97;Q542V3;A0A0A6YXX6;Q8K3A8	Srsf6	Serine/arginine-rich splicing factor 6	SRSF6_MOUSE	19	240093	280089	200166	240116	403428	398190	447321	416313	0.576768	0.00318932
Q9QY33	Tetraspanin-3	Tspan3	Q9QY33	Q9QY33;Q545L1;Q80XR4;Q8BPU2;A0A1L1SQ19;A0A1L1SRJ4;A8C1U1;Q3THL4;Q3TVZ0;Q3TXC6;Q3U364	Tspan3	Tetraspanin-3	TSN3_MOUSE	1	387917	364186	325830	359311	662742	534152	672909	623268	0.576495	0.00540324
O35691	Pinin	Pnn	O35691	O35691;Q3TUQ5;Q9CV89	Pnn	Pinin	PININ_MOUSE	45	43029.9	31848.1	24291.1	33056.4	54984.3	60859.1	56182.7	57342	0.576477	0.0132854
Q921L5	Conserved oligomeric Golgi complex subunit 2	Cog2	Q921L5	Q921L5;Q3TAN4;Q3TZZ9;Q8C205	Cog2	Conserved oligomeric Golgi complex subunit 2	COG2_MOUSE	46	57282.6	67547.4	51440.2	58756.7	106789	100421	98572.4	101927	0.576456	0.00125861
Q8CD15	Ribosomal oxygenase 2	Riox2	Q8CD15	Q8CD15;D3YTU3;Q8CCK9	Riox2	Ribosomal oxygenase 2	RIOX2_MOUSE	24	20518.2	29353.4	23795.1	24555.6	42716.6	40900.5	44218.7	42611.9	0.57626	0.00278875
P16675	Lysosomal protective protein	Ctsa	P16675	P16675;G3X8T3;Q544R6;Q9D2D1	Ctsa	Lysosomal protective protein	PPGB_MOUSE	26	146022	247616	217828	203822	361250	326214	373645	353703	0.576252	0.0108481
P28798	Progranulin	Grn	P28798	P28798;Q3U9N4;Q3TVQ3;Q3TW77;Q3TWT4;Q3TX66;Q3U5Q6;Q3U8W3;Q3UAJ3;Q3UC19;Q3UD85;H3BJE0;Q544Y8	Grn	Progranulin	GRN_MOUSE	29	72737.5	161631	130139	121502	216390	188612	227562	210855	0.576238	0.0349445
Q8BG81	Polymerase delta-interacting protein 3	Poldip3	Q8BG81	Q8BG81;F6VR84;Q3TJ78;Q3U8V1;Q3UDD3;Q571G8	Poldip3	Polymerase delta-interacting protein 3	PDIP3_MOUSE	32	28215.6	34180.6	28580.6	30325.6	50807.7	47260.7	59834.1	52634.2	0.576158	0.00609794
Q8K327	Chromosome alignment-maintaining phosphoprotein 1	Champ1	Q8K327	Q8K327	Champ1	Chromosome alignment-maintaining phosphoprotein 1	CHAP1_MOUSE	36	20467.3	33278.2	32952.4	28899.3	48900.2	53548.1	48064.6	50171	0.576016	0.00947467
Q61292	Laminin subunit beta-2	Lamb2	Q61292	Q61292;Q3USI2	Lamb2	Laminin subunit beta-2	LAMB2_MOUSE	53	55502.5	79943.3	66797.4	67414.4	124749	111082	115281	117037	0.576008	0.00365752
Q8K4G1	Latent-transforming growth factor beta-binding protein 4	Ltbp4	Q8K4G1	Q8K4G1;B2RU79;D3Z598;E9QPS5;Q3UGU1	Ltbp4	Latent-transforming growth factor beta-binding protein 4	LTBP4_MOUSE	12	13842.6	23293.3	15323.8	17486.6	25090.4	32568.1	33442.5	30367	0.575841	0.0311601
O88543	COP9 signalosome complex subunit 3	Cops3	O88543	O88543;Q3UQL2;Q3TEA5	Cops3	COP9 signalosome complex subunit 3	CSN3_MOUSE	33	179854	359091	357576	298840	541956	495459	520567	519327	0.575437	0.0224578
Q8R0A7	Uncharacterized protein KIAA0513	Kiaa0513	Q8R0A7	Q8R0A7;Q3TA40	Kiaa0513	Uncharacterized protein KIAA0513	K0513_MOUSE	15	38708.7	41621.6	44122.8	41484.4	77133	73525.2	65624.2	72094.1	0.575419	0.00121542
B2RQ71	Dip2c protein	Dip2c	B2RQ71;E9PWR4	B2RQ71;B7ZMZ7;E9PWR4	Dip2c	Dip2c protein	B2RQ71_MOUSE;E9PWR4_MOUSE	31	46706.4	60457.8	66304	57822.7	98986.9	108560	93930.8	100493	0.575393	0.00410556
Q9EQ61	Pescadillo homolog	Pes1	Q9EQ61	Q9EQ61;Q5SQ20	Pes1	Pescadillo homolog	PESC_MOUSE	28	37020.2	43346	49056.4	43140.9	70196.3	81026.7	73918.7	75047.2	0.57485	0.0024765
Q6GQT1	Alpha-2-macroglobulin-P	A2m	Q6GQT1	Q61838;Q6GQT1	A2m	Alpha-2-macroglobulin-P	A2MG_MOUSE	12	243651	218073	259288	240337	388378	405459	461428	418422	0.57439	0.00209021
Q3U1F9	Phosphoprotein associated with glycosphingolipid-enriched microdomains 1	Pag1	Q3U1F9	Q3U1F9;A6H659	Pag1	Phosphoprotein associated with glycosphingolipid-enriched microdomains 1	PHAG1_MOUSE	13	32111.2	62915	57261.3	50762.5	91878.1	71219.6	102037	88378.2	0.574378	0.0454898
P58468	Ribosome biogenesis protein SLX9 homolog	Slx9	P58468	P58468;Q3TVF6;Q8C2N1;Q8C660	Slx9	Ribosome biogenesis protein SLX9 homolog	SLX9_MOUSE	10	27791.5	56293.3	38085.8	40723.5	68012.8	74629.4	70165.6	70935.9	0.574089	0.02422
Q91XB7	Protein YIF1A	Yif1a	Q91XB7	Q91XB7;A0A494B8Y8;A0A494B9Y3;A0A494BA71;A0A494BA88	Yif1a	Protein YIF1A	YIF1A_MOUSE	5	57823.1	60922.6	62563.7	60436.5	101085	108159	106645	105296	0.573966	6.23327e-05
Q9CQG2	RNA N6-adenosine-methyltransferase METTL16	Mettl16	Q9CQG2	Q9CQG2;Q5SW15;F8WHZ7	Mettl16	RNA N6-adenosine-methyltransferase METTL16	MET16_MOUSE	20	9369.81	17849	18656.9	15291.9	22393.8	30300.8	27234.3	26643	0.573956	0.0391318
D3YWX2	YLP motif containing 1	Ylpm1	D3YWX2	D3YWX2;F6YTL8	Ylpm1	YLP motif containing 1	D3YWX2_MOUSE	26	19460	18016.1	22545.4	20007.2	43222.3	28051.7	33374.7	34882.9	0.573552	0.0327195
Q9ESC8	AF4/FMR2 family member 4	Aff4	Q9ESC8	Q9ESC8;B7ZC42;B7ZNX0	Aff4	AF4/FMR2 family member 4	AFF4_MOUSE	20	8485.99	12254.8	14735.4	11825.4	18532.6	19673.9	23680.1	20628.9	0.573245	0.0212872
Q8C878	NEDD8-activating enzyme E1 catalytic subunit	Uba3	Q8C878	Q8C878;Q3TL72;Q66JT6	Uba3	NEDD8-activating enzyme E1 catalytic subunit	UBA3_MOUSE	25	85910.4	151076	149247	128744	244451	216739	213093	224761	0.572806	0.0152436
Q8BH86	D-glutamate cyclase, mitochondrial	Dglucy	Q8BH86	Q8BH86;E9QMK9;Q3U7K4	Dglucy	D-glutamate cyclase, mitochondrial	GLUCM_MOUSE	31	41603.6	92353.3	89677.3	74544.7	135763	132270	122468	130167	0.572685	0.0305233
Q9Z0P4	Paralemmin-1	Palm	Q9Z0P4	Q9Z0P4;Q3TRX4;Q542N8;Q3UZP7;Q6ZQE7	Palm	Paralemmin-1	PALM_MOUSE	30	363236	405599	381629	383488	706212	598338	705345	669965	0.5724	0.00163455
Q9EQS3	c-Myc-binding protein	Mycbp	Q9EQS3	Q9EQS3;A2A7K5;Q3V1X1;Q8C5M8	Mycbp	c-Myc-binding protein	MYCBP_MOUSE	11	97880.7	231773	211639	180431	316595	298047	331146	315263	0.572319	0.0344283
P30412	Peptidyl-prolyl cis-trans isomerase C	Ppic	P30412	P30412;Q3UC73	Ppic	Peptidyl-prolyl cis-trans isomerase C	PPIC_MOUSE	8	451767	506234	464548	474183	830332	774926	881157	828805	0.572129	0.000522754
Q61545	RNA-binding protein EWS	Ewsr1	Q61545	Q61545;Q3UI30;Q5SUS9;Q5SUT0;Q6NVA3;Q9CRS5	Ewsr1	RNA-binding protein EWS	EWS_MOUSE	15	123692	202590	190773	172352	291406	282341	330290	301346	0.57194	0.010781
Q8VBV7	COP9 signalosome complex subunit 8	Cops8	Q8VBV7	Q8VBV7	Cops8	COP9 signalosome complex subunit 8	CSN8_MOUSE	8	237273	502994	475627	405298	709044	686513	731915	709157	0.571521	0.0236224
Q9JIX0	Transcription and mRNA export factor ENY2	Eny2	Q9JIX0	Q9JIX0;A0A2I3BRK6	Eny2	Transcription and mRNA export factor ENY2	ENY2_MOUSE	6	134394	202906	200235	179178	319377	306137	315544	313686	0.571203	0.00409597
Q9QZC7	Pleckstrin homology domain-containing family B member 2	Plekhb2	Q9QZC7	Q9QZC7;D3Z3L2;Q3UFC9	Plekhb2	Pleckstrin homology domain-containing family B member 2	PKHB2_MOUSE	7	38893.6	78223.3	64964	60693.6	116891	97305.1	104681	106292	0.571007	0.0240497
Q9QXV1	Chromobox protein homolog 8	Cbx8	Q9QXV1	Q9QXV1	Cbx8	Chromobox protein homolog 8	CBX8_MOUSE	11	14067.3	13119.4	7782.86	11656.5	20156.7	20323.4	20788.3	20422.8	0.57076	0.0111532
Q8VCF1	Soluble calcium-activated nucleotidase 1	Cant1	Q8VCF1	Q8VCF1	Cant1	Soluble calcium-activated nucleotidase 1	CANT1_MOUSE	23	32851.9	32000.8	28237.6	31030.1	57050.4	53343.1	52777	54390.2	0.570509	0.000278752
Q9Z0F4	Calcium and integrin-binding protein 1	Cib1	Q9Z0F4	Q9Z0F4;A0A0U1RPF3	Cib1	Calcium and integrin-binding protein 1	CIB1_MOUSE	3	4040.73	4747.65	4615.13	4467.84	8387.48	9151.51	5960.39	7833.13	0.570377	0.0269643
Q8VI33	Transcription initiation factor TFIID subunit 9	Taf9	Q8VI33	Q8VI33;Q6NZA9;A2AP82;A0A087WNM2;A0A087WQ57;A0A087WR08;A2AP81	Taf9	Transcription initiation factor TFIID subunit 9	TAF9_MOUSE	12	35463.8	31641.6	30133.3	32412.9	54750.2	65024.2	50712.8	56829.1	0.570358	0.00580322
Q8R366	Immunoglobulin superfamily member 8	Igsf8	Q8R366	Q8R366;A0A0R4J117;G3UYZ1	Igsf8	Immunoglobulin superfamily member 8	IGSF8_MOUSE	22	152613	183801	195943	177452	325060	286457	321949	311155	0.570301	0.00171141
Q80VA0	N-acetylgalactosaminyltransferase 7	Galnt7	Q80VA0	Q80VA0;Q3U9K4;Q3U8I4	Galnt7	N-acetylgalactosaminyltransferase 7	GALT7_MOUSE	35	76488.5	63465.4	55652.9	65202.3	116826	107303	118885	114338	0.570259	0.00222435
Q61025	Intraflagellar transport protein 20 homolog	Ift20	Q61025	Q61025	Ift20	Intraflagellar transport protein 20 homolog	IFT20_MOUSE	7	21623.5	39733.2	33686.6	31681.1	50598.7	62822.5	53258.3	55559.8	0.570216	0.0212099
Q80VP1	Epsin-1	Epn1	Q80VP1	Q80VP1	Epn1	Epsin-1	EPN1_MOUSE	12	61142.3	99720.6	85848.4	82237.1	145322	133442	154035	144266	0.570037	0.0082795
Q9CQI3	Glia maturation factor beta	Gmfb	Q9CQI3	Q9CQI3;A0A2I3BPS1;A0A2I3BR94;A7VJ98;Q80X87	Gmfb	Glia maturation factor beta	GMFB_MOUSE	15	108633	296237	297497	234122	409115	399274	423854	410748	0.569991	0.0489673
P18828	Syndecan-1	Sdc1	P18828	P18828;Q3V1F2;Q3THY2;E0CYT6	Sdc1	Syndecan-1	SDC1_MOUSE	6	90266.2	86976	85016.8	87419.7	157176	123794	179381	153450	0.569694	0.0152325
Q9D0B0	Serine/arginine-rich splicing factor 9	Srsf9	Q9D0B0	Q9D0B0;Q3TXM9	Srsf9	Serine/arginine-rich splicing factor 9	SRSF9_MOUSE	18	100642	116719	103048	106803	191308	171225	199925	187486	0.569659	0.00121801
Q3TCH7	Cullin-4A	Cul4a	Q3TCH7	A2A432;Q3TCH7;E9PXY1;E9PXT5;J3QJX0;Q3TLY0;Q3UD60	Cul4a	Cullin-4A	CUL4A_MOUSE	70	101030	151003	151438	134490	232968	243311	232055	236111	0.569606	0.00403469
Q9JKP8	Chromatin accessibility complex protein 1	Chrac1	Q9JKP8	Q9JKP8;D3Z0U4	Chrac1	Chromatin accessibility complex protein 1	CHRC1_MOUSE	4	35998.8	36264	26719.3	32994	54643.5	61007.9	58194.1	57948.5	0.569368	0.00236658
O89079	Coatomer subunit epsilon	Cope	O89079	O89079;D3Z315;Q9D1J2	Cope	Coatomer subunit epsilon	COPE_MOUSE	16	270792	371112	362038	334647	600677	555803	606790	587757	0.569364	0.00212093
Q9QYB1	Chloride intracellular channel protein 4	Clic4	Q9QYB1	Q9QYB1;Q543N5;Q3U8I1	Clic4	Chloride intracellular channel protein 4	CLIC4_MOUSE	33	502185	1068900	1052090	874392	1608280	1488610	1512250	1536380	0.569125	0.0251426
Q71KT5	Delta(14)-sterol reductase TM7SF2	Tm7sf2	Q71KT5	Q71KT5;E0CX74;E9Q4M8;Q9CXP6;E0CYD6;Q91WJ6	Tm7sf2	Delta(14)-sterol reductase TM7SF2	ERG24_MOUSE	2	24646.4	15036.7	14522.8	18068.6	31501.7	29829.9	33955.5	31762.4	0.568869	0.0174137
E9Q7B0	procollagen-proline 4-dioxygenase	P4ha1	E9Q7B0;Q3TTT2	E9Q7B0;Q3TTT2	P4ha1	procollagen-proline 4-dioxygenase	E9Q7B0_MOUSE;Q3TTT2_MOUSE	2		40825.8	62051.2	51438.5	87300.1	87780	96494.1	90524.7	0.568226	0.0212255
Q9CW03	Structural maintenance of chromosomes protein 3	Smc3	Q9CW03	Q9CW03;Q1HL32;Q6P5E5;Q6PFZ4;Q6PIE1	Smc3	Structural maintenance of chromosomes protein 3	SMC3_MOUSE	91	145274	169085	158828	157729	282476	281161	269386	277674	0.568036	0.000118393
Q9Z2U0	Proteasome subunit alpha type-7	Psma7	Q9Z2U0	Q9Z2U0;Q3TN31;Q3UIT9;Q542H2;Q3THL2	Psma7	Proteasome subunit alpha type-7	PSA7_MOUSE	23	282972	646605	696187	541921	977903	911977	972283	954054	0.568019	0.0354193
Q8BMS9	Ras association domain-containing protein 2	Rassf2	Q8BMS9	Q8BMS9;A2APB1	Rassf2	Ras association domain-containing protein 2	RASF2_MOUSE	6	12568.2	7106.17	10499.6	10058	17882.5	16895.1	18373.4	17717	0.567703	0.00972918
Q8CDJ8	Stonin-1	Ston1	Q8CDJ8	Q8CDJ8	Ston1	Stonin-1	STON1_MOUSE	36	186847	160493	165649	170996	297788	324919	281154	301287	0.567553	0.000989371
P36993	Protein phosphatase 1B	Ppm1b	P36993	P36993;Q546R1;Q99NF7;Q3V461;Q5BKS2	Ppm1b	Protein phosphatase 1B	PPM1B_MOUSE	23	70697.9	153913	161260	128624	232985	211756	235410	226717	0.567331	0.0307847
Q6A068	Cell division cycle 5-like protein	Cdc5l	Q6A068	Q6A068;A0A1W2P6Q8;A0A1W2P7H4;A0A1W2P7S8;A0A1W2P7Z8;A0A1W2P855;Q3UCF2	Cdc5l	Cell division cycle 5-like protein	CDC5L_MOUSE	56	56038.8	57816.6	50046.9	54634.1	95672	88444.8	104826	96314.3	0.567248	0.00140329
Q08879	Fibulin-1	Fbln1	Q08879	Q08879;B2CQD6;Q3TWK8;Q3TW70	Fbln1	Fibulin-1	FBLN1_MOUSE	21	125982	137918	141705	135202	229527	227591	258001	238373	0.567185	0.000697952
Q9DCK3	Tetraspanin-4	Tspan4	Q9DCK3	Q9DCK3;A0A668KLD1;Q4FJW7	Tspan4	Tetraspanin-4	TSN4_MOUSE	6	202560	246030	253521	234037	387049	420423	430597	412690	0.567102	0.000977237
Q3U284	Transmembrane protein 231	Tmem231	Q3U284	Q3U284;A0A1D5RLM3	Tmem231	Transmembrane protein 231	TM231_MOUSE	5	58052.8	44443.9	56721.3	53072.7	91117.1	94157.1	95547.4	93607.2	0.566972	0.000858947
Q6ZQ03	Formin-binding protein 4	Fnbp4	Q6ZQ03	Q6ZQ03;A0A0R4IZZ6;A0A5F8MPU2	Fnbp4	Formin-binding protein 4	FNBP4_MOUSE	19	21787.9	32557.7	21548.3	25298	51129.7	43481	39260	44623.6	0.566919	0.0183636
Q9CRB6	Tubulin polymerization-promoting protein family member 3	Tppp3	Q9CRB6	Q9CRB6;Q1JPR8	Tppp3	Tubulin polymerization-promoting protein family member 3	TPPP3_MOUSE	18	198967	533615	518933	417172	700630	717593	789526	735916	0.566874	0.0472278
Q7TQI3	Ubiquitin thioesterase OTUB1	Otub1	Q7TQI3	Q7TQI3;D3YWF6	Otub1	Ubiquitin thioesterase OTUB1	OTUB1_MOUSE	19	315309	799138	847493	653980	1198340	1116470	1151530	1.15545e+06	0.565998	0.0431125
Q8VCD5	Mediator of RNA polymerase II transcription subunit 17	Med17	Q8VCD5	Q8VCD5;A0A1L1SV12	Med17	Mediator of RNA polymerase II transcription subunit 17	MED17_MOUSE	18	33337.7	32458.9	14482.1	26759.6	48421.2	42285.5	51136.5	47281.1	0.565968	0.0371916
A2RT62	F-box/LRR-repeat protein 16	Fbxl16	A2RT62	A2RT62;A0A494B9I8;B2RPY3	Fbxl16	F-box/LRR-repeat protein 16	FXL16_MOUSE	3	13479.2	18265.5	15248.1	15664.3	25948.8	32384	24749.9	27694.2	0.565615	0.0119476
Q62188	Dihydropyrimidinase-related protein 3	Dpysl3	Q62188	Q62188;E9PWE8;Q3TT92	Dpysl3	Dihydropyrimidinase-related protein 3	DPYL3_MOUSE	58	423952	1148640	1098870	890487	1666210	1488840	1569930	1.57499e+06	0.565391	0.0458898
Q5NCC3	E3 ubiquitin-protein ligase TRIM41	Trim41	Q5NCC3	Q5NCC3;Q8VDU9	Trim41	E3 ubiquitin-protein ligase TRIM41	TRI41_MOUSE	9	19687.3	25190.4	21879.8	22252.5	40984.4	37304.6	39858.5	39382.5	0.565035	0.000898681
Q8R3V6	CUE domain-containing protein 1	Cuedc1	Q8R3V6	Q8R3V6;A2RS63;B7ZNF1;F2Z3X3	Cuedc1	CUE domain-containing protein 1	CUED1_MOUSE	13	23465.1	26595	27541.8	25867.3	50124.7	45062.6	42247.8	45811.7	0.564644	0.00158246
Q14AI0	Sister chromatid cohesion protein DCC1	DSCC1	Q14AI0	Q14AI0;D3YVY9;Q8C1P7	DSCC1	Sister chromatid cohesion protein DCC1	DCC1_MOUSE	12	41758.9	30634.3	32616.3	35003.2	62556.3	67806.7	55636.1	61999.7	0.56457	0.00535426
P33611	DNA polymerase alpha subunit B	Pola2	P33611	P33611;Q3U6L8;Q3UZI8;Q8C2T6;A0A494B956;A0A494B9D2;Q3TQB1;Q922M1	Pola2	DNA polymerase alpha subunit B	DPOA2_MOUSE	16	79427	96321.4	104090	93279.5	158719	162188	175275	165394	0.563983	0.00123708
Q04899	Cyclin-dependent kinase 18	Cdk18	Q04899	Q04899;Q0VDL5;Q0VDL6	Cdk18	Cyclin-dependent kinase 18	CDK18_MOUSE	19	96853.3	104312	86525.5	95896.9	155202	187289	167849	170113	0.563724	0.00223846
O35598	Disintegrin and metalloproteinase domain-containing protein 10	Adam10	O35598	O35598;E9PYF2;D3Z1E6;Q6NZC0	Adam10	Disintegrin and metalloproteinase domain-containing protein 10	ADA10_MOUSE	56	280963	307175	281471	289870	527390	461108	554485	514328	0.563589	0.00151159
O08992	Syntenin-1	Sdcbp	O08992	O08992;O88601;Q3TET7;Q3TMX0;Q3TWV1;Q3TXC7;Q3U6J5;Q3U6Q3;Q3U902;Q3UB97;Q3UBE4;Q3UC68	Sdcbp	Syntenin-1	SDCB1_MOUSE	15	493118	539460	471719	501432	981085	754679	933607	889790	0.56354	0.00565087
F7BJB9	MORC family CW-type zinc finger protein 3	Morc3	F7BJB9	F7BJB9;A0A0J9YU83	Morc3	MORC family CW-type zinc finger protein 3	MORC3_MOUSE	33	22655.8	24581.1	26059.5	24432.1	37037.6	48591.2	44464.6	43364.5	0.563414	0.00578023
O88712	C-terminal-binding protein 1	Ctbp1	O88712	O88712;P56546;Q3UGL5;Q3UIX8;Q91YZ2;A0A0J9YTW3;A0A0J9YU62;A0A0J9YUM4;E9PWQ9	Ctbp1	C-terminal-binding protein 1	CTBP1_MOUSE	20	124291	155763	160913	146989	267595	266921	248268	260928	0.563332	0.000956789
Q99JH1	Ribonuclease P protein subunit p25-like protein	Rpp25l	Q99JH1	Q99JH1	Rpp25l	Ribonuclease P protein subunit p25-like protein	RP25L_MOUSE	8	41291.9	62929.4	52642	52287.8	88889.5	90715.5	98913.5	92839.5	0.563206	0.00433979
A2AKB9	DDB1- and CUL4-associated factor 10	Dcaf10	A2AKB9	A2AKB9	Dcaf10	DDB1- and CUL4-associated factor 10	DCA10_MOUSE	6	6124.59	13616.7	9671.93	9804.41	18482.6	19185.5	14560.4	17409.5	0.563164	0.0429572
Q8BJU2	Tetraspanin-9	Tspan9	Q8BJU2	Q8BJU2;A0A0J9YTS4;D3YXN7	Tspan9	Tetraspanin-9	TSN9_MOUSE	9	183298	233312	258866	225159	394923	368930	435579	399811	0.563163	0.00406332
Q8CGC6	RNA-binding protein 28	Rbm28	Q8CGC6	Q8CGC6;Q8R2W6	Rbm28	RNA-binding protein 28	RBM28_MOUSE	34	31089.6	49932.3	35518.7	38846.9	61031.9	81708.2	64222	68987.4	0.563101	0.0246306
Q9CU65	Zinc finger MYM-type protein 2	Zmym2	Q9CU65	Q9CU65	Zmym2	Zinc finger MYM-type protein 2	ZMYM2_MOUSE	43	24091.2	29427.2	20372.6	24630.3	42295.1	46992.7	41967.5	43751.8	0.562956	0.00346045
Q8R3P0	Aspartoacylase	Aspa	Q8R3P0	Q8R3P0;V9GXG0	Aspa	Aspartoacylase	ACY2_MOUSE	5		10457.7	13491.6	11974.6	21116.6	20952.1	21761.9	21276.9	0.562801	0.0041998
O35864	COP9 signalosome complex subunit 5	Cops5	O35864	O35864;A0A087WQ60;A0A087WQA8;Q3V0K7	Cops5	COP9 signalosome complex subunit 5	CSN5_MOUSE	29	125315	265604	274156	221692	407209	383909	391015	394044	0.562606	0.024099
P82349	Beta-sarcoglycan	Sgcb	P82349	P82349	Sgcb	Beta-sarcoglycan	SGCB_MOUSE	14	86555	91373.9	81135.1	86354.7	160713	138902	161108	153574	0.562299	0.00105183
H3BK65	Epidermal growth factor receptor pathway substrate 15	Eps15	H3BK65	H3BK65	Eps15	Epidermal growth factor receptor pathway substrate 15	H3BK65_MOUSE	4	29317.1	37914.7	44288.2	37173.3	61395.5	63298.9	73722.8	66139.1	0.562048	0.00746473
Q01405	Protein transport protein Sec23A	Sec23a	Q01405	Q01405;E9Q1S3;Q8C1E4	Sec23a	Protein transport protein Sec23A	SC23A_MOUSE	46	257432	421654	431617	370234	634594	678490	663881	658988	0.561822	0.00757308
Q5XJY5	Coatomer subunit delta	Arcn1	Q5XJY5	Q5XJY5;Q3U4S9;Q8C0G7	Arcn1	Coatomer subunit delta	COPD_MOUSE	57	156352	320887	310831	262690	470036	458840	474383	467753	0.5616	0.0185132
Q3UE37	Ubiquitin-conjugating enzyme E2 Z	Ube2z	Q3UE37	Q3UE37	Ube2z	Ubiquitin-conjugating enzyme E2 Z	UBE2Z_MOUSE	33	127497	345521	336738	269919	492834	461710	487575	480706	0.561504	0.0427461
G3UZ90	Calmodulin 3 (Fragment)	Calm3	G3UZ90	G3UZ90	Calm3	Calmodulin 3 (Fragment)	G3UZ90_MOUSE	1	97538.2	83737.6	104818	95364.6	175232	171303	163164	169900	0.5613	0.000473268
Q2KN98	Cytospin-A	Specc1l	Q2KN98	Q2KN98;A0A0R4J0J8;Q6GQV8;Q8C9Q9;Q8C714	Specc1l	Cytospin-A	CYTSA_MOUSE	56	64353.8	92168.5	88401.6	81641.3	152295	137985	146382	145554	0.5609	0.00269601
Q3U8W9	RRM domain-containing protein	Hnrnpr	Q3U8W9;Q8VHM5	Q3U8W9;Q3UKV5;Q3UMT8;Q3UZI0;Q8VHM5;A2AW41;F7B5B5;Q99KG1;Q9CT37;S4R1E9	Hnrnpr	RRM domain-containing protein	Q3U8W9_MOUSE;Q8VHM5_MOUSE	39	98244.9	171898	165855	145333	277215	256612	243497	259108	0.560896	0.0112455
Q8K2A1	PTB domain-containing engulfment adapter protein 1	Gulp1	Q8K2A1	Q8K2A1;E0CXC5	Gulp1	PTB domain-containing engulfment adapter protein 1	GULP1_MOUSE	13	85625.1	74172.5	73137.9	77645.2	148439	135127	131745	138437	0.56087	0.000718632
Q9EP82	tRNA (guanine-N(7)-)-methyltransferase non-catalytic subunit WDR4	Wdr4	Q9EP82	Q9EP82;E9Q156;A0A494B9R5	Wdr4	tRNA (guanine-N(7)-)-methyltransferase non-catalytic subunit WDR4	WDR4_MOUSE	10	16908.3	29129.6	28760.6	24932.8	40781.7	44047.8	48666.5	44498.7	0.560305	0.0133131
Q80UK8	Integrator complex subunit 2	Ints2	Q80UK8	Q80UK8;A0A1S6GWJ5;Q148R8	Ints2	Integrator complex subunit 2	INT2_MOUSE	16	99711.4	188757	118533	135667	250200	261921	214272	242131	0.560305	0.0255105
Q811J3	Iron-responsive element-binding protein 2	Ireb2	Q811J3	Q811J3;A0A1L1SS62	Ireb2	Iron-responsive element-binding protein 2	IREB2_MOUSE	8	15254.7	12746.4	18368.7	15456.6	27358.8	29625.6	25791.3	27591.9	0.560186	0.0035284
P98063	Bone morphogenetic protein 1	Bmp1	P98063	P98063;Q570Z4;Q6P550	Bmp1	Bone morphogenetic protein 1	BMP1_MOUSE	49	149763	113899	112380	125347	209393	211070	251320	223928	0.559767	0.00580859
Q497V5	S1 RNA-binding domain-containing protein 1	Srbd1	Q497V5	Q497V5;B7ZWI4;B7ZWI7;F8WGW3;Q8CHZ0	Srbd1	S1 RNA-binding domain-containing protein 1	SRBD1_MOUSE	20	13657	11282.8	10183.7	11707.8	20600.6	22138.5	20034.1	20924.4	0.55953	0.00155709
Q9D114	Guanosine-3',5'-bis(diphosphate) 3'-pyrophosphohydrolase MESH1	Hddc3	Q9D114	Q9D114	Hddc3	Guanosine-3',5'-bis(diphosphate) 3'-pyrophosphohydrolase MESH1	MESH1_MOUSE	11	22196.3	24838.1	32968.6	26667.7	45641	42546.6	54797.5	47661.7	0.55952	0.0128244
Q9CZ04	COP9 signalosome complex subunit 7a	Cops7a	Q9CZ04	Q9CZ04	Cops7a	COP9 signalosome complex subunit 7a	CSN7A_MOUSE	15	100802	205166	206008	170659	307701	308514	299390	305202	0.559167	0.0184827
O08810	116 kDa U5 small nuclear ribonucleoprotein component	Eftud2	O08810	O08810;A2AH85;G3UZ34;Q3TMY8;Q3U5Q3;Q543F1;Q6A0E3;Q7TMX4	Eftud2	116 kDa U5 small nuclear ribonucleoprotein component	U5S1_MOUSE	76	158042	171722	184494	171419	309936	304507	305313	306585	0.559124	6.58334e-05
Q8K310	Matrin-3	Matr3	Q8K310	Q8K310;Q5BL18;A0A494B9X1;A0A494BAD4;A0A494BAL7;A0A494BAZ7;Q3TTX0;Q3TZN1;Q4FJT0;Q6ZQ61	Matr3	Matrin-3	MATR3_MOUSE	68	151444	180568	160359	164124	295230	305291	280395	293639	0.558931	0.000324789
Q6NXW6	Cell cycle checkpoint protein RAD17	Rad17	Q6NXW6	Q6NXW6;Q3UYY2	Rad17	Cell cycle checkpoint protein RAD17	RAD17_MOUSE	5	5789.57	6757.59	8768.81	7105.32	11809	13659.3	12676.1	12714.8	0.558823	0.00547078
Q8K274	Ketosamine-3-kinase	Fn3krp	Q8K274	Q8K274	Fn3krp	Ketosamine-3-kinase	KT3K_MOUSE	13	61311.9	112188	103104	92201.3	164051	156157	174806	165005	0.55878	0.0117532
Q9D0R4	Probable ATP-dependent RNA helicase DDX56	Ddx56	Q9D0R4	Q9D0R4;Q5SVX3;Q5SVX2;Q8BK66	Ddx56	Probable ATP-dependent RNA helicase DDX56	DDX56_MOUSE	27	24918.5	36805.6	30127.7	30617.3	56049.5	58996.8	49423.1	54823.1	0.558473	0.00556833
Q91WJ8	Far upstream element-binding protein 1	Fubp1	Q91WJ8	Q91WJ8;Q3TIS5;Q3UUU2;A0A0G2JFY5;A0A0G2JGW9;Q0P6B2	Fubp1	Far upstream element-binding protein 1	FUBP1_MOUSE	42	85140.8	229652	205307	173367	318252	305082	308409	310581	0.558201	0.0376649
P97386	DNA ligase 3	Lig3	P97386	P97386;K4DI59;Q3U1F0;Q3UC82;Q80ZH7;Q3U0I5	Lig3	DNA ligase 3	DNLI3_MOUSE	38	25345.7	35709.8	29065.3	30040.3	55202.2	57741.4	48519	53820.9	0.558153	0.00436742
Q8CFQ3	RNA helicase aquarius	Aqr	Q8CFQ3	Q8CFQ3;A2AQA7	Aqr	RNA helicase aquarius	AQR_MOUSE	56	58697.6	52045.1	52883.9	54542.2	95326.9	100470	97458.9	97751.9	0.557965	7.32666e-05
Q61216	Double-strand break repair protein MRE11	Mre11	Q61216	Q61216;Q3URU4;Q3UJN6;Q8BRV3;F6RX99	Mre11	Double-strand break repair protein MRE11	MRE11_MOUSE	34	29846.1	37931.2	32007.7	33261.7	59829.6	60236.2	58879.9	59648.6	0.557627	0.000421342
Q01853	Transitional endoplasmic reticulum ATPase	Vcp	Q01853	Q01853;Q8BNF8	Vcp	Transitional endoplasmic reticulum ATPase	TERA_MOUSE	124	701723	1963690	1901080	1.52216e+06	2821800	2572020	2796300	2730040	0.557561	0.0446452
Q8VDM6	Heterogeneous nuclear ribonucleoprotein U-like protein 1	Hnrnpul1	Q8VDM6	Q8VDM6	Hnrnpul1	Heterogeneous nuclear ribonucleoprotein U-like protein 1	HNRL1_MOUSE	39	152322	215110	177261	181564	319474	311876	346120	325823	0.557248	0.00235172
P62305	Small nuclear ribonucleoprotein E	Snrpe	P62305	P62305;E9Q4F4;E9Q0W8	Snrpe	Small nuclear ribonucleoprotein E	RUXE_MOUSE	6	384202	327561	418066	376610	615582	755474	657188	676081	0.557048	0.00367316
Q64253	Lymphocyte antigen 6E	Ly6e	Q64253	Q64253;A0A087WNS9;A0A087WPY4;A0A087WQ65;A0A087WRZ2;Q8JZT1;Q9CXN2	Ly6e	Lymphocyte antigen 6E	LY6E_MOUSE	3	825826	1057710	808596	897377	1741230	1448280	1643520	1611010	0.557028	0.00374316
Q5SWD9	Pre-rRNA-processing protein TSR1 homolog	Tsr1	Q5SWD9	Q5SWD9	Tsr1	Pre-rRNA-processing protein TSR1 homolog	TSR1_MOUSE	36	89561.9	100714	96540.5	95605.5	170638	174657	169689	171661	0.556942	2.94072e-05
P82347	Delta-sarcoglycan	Sgcd	P82347	P82347;A2ACH6;Q544D4	Sgcd	Delta-sarcoglycan	SGCD_MOUSE	19	76566.5	104452	94062	91693.5	176506	148944	168496	164649	0.556904	0.00320473
O08797	SPI6	Serpinb9	O08797	O08797	Serpinb9	SPI6	O08797_MOUSE	18	61677.1	135075	149421	115391	202008	196695	223390	207364	0.556465	0.0316253
Q9CXV9	DCN1-like protein 5	Dcun1d5	Q9CXV9	Q9CXV9;Q8CCA0;A0A1N9M8A6;Q8C5X2;A0A1L1SSU2;B7ZMU0	Dcun1d5	DCN1-like protein 5	DCNL5_MOUSE	9	64411.6	44682.3	44214.5	51102.8	99654	88336	87571.7	91853.9	0.556349	0.00616841
Q60631	Growth factor receptor-bound protein 2	Grb2	Q60631	Q60631;Q3U5I5;B1AT92;Q3U1Q4	Grb2	Growth factor receptor-bound protein 2	GRB2_MOUSE	28	98389.4	263972	244334	202232	397747	323567	369628	363647	0.556121	0.0461395
Q9QYS9	KH domain-containing RNA-binding protein QKI	Qki	Q9QYS9	Q9QYS9;A0A3B2WCH2	Qki	KH domain-containing RNA-binding protein QKI	QKI_MOUSE	29	182176	216117	184704	194332	365074	337970	345358	349467	0.556082	0.000335708
Q7TQK4	Exosome complex component RRP40	Exosc3	Q7TQK4	Q7TQK4;A0A1S6GWI6	Exosc3	Exosome complex component RRP40	EXOS3_MOUSE	13	49347.5	46161.9	50200.6	48570	84524.1	90360.2	87204.8	87363	0.555956	4.9292e-05
Q6NSU3	Glycosyltransferase 8 domain-containing protein 1	Glt8d1	Q6NSU3	Q6NSU3	Glt8d1	Glycosyltransferase 8 domain-containing protein 1	GL8D1_MOUSE	18	96604.7	94973.7	81136.1	90904.8	174223	141147	175470	163613	0.555608	0.00405582
Q8C7V8	Coiled-coil domain-containing protein 134	Ccdc134	Q8C7V8	Q8C7V8	Ccdc134	Coiled-coil domain-containing protein 134	CC134_MOUSE	10	26268.1	58269.3	47237.1	43924.8	81013.7	75593.9	80617.1	79074.9	0.555484	0.021163
P62077	Mitochondrial import inner membrane translocase subunit Tim8 B	Timm8b	P62077	P62077	Timm8b	Mitochondrial import inner membrane translocase subunit Tim8 B	TIM8B_MOUSE	7	47008.8	62028.7	60754.4	56597.3	113253	101699	90728.2	101893	0.555456	0.00499005
Q64314	Hematopoietic progenitor cell antigen CD34	Cd34	Q64314	Q64314;Q543B6;Q3TJP6;Q543Y2;Q8C2A1	Cd34	Hematopoietic progenitor cell antigen CD34	CD34_MOUSE	13	416395	368011	328193	370866	693393	617287	693010	667897	0.555275	0.00116782
Q9DAJ4	WD repeat domain-containing protein 83	Wdr83	Q9DAJ4	Q9DAJ4;D6RGR4	Wdr83	WD repeat domain-containing protein 83	WDR83_MOUSE	14	21419.8	14775.3	14351.7	16848.9	33635.4	29892.6	27525	30351	0.555136	0.00960338
Q9R0B9	Procollagen-lysine,2-oxoglutarate 5-dioxygenase 2	Plod2	Q9R0B9	Q9R0B9;E9Q718;Q3U055	Plod2	Procollagen-lysine,2-oxoglutarate 5-dioxygenase 2	PLOD2_MOUSE	46	263807	476578	400463	380283	693443	656873	705051	685122	0.555058	0.00884378
Q9WV03	Protein FAM50A	Fam50a	Q9WV03	Q9WTJ8;Q9WV03;A0A158SIT3;Q05AF0	Fam50a	Protein FAM50A	FA50A_MOUSE	20	80911.8	105350	103914	96725.3	182795	160012	180122	174310	0.554905	0.00191741
Q3TNH5	Cotranscriptional regulator FAM172A	Fam172a	Q3TNH5	Q3TNH5;A0A286YCN2;A0A286YD37;E9QMA2;Q3V345;Q6PFX1;Q9Z106	Fam172a	Cotranscriptional regulator FAM172A	F172A_MOUSE	11	21634.7	27417.7	35339.9	28130.8	53978	44513.7	53593.3	50695	0.554902	0.0109722
Q99JX3	Golgi reassembly-stacking protein 2	Gorasp2	Q99JX3	Q99JX3;Q3TG07;Q3TX06;A2ATI9;Q922I9	Gorasp2	Golgi reassembly-stacking protein 2	GORS2_MOUSE	16	174614	305325	265372	248437	474960	424871	443466	447766	0.554837	0.00851413
E9PX68	Solute carrier family 4 (anion exchanger), member 1, adaptor protein	Slc4a1ap	E9PX68	E9PX68;E9Q585;Q3UHY0;Q3UUI2;E9Q1Q0;O54716;Q5BKS1;Q6GQW1	Slc4a1ap	Solute carrier family 4 (anion exchanger), member 1, adaptor protein	E9PX68_MOUSE	33	28144	32987.9	25349	28827	55603.5	51892.8	48431.9	51976.1	0.55462	0.00160479
P59997	Lysine-specific demethylase 2A	Kdm2a	P59997	P59997;F6YRW4;I6L9G0;A0A087WP68;H3BL82	Kdm2a	Lysine-specific demethylase 2A	KDM2A_MOUSE	30		32495.5	21628.4	27062	45938.6	53079.5	47372.1	48796.7	0.554585	0.0216785
O08804	NK13	Serpinb6b	O08804	A0A1Y7VLD5;O08804;Q3TAM4	Serpinb6b	NK13	O08804_MOUSE	17	16308.2	36355	33291	28651.4	50222.3	51227.4	53581.3	51677	0.554432	0.0218297
Q924H2	Mediator of RNA polymerase II transcription subunit 15	Med15	Q924H2	Q924H2;Q6KAM1;A0A338P6A9;A0A338P6U0;A0A338P6V8;A0A338P730;A0A338P7G2;E9Q7C1;Q3TE00;Q3TLG6;Q7TQE1	Med15	Mediator of RNA polymerase II transcription subunit 15	MED15_MOUSE	17	36841.9	73015.3	49773.8	53210.3	109655	99459.3	78875.3	95996.5	0.554294	0.0372085
Q62311	Transcription initiation factor TFIID subunit 6	Taf6	Q62311	Q62311;D3Z0T0	Taf6	Transcription initiation factor TFIID subunit 6	TAF6_MOUSE	27	17155.7	22099.9	19200.1	19485.2	36367.8	38579.1	30607.9	35184.9	0.553795	0.00481233
P61087	Ubiquitin-conjugating enzyme E2 K	Ube2k	P61087	P61087;D3Z4U3;Q3TL77;Q6ZWQ6;A0A0J9YUI1	Ube2k	Ubiquitin-conjugating enzyme E2 K	UBE2K_MOUSE	15	157074	443920	463926	354973	656451	631209	635654	641105	0.55369	0.0451073
Q80X98	RNA helicase	Dhx38	Q80X98	Q6A0A1;Q80X98	Dhx38	RNA helicase	Q80X98_MOUSE	34	36172.8	33238.2	31948.6	33786.5	60114.6	71009.2	51976.4	61033.4	0.553574	0.00852558
Q9JIY2	E3 ubiquitin-protein ligase Hakai	Cbll1	Q9JIY2	Q9JIY2;A0A1X7SB71;E9QM14	Cbll1	E3 ubiquitin-protein ligase Hakai	HAKAI_MOUSE	13	34499.5	25963.3	15626.2	25363	46145.8	45862.8	45608.8	45872.5	0.552902	0.019823
E9Q286	Little elongation complex subunit 1	Ice1	E9Q286	E9Q286	Ice1	Little elongation complex subunit 1	ICE1_MOUSE	11	8938.85	10713.1		9825.98	18269.4	14327.4	20729.1	17775.3	0.552788	0.0499169
P12815	Programmed cell death protein 6	Pdcd6	P12815	P12815;Q3UGE5;Q8C5M4	Pdcd6	Programmed cell death protein 6	PDCD6_MOUSE	13	826501	1151020	1028850	1.00212e+06	1859720	1668350	1912800	1.81362e+06	0.552553	0.00251535
Q99KR3	Endoribonuclease LACTB2	Lactb2	Q99KR3	Q99KR3	Lactb2	Endoribonuclease LACTB2	LACB2_MOUSE	17	63026	162668	165149	130281	243909	228167	235478	235851	0.552386	0.0358585
Q78WZ7	DNA-directed RNA polymerase I subunit RPA43	Polr1f	Q78WZ7	Q78WZ7;B2RT77	Polr1f	DNA-directed RNA polymerase I subunit RPA43	RPA43_MOUSE	12	17265.7	22168	22810.5	20748.1	36050.5	39209.3	37449.3	37569.7	0.552255	0.00104276
E9PYH0	Versican	Vcan	E9PYH0	E9PYH0;G3XA35	Vcan	Versican	E9PYH0_MOUSE	8	133562	95620.3	102226	110469	174144	218017	207995	200052	0.552204	0.00716816
Q3UM29	Conserved oligomeric Golgi complex subunit 7	Cog7	Q3UM29	Q3UM29;A0A0R4J0Q9;Q3TR20	Cog7	Conserved oligomeric Golgi complex subunit 7	COG7_MOUSE	35	76683	91532.9	83421.1	83879	157871	147704	150139	151905	0.552182	0.000208468
Q99K30	Epidermal growth factor receptor kinase substrate 8-like protein 2	Eps8l2	Q99K30	Q99K30;D3YWI5	Eps8l2	Epidermal growth factor receptor kinase substrate 8-like protein 2	ES8L2_MOUSE	22	23948.9	66660.8	60746.3	50452	94777.8	82627	96706.9	91370.6	0.552169	0.0437487
Q60715	Prolyl 4-hydroxylase subunit alpha-1	P4ha1	Q60715	Q60715;Q3TN84;Q3UF16	P4ha1	Prolyl 4-hydroxylase subunit alpha-1	P4HA1_MOUSE	38	152795	393781	294377	280318	523516	476109	523678	507768	0.552059	0.0337712
Q8R2H9	Phosphoethanolamine/phosphocholine phosphatase	Phospho1	Q8R2H9	Q8R2H9	Phospho1	Phosphoethanolamine/phosphocholine phosphatase	PHOP1_MOUSE	12	165454	258133	254892	226160	435216	373502	420372	409697	0.552017	0.00672518
P63166	Small ubiquitin-related modifier 1	Sumo1	P63166	P63166	Sumo1	Small ubiquitin-related modifier 1	SUMO1_MOUSE	4	118853	228578	249342	198924	369801	389314	322485	360533	0.55175	0.0230699
O55201	Transcription elongation factor SPT5	Supt5h	O55201	O55201	Supt5h	Transcription elongation factor SPT5	SPT5H_MOUSE	50	76589.1	78303.8	74434.1	76442.3	129898	149565	136210	138558	0.5517	0.000461726
Q923B1	Lariat debranching enzyme	Dbr1	Q923B1	Q923B1	Dbr1	Lariat debranching enzyme	DBR1_MOUSE	19	39425.3	39399.6	41338.3	40054.4	74752.7	74428.3	68653	72611.3	0.551627	9.78147e-05
Q3UPH1	Protein PRRC1	Prrc1	Q3UPH1	Q3UPH1	Prrc1	Protein PRRC1	PRRC1_MOUSE	15	55973.7	122331	120187	99497.2	185286	172817	183155	180419	0.551478	0.021576
Q8BQ89	LIX1-like protein	Lix1l	Q8BQ89	Q8BQ89;G3X9C8	Lix1l	LIX1-like protein	LIX1L_MOUSE	9	33594.8	29342.8	36990.3	33309.3	64149.5	54031.3	63049.7	60410.2	0.551386	0.00224126
Q69ZC8	GPALPP motifs-containing protein 1	Gpalpp1	Q69ZC8	Q69ZC8;Q9D4A1	Gpalpp1	GPALPP motifs-containing protein 1	GPAM1_MOUSE	10	14560.5	12269.2	17619.7	14816.5	21847	32399.7	26371.7	26872.8	0.551356	0.0244947
Q6PAR0	Kelch domain-containing protein 10	Klhdc10	Q6PAR0	Q6PAR0	Klhdc10	Kelch domain-containing protein 10	KLD10_MOUSE	5	6725.58	6894.41	8886.01	7502	14077.5	14006.5	12742.5	13608.8	0.55126	0.00172137
Q91V64	Isochorismatase domain-containing protein 1	Isoc1	Q91V64	Q91V64;Q9D096	Isoc1	Isochorismatase domain-containing protein 1	ISOC1_MOUSE	16	33830.8	78697.7	93030	68519.5	126603	117209	129267	124360	0.550978	0.0373739
Q9JLM4	Zinc finger MYM-type protein 3	Zmym3	Q9JLM4	Q9JLM4;B0R077;B1AXS5;B1AXS6;B1AXS7;B1AXS8;Q8CG95	Zmym3	Zinc finger MYM-type protein 3	ZMYM3_MOUSE	13	22315.1	30962.5	25284.4	26187.3	49621.5	48105.9	44860.5	47529.3	0.550972	0.00181506
Q8CGA3	Large neutral amino acids transporter small subunit 4	Slc43a2	Q8CGA3	Q8CGA3;Q5ND23;Q5ND24;Q5ND25	Slc43a2	Large neutral amino acids transporter small subunit 4	LAT4_MOUSE	7	34027.3	33021.8	19200.1	28749.7	50323.7	60632.1	45629.6	52195.1	0.550813	0.0228449
Q9QXE0	2-hydroxyacyl-CoA lyase 1	Hacl1	Q9QXE0	Q9QXE0;A0A2I3BRS0;D3YZ54;E9PWM4	Hacl1	2-hydroxyacyl-CoA lyase 1	HACL1_MOUSE	15	28858.2	32171.5	32722.4	31250.7	59547.6	55080.2	55583.6	56737.1	0.550798	0.000163625
Q69ZK6	Probable JmjC domain-containing histone demethylation protein 2C	Jmjd1c	Q69ZK6	Q69ZK6;A0A0A0MQ98;G3UZM1	Jmjd1c	Probable JmjC domain-containing histone demethylation protein 2C	JHD2C_MOUSE	50	13108	14087.5	15432.5	14209.3	25330.1	25003.3	27063	25798.8	0.550775	0.00023713
P47880	Insulin-like growth factor-binding protein 6	Igfbp6	P47880	P47880	Igfbp6	Insulin-like growth factor-binding protein 6	IBP6_MOUSE	9	73565.6	82103.9	73614.6	76428	143185	131430	141821	138812	0.550587	0.00018197
Q9WTY4	Aquaporin-5	Aqp5	Q9WTY4	Q9WTY4;A0A2R8VHL2;B2RWZ5;Q8CF61	Aqp5	Aquaporin-5	AQP5_MOUSE	11	2907070	2473680	2443160	2607970	4676390	4393570	5148030	4739330	0.550282	0.00131992
P24788	Cyclin-dependent kinase 11B	Cdk11b	P24788	P24788;A2A9P6	Cdk11b	Cyclin-dependent kinase 11B	CD11B_MOUSE	31	50272	45074.2	34930.5	43425.6	79025.5	77444.6	80346.3	78938.8	0.550117	0.00149333
Q8R0S1	Cyclic AMP-dependent transcription factor ATF-7	Atf7	Q8R0S1	Q8R0S1;Q3TZR9;Q3U2X8;Q3US59;V9GXN6	Atf7	Cyclic AMP-dependent transcription factor ATF-7	ATF7_MOUSE	5		6910.72	6644.81	6777.77	13204.5	12041.1	11723.7	12323.1	0.550005	0.00254531
O54965	E3 ubiquitin-protein ligase RNF13	Rnf13	O54965	O54965;A0A0G2JGT7;Q3TJV7;Q3UTG4;Q8C4F9;Q8CB78;A0A0G2JEM4	Rnf13	E3 ubiquitin-protein ligase RNF13	RNF13_MOUSE	19	105416	112975	91362.5	103251	201332	166671	195185	187729	0.55	0.00243645
P70402	Myosin-binding protein H	Mybph	P70402	P70402;Q148P3	Mybph	Myosin-binding protein H	MYBPH_MOUSE	10	21092.4	19172	20213.5	20159.3	38735.7	34028.1	37237.1	36667	0.549795	0.000382829
Q9D1X0	Nucleolar protein 3	Nol3	Q9D1X0	Q9D1X0;Q53YU5;Q8C550;Q8R2S3	Nol3	Nucleolar protein 3	NOL3_MOUSE	9	81500.4	153194	170897	135197	250744	235372	251757	245958	0.549676	0.0164216
Q9CPR8	Non-structural maintenance of chromosomes element 3 homolog	Nsmce3	Q9CPR8	Q9CPR8;Q99PB1;Q6KAQ0	Nsmce3	Non-structural maintenance of chromosomes element 3 homolog	NSE3_MOUSE	15	38489	32570.2	26634.6	32564.6	60775.9	51330.2	65658.5	59254.9	0.549568	0.00791435
E9PYK3	Protein mono-ADP-ribosyltransferase PARP4	Parp4	E9PYK3	E9PYK3	Parp4	Protein mono-ADP-ribosyltransferase PARP4	PARP4_MOUSE	72	42337.7	80318	80122.1	67592.6	123952	115571	129477	123000	0.549533	0.0139307
Q8C4J7	Transducin beta-like protein 3	Tbl3	Q8C4J7	Q8C4J7;A0JLN6;F6YAR3;Q8CE86	Tbl3	Transducin beta-like protein 3	TBL3_MOUSE	40	43508	43128	31908	39514.7	72952	71963.4	70818.8	71911.4	0.549491	0.00109676
Q8CGF1	Rho GTPase-activating protein 29	Arhgap29	Q8CGF1	Q8CGF1;A0A0G2JGF7	Arhgap29	Rho GTPase-activating protein 29	RHG29_MOUSE	54	79683.7	92855.7	99746.1	90761.8	168205	157683	169898	165262	0.5492	0.000445498
P97499	Telomerase protein component 1	Tep1	P97499	P97499;Q3UZN7;Q5XKB2	Tep1	Telomerase protein component 1	TEP1_MOUSE	80	45980	64909.4	77116	62668.5	110749	110008	121585	114114	0.549174	0.00629947
P97310	DNA replication licensing factor MCM2	Mcm2	P97310	P97310;Q3UJN1;Q3UK39	Mcm2	DNA replication licensing factor MCM2	MCM2_MOUSE	65	179429	212877	182773	191693	338252	378491	330928	349224	0.548912	0.000982951
A2AQ19	RNA polymerase-associated protein RTF1 homolog	Rtf1	A2AQ19	A2AQ19;Q3UXG8	Rtf1	RNA polymerase-associated protein RTF1 homolog	RTF1_MOUSE	24	34712.8	52439	40247.7	42466.5	82333	81550.4	68223.6	77369	0.548883	0.00739519
P97360	Transcription factor ETV6	Etv6	P97360	P97360;E9Q8J8;Q3U037;Q80WR3;Q8C5E8;Q8CBV1	Etv6	Transcription factor ETV6	ETV6_MOUSE	11	15991.6	10131	15627.7	13916.8	29723.8	21869	24554.6	25382.5	0.548283	0.0184307
Q9QX47	Protein SON	Son	Q9QX47	Q9QX47;H9KV00;H9KV02;Q8BM30	Son	Protein SON	SON_MOUSE	74	40652	57181	37143.4	44992.1	76904.6	82977.8	86363.8	82082.1	0.548136	0.00540199
P27641	X-ray repair cross-complementing protein 5	Xrcc5	P27641	P27641	Xrcc5	X-ray repair cross-complementing protein 5	XRCC5_MOUSE	32	32936.5	19739.4	30593.7	27756.5	46639.3	54107.9	51172.8	50640	0.548115	0.00768054
Q9EP97	Sentrin-specific protease 3	Senp3	Q9EP97	Q9EP97;F6Z9L5	Senp3	Sentrin-specific protease 3	SENP3_MOUSE	26	21167.4	26043.1	13110.6	20107	40932.3	35510.7	33658.5	36700.5	0.547868	0.018962
Q8BP56	Protein-glucosylgalactosylhydroxylysine glucosidase	Pgghg	Q8BP56	Q8BP56	Pgghg	Protein-glucosylgalactosylhydroxylysine glucosidase	PGGHG_MOUSE	13	19723.6	45177.6	44667.6	36522.9	65746.2	67501.4	66745.3	66664.3	0.547863	0.0231408
P59941	NAD-dependent protein deacylase sirtuin-6	Sirt6	P59941	P59941;D3YY89;Q3UKP1	Sirt6	NAD-dependent protein deacylase sirtuin-6	SIR6_MOUSE	12	18738.5	25669.9	24271.9	22893.4	48511.2	41992.6	34860.9	41788.2	0.547844	0.0134426
P23475	X-ray repair cross-complementing protein 6	Xrcc6	P23475	P23475;A0A0R4J187;A0A2R8VHZ9	Xrcc6	X-ray repair cross-complementing protein 6	XRCC6_MOUSE	30	30900.8	31431	26525	29618.9	56225.8	57109.1	48982	54105.6	0.547428	0.00123805
E9PZB2	RAB11A, member RAS oncogene family (Fragment)	Rab11a	E9PZB2	E9PZB2	Rab11a	RAB11A, member RAS oncogene family (Fragment)	E9PZB2_MOUSE	2		28748.8	23018	25883.4	47592	48758.7	45539.3	47296.7	0.547256	0.00318031
O55047	Serine/threonine-protein kinase tousled-like 2	Tlk2	O55047	O55047;Q8C0V0;B1ASU9;P70320;Q6A0C1;A0PJK0;B7ZC85;Q6NZC4	Tlk2	Serine/threonine-protein kinase tousled-like 2	TLK2_MOUSE	14	50836.6	67705	36277.9	51606.5	91124.7	92745.6	99047.7	94306	0.547224	0.0104635
O88545	COP9 signalosome complex subunit 6	Cops6	O88545	O88545;D3Z0F5;Q3UIT2	Cops6	COP9 signalosome complex subunit 6	CSN6_MOUSE	23	197434	383009	444489	341644	645559	595747	632017	624441	0.54712	0.0202226
Q62433	Protein NDRG1	Ndrg1	Q62433	Q62433;Q545R3;B7ZWC0;E9Q514;Q3TD08;Q3TSR4	Ndrg1	Protein NDRG1	NDRG1_MOUSE	32	472705	551948	601150	541934	985846	972711	1013040	990532	0.547114	0.000334535
Q9D708	Protein S100-A16	S100a16	Q9D708	Q9D708	S100a16	Protein S100-A16	S10AG_MOUSE	8	126272	124514	127393	126060	239265	227533	225036	230611	0.546633	1.97309e-05
Q52KR2	Leucine-rich repeats and immunoglobulin-like domains protein 2	Lrig2	Q52KR2	Q52KR2;B2RRI5	Lrig2	Leucine-rich repeats and immunoglobulin-like domains protein 2	LRIG2_MOUSE	13	23931.6	18367.8	18191.7	20163.7	39335.6	32173.2	39183.8	36897.5	0.546478	0.00520069
F7BWT7	Tetraspanin-15	Tspan15	F7BWT7	F7BWT7	Tspan15	Tetraspanin-15	TSN15_MOUSE	14	240659	251739	228020	240139	446209	413833	458525	439522	0.546364	0.000184477
Q62165	Dystroglycan 1	Dag1	Q62165	Q544G5;Q62165;D9IFT4;Q8BPJ7;Q8CBE6	Dag1	Dystroglycan 1	DAG1_MOUSE	40	116488	120063	95473.5	110675	219736	174702	213284	202574	0.546343	0.00457026
Q91VN6	Probable ATP-dependent RNA helicase DDX41	Ddx41	Q91VN6	Q91VN6;A0A1S6GWJ4;Q3TI21;Q3UAC4	Ddx41	Probable ATP-dependent RNA helicase DDX41	DDX41_MOUSE	25	22659	24372.7	36816.8	27949.5	48536.7	56588.6	48423.4	51182.9	0.546071	0.0112111
Q02614	SAP30-binding protein	Sap30bp	Q02614	Q02614	Sap30bp	SAP30-binding protein	S30BP_MOUSE	12	45770.3	23292	32217.8	33760	64020.7	57506.4	64013.8	61847	0.545864	0.0151095
P70347	TRAF family member-associated NF-kappa-B activator	Tank	P70347	P70347;A2AR76;A2AR78;Q3TNB4;Q3UGW0;Q8C2D3;Q8R383	Tank	TRAF family member-associated NF-kappa-B activator	TANK_MOUSE	5	12016.2	18679.3	23407.9	18034.5	30043.4	33714.3	35387.5	33048.4	0.545699	0.0148516
Q78JE5	F-box only protein 22	Fbxo22	Q78JE5	Q78JE5;Q3V492	Fbxo22	F-box only protein 22	FBX22_MOUSE	16	18416.7	35200.4	28467.3	27361.5	45909	52974.6	51544.5	50142.7	0.545672	0.012925
Q8BY71	Histone acetyltransferase type B catalytic subunit	Hat1	Q8BY71	Q8BY71;A2ATU9	Hat1	Histone acetyltransferase type B catalytic subunit	HAT1_MOUSE	14	57907	113420	94433.5	88586.8	160129	178065	148850	162348	0.54566	0.0159463
P04760	Acetylcholine receptor subunit gamma	Chrng	P04760	P04760;F8VQK4	Chrng	Acetylcholine receptor subunit gamma	ACHG_MOUSE	5	21750.9	13363.2	16380.1	17164.7	27790.2	31640.5	34980.6	31470.4	0.545424	0.0112425
Q9JI11	Serine/threonine-protein kinase 4	Stk4	Q9JI11	Q9JI11;Q8CDG4	Stk4	Serine/threonine-protein kinase 4	STK4_MOUSE	11	9483.06	20471	21399.6	17117.9	32534.7	32089.3	29543.7	31389.2	0.545343	0.0222887
Q922B6	E3 ubiquitin-protein ligase TRAF7	Traf7	Q922B6	Q922B6;F8WJF7;H3BJD9	Traf7	E3 ubiquitin-protein ligase TRAF7	TRAF7_MOUSE	27	150331	115292	139433	135019	252141	257959	232828	247643	0.545216	0.000931523
Q8BFY6	Peflin	Pef1	Q8BFY6	Q8BFY6	Pef1	Peflin	PEF1_MOUSE	10	209720	266150	274210	250027	456480	424049	495605	458711	0.545063	0.00196963
Q9JK81	MYG1 exonuclease	Myg1	Q9JK81	Q9JK81;F7A3N3	Myg1	MYG1 exonuclease	MYG1_MOUSE	37	171285	324082	303534	266300	519410	463569	483425	488801	0.544803	0.0117075
Q6P3D0	U8 snoRNA-decapping enzyme	Nudt16	Q6P3D0	Q6P3D0;A0A087WRE5;A0A087WSB5	Nudt16	U8 snoRNA-decapping enzyme	NUD16_MOUSE	8	54251.8	82303.1	60852.4	65802.4	132273	112655	117435	120788	0.544778	0.00598109
P62838	Ubiquitin-conjugating enzyme E2 D2	Ube2d2	P62838	P62838;Q3UT95;A0A494BBD7	Ube2d2	Ubiquitin-conjugating enzyme E2 D2	UB2D2_MOUSE	1	40026.3	51844	68084.2	53318.2	102708	104964	86023.4	97898.5	0.544627	0.0115298
Q9JJT9	Phosphorylated adapter RNA export protein	Phax	Q9JJT9	Q9JJT9;A0PJ63;F6RPD4;G5E8V8	Phax	Phosphorylated adapter RNA export protein	PHAX_MOUSE	14	20350.4	28627.2	27098.4	25358.7	53033.6	40614.9	46066.4	46571.6	0.544509	0.00853244
B9EKU4	URB2 ribosome biogenesis 2 homolog (S. cerevisiae)	Urb2	B9EKU4	B9EKU4;E9Q7L1;G3UX45;Q80U74	Urb2	URB2 ribosome biogenesis 2 homolog (S. cerevisiae)	B9EKU4_MOUSE	31	18346.4	11477.8	17210.9	15678.4	28762.4	32085.2	25607.2	28818.3	0.544043	0.00972756
Q8BV13	COP9 signalosome complex subunit 7b	Cops7b	Q8BV13	Q8BV13;Q3TDL0	Cops7b	COP9 signalosome complex subunit 7b	CSN7B_MOUSE	10	37565.1	84958.7	103274	75265.9	133168	136389	145523	138360	0.543986	0.0339662
Q9CQ71	Replication protein A 14 kDa subunit	Rpa3	Q9CQ71	Q9CQ71	Rpa3	Replication protein A 14 kDa subunit	RFA3_MOUSE	6	80564.7	92747.4	83872.6	85728.2	156418	157418	158965	157600	0.54396	4.19368e-05
A2AGA4	Rhomboid-related protein 2	Rhbdl2	A2AGA4	A2AGA4;Q8BHV6	Rhbdl2	Rhomboid-related protein 2	RHBL2_MOUSE	2	50480.8	57066	63032.5	56859.8	97993.1	94499.3	121206	104566	0.543768	0.0064074
Q8BGZ2	Protein FAM168A	Fam168a	Q8BGZ2	Q8BGZ2;A0A140LIJ1;Q68FE1	Fam168a	Protein FAM168A	F168A_MOUSE	2	27979.3	27707.1	23353.3	26346.6	44345.3	52364.1	48653.5	48454.3	0.543741	0.00131655
Q9D0U6	Repressor of RNA polymerase III transcription MAF1 homolog	Maf1	Q9D0U6	Q9D0U6;E0CYF5;E0CYK4	Maf1	Repressor of RNA polymerase III transcription MAF1 homolog	MAF1_MOUSE	4	32890	25600.5	25155.8	27882.1	56731.8	53965.3	43214.5	51303.9	0.54347	0.00831559
Q3U011	Glycolipid transfer protein domain-containing protein	Gltp	Q3U011	Q3U011	Gltp	Glycolipid transfer protein domain-containing protein	Q3U011_MOUSE	2	13830	31941.6	37983.6	27918.4	52435.6	47149.6	54529.7	51371.6	0.543459	0.0364562
Q9JK30	Origin recognition complex subunit 3	Orc3	Q9JK30	Q9JK30;Q3ULT0	Orc3	Origin recognition complex subunit 3	ORC3_MOUSE	23	14962.6	13524	18015	15500.5	31679.1	28482.6	25412.2	28524.6	0.543409	0.00436921
Q5DTM8	E3 ubiquitin-protein ligase BRE1A	Rnf20	Q5DTM8	Q5DTM8;A2AIR0;A2AIR2	Rnf20	E3 ubiquitin-protein ligase BRE1A	BRE1A_MOUSE	53	33204.1	38738.4	33439.4	35127.3	68754.4	64016.8	61160.2	64643.8	0.543398	0.000496075
Q8BGC0	HIV Tat-specific factor 1 homolog	Htatsf1	Q8BGC0	Q8BGC0	Htatsf1	HIV Tat-specific factor 1 homolog	HTSF1_MOUSE	48	71950.5	75660.4	88426.1	78679	135462	146995	151948	144802	0.543357	0.000693568
Q9QYG0	Protein NDRG2	Ndrg2	Q9QYG0	Q9QYG0;Q9CTJ5	Ndrg2	Protein NDRG2	NDRG2_MOUSE	16	40188.8	69888.2	75632.5	61903.2	103618	118125	120041	113928	0.543353	0.0128116
Q80V53	Carbohydrate sulfotransferase 14	Chst14	Q80V53	Q80V53;A2AQV2;Q3U2T1;Q3U3W1	Chst14	Carbohydrate sulfotransferase 14	CHSTE_MOUSE	10	42611.4	48208.6	30267.5	40362.5	88092	53006.3	81788	74295.4	0.54327	0.0477877
Q9R020	Zinc finger Ran-binding domain-containing protein 2	Zranb2	Q9R020	Q9R020;B2RRT9;D3Z4U0;E9PUD0;A0A0H2UH20	Zranb2	Zinc finger Ran-binding domain-containing protein 2	ZRAB2_MOUSE	17		22718.5	28868.2	25793.3	43862	42878.6	55699.4	47480	0.543247	0.0332335
P70296	Phosphatidylethanolamine-binding protein 1	Pebp1	P70296	P70296;D3Z1V4;Q3TGC5;Q5EBQ2	Pebp1	Phosphatidylethanolamine-binding protein 1	PEBP1_MOUSE	25	753492	2409500	2405810	1.85627e+06	3482400	3263920	3505380	3.41723e+06	0.543208	0.0486227
Q91ZW3	SWI/SNF-related matrix-associated actin-dependent regulator of chromatin subfamily A member 5	Smarca5	Q91ZW3	Q6PGB8;Q91ZW3;Q05DE7;F6Z6F4;Q8BS67	Smarca5	SWI/SNF-related matrix-associated actin-dependent regulator of chromatin subfamily A member 5	SMCA5_MOUSE	80	51143.3	69093.2	62419.4	60885.3	112744	117333	106324	112134	0.542971	0.00112239
Q9QUM9	Proteasome subunit alpha type-6	Psma6	Q9QUM9	Q9QUM9;E0CXB1	Psma6	Proteasome subunit alpha type-6	PSA6_MOUSE	27	413522	1180580	1187070	927057	1679720	1633770	1808900	1.70746e+06	0.542944	0.0408262
Q3UZY0	Protein SFI1 homolog	Sfi1	Q3UZY0	Q3UZY0;A8Y5K5;E9PY38;E9Q8V3;E9QJT8;Q5NC01	Sfi1	Protein SFI1 homolog	SFI1_MOUSE	2	10495.8	13178	17269.6	13647.8	22235.5		28105.5	25170.5	0.542214	0.0413766
Q9CR50	RING finger and CHY zinc finger domain-containing protein 1	Rchy1	Q9CR50	Q9CR50;G3UWD8;Q8R593	Rchy1	RING finger and CHY zinc finger domain-containing protein 1	ZN363_MOUSE	16	36950	70706.4	53992.3	53882.9	113706	83894.6	100734	99444.9	0.541837	0.0248905
P10649	Glutathione S-transferase Mu 1	Gstm1	P10649	P10649;A2AE89;Q6PJ91	Gstm1	Glutathione S-transferase Mu 1	GSTM1_MOUSE	43	511994	847565	868382	742647	1405760	1312710	1398000	1.37216e+06	0.541226	0.00617802
P56375	Acylphosphatase-2	Acyp2	P56375	P56375	Acyp2	Acylphosphatase-2	ACYP2_MOUSE	5	9933.07	25596	29688.3	21739.1	43713.6	40453.5	36354.2	40173.8	0.541127	0.0446989
P61924	Coatomer subunit zeta-1	Copz1	P61924	P61924;A0A2R8VJV3;Q542M2;Q8R3M1	Copz1	Coatomer subunit zeta-1	COPZ1_MOUSE	7	78956.3	174950	146426	133444	290829	225924	224443	247065	0.540117	0.0340313
A2AUC9	Kelch-like protein 41	Klhl41	A2AUC9	A2AUC9;Q3V184	Klhl41	Kelch-like protein 41	KLH41_MOUSE	14	24778.4	33919.5	39432.6	32710.2	64369.4	58475.7	59007.4	60617.5	0.539616	0.0039386
A0A2R8VHB6	Erythrocyte membrane protein band 4.1 like 1 (Fragment)	Epb41l1	A0A2R8VHB6;A2AUK7;A2AUK8	A2AUK7;A2AUK8;A0A2R8VHB6	Epb41l1	Erythrocyte membrane protein band 4.1 like 1 (Fragment)	A0A2R8VHB6_MOUSE;A2AUK7_MOUSE;A2AUK8_MOUSE	2	241584	285435	251419	259479	483153	465197	496152	481501	0.538897	0.000157599
A2A848	Acyl-Coenzyme A oxidase 1, palmitoyl (Fragment)	Acox1	A2A848	A2A848;Q8C168;Q8BW35	Acox1	Acyl-Coenzyme A oxidase 1, palmitoyl (Fragment)	A2A848_MOUSE	1	13479.9	18783.6	28853.9	20372.5	43432.2	31158.1	38847.9	37812.7	0.538773	0.0388156
P97311	DNA replication licensing factor MCM6	Mcm6	P97311	P97311;Q3UC10;Q3ULG5;Q542I2	Mcm6	DNA replication licensing factor MCM6	MCM6_MOUSE	77	285165	309445	282578	292396	544494	575643	508378	542838	0.538643	0.000295841
O35218	Cleavage and polyadenylation specificity factor subunit 2	Cpsf2	O35218	O35218;Q3UGU6;Q3URN8;Q3US33	Cpsf2	Cleavage and polyadenylation specificity factor subunit 2	CPSF2_MOUSE	41	37548.7	49745.3	46159.9	44484.6	81479.3	88840.3	77478.6	82599.4	0.538559	0.00149142
Q3U1J4	DNA damage-binding protein 1	Ddb1	Q3U1J4	Q3U1J4;A0A494BAF6;Q91YC8	Ddb1	DNA damage-binding protein 1	DDB1_MOUSE	105	302675	480623	578823	454040	756039	885467	888085	843197	0.538475	0.0132827
Q3TF18	Poly [ADP-ribose] polymerase	Parp1	Q3TF18;Q3TM68;Q3TX36;Q3U868;Q921K2	Q921K2;Q3TF18;Q3TIV3;Q3TM68;Q3TX36;Q3U868;Q3UJ03	Parp1	Poly [ADP-ribose] polymerase	Q3TF18_MOUSE;Q3TM68_MOUSE;Q3TX36_MOUSE;Q3U868_MOUSE;Q921K2_MOUSE	11	22046	44905	54535.2	40495.4	80203.8	64621.8	80941.6	75255.7	0.538104	0.0342426
Q9DBE0	Cysteine sulfinic acid decarboxylase	Csad	Q9DBE0	Q9DBE0;A0A2R8VHN7	Csad	Cysteine sulfinic acid decarboxylase	CSAD_MOUSE	12	27875.6	36543.1	40917.1	35111.9	62877.1	68665.7	64263.3	65268.7	0.53796	0.00201193
Q65Z40	Wings apart-like protein homolog	Wapl	Q65Z40	Q65Z40;B7ZP47;F6YCH1;G3UXQ2	Wapl	Wings apart-like protein homolog	WAPL_MOUSE	51	28669.2	18430	21327.9	22809	40595.6	46218.1	40397.8	42403.8	0.5379	0.00550564
Q9JII1	Phosphatidylinositol polyphosphate 5-phosphatase type IV	Inpp5e	Q9JII1	Q9JII1;A2AIX0;Q3TZ34	Inpp5e	Phosphatidylinositol polyphosphate 5-phosphatase type IV	INP5E_MOUSE	9	68612.8	76741.5	80964.1	75439.5	108709	149129	162957	140265	0.537835	0.0177227
Q9Z2C5	Myotubularin	Mtm1	Q9Z2C5	Q9Z2C5;B1AW21;Q5DTJ6	Mtm1	Myotubularin	MTM1_MOUSE	14	18198.3	27193.2	25190.9	23527.5	47911.3	44767.7	38567.3	43748.8	0.537786	0.00639928
Q9Z1K5	E3 ubiquitin-protein ligase ARIH1	Arih1	Q9Z1K5	Q9Z1K5;H7BWY7;H9KV21	Arih1	E3 ubiquitin-protein ligase ARIH1	ARI1_MOUSE	32	73142.8	232786	223434	176454	344745	314049	325970	328255	0.537553	0.0444794
Q8CAB8	Cytosolic arginine sensor for mTORC1 subunit 2	Castor2	Q8CAB8	Q8CAB8	Castor2	Cytosolic arginine sensor for mTORC1 subunit 2	CAST2_MOUSE	5	9664.79	20614.8	18123.4	16134.3	26962.7	32976	30111.8	30016.8	0.537509	0.0206412
Q9R1Z7	6-pyruvoyl tetrahydrobiopterin synthase	Pts	Q9R1Z7	Q9R1Z7	Pts	6-pyruvoyl tetrahydrobiopterin synthase	PTPS_MOUSE	8	32471.8	54408.4	66435.6	51105.3	104101	85379.6	95768.9	95083.2	0.53748	0.017775
Q9CQ39	Mediator of RNA polymerase II transcription subunit 21	Med21	Q9CQ39	Q9CQ39	Med21	Mediator of RNA polymerase II transcription subunit 21	MED21_MOUSE	4	7922.65	16647.5	10939.8	11836.6	24777.4	20399.9	20933.7	22037	0.537126	0.0246744
Q9CZV8	F-box/LRR-repeat protein 20	Fbxl20	Q9CZV8	Q9CZV8	Fbxl20	F-box/LRR-repeat protein 20	FXL20_MOUSE	18	74784.5	64666.6	60546.7	66665.9	124813	118020	129570	124134	0.537047	0.000440387
Q69ZA1	Cyclin-dependent kinase 13	Cdk13	Q69ZA1	Q69ZA1	Cdk13	Cyclin-dependent kinase 13	CDK13_MOUSE	24	26606.8	11713.5	16692.9	18337.7	37048.6	30334.9	35135.1	34172.9	0.536617	0.0301796
Q9CZC8	Secernin-1	Scrn1	Q9CZC8	Q9CZC8;D3YXW0	Scrn1	Secernin-1	SCRN1_MOUSE	32	148151	326785	340189	271708	519329	478995	520794	506373	0.536578	0.0208077
O08553	Dihydropyrimidinase-related protein 2	Dpysl2	O08553	O08553	Dpysl2	Dihydropyrimidinase-related protein 2	DPYL2_MOUSE	43	367025	1115250	1146360	876212	1661830	1572850	1665670	1633450	0.536418	0.0419016
Q8BZH4	Pogo transposable element with ZNF domain	Pogz	Q8BZH4	Q8BZH4;B9EIG6;D3YUW8;D3YUX1;Q0VGT3;Q3TSQ2	Pogz	Pogo transposable element with ZNF domain	POGZ_MOUSE	44	25624	14996.6	14089.7	18236.8	37460.9	34868.3	29706.2	34011.8	0.536189	0.0221987
Q8BQR4	KAT8 regulatory NSL complex subunit 2	Kansl2	Q8BQR4	Q8BQR4;F8WJE3	Kansl2	KAT8 regulatory NSL complex subunit 2	KANL2_MOUSE	14	19178.3	7446.26	10544.8	12389.8	24331.9	24504.5	20493.6	23110	0.536122	0.0458586
A2A432	Cullin-4B	Cul4b	A2A432	A2A432;E9PXY1;J3QJX0	Cul4b	Cullin-4B	CUL4B_MOUSE	53	79553.9	134031	146913	120166	228218	220211	223995	224141	0.536117	0.00746217
Q9CZ96	Zinc finger CCHC-type and RNA-binding motif-containing protein 1	Zcrb1	Q9CZ96	Q9CZ96	Zcrb1	Zinc finger CCHC-type and RNA-binding motif-containing protein 1	ZCRB1_MOUSE	5	15575.5	15455.9	14665.7	15232.4	26899.4	28351.8	29986.4	28412.5	0.536114	0.000147749
Q9ER81	Torsin-1A-interacting protein 2, isoform IFRG15	Tor1aip2	Q9ER81	Q9ER81;Q8BK77	Tor1aip2	Torsin-1A-interacting protein 2, isoform IFRG15	IFG15_MOUSE	4	30466.4	51575.7	54157.3	45399.8	92814.3	80313	81115.3	84747.5	0.535706	0.00990297
Q60749	KH domain-containing, RNA-binding, signal transduction-associated protein 1	Khdrbs1	Q60749	Q60749;Q9R226;Q9WU01;A0A087WR32;A0A087WSL3;A0A2R8VJR4	Khdrbs1	KH domain-containing, RNA-binding, signal transduction-associated protein 1	KHDR1_MOUSE	18	404809	512802	453285	456965	846743	870089	843372	853401	0.535464	0.000254304
Q80WS3	rRNA/tRNA 2'-O-methyltransferase fibrillarin-like protein 1	Fbll1	Q80WS3	Q80WS3	Fbll1	rRNA/tRNA 2'-O-methyltransferase fibrillarin-like protein 1	FBLL1_MOUSE	2	88325.1	109054	87355.9	94911.7	182248	176334	173361	177314	0.535274	0.000398798
Q61112	45 kDa calcium-binding protein	Sdf4	Q61112	Q61112	Sdf4	45 kDa calcium-binding protein	CAB45_MOUSE	21	29019.2	41838.3	39359.2	36738.9	70095.7	60310.2	75562.5	68656.1	0.535115	0.00580382
Q8VHZ7	U3 small nucleolar ribonucleoprotein protein IMP4	Imp4	Q8VHZ7	Q8VHZ7	Imp4	U3 small nucleolar ribonucleoprotein protein IMP4	IMP4_MOUSE	21	26962.1	25781.4	14840.3	22527.9	38637.6	48305.8	39438	42127.1	0.534761	0.0166697
Q7JJ13	Bromodomain-containing protein 2	Brd2	Q7JJ13	Q7JJ13;B2RS09	Brd2	Bromodomain-containing protein 2	BRD2_MOUSE	35	30017	26530.8	43973.1	33507	55820.3	66100.3	66100	62673.5	0.534627	0.0100036
Q62093	Serine/arginine-rich splicing factor 2	Srsf2	Q62093	Q62093;Q8C671	Srsf2	Serine/arginine-rich splicing factor 2	SRSF2_MOUSE	8	63213.9	84390.9	84430.2	77345	132347	131454	170236	144679	0.534597	0.0099509
Q8JZM7	Parafibromin	Cdc73	Q8JZM7	Q8JZM7	Cdc73	Parafibromin	CDC73_MOUSE	34	40440.5	47134.1	51754	46442.9	86347.9	88228.6	86289.5	86955.3	0.5341	0.000266729
Q8BIQ5	Cleavage stimulation factor subunit 2	Cstf2	Q8BIQ5	Q8BIQ5;Q8C7E9;A2AEK1;B3V097;B3V099	Cstf2	Cleavage stimulation factor subunit 2	CSTF2_MOUSE	20	45597.3	66092.6	62294.2	57994.7	107214	107447	111139	108600	0.534021	0.00140219
Q8CHY6	Transcriptional repressor p66 alpha	Gatad2a	Q8CHY6	Q8CHY6;E9QMN5	Gatad2a	Transcriptional repressor p66 alpha	P66A_MOUSE	37	25716.1	32528	31601.9	29948.7	64878.7	53600.6	49774.8	56084.7	0.53399	0.00644322
Q61398	Procollagen C-endopeptidase enhancer 1	Pcolce	Q61398	Q61398;D3YUE2;Q3TX39;Q3UIP2;Q3UN82;D3YZE3	Pcolce	Procollagen C-endopeptidase enhancer 1	PCOC1_MOUSE	28	300037	298053	312046	303379	562605	560103	581837	568182	0.533947	5.3219e-06
A1L3T3	N-sulfoglucosamine sulfohydrolase (Sulfamidase)	Sgsh	A1L3T3	A1L3T3;Q3URR4;Q9EQ07;Q9EQ08;Q9JHK6	Sgsh	N-sulfoglucosamine sulfohydrolase (Sulfamidase)	A1L3T3_MOUSE	8	17054	20112		18583	35310.3	30341.1	38763.5	34805	0.533918	0.0168725
Q8CI11	Guanine nucleotide-binding protein-like 3	Gnl3	Q8CI11	Q8CI11;Q3TK27	Gnl3	Guanine nucleotide-binding protein-like 3	GNL3_MOUSE	33	35272	66386.3	55119.4	52259.2	88842.3	109779	95124.6	97915.3	0.533719	0.0142928
P54276	DNA mismatch repair protein Msh6	Msh6	P54276	P54276;Q8C2N9;Q9CRH0	Msh6	DNA mismatch repair protein Msh6	MSH6_MOUSE	55	76866.8	93454.4	85718	85346.4	158176	177192	144554	159974	0.533502	0.00215192
Q8CGA1	Interleukin-1	Il1rn	Q8CGA1	Q8CGA1	Il1rn	Interleukin-1	Q8CGA1_MOUSE	2	35748.7	33740	29680.6	33056.4	65559.3		58473.8	62016.6	0.533026	0.00371126
Q9CR16	Peptidyl-prolyl cis-trans isomerase D	Ppid	Q9CR16	Q9CR16;Q3UB60	Ppid	Peptidyl-prolyl cis-trans isomerase D	PPID_MOUSE	35	252436	689160	679518	540371	1074610	971668	995258	1.01385e+06	0.532992	0.0324694
Q3TVI8	Pre-B-cell leukemia transcription factor-interacting protein 1	Pbxip1	Q3TVI8	Q3TVI8	Pbxip1	Pre-B-cell leukemia transcription factor-interacting protein 1	PBIP1_MOUSE	34	195372	198691	172778	188947	365691	329833	368183	354569	0.532892	0.000365374
Q91Z53	Glyoxylate reductase/hydroxypyruvate reductase	Grhpr	Q91Z53	Q91Z53;Q3T9Z2;B1AXQ0;D6REG4	Grhpr	Glyoxylate reductase/hydroxypyruvate reductase	GRHPR_MOUSE	19	46851.5	97171.6	96051.4	80024.8	155636	143713	151237	150195	0.532805	0.0143814
Q5DTZ6	RING finger protein 150	Rnf150	Q5DTZ6	Q5DTZ6	Rnf150	RING finger protein 150	RN150_MOUSE	4	10991.5	5757.57	11353.3	9367.46	16235.1	17271.8	19253.4	17586.8	0.532642	0.0150632
O88668	Protein CREG1	Creg1	O88668	O88668;K4DI63	Creg1	Protein CREG1	CREG1_MOUSE	5	30587.4	65337.8	57169.6	51031.6	104543	74039.6	109406	95996.2	0.5316	0.0420275
Q8R3R8	Gamma-aminobutyric acid receptor-associated protein-like 1	Gabarapl1	Q8R3R8	Q8R3R8	Gabarapl1	Gamma-aminobutyric acid receptor-associated protein-like 1	GBRL1_MOUSE	2	26478.5	46675.3	49055.3	40736.4	85444.8	65245.1	79243.2	76644.4	0.531499	0.0183013
Q9JJA2	Conserved oligomeric Golgi complex subunit 8	Cog8	Q9JJA2	Q9JJA2;Q3U184;Q3U5F9	Cog8	Conserved oligomeric Golgi complex subunit 8	COG8_MOUSE	19	39132.3	43285.8	42346.8	41588.3	74365	86486.3	73939.8	78263.7	0.531387	0.0010379
Q8K1X3	Tcf12 protein	Tcf12	Q8K1X3	Q8K1X3	Tcf12	Tcf12 protein	Q8K1X3_MOUSE	3	11634.3	9475.43	7161.55	9423.76	20445.4	15253.1	17524.4	17741	0.531186	0.0137232
Q91ZV8	Adhesion G protein-coupled receptor A2	Adgra2	Q91ZV8	Q91ZV8;J3QMG7	Adgra2	Adhesion G protein-coupled receptor A2	AGRA2_MOUSE	13	29055.8	18461.4	23428.8	23648.7	46489.1	40365.2	46756.6	44537	0.53099	0.00486874
Q61881	DNA replication licensing factor MCM7	Mcm7	Q61881	Q61881;Q3U4T8;Q3UDI8;Q3V122	Mcm7	DNA replication licensing factor MCM7	MCM7_MOUSE	64	153164	168688	154551	158801	298339	324899	273964	299067	0.530987	0.000830744
Q32MD9	Cell adhesion molecule-related/down-regulated by oncogenes	Cdon	Q32MD9	Q32MD9;Q8CE17	Cdon	Cell adhesion molecule-related/down-regulated by oncogenes	CDON_MOUSE	19	39170	29527.9	33833	34177	70690.1	60202	62265.9	64386	0.530814	0.00207084
P63328	Protein phosphatase 3 catalytic subunit alpha	Ppp3ca	P63328	P63328	Ppp3ca	Protein phosphatase 3 catalytic subunit alpha	PP2BA_MOUSE	13	252759	400597	430990	361449	691555	642023	709337	680972	0.530784	0.0055027
Q80VD1	Protein FAM98B	Fam98b	Q80VD1	Q80VD1	Fam98b	Protein FAM98B	FA98B_MOUSE	12	72315.8	108205	79789.2	86770	172994	157827	159608	163476	0.53078	0.00301302
Q8C7E9	Cleavage stimulation factor subunit 2 tau variant	Cstf2t	Q8C7E9	Q8C7E9	Cstf2t	Cleavage stimulation factor subunit 2 tau variant	CSTFT_MOUSE	17	99251.1	130776	165063	131697	253545	239284	252126	248318	0.530354	0.00395672
P35550	rRNA 2'-O-methyltransferase fibrillarin	Fbl	P35550	P35550;Q3UJS2;A0A140LIR6	Fbl	rRNA 2'-O-methyltransferase fibrillarin	FBRL_MOUSE	38	219797	280998	234359	245051	452289	482835	451466	462197	0.530188	0.000507319
Q9CWW6	Peptidyl-prolyl cis-trans isomerase NIMA-interacting 4	Pin4	Q9CWW6	Q9CWW6	Pin4	Peptidyl-prolyl cis-trans isomerase NIMA-interacting 4	PIN4_MOUSE	8	36668.9	103605	109592	83288.6	164023	156252	151036	157104	0.530151	0.0356071
P54369	Ornithine decarboxylase antizyme 1	Oaz1	P54369	P54369;J3QM96;J3QMV2	Oaz1	Ornithine decarboxylase antizyme 1	OAZ1_MOUSE	4	5657.81	3628.24	8606.66	5964.24	10077.3	11211.3	12471.4	11253.3	0.529997	0.0298995
Q9CY00	Intraflagellar transport protein 70B	Ift70b	Q9CY00	Q99J38;A2AKQ8;Q9CY00;B2RXA2	Ift70b	Intraflagellar transport protein 70B	IT70B_MOUSE	22	43209.2	41206.4	37164.5	40526.7	67288.1	75806.6	86325.4	76473.4	0.529945	0.00341504
Q9WVA3	Mitotic checkpoint protein BUB3	Bub3	Q9WVA3	Q9WVA3;A0A140LHA2;A0A140LI47;A0A140LJ21	Bub3	Mitotic checkpoint protein BUB3	BUB3_MOUSE	22	202182	259094	264280	241852	465109	436286	468217	456537	0.529753	0.00065529
Q9Z148	Histone-lysine N-methyltransferase EHMT2	Ehmt2	Q9Z148	Q9Z148;A2CG76;Q3U4G9;Q8BP38	Ehmt2	Histone-lysine N-methyltransferase EHMT2	EHMT2_MOUSE	32	20150.4	17357.8	18673.7	18727.3	34853.6	37655.1	33545.8	35351.5	0.529746	0.000335645
Q8CGU1	Calcium-binding and coiled-coil domain-containing protein 1	Calcoco1	Q8CGU1	Q8CGU1;A0A2R8VHU8;A0A2R8VKP5;E9Q7U2	Calcoco1	Calcium-binding and coiled-coil domain-containing protein 1	CACO1_MOUSE	27	25120.4	32223.9	28560.3	28634.9	57361.1	50368.4	54442.4	54057.3	0.529713	0.000914057
Q920A5	Retinoid-inducible serine carboxypeptidase	Scpep1	Q920A5	Q920A5;Q3U5P4;Q99J29	Scpep1	Retinoid-inducible serine carboxypeptidase	RISC_MOUSE	34	131441	172616	172536	158864	319366	284056	296792	300071	0.529422	0.00119008
O55236	mRNA-capping enzyme	Rngtt	O55236	O55236;Q3UA94;Q9DCC1;Q3TUK6;Q3UCK1	Rngtt	mRNA-capping enzyme	MCE1_MOUSE	25	16565.1	18934.2	14290.1	16596.5	31097.1	32847	30164.9	31369.7	0.529061	0.000683781
Q9D4H9	PHD finger protein 14	Phf14	Q9D4H9	Q9D4H9;F6TN92;G5E8S0	Phf14	PHD finger protein 14	PHF14_MOUSE	29	16118.9	23877.7	22880.9	20959.2	39436.7	40961.7	38473.6	39624	0.528951	0.00183325
Q8K1E0	Syntaxin-5	Stx5	Q8K1E0	Q8K1E0;I1E4X1;H3BJE3;H3BKD6;H3BKJ7;H3BKP0;H3BL25	Stx5	Syntaxin-5	STX5_MOUSE	14	23246.6	27194.9	26560.7	25667.4	46395.3	47057.4	52147.1	48533.3	0.528862	0.00047618
Q8BS45	Intraflagellar transport protein 56	Ift56	Q8BS45	Q8BS45;Q8C379	Ift56	Intraflagellar transport protein 56	IFT56_MOUSE	17	21374.5	24338.9	25384.9	23699.4	45616.5	48579.5	40300	44832	0.528628	0.00144572
P17125	Transforming growth factor beta-3 proprotein	Tgfb3	P17125	P17125;Q91YU7;Q3TRQ9;Q3UFN7;Q99K17;Q3TTJ9	Tgfb3	Transforming growth factor beta-3 proprotein	TGFB3_MOUSE	5	21021.8	21627.2	24351.7	22333.6	45643.9	41629.2	39483	42252	0.52858	0.000659222
P25206	DNA replication licensing factor MCM3	Mcm3	P25206	P25206;Q3UI57;Q3ULD6;Q3UZH2	Mcm3	DNA replication licensing factor MCM3	MCM3_MOUSE	70	117288	127284	115177	119916	213650	237454	229567	226890	0.528521	0.000175106
Q8C0Z1	Protein FAM234A	Fam234a	Q8C0Z1	Q8C0Z1;F6SQM4	Fam234a	Protein FAM234A	F234A_MOUSE	17	149482	112919	105658	122686	247492	208732	240319	232181	0.528408	0.00372612
Q3TKT4	Transcription activator BRG1	Smarca4	Q3TKT4	Q3TKT4;Q6DIC0;A0A0R4J170;H3BLH0;E9QAB8;F2Z4A9;G3UX35;H3BJK2;Q3UHL2;Q3UI73;Q3URH5;Q7TND4;Q8R0K1	Smarca4	Transcription activator BRG1	SMCA4_MOUSE	65	65438.3	67250.3	74153.6	68947.4	130198	139778	121527	130501	0.528329	0.00047743
Q8BKE9	Intraflagellar transport protein 74 homolog	Ift74	Q8BKE9	Q8BKE9	Ift74	Intraflagellar transport protein 74 homolog	IFT74_MOUSE	26	32718.6	38047.6	32393.1	34386.4	72038.8	66120.4	57187	65115.4	0.528084	0.00280516
P10639	Thioredoxin	Txn	P10639	P10639	Txn	Thioredoxin	THIO_MOUSE	17	1112740	2698950	2596670	2136120	4498130	3546130	4090850	4.04504e+06	0.528084	0.0305063
O08736	Caspase-12	Casp12	O08736	O08736;Q6B836;Q8BSX6;E9Q575;Q6B837	Casp12	Caspase-12	CASPC_MOUSE	14	54472.2	55686	49910.2	53356.1	108752	95900.2	98691.1	101114	0.527681	0.00036734
Q9Z1Z0	General vesicular transport factor p115	Uso1	Q9Z1Z0	Q9Z1Z0	Uso1	General vesicular transport factor p115	USO1_MOUSE	60	143544	247430	252526	214500	421958	390092	407743	406598	0.527549	0.00635591
Q7TQ48	Sarcalumenin	Srl	Q7TQ48	Q7TQ48	Srl	Sarcalumenin	SRCA_MOUSE	19	27301.8	21968.6	24393.4	24554.6	48607	40529.5	50501.7	46546.1	0.527533	0.00302191
Q8BGS0	Protein MAK16 homolog	Mak16	Q8BGS0	Q8BGS0	Mak16	Protein MAK16 homolog	MAK16_MOUSE	11	12496.1	25882.3	15669.4	18015.9	35567.3	30502.1	36397.2	34155.5	0.527467	0.0220427
Q91XI1	tRNA-dihydrouridine(47) synthase [NAD(P)(+)]-like	Dus3l	Q91XI1	Q91XI1;A0A0R4IZY9;A4FTV5	Dus3l	tRNA-dihydrouridine(47) synthase [NAD(P)(+)]-like	DUS3L_MOUSE	30	57440.8	74985	70690.8	67705.5	123636	136868	124707	128404	0.527287	0.000858145
Q9D0D5	General transcription factor IIE subunit 1	Gtf2e1	Q9D0D5	Q9D0D5;B9EKG9;Q3TQQ1;Q8BV40	Gtf2e1	General transcription factor IIE subunit 1	T2EA_MOUSE	15	27119	29220.3	27242.9	27860.7	58011	52055.1	48513.7	52859.9	0.527067	0.000935595
P60605	Ubiquitin-conjugating enzyme E2 G2	Ube2g2	P60605	P60605;Q3U431;Q3UWG7;G3UZX2;Q9QX59	Ube2g2	Ubiquitin-conjugating enzyme E2 G2	UB2G2_MOUSE	7	33612.3	56304.5	54192.4	48036.4	90436.8	87612	95371.3	91140	0.527061	0.00473268
Q99LC2	Cleavage stimulation factor subunit 1	Cstf1	Q99LC2	Q99LC2	Cstf1	Cleavage stimulation factor subunit 1	CSTF1_MOUSE	23	67630.8	87158.1	71160.9	75316.6	142539	135558	150688	142928	0.526954	0.000808884
Q9CX97	WD repeat-containing protein 55	Wdr55	Q9CX97	Q9CX97	Wdr55	WD repeat-containing protein 55	WDR55_MOUSE	20	13123	32470.9	20662.2	22085.4	44013.7	40419.2	41344.6	41925.8	0.526772	0.0257944
O70578	Voltage-dependent calcium channel gamma-1 subunit	Cacng1	O70578	O70578;Q3V1A9;Q4KL26	Cacng1	Voltage-dependent calcium channel gamma-1 subunit	CCG1_MOUSE	6	705717	938915	915430	853354	1586130	1506220	1768110	1.62015e+06	0.526712	0.00202403
Q9R1P4	Proteasome subunit alpha type-1	Psma1	Q9R1P4	Q9R1P4;Q3TS44;Q8BTU5;A0A1B0GS70	Psma1	Proteasome subunit alpha type-1	PSA1_MOUSE	39	802412	2410190	2159050	1.79055e+06	3425380	3219620	3564790	3.40326e+06	0.526128	0.0339756
Q80YT7	Myomegalin	Pde4dip	Q80YT7	Q80YT7;B2RUJ9;B7ZNY0;E9Q1A0;G3X9L9	Pde4dip	Myomegalin	MYOME_MOUSE	21	17840.2	20009.1	24265.2	20704.8	48263	32671.1	37138.9	39357.7	0.526069	0.0203538
P56581	G/T mismatch-specific thymine DNA glycosylase	Tdg	P56581	P56581;D3Z417;H3BL22;H3BLR1;Q9Z1T3	Tdg	G/T mismatch-specific thymine DNA glycosylase	TDG_MOUSE	7	9603.65	11904.6		10754.1	21216.2	22860.1	17263.7	20446.7	0.52596	0.0246708
A0A0N4SV80	Zinc finger protein 638	Zfp638	A0A0N4SV80	Q61464;A0A0N4SV38;A0A0N4SV80;A0A0N4SVI8;A0A0N4SVM8;E9QKZ7;E9QML5;Q3TNM0;Q3TQ35;Q3TZK9	Zfp638	Zinc finger protein 638	A0A0N4SV80_MOUSE	61	184656	154318	151529	163501	323010	306710	303324	311015	0.525702	0.000270544
Q9CQM5	Thioredoxin domain-containing protein 17	Txndc17	Q9CQM5	Q9CQM5	Txndc17	Thioredoxin domain-containing protein 17	TXD17_MOUSE	11	94862.5	331565	345762	257396	500392	470137	498706	489745	0.525572	0.0471107
Q9JMK0	Beta-1,4-galactosyltransferase 5	B4galt5	Q9JMK0	Q9JMK0;Q3U7I0;Q9QY11	B4galt5	Beta-1,4-galactosyltransferase 5	B4GT5_MOUSE	5	16805.8	8204.63	10123.2	11711.2	20452.3	21386.6	25010.2	22283	0.525566	0.0231983
Q9Z138	Tyrosine-protein kinase transmembrane receptor ROR2	Ror2	Q9Z138	Q9Z138;Q8C3W2;Q3TZP9;Q8BSP6;E9PUN5;Q8K0Q8	Ror2	Tyrosine-protein kinase transmembrane receptor ROR2	ROR2_MOUSE	7	15959.8	10810.6	16230.8	14333.7	32296.5	20713.4	28821.8	27277.2	0.525483	0.0284436
P97449	Aminopeptidase N	Anpep	P97449	P97449;Q3TB69;Q3UP74;A0A0U1RNS3	Anpep	Aminopeptidase N	AMPN_MOUSE	88	1463490	1149560	1156700	1.25658e+06	2489830	2150890	2533800	2.39151e+06	0.525436	0.00204667
Q8BG30	Negative elongation factor A	Nelfa	Q8BG30	Q8BG30;Q3UK41	Nelfa	Negative elongation factor A	NELFA_MOUSE	15	20151.5	18839.8	24121.9	21037.7	43505.7	34071.9	42569.5	40049	0.525299	0.00499277
Q9EST5	Acidic leucine-rich nuclear phosphoprotein 32 family member B	Anp32b	Q9EST5	Q9EST5;Q3UW32	Anp32b	Acidic leucine-rich nuclear phosphoprotein 32 family member B	AN32B_MOUSE	8	853323	1252430	1060320	1.05536e+06	2053290	1939080	2036000	2.00946e+06	0.525196	0.00138102
Q9JJ80	Ribosome production factor 2 homolog	Rpf2	Q9JJ80	Q9JJ80;G3X926;S4R1Y5;S4R2H5	Rpf2	Ribosome production factor 2 homolog	RPF2_MOUSE	16	24783.5	41732.7	33693.3	33403.2	65193.7	66662.3	58982.8	63612.9	0.5251	0.00511642
Q8R3B1	1-phosphatidylinositol 4,5-bisphosphate phosphodiesterase delta-1	Plcd1	Q8R3B1	Q8R3B1;G5DDB7;Q05DG3	Plcd1	1-phosphatidylinositol 4,5-bisphosphate phosphodiesterase delta-1	PLCD1_MOUSE	44	142501	269730	248587	220273	443861	399503	415930	419765	0.524753	0.00855801
Q9QZM3	Cardiotrophin-like cytokine factor 1	Clcf1	Q9QZM3	Q9QZM3;Q3TC09;Q3TM06;A0A494B9N6;A0A494BA42	Clcf1	Cardiotrophin-like cytokine factor 1	CLCF1_MOUSE	9	87449	71548.2	62788.2	73928.5	138605	136457	147606	140889	0.524727	0.00110627
Q08122	Transducin-like enhancer protein 3	Tle3	Q08122	Q08122;Q62440;Q62441;Q9WVB2;Q5SQA3;E0CXS2;E0CXS9;E0CXU1;E0CY14;E9PV07;E9Q2Q6;F6TS96;F6ZBY9;F8WIE2;J3KMT7;Q3TY99;Q3UN01;Q3UY41;Q5SQA2;Q5SQA4;Q6IR16;Q6PFG2;Q80TC1;Q80TG4;F6X5U5;F6YM15;Q5DTI7;Q6PDS9;Q80VE9	Tle3	Transducin-like enhancer protein 3	TLE3_MOUSE	23	21558.9	53234.4	61630.2	45474.5	81573.6	85856	92817.6	86749.1	0.524207	0.0308721
Q6A026	Sister chromatid cohesion protein PDS5 homolog A	Pds5a	Q6A026	Q6A026;E9QPI5	Pds5a	Sister chromatid cohesion protein PDS5 homolog A	PDS5A_MOUSE	73	746786	932572	905659	861672	1600630	1830690	1500060	1.64379e+06	0.524197	0.00234289
A2ABV5	Mediator of RNA polymerase II transcription subunit 14	Med14	A2ABV5	A2ABV5;A2BDP0	Med14	Mediator of RNA polymerase II transcription subunit 14	MED14_MOUSE	33	31069.5	30732.4	32160.3	31320.7	52310.2	64430.6	62550.4	59763.7	0.524076	0.00168794
P58044	Isopentenyl-diphosphate Delta-isomerase 1	Idi1	P58044	P58044;G3XA48	Idi1	Isopentenyl-diphosphate Delta-isomerase 1	IDI1_MOUSE	15	203935	370805	335255	303332	629010	551056	556420	578829	0.524044	0.00825127
Q8C4Y3	Negative elongation factor B	Nelfb	Q8C4Y3	Q8C4Y3;A0A5H1ZRL3	Nelfb	Negative elongation factor B	NELFB_MOUSE	25	78336.9	71431.6	78185.4	75984.6	142554	144390	148140	145028	0.523931	1.62426e-05
Q5U4E2	Replication initiator 1	Repin1	Q5U4E2	Q5U4E2;A0A0R3P9D3;D3YY67;E9Q8A0;Q569U7	Repin1	Replication initiator 1	REPI1_MOUSE	7		12019.1	21924.9	16972	31177.7	36022.5	30031	32410.4	0.523659	0.038946
Q8BMQ2	General transcription factor 3C polypeptide 4	Gtf3c4	Q8BMQ2	Q8BMQ2;E9Q2B0;Q3UAY3;Q3UJL1;Q501L4	Gtf3c4	General transcription factor 3C polypeptide 4	TF3C4_MOUSE	40	24376	26597.1	27140.1	26037.7	51488.3	54042	43645.7	49725.3	0.523631	0.00186221
P17751	Triosephosphate isomerase	Tpi1	P17751	P17751;H7BXC3	Tpi1	Triosephosphate isomerase	TPIS_MOUSE	34	2321050	5784510	5510580	4.53871e+06	9348050	8032640	8627910	8.66953e+06	0.523525	0.0245408
Q11204	CMP-N-acetylneuraminate-beta-galactosamide-alpha-2,3-sialyltransferase 2	St3gal2	Q11204	Q11204;D3Z3V2;Q8BSA0;Q91WH6	St3gal2	CMP-N-acetylneuraminate-beta-galactosamide-alpha-2,3-sialyltransferase 2	SIA4B_MOUSE	14	29034.6	30993.8	17976.5	26001.6	46948.1	51772.4	50364.1	49694.9	0.523226	0.00528383
Q9CQ86	Migration and invasion enhancer 1	Mien1	Q9CQ86	Q9CQ86	Mien1	Migration and invasion enhancer 1	MIEN1_MOUSE	5	60020.2	184562	140470	128351	245059	224245	267334	245546	0.522716	0.0383203
Q3TGH6	Flap endonuclease 1	Fen1	Q3TGH6;Q8C5X6;Q8C952;Q8R069;Q91Z50	Q91Z50;Q3TGH6;Q8C5X6;Q8C952;Q8R069	Fen1	Flap endonuclease 1	Q3TGH6_MOUSE;Q8C5X6_MOUSE;Q8C952_MOUSE;Q8R069_MOUSE;Q91Z50_MOUSE	4	56811.3	97786.6	72294	75630.6	115897	158972	159825	144898	0.521958	0.0210813
Q6PER3	Microtubule-associated protein RP/EB family member 3	Mapre3	Q6PER3	Q6PER3;D3Z6G3;Q2UZW7;A0A0J9YVB9	Mapre3	Microtubule-associated protein RP/EB family member 3	MARE3_MOUSE	16	72769	142857	127508	114378	212165	217526	227902	219198	0.521803	0.0085506
P21126	Ubiquitin-like protein 4A	Ubl4a	P21126	P21126;Q3UK94;B2M0R9;B2M0S0;Q684Q9;Q91V47	Ubl4a	Ubiquitin-like protein 4A	UBL4A_MOUSE	15	79243.6	221382	196170	165599	312739	320183	319793	317572	0.521452	0.025689
P97464	Exostosin-1	Ext1	P97464	P97464;Q3V1P4	Ext1	Exostosin-1	EXT1_MOUSE	15	28713.9	23588.2	26497.1	26266.4	50028.4	49779	51395.8	50401.1	0.521148	0.000103675
Q6P1E1	Zinc finger MIZ domain-containing protein 1	Zmiz1	Q6P1E1	Q6P1E1	Zmiz1	Zinc finger MIZ domain-containing protein 1	ZMIZ1_MOUSE	14	22211.4	30142.8	34736	29030.1	50380.7	62734.9	54096.5	55737.4	0.520837	0.00669107
P56213	FAD-linked sulfhydryl oxidase ALR	Gfer	P56213	P56213;A0A3Q4EGL6;A0A3Q4EII8	Gfer	FAD-linked sulfhydryl oxidase ALR	ALR_MOUSE	10	26504.2	50869	51157.4	42843.5	76454.7	88827.9	81511.4	82264.7	0.520801	0.011537
Q3U1C6	Putative deoxyribonuclease TATDN3	Tatdn3	Q3U1C6	Q3U1C6;D3YXH9;D3Z0V5;E9QL22	Tatdn3	Putative deoxyribonuclease TATDN3	TATD3_MOUSE	11	16292.1	55378.6	51751.8	41140.8	82965.9	82872.2	71220.1	79019.4	0.520642	0.0441421
Q6P5D8	Structural maintenance of chromosomes flexible hinge domain-containing protein 1	Smchd1	Q6P5D8	Q6P5D8	Smchd1	Structural maintenance of chromosomes flexible hinge domain-containing protein 1	SMHD1_MOUSE	124	132696	128578	118631	126635	236016	270914	222799	243243	0.520611	0.00145647
Q9CY21	Probable 18S rRNA (guanine-N(7))-methyltransferase	Bud23	Q9CY21	Q9CY21;A0A1S6GWI7;D3YYK7;Q148S9;Q148T0;Q9D1L3	Bud23	Probable 18S rRNA (guanine-N(7))-methyltransferase	BUD23_MOUSE	7	14202.2	20003.8	27802.5	20669.5	39765.1	40218.4	39135.1	39706.2	0.520561	0.00854673
P56564	Excitatory amino acid transporter 1	Slc1a3	P56564	O35544;P56564;A0A1W2P762;B2RQX4;D3YY51;Q3TXM3;Q543U3;Q8C3T7;Q8C7W8	Slc1a3	Excitatory amino acid transporter 1	EAA1_MOUSE	9	41112	38015.7	35092.9	38073.5	78096.3	75808.5	65578.2	73161	0.520408	0.00114571
Q569Z6	Thyroid hormone receptor-associated protein 3	Thrap3	Q569Z6	Q569Z6;Q3U503;F6YH92	Thrap3	Thyroid hormone receptor-associated protein 3	TR150_MOUSE	63	52697.5	78528.7	59900.2	63708.8	131018	110370	125948	122445	0.520304	0.00403168
Q8BMJ7	Cell growth regulator with RING finger domain protein 1	Cgrrf1	Q8BMJ7	Q8BMJ7;Q1WWL0	Cgrrf1	Cell growth regulator with RING finger domain protein 1	CGRF1_MOUSE	4	8904.4	8685.41	10462.5	9350.77	20323.1	16390.6	17262.3	17992	0.519718	0.00279198
Q9CU62	Structural maintenance of chromosomes protein 1A	Smc1a	Q9CU62	Q9CU62	Smc1a	Structural maintenance of chromosomes protein 1A	SMC1A_MOUSE	106	116701	129451	120280	122144	241668	224901	238638	235069	0.519609	6.07975e-05
Q3ULW8	Protein mono-ADP-ribosyltransferase PARP3	Parp3	Q3ULW8	Q3ULW8	Parp3	Protein mono-ADP-ribosyltransferase PARP3	PARP3_MOUSE	27	91372.4	127002	151861	123412	240663	240535	231725	237641	0.51932	0.00303108
Q5XG71	Small subunit processome component 20 homolog	Utp20	Q5XG71	Q5XG71;E9QK83;Q3ULE2	Utp20	Small subunit processome component 20 homolog	UTP20_MOUSE	93	26842.5	23262.5	19976.3	23360.4	41019.9	50204.3	43839.3	45021.2	0.518877	0.00298957
Q9ERI5	Bifunctional arginine demethylase and lysyl-hydroxylase JMJD6	Jmjd6	Q9ERI5	Q9ERI5;A4FUU3;B2WTI1;B2WTI2;F6VMC4;F6VRF7;G3UVU9	Jmjd6	Bifunctional arginine demethylase and lysyl-hydroxylase JMJD6	JMJD6_MOUSE	15	32150.8	45259.6	42477.3	39962.6	70306.4	73822.4	86980	77036.3	0.51875	0.00455113
Q5SVD0	Refilin-B	Rflnb	Q5SVD0	Q5SVD0	Rflnb	Refilin-B	RFLB_MOUSE	3	3601.62	9795.68	10840.6	8079.3	18140	14023.3	14579.2	15580.8	0.518541	0.0448403
P70191	TNF receptor-associated factor 5	Traf5	P70191	P70191;Q3UMS9;A0A0A6YXC4	Traf5	TNF receptor-associated factor 5	TRAF5_MOUSE	18	34803.4	39420.4	35121.7	36448.5	74839.3	68074.5	67973.7	70295.8	0.518502	0.000238519
P68510	14-3-3 protein eta	Ywhah	P68510	P68510	Ywhah	14-3-3 protein eta	1433F_MOUSE	21	279987	872611	833032	661877	1333090	1176750	1319750	1276530	0.518497	0.0359184
Q923E4	NAD-dependent protein deacetylase sirtuin-1	Sirt1	Q923E4	Q53Z05;Q923E4;A7MCT8;Q3UNI1	Sirt1	NAD-dependent protein deacetylase sirtuin-1	SIR1_MOUSE	15	16070.2	26201.9	24049.3	22107.1	42992.6	47782.2	37191.9	42655.6	0.518271	0.00910336
Q9D0T1	NHP2-like protein 1	Snu13	Q9D0T1	Q9D0T1	Snu13	NHP2-like protein 1	NH2L1_MOUSE	10	230721	278709	234759	248063	482372	471418	482159	478650	0.518256	0.000127811
Q8K2I9	F-box DNA helicase 1	Fbh1	Q8K2I9	Q8K2I9;Q3UGP2;A2AS52	Fbh1	F-box DNA helicase 1	FBH1_MOUSE	9		7079.63	9302.44	8191.03	14544.4	16382.7	16510.3	15812.5	0.518011	0.00727007
Q05816	Fatty acid-binding protein 5	Fabp5	Q05816	Q05816;Q3TLH6;Q497I3	Fabp5	Fatty acid-binding protein 5	FABP5_MOUSE	24	354858	987626	961040	767841	1551380	1378600	1517650	1.48254e+06	0.517922	0.0285473
Q91VR7	Microtubule-associated proteins 1A/1B light chain 3A	Map1lc3a	Q91VR7	Q91VR7;Q9CQV6;M0QWC2;Q2TBF9	Map1lc3a	Microtubule-associated proteins 1A/1B light chain 3A	MLP3A_MOUSE	6	143989	208941	209672	187534	380289	366417	339671	362126	0.51787	0.00215325
P52431	DNA polymerase delta catalytic subunit	Pold1	P52431	P52431;D6RFB8;Q8C2N0;Q91VT0	Pold1	DNA polymerase delta catalytic subunit	DPOD1_MOUSE	46	31346	41048.5	39427.4	37274	72077.2	73356.7	70664.5	72032.8	0.517458	0.000360193
Q7TSG2	RNA polymerase II subunit A C-terminal domain phosphatase	Ctdp1	Q7TSG2	Q7TSG2;Q3U0S4	Ctdp1	RNA polymerase II subunit A C-terminal domain phosphatase	CTDP1_MOUSE	44	27212.1	36726.3	34432	32790.1	64987.7	66658.6	58465.8	63370.7	0.517434	0.00129857
Q80XP8	Protein FAM76B	Fam76b	Q80XP8	Q80XP8;D6RG49	Fam76b	Protein FAM76B	FA76B_MOUSE	13	15747.1	14012.6	11685	13814.9	27739.7	27053.5	25310.8	26701.3	0.517386	0.000734489
P42567	Epidermal growth factor receptor substrate 15	Eps15	P42567	P42567;H3BK65;F6W2Q5;Q5JC28;Q80ZL3	Eps15	Epidermal growth factor receptor substrate 15	EPS15_MOUSE	51	111421	197889	204357	171222	340136	310424	343078	331213	0.516956	0.00726429
Q8K339	DNA/RNA-binding protein KIN17	Kin	Q8K339	Q8K339	Kin	DNA/RNA-binding protein KIN17	KIN17_MOUSE	17	34050.8	18218.6	24698.5	25656	49971.9	49603.5	49356.5	49644	0.516799	0.00644468
Q8K114	Integrator complex subunit 9	Ints9	Q8K114	Q8K114;A0A0R4J0J5	Ints9	Integrator complex subunit 9	INT9_MOUSE	23	25827.7	31301.2	34379.2	30502.7	55895.2	61796.5	59388.2	59026.6	0.516762	0.00071083
Q8BIG4	F-box only protein 28	Fbxo28	Q8BIG4	Q8BIG4;Q66L41	Fbxo28	F-box only protein 28	FBX28_MOUSE	11		8406.32	10877.7	9642.01	18473.4	20864.5	16643.1	18660.3	0.516712	0.0159436
Q8R4X3	RNA-binding protein 12	Rbm12	Q8R4X3	Q8R4X3;F6YJB6;Q6ZQ53;V9GXJ1	Rbm12	RNA-binding protein 12	RBM12_MOUSE	30	46205.7	40387.9	43335.3	43309.6	83218.6	87858.1	80491.5	83856.1	0.516476	0.000119404
A2AGH6	Mediator of RNA polymerase II transcription subunit 12	Med12	A2AGH6	A2AGH6;A2AGH8;A2AGH9	Med12	Mediator of RNA polymerase II transcription subunit 12	MED12_MOUSE	52	18243.3	12316	12089.2	14216.2	27813.3	28183	26590.4	27528.9	0.516409	0.00301324
Q4FK66	Pre-mRNA-splicing factor 38A	Prpf38a	Q4FK66	Q4FK66;B2RTE3	Prpf38a	Pre-mRNA-splicing factor 38A	PR38A_MOUSE	11	20031.8	21348.1	18457.1	19945.7	35377	43697.8	36819.1	38631.3	0.516308	0.00228722
O35674	Disintegrin and metalloproteinase domain-containing protein 19	Adam19	O35674	O35674;Q3UHT3;Q3UH67	Adam19	Disintegrin and metalloproteinase domain-containing protein 19	ADA19_MOUSE	21	31211.6	21691.7	35307.5	29403.6	59481	58625.8	52773.8	56960.2	0.516213	0.00375367
Q8BJK1	BTB/POZ domain-containing protein KCTD7	Kctd7	Q8BJK1	Q8BJK1;F6QXA3	Kctd7	BTB/POZ domain-containing protein KCTD7	KCTD7_MOUSE	3	12172.2	16400.2	18883.4	15818.6	37538.2	24752.9	29650.6	30647.2	0.516151	0.024366
Q64437	All-trans-retinol dehydrogenase [NAD(+)] ADH7	Adh7	Q64437	Q64437;Q3UMM7;Q9D748;Q548K2	Adh7	All-trans-retinol dehydrogenase [NAD(+)] ADH7	ADH7_MOUSE	15	26383.7	87343	78957.4	64228	120949	113767	138705	124474	0.515997	0.0422309
P49717	DNA replication licensing factor MCM4	Mcm4	P49717	P49717;Q3UA65;Q542F4;Q5DTS8;Q8C1Z0;Q921D5;Q9D077;Q3UXG9	Mcm4	DNA replication licensing factor MCM4	MCM4_MOUSE	75	104790	106924	102349	104688	209008	207182	193161	203117	0.515406	4.50943e-05
Q91YI0	Argininosuccinate lyase	Asl	Q91YI0	Q91YI0;E0CY49;Q3UUH0	Asl	Argininosuccinate lyase	ARLY_MOUSE	34	99861.6	330466	350018	260115	491962	482875	540658	505165	0.514911	0.0408452
Q9D2C7	Bax inhibitor 1	Tmbim6	Q9D2C7	Q9D2C7;A0A2R8W6Y1;E0CX98;A0A2R8VI60	Tmbim6	Bax inhibitor 1	BI1_MOUSE	6	81864.7	83783.8	86425.2	84024.6	157828	175380	156383	163197	0.514866	0.000223251
Q3U4H6	Hexosaminidase D	Hexd	Q3U4H6	Q3U4H6;F6UV46;F7B4F0	Hexd	Hexosaminidase D	HEXD_MOUSE	6	7987.89	15120.4	20569.7	14559.3	28755.4	25649.6	30526.5	28310.5	0.514273	0.0245535
Q6ZPY7	Lysine-specific demethylase 3B	Kdm3b	Q6ZPY7	Q6ZPY7;A0A286YDJ6	Kdm3b	Lysine-specific demethylase 3B	KDM3B_MOUSE	58	26817	35188.1	34052.8	32019.3	59869.9	61736.9	65227.4	62278.1	0.514134	0.000583893
Q91WE2	PSME3-interacting protein	Psme3ip1	Q91WE2	Q91WE2;A0A1D5RLU2;A0A1D5RLW0;A0A1D5RLX7;A0A1D5RLY1	Psme3ip1	PSME3-interacting protein	PIP30_MOUSE	11		36157.3	24653.3	30405.3	62553.3	52622.3	62313.7	59163.1	0.513923	0.0174172
Q689Z5	Protein strawberry notch homolog 1	Sbno1	Q689Z5	Q689Z5;A0JLU6;B2RRI2;F7CVW0;Q3UPW9;Q8R594	Sbno1	Protein strawberry notch homolog 1	SBNO1_MOUSE	25	44370.1	59825.7	40268.8	48154.9	99098.6	91197	90906.2	93733.9	0.51374	0.00221727
Q9D868	Peptidyl-prolyl cis-trans isomerase H	Ppih	Q9D868	Q9D868;A2BGI9;A2BGI8;Q3UWH9;Q3UY37;Q4G0C5	Ppih	Peptidyl-prolyl cis-trans isomerase H	PPIH_MOUSE	12	82496.7	110723	122246	105155	217994	181840	214230	204688	0.513734	0.00377757
O88574	Histone deacetylase complex subunit SAP30	Sap30	O88574	O88574	Sap30	Histone deacetylase complex subunit SAP30	SAP30_MOUSE	4	17604.3	16954.8	7639.11	14066.1	24596.8	28466.9	29105.6	27389.8	0.513552	0.0192361
Q924H7	WW domain-containing adapter protein with coiled-coil	Wac	Q924H7	Q924H7;E9Q020;E9Q4Y9;E9Q5D5	Wac	WW domain-containing adapter protein with coiled-coil	WAC_MOUSE	23	18432.3	30484.2	33517.4	27478	54149.1	52956.1	53424.6	53509.9	0.513512	0.00488137
A0A1L1SVG6	Choline transporter-like protein	Slc44a2	A0A1L1SVG6	A0A1L1SVG6	Slc44a2	Choline transporter-like protein	A0A1L1SVG6_MOUSE	2	168283	190122	141807	166737	354205	308738	311991	324978	0.513073	0.00144406
P21460	Cystatin-C	Cst3	P21460	P21460;Q3U5K7;Q9EPX9	Cst3	Cystatin-C	CYTC_MOUSE	8	109729	239619	208837	186062	383730	334770	370304	362935	0.512659	0.0133773
Q80T85	DDB1- and CUL4-associated factor 5	Dcaf5	Q80T85	Q80T85;Q3UV57	Dcaf5	DDB1- and CUL4-associated factor 5	DCAF5_MOUSE	31	14780.2	17980.3	20962.6	17907.7	36160.2	37000.3	31705.9	34955.5	0.5123	0.00216042
Q8CH77	Neuron navigator 1	Nav1	Q8CH77	Q8CH77;A0A589P973	Nav1	Neuron navigator 1	NAV1_MOUSE	60	41696.7	45472	38229.4	41799.4	81989.5	78640.7	84164.9	81598.4	0.512257	0.000112377
A0A087WQB0	Mortality factor 4 like 1	Morf4l1	A0A087WQB0;Q3UBK1;Q3UIS6;Q569V4	Q3UIS6;A0A087WQB0;Q3UBK1;Q569V4	Morf4l1	Mortality factor 4 like 1	A0A087WQB0_MOUSE;Q3UBK1_MOUSE;Q3UIS6_MOUSE;Q569V4_MOUSE	1	23266.5	27755.8		25511.2	46018.7	47130.7	56269.3	49806.2	0.512208	0.0125626
P15208	Insulin receptor	Insr	P15208	P15208;M4TKR7	Insr	Insulin receptor	INSR_MOUSE	65	135465	121378	127542	128128	254681	241522	254303	250169	0.512168	3.3227e-05
Q8C0Q2	Zinc fingers and homeoboxes protein 3	Zhx3	Q8C0Q2	Q8C0Q2;Q3UPQ8	Zhx3	Zinc fingers and homeoboxes protein 3	ZHX3_MOUSE	17		7438.92	11715.9	9577.41	17233.9	19614.9	19297.1	18715.3	0.511742	0.0162117
A0A067XG53	Calcium/calmodulin-dependent serine protein kinase (MAGUK family) (Fragment)	Cask	A0A067XG53	A0A067XG53	Cask	Calcium/calmodulin-dependent serine protein kinase (MAGUK family) (Fragment)	A0A067XG53_MOUSE	1	6502.88	9070.79	12819	9464.22	16892.5	19572.7	19027.4	18497.5	0.511648	0.0108332
Q8CIG3	Lysine-specific histone demethylase 1B	Kdm1b	Q8CIG3	Q8CIG3;F6V3V2	Kdm1b	Lysine-specific histone demethylase 1B	KDM1B_MOUSE	17	7996.08	4970.1	12087.3	8351.16	17193.7	18179.4	13593.3	16322.1	0.511646	0.0328248
Q9ET22	Dipeptidyl peptidase 2	Dpp7	Q9ET22	Q9ET22	Dpp7	Dipeptidyl peptidase 2	DPP2_MOUSE	10	16538.3	42798.2	38434.9	32590.5	62665.4	55281.1	73151.9	63699.5	0.511629	0.0320412
Q61468	Mesothelin	Msln	Q61468	Q61468;A0A494B9A6	Msln	Mesothelin	MSLN_MOUSE	19	83564	99840.8	87686.3	90363.7	188077	163696	178409	176727	0.511317	0.000555114
Q8CAY6	Acetyl-CoA acetyltransferase, cytosolic	Acat2	Q8CAY6	Q8CAY6;A0A3B2WAL8;G3XA25	Acat2	Acetyl-CoA acetyltransferase, cytosolic	THIC_MOUSE	21	141389	496840	448492	362240	707312	671805	746630	708582	0.511218	0.0378564
Q9DCV4	Regulator of microtubule dynamics protein 1	Rmdn1	Q9DCV4	Q9DCV4;A2AGJ2	Rmdn1	Regulator of microtubule dynamics protein 1	RMD1_MOUSE	8	19027.1	34007.7	35889.5	29641.4	56240.1	56251.9	61454.8	57982.3	0.511215	0.00722323
Q8R3H7	Heparan sulfate 2-O-sulfotransferase 1	Hs2st1	Q8R3H7	Q8R3H7	Hs2st1	Heparan sulfate 2-O-sulfotransferase 1	HS2ST_MOUSE	17	409276	389245	342135	380219	736689	754225	741243	744052	0.511011	6.01587e-05
Q8CI19	Platelet-derived growth factor C	Pdgfc	Q8CI19	Q8CI19	Pdgfc	Platelet-derived growth factor C	PDGFC_MOUSE	10	25027.4	23893.8	18808.7	22576.6	48759.4	38371.6	45426.3	44185.8	0.510948	0.00391682
Q9D824	Pre-mRNA 3'-end-processing factor FIP1	Fip1l1	Q9D824	Q9D824	Fip1l1	Pre-mRNA 3'-end-processing factor FIP1	FIP1_MOUSE	20	31033.9	41760.2	40330	37708	69398.8	56360.7	95641.1	73800.2	0.510948	0.0399381
O09161	Calsequestrin-2	Casq2	O09161	O09161;F6QYE1;B9EHC7;E9PZ67	Casq2	Calsequestrin-2	CASQ2_MOUSE	6	16048.5	36011.9	47173.3	33077.9	64478.5	55020.8	74813.9	64771.1	0.510689	0.0420379
Q80WB5	Protein N-terminal glutamine amidohydrolase	Ntaq1	Q80WB5	Q80WB5;A0A2I3BPU4;A0A2I3BQG8;A0A2I3BQY8;Q9CWD7	Ntaq1	Protein N-terminal glutamine amidohydrolase	NTAQ1_MOUSE	4	18958.3	41016.3	50182.2	36718.9	69527.8	71931.1	74439.6	71966.2	0.510225	0.0197731
P26952	Interleukin-3 receptor subunit alpha	Il3ra	P26952	P26952;A0A286YE20;A0A286YE23	Il3ra	Interleukin-3 receptor subunit alpha	IL3RA_MOUSE	3	29297.4	25274.7	32166.2	28912.8	55497.8	57190.4	57411.7	56700	0.509926	0.000184327
Q9CYA6	Zinc finger CCHC domain-containing protein 8	Zcchc8	Q9CYA6	Q9CYA6;Q3TKH5;A0A0G2JGW3	Zcchc8	Zinc finger CCHC domain-containing protein 8	ZCHC8_MOUSE	29	37448.6	48409.6	43896.6	43251.6	83972.9	92281	78246.3	84833.4	0.509842	0.00129599
Q8VEB4	Phospholipase A2 group XV	Pla2g15	Q8VEB4	Q8VEB4	Pla2g15	Phospholipase A2 group XV	PAG15_MOUSE	16	22262	54506.4	49206.4	41991.6	86630.9	72823.4	87747.2	82400.5	0.509604	0.0218069
Q8C569	Protein FAM118B	Fam118b	Q8C569	Q8C569	Fam118b	Protein FAM118B	F118B_MOUSE	8	18893.4	19605	20323.9	19607.4	43293.5	43989.7	28148.2	38477.1	0.509587	0.0219764
P56376	Acylphosphatase-1	Acyp1	P56376	P56376;E9QJT5;Q4VAF0;Q8BMV3	Acyp1	Acylphosphatase-1	ACYP1_MOUSE	7	39496.8	107015	105437	83982.9	159051	165696	170069	164939	0.509177	0.0227239
G3UVU2	Splicing factor 3a, subunit 2	Sf3a2	G3UVU2;Q7TN25	G3UVU2;Q7TN25	Sf3a2	Splicing factor 3a, subunit 2	G3UVU2_MOUSE;Q7TN25_MOUSE	4	66298.5	74072.8	95307.9	78559.7	156841	155863	150168	154291	0.509167	0.00105339
Q9ESY9	Gamma-interferon-inducible lysosomal thiol reductase	Ifi30	Q9ESY9	Q9ESY9	Ifi30	Gamma-interferon-inducible lysosomal thiol reductase	GILT_MOUSE	6	23082.6	44440.7	38076.6	35200	74967.6	58377.6	74104.8	69150	0.509038	0.0150676
P43406	Integrin alpha-V	Itgav	P43406	P43406;A0A0F7IQ06;A2AKI5	Itgav	Integrin alpha-V	ITAV_MOUSE	89	747339	591026	573054	637140	1296040	1149250	1311170	1.25215e+06	0.508835	0.00124789
P41778	Pre-B-cell leukemia transcription factor 1	Pbx1	P41778	O35317;O35984;P41778;D9J2V6;Q3TWM8;Q3UR63;Q3UYU9;Q4FJL3;Q5PPM1;Q71VB4;Q99LS8;V9GXB8;G3UXL9;H3BK27	Pbx1	Pre-B-cell leukemia transcription factor 1	PBX1_MOUSE	11	21712.8	28923.1	24237.1	24957.7	46478.9	47390	53284.3	49051.1	0.50881	0.00130763
P97372	Proteasome activator complex subunit 2	Psme2	P97372	P97372;A0A1G5SJA5;E0CZ90;G3X9V0;Q5SVP3	Psme2	Proteasome activator complex subunit 2	PSME2_MOUSE	22	224282	503110	499574	408989	819936	796269	795764	803990	0.508699	0.0130437
P70658	C-X-C chemokine receptor type 4	Cxcr4	P70658	A0A0R4J0N8;P70658	Cxcr4	C-X-C chemokine receptor type 4	CXCR4_MOUSE	8	43163.4	45598	51383.1	46714.8	116162	80421.3	78923.7	91835.7	0.508679	0.0220602
P25085	Interleukin-1 receptor antagonist protein	Il1rn	P25085	P25085;Q542C7;Q3TBV5;Q542W1;Q8CGA1;A0A0A6YVU4	Il1rn	Interleukin-1 receptor antagonist protein	IL1RA_MOUSE	6	175057	235854	223353	211421	442359	409771	396159	416096	0.508107	0.000889218
Q6A0D4	Raftlin	Rftn1	Q6A0D4	Q6A0D4;Q8C4D5	Rftn1	Raftlin	RFTN1_MOUSE	13	37158.9	29047.9	27588.5	31265.1	60566	53557.3	70516.5	61546.6	0.507991	0.00623009
O70258	Epsilon-sarcoglycan	Sgce	O70258	O70258;Q3V1W5;Q4H437;Q4H438;Q6L8N9;D3Z572;E9PX46;F6R6P2;F6WKE4;F8WGM3	Sgce	Epsilon-sarcoglycan	SGCE_MOUSE	16	87817.8	74134.9	69804.7	77252.5	141349	144069	170970	152129	0.507808	0.00235287
Q8BVY0	Ribosomal L1 domain-containing protein 1	Rsl1d1	Q8BVY0	Q8BVY0;Q1PG84;Q3TAJ5;Q3TGI9;Q3TH37;Q3TLJ3;Q3TN25;Q3TS64;Q3UL54	Rsl1d1	Ribosomal L1 domain-containing protein 1	RL1D1_MOUSE	44	41662.8	57226.8	54136.3	51008.6	107162	114722	79672.9	100519	0.507453	0.0132113
Q9CZV5	STAGA complex 65 subunit gamma	Supt7l	Q9CZV5	Q9CZV5;E9PX66;Q3UMC6;Q8BXI0	Supt7l	STAGA complex 65 subunit gamma	ST65G_MOUSE	5	7941.93	14562.4	16124.5	12876.3	28500.7	19534.9	28103	25379.5	0.507349	0.0315151
O09061	Proteasome subunit beta type-1	Psmb1	O09061	O09061;A0A338P7F1;Q6RI64	Psmb1	Proteasome subunit beta type-1	PSB1_MOUSE	22	250323	901914	840550	664262	1361240	1221460	1348030	1.31024e+06	0.506976	0.0383792
P20060	Beta-hexosaminidase subunit beta	Hexb	P20060	P20060;Q3TXR9	Hexb	Beta-hexosaminidase subunit beta	HEXB_MOUSE	28	110681	161772	144305	138919	274014	252978	295089	274027	0.506955	0.00219237
O35491	Dual specificity protein kinase CLK2	Clk2	O35491	O35491;E9Q5Y1;F8WHX0;Q91YR2;Q3UFP4	Clk2	Dual specificity protein kinase CLK2	CLK2_MOUSE	1		3521.23	4484.8	4003.01		8291.58	7501.46	7896.52	0.506934	0.0246638
Q571H0	Nucleolar pre-ribosomal-associated protein 1	Urb1	Q571H0	Q571H0;E9PU96	Urb1	Nucleolar pre-ribosomal-associated protein 1	NPA1P_MOUSE	52	25328.6	19710.6	21590.4	22209.9	41191.9	47223	43076.9	43830.6	0.506721	0.00088021
Q8C1A5	Thimet oligopeptidase	Thop1	Q8C1A5	Q8C1A5;A0A0R4IZY0	Thop1	Thimet oligopeptidase	THOP1_MOUSE	63	93558	288792	274591	218980	451959	405015	439698	432224	0.506636	0.0296173
P26369	Splicing factor U2AF 65 kDa subunit	U2af2	P26369	P26369;Q505Q1;Q80XR5;A0A140LJK3	U2af2	Splicing factor U2AF 65 kDa subunit	U2AF2_MOUSE	24	246229	582460	613469	480719	962499	957860	927224	949194	0.50645	0.0165863
P70195	Proteasome subunit beta type-7	Psmb7	P70195	P70195;Q5D098	Psmb7	Proteasome subunit beta type-7	PSB7_MOUSE	13	151633	581578	668218	467143	882697	936253	948390	922447	0.506417	0.0474385
Q8BGR9	Ubiquitin-like domain-containing CTD phosphatase 1	Ublcp1	Q8BGR9	Q8BGR9	Ublcp1	Ubiquitin-like domain-containing CTD phosphatase 1	UBCP1_MOUSE	17	24599.9	57362.9	63186.7	48383.2	93204.3	101450	92095	95583.1	0.50619	0.0188335
Q62559	Intraflagellar transport protein 52 homolog	Ift52	Q62559	Q62559	Ift52	Intraflagellar transport protein 52 homolog	IFT52_MOUSE	8	33300.7	37653.5	27622.6	32858.9	73129.4	57452.2	64176.1	64919.2	0.506151	0.00400827
Q9CW46	Ribonucleoprotein PTB-binding 1	Raver1	Q9CW46	Q9CW46;A0A158RFV1;A0A1L1SRY4	Raver1	Ribonucleoprotein PTB-binding 1	RAVR1_MOUSE	31	59836	49391.5	52879.3	54035.6	105188	106702	108397	106762	0.50613	8.01147e-05
O55128	Histone deacetylase complex subunit SAP18	Sap18	O55128	O55128;E9Q317;Q4FZH3;D3YY55	Sap18	Histone deacetylase complex subunit SAP18	SAP18_MOUSE	20	71679.5	66418.7	67961.5	68686.6	141990	127850	137444	135761	0.505936	0.000112959
A4FTZ3	Mta3 protein	Mta3	A4FTZ3	Q3TY62;A4FTZ3;E9Q794;H3BLE1;Q3U3A7;Q3UII8;Q6ZPV1	Mta3	Mta3 protein	A4FTZ3_MOUSE	2	13921.7		12016.4	12969	24553.3	28961.9	23387.6	25634.3	0.505926	0.011842
Q8C3P7	N6-adenosine-methyltransferase subunit METTL3	Mettl3	Q8C3P7	Q8C3P7;A0A0R4J041;Q3U6J4	Mettl3	N6-adenosine-methyltransferase subunit METTL3	MTA70_MOUSE	23	8605.37	24075.3	23167.8	18616.2	38150.6	37846.3	34452	36816.3	0.50565	0.0241509
O88544	COP9 signalosome complex subunit 4	Cops4	O88544	O88544;Q14AI7;D3YV99;D3Z1R9;F6QTS1;Q3TIJ1	Cops4	COP9 signalosome complex subunit 4	CSN4_MOUSE	49	143063	337143	329728	269978	548935	519779	534908	534541	0.505065	0.0144867
P09803	Cadherin-1	Cdh1	P09803	A0A0R4IZW5;P09803;Q4KML8	Cdh1	Cadherin-1	CADH1_MOUSE	1	26063.1	62765.2	43641.9	44156.7	110131	76449.9	75722.3	87434.4	0.505027	0.0494682
Q3TCX3	KH homology domain-containing protein 4	Khdc4	Q3TCX3	Q3TCX3;A0A0G2JEG2	Khdc4	KH homology domain-containing protein 4	KHDC4_MOUSE	16	35298.2	45090.3	68045.9	49478.1	94623	100666	98680.6	97989.9	0.504931	0.00794688
Q9Z277	Tyrosine-protein kinase BAZ1B	Baz1b	Q9Z277	Q9Z277	Baz1b	Tyrosine-protein kinase BAZ1B	BAZ1B_MOUSE	109	23415.8	33723.5	36871.9	31337.1	56813.5	68084.6	61403.4	62100.5	0.504619	0.00413813
Q9D211	CDKN2AIP N-terminal-like protein	Cdkn2aipnl	Q9D211	Q9D211	Cdkn2aipnl	CDKN2AIP N-terminal-like protein	C2AIL_MOUSE	5	23607.5	23936.8	42068.3	29870.9	43765.7	71534.3	62421.9	59240.6	0.504229	0.0450103
P18762	Beta-2 adrenergic receptor	Adrb2	P18762	P18762;Q8K0V0	Adrb2	Beta-2 adrenergic receptor	ADRB2_MOUSE	5	24893.6	24165.2	21967.7	23675.5	44940.8	46641	49292.6	46958.1	0.504183	0.000112041
P43247	DNA mismatch repair protein Msh2	Msh2	P43247	P43247;Q3TZI5;Q80V79;G3UXD8	Msh2	DNA mismatch repair protein Msh2	MSH2_MOUSE	43	50247.6	59103.7	63777.1	57709.5	112919	125640	104897	114485	0.504077	0.00141741
Q80YQ2	Mediator of RNA polymerase II transcription subunit 23	Med23	Q80YQ2	Q80YQ2;E9QNV2;F8WJB0	Med23	Mediator of RNA polymerase II transcription subunit 23	MED23_MOUSE	32	37438.8	25184.6	26931.8	29851.7	45772.9	70238.8	61666.8	59226.2	0.504029	0.0224506
Q9ESZ8	General transcription factor II-I	Gtf2i	Q9ESZ8	Q9ESZ8;G3UWV2;G3UYD0;G3UYD7;G3UYJ6;G3UZU4;Q3UHU8	Gtf2i	General transcription factor II-I	GTF2I_MOUSE	49	45148	44715.5	42275.8	44046.4	84306.1	91090.4	86813.8	87403.4	0.503944	3.72307e-05
P63101	14-3-3 protein zeta/delta	Ywhaz	P63101	P63101;A0A2I3BQ03	Ywhaz	14-3-3 protein zeta/delta	1433Z_MOUSE	34	1462760	5576560	5688740	4.24269e+06	8772950	7949380	8536430	8.41959e+06	0.503907	0.0416077
Q9R0X0	Mediator of RNA polymerase II transcription subunit 20	Med20	Q9R0X0	Q9R0X0;G3UVU6	Med20	Mediator of RNA polymerase II transcription subunit 20	MED20_MOUSE	8	27226.8	24239.5	20899.6	24122	53534.3	43055.6	47038.6	47876.2	0.503841	0.0026186
Q9R059	Four and a half LIM domains protein 3	Fhl3	Q9R059	Q9R059;F2Z455	Fhl3	Four and a half LIM domains protein 3	FHL3_MOUSE	14	186033	370819	337614	298155	595149	542238	638937	592108	0.503549	0.00974586
Q03147	Cyclin-dependent kinase 7	Cdk7	Q03147	Q03147;Q3THG5;Q8CAC4;A0A286YDC0	Cdk7	Cyclin-dependent kinase 7	CDK7_MOUSE	11	20607.3	19000.6	20043.5	19883.8	36710.4	37262.6	44546.3	39506.4	0.503305	0.00157676
Q6NZN0	RNA-binding protein 26	Rbm26	Q6NZN0	Q6NZN0;E9PUF4;E9PYZ7;E9Q640	Rbm26	RNA-binding protein 26	RBM26_MOUSE	44	40717.5	50338.5	48739.8	46598.6	93066.4	90279.6	94430.5	92592.2	0.503267	0.000139112
P14152	Malate dehydrogenase, cytoplasmic	Mdh1	P14152	P14152;A0A5F8MPN8;B1ATQ3	Mdh1	Malate dehydrogenase, cytoplasmic	MDHC_MOUSE	24	302592	1076390	956574	778519	1595670	1471280	1580280	1.54908e+06	0.502569	0.0340918
Q61543	Golgi apparatus protein 1	Glg1	Q61543	Q61543;F8WHM5;Q53WR6	Glg1	Golgi apparatus protein 1	GSLG1_MOUSE	89	166596	183228	146794	165539	328568	308167	351536	329424	0.502512	0.00055893
Q9CPV4	Glyoxalase domain-containing protein 4	Glod4	Q9CPV4	Q9CPV4;E9Q197;F6ZTG3	Glod4	Glyoxalase domain-containing protein 4	GLOD4_MOUSE	31	80826.5	253656	236847	190443	392290	354370	390953	379204	0.502218	0.0286654
Q9Z0R4	Intersectin-1	Itsn1	Q9Z0R4	Q9Z0R4;E9Q0N0;E9Q3I4;E9Q3I5;E9Q3I8;E9Q3I9	Itsn1	Intersectin-1	ITSN1_MOUSE	51	85756.4	118399	117025	107060	219364	212784	207431	213193	0.502175	0.000692845
Q8N7N5	DDB1- and CUL4-associated factor 8	Dcaf8	Q8N7N5	Q8N7N5	Dcaf8	DDB1- and CUL4-associated factor 8	DCAF8_MOUSE	39	128643	178506	179193	162114	324684	305821	338176	322894	0.502066	0.00110953
Q07076	Annexin A7	Anxa7	Q07076	Q07076;A0A2C9F2D2;Q3TJ49;Q3UYL7;Q8BP75;Q8CCV9;Q922A2	Anxa7	Annexin A7	ANXA7_MOUSE	44	727049	1151100	1053900	977350	1994480	1762610	2084060	1947050	0.501964	0.00374818
Q9DBC7	cAMP-dependent protein kinase type I-alpha regulatory subunit	Prkar1a	Q9DBC7	Q9DBC7;Q3TYK4;Q3UBA7;Q8C3Z4;Q9CS50	Prkar1a	cAMP-dependent protein kinase type I-alpha regulatory subunit	KAP0_MOUSE	27	396327	444587	398879	413264	834245	797724	838589	823519	0.501827	3.56707e-05
Q8K3A9	7SK snRNA methylphosphate capping enzyme	Mepce	Q8K3A9	Q8K3A9;F6XIE4	Mepce	7SK snRNA methylphosphate capping enzyme	MEPCE_MOUSE	24	25839.3	23522.4	21800.7	23720.8	46182.6	48394.5	47233.5	47270.2	0.501813	6.03147e-05
Q00915	Retinol-binding protein 1	Rbp1	Q00915	Q00915;Q58EU7	Rbp1	Retinol-binding protein 1	RET1_MOUSE	4	5799.58	10099.5	11063.7	8987.59	13758.3	22711.5	17262.5	17910.8	0.501798	0.0436827
Q8R0F6	Integrin-linked kinase-associated serine/threonine phosphatase 2C	Ilkap	Q8R0F6	Q8R0F6	Ilkap	Integrin-linked kinase-associated serine/threonine phosphatase 2C	ILKAP_MOUSE	19	65478.5	94558.7	92842.7	84293.3	173306	167008	164118	168144	0.501316	0.00102569
Q8BK62	Olfactomedin-like protein 3	Olfml3	Q8BK62	Q8BK62;A0A0R4J086	Olfml3	Olfactomedin-like protein 3	OLFL3_MOUSE	6	18886.1	18257	22366.3	19836.5	35266.9	39355.7	44128.1	39583.6	0.501129	0.0023129
Q571E4	N-acetylgalactosamine-6-sulfatase	Galns	Q571E4	Q571E4	Galns	N-acetylgalactosamine-6-sulfatase	GALNS_MOUSE	18	26785.2	48142.4	44002	39643.2	78413	73643.2	85315.3	79123.8	0.501027	0.00584346
P31786	Acyl-CoA-binding protein	Dbi	P31786	P31786;M0QWU8;Q3ULV8;Q4VWZ5;Q548W7	Dbi	Acyl-CoA-binding protein	ACBP_MOUSE	5	212562	727102	790198	576621	1157880	1141360	1156520	1151920	0.500574	0.034732
Q8JZX9	Cdc42 effector protein 2	Cdc42ep2	Q8JZX9	Q8JZX9	Cdc42ep2	Cdc42 effector protein 2	BORG1_MOUSE	6	21439.1	21159.4	27133	23243.8	56231.3	36944.7	46178	46451.3	0.500391	0.0170485
Q14B46	Rhotekin-2	Rtkn2	Q14B46	Q14B46;B2RY47;E9QP76;Q8BFP6;Q923H9	Rtkn2	Rhotekin-2	RTKN2_MOUSE	5	63236.7	63584.7	89428.2	72083.2	157854		130382	144118	0.500168	0.0177268
Q9D2L1	Arylsulfatase K	Arsk	Q9D2L1	Q9D2L1;A0A0R4J1N2	Arsk	Arylsulfatase K	ARSK_MOUSE	5	40691.9	64028.8	67670.3	57463.7	109233	100815	134976	115008	0.499649	0.0123972
P33146	Cadherin-15	Cdh15	P33146	P33146	Cdh15	Cadherin-15	CAD15_MOUSE	37	196417	224188	197208	205938	422015	368949	445665	412210	0.499594	0.00108114
Q3UGR5	Haloacid dehalogenase-like hydrolase domain-containing protein 2	Hdhd2	Q3UGR5	Q3UGR5	Hdhd2	Haloacid dehalogenase-like hydrolase domain-containing protein 2	HDHD2_MOUSE	17	44418	138571	139902	107630	229994	202780	213546	215440	0.499584	0.0296911
P15306	Thrombomodulin	Thbd	P15306	P15306;Q543W3;Q8BJB5	Thbd	Thrombomodulin	TRBM_MOUSE	12	97268.2	97160.3	92956.9	95795.1	189073	191352	194994	191806	0.499437	1.75045e-06
Q8VCI5	Peroxisomal biogenesis factor 19	Pex19	Q8VCI5	Q8VCI5;Q3TDI5	Pex19	Peroxisomal biogenesis factor 19	PEX19_MOUSE	16	37440.8	81314.8	93427.8	70727.8	152206	129743	143100	141683	0.499198	0.0176093
Q8VI78	Phospholipase A1 member A	Pla1a	Q8VI78	Q8VI78	Pla1a	Phospholipase A1 member A	PLA1A_MOUSE	14	49221	35172.5	48878.5	44424	86347.6	93575.2	87055.8	88992.9	0.499186	0.000993241
P52760	2-iminobutanoate/2-iminopropanoate deaminase	Rida	P52760	P52760	Rida	2-iminobutanoate/2-iminopropanoate deaminase	RIDA_MOUSE	8	21434.5	103717	95629.1	73593.5	145056	145827	151616	147500	0.49894	0.0481302
O70421	Frizzled-1	Fzd1	O70421	O70421	Fzd1	Frizzled-1	FZD1_MOUSE	8	47713.4	39482.1	58564.9	48586.8	84489.8	101383	106666	97512.9	0.49826	0.00486624
Q91W78	U6 snRNA phosphodiesterase 1	Usb1	Q91W78	A0A0R4J0E0;Q91W78;D3Z5I2	Usb1	U6 snRNA phosphodiesterase 1	USB1_MOUSE	5	23469.6	33776.8	39135.1	32127.2	71616.5	50502.5	71369.4	64496.1	0.498125	0.0180501
Q7TSV4	Phosphopentomutase	Pgm2	Q7TSV4	Q7TSV4	Pgm2	Phosphopentomutase	PGM2_MOUSE	36	56025	197089	200628	151247	302694	292748	315629	303690	0.498031	0.0338392
Q6P4S8	Integrator complex subunit 1	Ints1	Q6P4S8	Q6P4S8;A0A0G2JFR3;A0A0G2JH17;K3W4P2	Ints1	Integrator complex subunit 1	INT1_MOUSE	71	184582	202848	160823	182751	348796	398631	353414	366947	0.498031	0.000775086
P06909	Complement factor H	Cfh	P06909	P06909;E9Q8I0;A0A0A6YVP8;A0A0A6YWP4;D6RGQ0;E9Q8H9	Cfh	Complement factor H	CFAH_MOUSE	22	18282.4	41115.5	35387.2	31595	69680.2	55427	65271.4	63459.5	0.497877	0.0166963
Q9D483	DNA-directed RNA polymerase III subunit RPC3	Polr3c	Q9D483	Q9D483;B2RX77;F6QK97	Polr3c	DNA-directed RNA polymerase III subunit RPC3	RPC3_MOUSE	9	9229.25	8363.58	8825	8805.94	17996.2	17798.2	17267.1	17687.2	0.497872	1.1545e-05
P11103	Poly [ADP-ribose] polymerase 1	Parp1	P11103	P11103;Q921K2;Q3TF18;Q3TIV3;Q3TM68;Q3TX36;Q3U868;Q3UJ03;Q3UX06	Parp1	Poly [ADP-ribose] polymerase 1	PARP1_MOUSE	47	49186.5	77184.3	66793.7	64388.2	135337	126986	125933	129419	0.497518	0.00170949
Q8C5P5	5'-nucleotidase domain-containing protein 1	Nt5dc1	Q8C5P5	Q8C5P5;A0A1L1ST06;E9QN01;Q05AG7	Nt5dc1	5'-nucleotidase domain-containing protein 1	NT5D1_MOUSE	19	9237.5	38025.2	39403.5	28888.7	61645.8	56351.8	56203.9	58067.2	0.497505	0.0432764
Q9DD16	Uridine diphosphate glucose pyrophosphatase NUDT22	Nudt22	Q9DD16	Q9DD16	Nudt22	Uridine diphosphate glucose pyrophosphatase NUDT22	NUD22_MOUSE	3	11689.7	24170.2	33769.9	23209.9	52126.2	40529.6	47427.1	46694.3	0.497061	0.0313619
Q9JIF0	Protein arginine N-methyltransferase 1	Prmt1	Q9JIF0	Q9JIF0;A0A140LHF7;A0A140LJF4;A0A171KXD3;Q3TPF5;Q3UIG8;Q80WB1;Q80WV6;Q8C2D7	Prmt1	Protein arginine N-methyltransferase 1	ANM1_MOUSE	43	210406	289511	499995	333304	545893	753693	712754	670780	0.49689	0.0346454
Q9D1Q6	Endoplasmic reticulum resident protein 44	Erp44	Q9D1Q6	Q9D1Q6;Q3URM4	Erp44	Endoplasmic reticulum resident protein 44	ERP44_MOUSE	29	263973	563441	454765	427393	879675	800505	901122	860434	0.496718	0.00951524
D3Z2N7	Major vault protein (Fragment)	Mvp	D3Z2N7;E9Q3X0;Q3THX5;Q3U7S9;Q8C2S9	E9Q3X0;Q3THX5;Q8C2S9;D3Z2N7;Q3U7S9	Mvp	Major vault protein (Fragment)	D3Z2N7_MOUSE;E9Q3X0_MOUSE;Q3THX5_MOUSE;Q3U7S9_MOUSE;Q8C2S9_MOUSE	1	31575.9	49130.8	57743.6	46150.1	96982.7	95334.5	86611.4	92976.2	0.496365	0.00495572
G5E924	Heterogeneous nuclear ribonucleoprotein L (Fragment)	Hnrnpl	G5E924;Q3UMT7	G5E924;Q3UMT7	Hnrnpl	Heterogeneous nuclear ribonucleoprotein L (Fragment)	G5E924_MOUSE;Q3UMT7_MOUSE	5	93766.9	118211	103772	105250	243579	176035	217564	212393	0.495544	0.00686648
Q8CH25	SAFB-like transcription modulator	Sltm	Q8CH25	Q8CH25;B9EI57	Sltm	SAFB-like transcription modulator	SLTM_MOUSE	47	80102.3	81689.5	76165.8	79319.2	182805	147691	149921	160139	0.495315	0.00213832
Q9JHI7	Exosome complex component RRP45	Exosc9	Q9JHI7	Q9JHI7;B2RY30;D6RGB5	Exosc9	Exosome complex component RRP45	EXOS9_MOUSE	7	22053.4	27865.3	31673.6	27197.4	45215.3	66887.6	52646.4	54916.4	0.495251	0.0162595
Q9R1P1	Proteasome subunit beta type-3	Psmb3	Q9R1P1	Q9R1P1;Q545G0	Psmb3	Proteasome subunit beta type-3	PSB3_MOUSE	25	186544	612838	622161	473848	981392	890540	998707	956880	0.495201	0.0306767
B8JKV0	Protein AMN1 homolog	Amn1	B8JKV0	B8JKV0;B8JKU8	Amn1	Protein AMN1 homolog	AMN1_MOUSE	11	11208.5	12499.5	18739.2	14149.1	29282.5	30836.7	25665.6	28594.9	0.49481	0.00656924
Q9DB29	Isoamyl acetate-hydrolyzing esterase 1 homolog	Iah1	Q9DB29	Q9DB29	Iah1	Isoamyl acetate-hydrolyzing esterase 1 homolog	IAH1_MOUSE	13	65182.8	146089	116643	109305	221720	212718	228271	220903	0.49481	0.00975756
Q9QUR8	Semaphorin-7A	Sema7a	Q9QUR8	Q9QUR8	Sema7a	Semaphorin-7A	SEM7A_MOUSE	32	15894.8	19035.6	17253.7	17394.7	40077	32737.8	32675.9	35163.6	0.49468	0.0024664
Q9Z1M0	P2X purinoceptor 7	P2rx7	Q9Z1M0	Q9Z1M0;Q8CHP4;A2VCP3;C8YIX4;F8WI93;Q3TBP1;Q3ULZ7;Q3UM93;Q3UN00;Q8CHP3	P2rx7	P2X purinoceptor 7	P2RX7_MOUSE	12	54097	55047.8	42565.3	50570	105471	93176	108093	102247	0.494589	0.00106557
Q99K74	Mediator of RNA polymerase II transcription subunit 24	Med24	Q99K74	Q99K74;A6PW47;A6PW46;F6XX22	Med24	Mediator of RNA polymerase II transcription subunit 24	MED24_MOUSE	25	15207.7	46277	22318	27934.2	59062.2	58947.1	51440	56483.1	0.494559	0.0426478
A0A1Y7VK80	Eukaryotic translation initiation factor 4C	Eif1ad10	A0A1Y7VK80;A0A1Y7VNG9;J3QNT6;J3QPI8;J3QQ02;Q3TQZ4;Q3UJQ5;Q3UTA4;Q8BX20	A0A1Y7VK80;A0A1Y7VNG9;J3QNT6;J3QPI8;J3QQ02;Q3TQZ4;Q3UJQ5;Q3UTA4;Q8BX20	Eif1ad10;Eif1ad11;Eif1ad12;Eif1ad15;Eif1ad16;Eif1ad18;Eif1ad3;Eif1ad4;Eif1ad7	Eukaryotic translation initiation factor 4C	A0A1Y7VK80_MOUSE;A0A1Y7VNG9_MOUSE;J3QNT6_MOUSE;J3QPI8_MOUSE;J3QQ02_MOUSE;Q3TQZ4_MOUSE;Q3UJQ5_MOUSE;Q3UTA4_MOUSE;Q8BX20_MOUSE	2	7213.31	20805.2	30448.4	19489	37936.8	42372.8	37921	39410.2	0.494516	0.0447002
Q62018	RNA polymerase-associated protein CTR9 homolog	Ctr9	Q62018	Q62018;Q05CJ7;Q05DK2	Ctr9	RNA polymerase-associated protein CTR9 homolog	CTR9_MOUSE	47	55880.4	61602.6	64022.3	60501.8	127577	121288	118503	122456	0.494069	6.76036e-05
P97352	Protein S100-A13	S100a13	P97352	P97352;A0A0A0MQ90;Q545H7	S100a13	Protein S100-A13	S10AD_MOUSE	9	228149	300559	317414	282041	592855	548820	571196	570957	0.493979	0.000665996
E9PYH6	Histone-lysine N-methyltransferase SETD1A	Setd1a	E9PYH6	E9PYH6;A0A0U1RNP2;Q80V17;Q80V59;Q91Z33	Setd1a	Histone-lysine N-methyltransferase SETD1A	SET1A_MOUSE	30	39220.7	34504.4	25028.7	32917.9	74581	63953.3	61479.5	66671.3	0.493735	0.00432338
P24472	Glutathione S-transferase A4	Gsta4	P24472	P24472	Gsta4	Glutathione S-transferase A4	GSTA4_MOUSE	18	311713	1502670	1456890	1.09042e+06	2248150	2152440	2226510	2.20903e+06	0.493621	0.0457717
Q3UXU0	TSC22 domain family protein 1	Tsc22d1	Q3UXU0	H3BJV9;Q3UXU0	Tsc22d1	TSC22 domain family protein 1	Q3UXU0_MOUSE	2	49927.8	32014.2	51524.8	44488.9	91802.1	92670.9	85927.9	90133.6	0.493589	0.00229784
A0A1L1ST86	RIKEN cDNA 4931406C07 gene	4931406C07Rik	A0A1L1ST86	Q91V76;A0A1L1ST86	4931406C07Rik	RIKEN cDNA 4931406C07 gene	A0A1L1ST86_MOUSE	1	98251.8	148544	120132	122309	238322	227250	277843	247805	0.493571	0.00405102
Q3U1G5	Interferon-stimulated 20 kDa exonuclease-like 2	Isg20l2	Q3U1G5	Q3U1G5;A0A0R4J0R3	Isg20l2	Interferon-stimulated 20 kDa exonuclease-like 2	I20L2_MOUSE	11	16933.5		28955.7	22944.6	51186.1	50000.8	38275.4	46487.4	0.493566	0.0429277
P61219	DNA-directed RNA polymerases I, II, and III subunit RPABC2	Polr2f	P61219	P61219;Q3TES3;Q3TN04;A0A2U3TZ54	Polr2f	DNA-directed RNA polymerases I, II, and III subunit RPABC2	RPAB2_MOUSE	2		25837.8	28899.7	27368.8	47870.3	57094.8	61390.7	55451.9	0.493558	0.012942
P42128	Forkhead box protein K1	Foxk1	P42128	P42128	Foxk1	Forkhead box protein K1	FOXK1_MOUSE	23	80755.1	82900.7	71533.3	78396.4	168828	151129	156867	158941	0.493241	0.00021198
Q9R1B9	Slit homolog 2 protein	Slit2	Q9R1B9	G3UYX7;Q9R1B9;A0A140T8T2;B2RX05;B7ZNW9;G3UY21;Q5DTL5;G3X909	Slit2	Slit homolog 2 protein	SLIT2_MOUSE	34	27691.8	26651.5	22391.3	25578.2	55264.8	47746.5	52625.3	51878.9	0.493037	0.000653572
Q9Z0J1	Reversion-inducing cysteine-rich protein with Kazal motifs	Reck	Q9Z0J1	Q9Z0J1;A2RSP9	Reck	Reversion-inducing cysteine-rich protein with Kazal motifs	RECK_MOUSE	17	16085.6	15189.6	11944.2	14406.5	31885.6	25188.8	30590	29221.5	0.49301	0.00352917
Q561M1	Low molecular weight phosphotyrosine protein phosphatase	Acp1	Q561M1	Q561M1	Acp1	Low molecular weight phosphotyrosine protein phosphatase	Q561M1_MOUSE	2	32728.8	82889.8	70294.2	61970.9	127268	126054	123993	125772	0.492726	0.0134114
Q9D2C2	Protein SAAL1	Saal1	Q9D2C2	Q9D2C2;G1UCX4	Saal1	Protein SAAL1	SAAL1_MOUSE	12	43235.3	69378.7	73210.9	61941.6	128936	119699	128648	125761	0.492535	0.0029739
P33610	DNA primase large subunit	Prim2	P33610	P33610;Q3THK0	Prim2	DNA primase large subunit	PRI2_MOUSE	32	55511.8	53802.2	47145.5	52153.2	105264	113094	99477.5	105945	0.492266	0.000332264
Q9D2E2	Target of EGR1 protein 1	Toe1	Q9D2E2	Q9D2E2;F6ZMT3	Toe1	Target of EGR1 protein 1	TOE1_MOUSE	20	35072.2	33534.9	33767.3	34124.8	70218.2	75989.2	61857.8	69355.1	0.49203	0.00103632
Q8BQM4	HEAT repeat-containing protein 3	Heatr3	Q8BQM4	Q8BQM4;E9PWH6;Q3TQJ6;Q3USC0;Q80VH5;Q8K2Q1	Heatr3	HEAT repeat-containing protein 3	HEAT3_MOUSE	29	51617.2	69419.5	71623.3	64220	120911	140589	130234	130578	0.491813	0.00145885
Q99KB8	Hydroxyacylglutathione hydrolase, mitochondrial	Hagh	Q99KB8	Q99KB8;A0A0R4J052;E9PYA3;E9Q2H8;G5E8T9	Hagh	Hydroxyacylglutathione hydrolase, mitochondrial	GLO2_MOUSE	13	35306.2	98444.8	97079.2	76943.4	155793	161437	152243	156491	0.491679	0.0192835
Q1HFZ0	RNA cytosine C(5)-methyltransferase NSUN2	Nsun2	Q1HFZ0	Q1HFZ0;A0A1S6GWH4;H3BKN0	Nsun2	RNA cytosine C(5)-methyltransferase NSUN2	NSUN2_MOUSE	55	85865.3	94457.6	78551.3	86291.4	173785	178932	174071	175596	0.49142	5.29048e-05
Q91YJ3	Thymocyte nuclear protein 1	Thyn1	Q91YJ3	Q91YJ3	Thyn1	Thymocyte nuclear protein 1	THYN1_MOUSE	15	18721.1	29405.2	26348.8	24825	51169.5	49858.3	50538.9	50522.2	0.491368	0.00130405
Q9DAK9	14 kDa phosphohistidine phosphatase	Phpt1	Q9DAK9	Q9DAK9	Phpt1	14 kDa phosphohistidine phosphatase	PHP14_MOUSE	14	67291.4	168563	144493	126782	255124	247541	271871	258179	0.491065	0.0138379
Q3URU2	Paternally-expressed gene 3 protein	Peg3	Q3URU2	Q3URU2;A0A5F8MPW9;Q0P5Y8	Peg3	Paternally-expressed gene 3 protein	PEG3_MOUSE	84	57675.2	79684.2	78511.7	71957	137251	151537	150860	146549	0.491009	0.000942365
Q9JIX8	Apoptotic chromatin condensation inducer in the nucleus	Acin1	Q9JIX8	Q9JIX8;B8JJ91;B8JJ92;F6RJ39;Q52KR6;Q7TSL7;Q80TU6	Acin1	Apoptotic chromatin condensation inducer in the nucleus	ACINU_MOUSE	57	96998.7	118660	113873	109844	212652	216942	242053	223882	0.490632	0.000538716
Q07797	Galectin-3-binding protein	Lgals3bp	Q07797	Q07797;E9Q5X5	Lgals3bp	Galectin-3-binding protein	LG3BP_MOUSE	11	28663.2	52489.2	33777.6	38310	83226.9	71407.5	79645.9	78093.4	0.490566	0.00778071
Q9CUX1	52 kDa repressor of the inhibitor of the protein kinase	Thap12	Q9CUX1	Q9CUX1;Q8R201	Thap12	52 kDa repressor of the inhibitor of the protein kinase	P52K_MOUSE	7	13276.7	12395.7	12224.1	12632.2	30590.9	21095.9	25574.7	25753.8	0.490497	0.00896287
Q9CQQ8	U6 snRNA-associated Sm-like protein LSm7	Lsm7	Q9CQQ8	Q9CQQ8	Lsm7	U6 snRNA-associated Sm-like protein LSm7	LSM7_MOUSE	4	81495.4	184683	138327	134835	269957	282193	272537	274896	0.490496	0.00960553
Q9D8M4	Large ribosomal subunit protein uL30-like 1	Rpl7l1	Q9D8M4	Q9D8M4;Q3U8B9;Q9D9F1	Rpl7l1	Large ribosomal subunit protein uL30-like 1	RL7L_MOUSE	17	17582.8	6224.17	9058.97	10955.3	25458.8	18471.3	23081.9	22337.3	0.490449	0.0460119
Q8R138	Transmembrane protein 119	Tmem119	Q8R138	Q8R138	Tmem119	Transmembrane protein 119	TM119_MOUSE	12	801607	950957	845003	865856	1868900	1542050	1885510	1.76549e+06	0.490435	0.0017094
P40237	CD82 antigen	Cd82	P40237	P40237;Q3UII2	Cd82	CD82 antigen	CD82_MOUSE	16	1246070	1432200	1402830	1.36037e+06	2752570	2666870	2903110	2.77418e+06	0.490367	9.60451e-05
Q9DB40	Mediator of RNA polymerase II transcription subunit 27	Med27	Q9DB40	Q9DB40;E0CZG8	Med27	Mediator of RNA polymerase II transcription subunit 27	MED27_MOUSE	17	28396.7	16599.7	19643.4	21546.6	44856.8	48298.6	39024.5	44060	0.489029	0.00720179
Q8CEC6	Peptidylprolyl isomerase domain and WD repeat-containing protein 1	Ppwd1	Q8CEC6	Q8CEC6;Q8C908	Ppwd1	Peptidylprolyl isomerase domain and WD repeat-containing protein 1	PPWD1_MOUSE	26	13729.8	34222.9	30322.2	26091.6	49321.5	55714.3	55029.5	53355.1	0.489019	0.0144943
Q08288	Cell growth-regulating nucleolar protein	Lyar	Q08288	Q08288;D3Z345;D3Z5X8;D3Z7N3	Lyar	Cell growth-regulating nucleolar protein	LYAR_MOUSE	34	25985	39098.6	24782.2	29955.3	62246.8	55129	66396.9	61257.6	0.489005	0.00516722
Q9D783	Kelch-like protein 40	Klhl40	Q9D783	Q9D783;A0A0R4J166	Klhl40	Kelch-like protein 40	KLH40_MOUSE	8	18491.7	15593.6	13408.8	15831.4	33053.5	31404.7	32686.8	32381.7	0.488899	0.000440896
Q9Z2E1	Methyl-CpG-binding domain protein 2	Mbd2	Q9Z2E1	Q9Z2E1;Q8BUR7	Mbd2	Methyl-CpG-binding domain protein 2	MBD2_MOUSE	14	16242.5	28064.2		22153.3	37376.7	51736.9	46836.3	45316.6	0.488857	0.0454401
Q8R086	Sulfite oxidase, mitochondrial	Suox	Q8R086	Q8R086	Suox	Sulfite oxidase, mitochondrial	SUOX_MOUSE	33	112287	235685	251618	199863	414744	410506	401988	409079	0.488569	0.0090731
P70193	Leucine-rich repeats and immunoglobulin-like domains protein 1	Lrig1	P70193	P70193;B7ZP45	Lrig1	Leucine-rich repeats and immunoglobulin-like domains protein 1	LRIG1_MOUSE	32	71779.5	60657	66118.3	66184.9	142906	125274	138954	135711	0.487689	0.000367566
Q4VA53	Sister chromatid cohesion protein PDS5 homolog B	Pds5b	Q4VA53	Q4VA53;F8WHU5	Pds5b	Sister chromatid cohesion protein PDS5 homolog B	PDS5B_MOUSE	91	34598.2	33407.2	32000.3	33335.2	64783.4	76062.1	64376.1	68407.2	0.487306	0.000848237
Q8CCH2	NHL repeat-containing protein 3	Nhlrc3	Q8CCH2	Q8CCH2;Q5DTP3	Nhlrc3	NHL repeat-containing protein 3	NHLC3_MOUSE	9	35342.2	50662.1	57813.5	47939.3	105265	97684.5	92180.9	98376.8	0.487303	0.00272358
Q99KQ4	Nicotinamide phosphoribosyltransferase	Nampt	Q99KQ4	Q99KQ4;Q3TLX1	Nampt	Nicotinamide phosphoribosyltransferase	NAMPT_MOUSE	34	65255.6	203936	200869	156687	321401	310507	332840	321583	0.487237	0.0233552
P14069	Protein S100-A6	S100a6	P14069	P14069;Q545I9	S100a6	Protein S100-A6	S10A6_MOUSE	12	3631130	6741220	8133940	6.16876e+06	12535100	13366800	12086500	12662800	0.487156	0.00933464
A6PWS5	Gelsolin (Fragment)	Gsn	A6PWS5;Q3TGJ9;Q3U9Q8;Q3UCW8;Q6PAC1	Q6PAC1;A6PWS5;Q3TGJ9;Q3U9Q8;Q3UCW8	Gsn	Gelsolin (Fragment)	A6PWS5_MOUSE;Q3TGJ9_MOUSE;Q3U9Q8_MOUSE;Q3UCW8_MOUSE;Q6PAC1_MOUSE	3	192139	230185	230502	217609	457743	438305	444293	446780	0.48706	8.08832e-05
Q8K3D3	DNA repair protein SWI5 homolog	Swi5	Q8K3D3	Q8K3D3;A0A0A0MQ99;E3WH32;V9GXX7	Swi5	DNA repair protein SWI5 homolog	SWI5_MOUSE	3	75587.6	140135	159814	125179	264568	249949	256592	257036	0.487008	0.00691784
Q9Z224	Molybdopterin synthase sulfur carrier subunit	Mocs2	Q9Z224	F6ZGI7;Q9Z224	Mocs2	Molybdopterin synthase sulfur carrier subunit	MOC2A_MOUSE	2		10968.5	5421.15	8194.83	17586	16505.4	16396.3	16829.2	0.48694	0.0268693
E9QAE3	B-TFIID TATA-box binding protein associated factor 1	Btaf1	E9QAE3	A0ZVB6;E9QAE3;Q52KH4;Q8BTS9	Btaf1	B-TFIID TATA-box binding protein associated factor 1	E9QAE3_MOUSE	40	21074.6	16533.4	21615.1	19741	42861.9	41276.6	37511.9	40550.1	0.48683	0.000774766
O35639	Annexin A3	Anxa3	O35639	O35639;Q3TFK4;Q3TLP4;Q3U737;Q8C1X9	Anxa3	Annexin A3	ANXA3_MOUSE	51	1153220	2822120	2672400	2.21591e+06	4835120	4013620	4806500	4.55175e+06	0.486827	0.0173757
[truncated: 731 more rows]
