# Supplementary material for: C2C12‐Derived ApoVs Promote Skeletal Muscle Development and Ameliorate Age‐Related Muscle Loss Through Igf1r/PI3K/AKT/mTOR Pathway
Source: J Cachexia Sarcopenia Muscle. 2025 Dec 4;16(6):e70159. doi: 10.1002/jcsm.70159 (PMC12678004; doi:10.1002/jcsm.70159)
Supplement: Supplementary file 11 — Table S10: GO enrichment of DEPs between DM‐apoVs and STS‐apoVs. [file JCSM-16-e70159-s009.xlsx]

## Sheet: Enrichment
Table S10 GO enrichment of DEPs between DM-apoVs and STS-apoVs
GO_id	Term	Category	Test	Ref	TestAll	RefAll	Test_per	Ref_per	Over_Under	TestSeqs	RefSeqs	p.value	FDR	richFactor
GO:0005743	mitochondrial inner membrane	C	313	443	2819	10315	0.111032	0.0429472	over	Q9DB20,Q9DCX2,P56382,P56480,Q03265,Q91VR2,Q9D3D9,P03930,P56135,P56383,P97450,Q06185,Q9CPQ8,Q9CQQ7,Q78YY6,Q9CQV1,Q9CQV7,Q8CCM6,Q9D880,Q9WTQ8,Q9Z0V7,Q9Z0V8,Q3ULF4,Q8JZQ2,Q920A7,P48771,Q61387,Q9ERS2,O09111,P03888,P03893,P03899,P03911,P03921,P0DN34,P52503,Q3UIU2,Q62425,Q7TMF3,Q8BK30,Q8K3J1,Q91VD9,Q91WD5,Q91YT0,Q99LC3,Q99LY9,Q9CPP6,Q9CPU2,Q9CQ00,Q9CQ54,Q9CQ75,Q9CQ91,Q9CQC7,Q9CQH3,Q9CQJ8,Q9CQZ5,Q9CQZ6,…	Q9DB20,Q9DCX2,P56382,P56480,Q03265,Q91VR2,Q9D3D9,P03930,P56135,P56383,P97450,Q06185,Q9CPQ8,Q9CQQ7,O88396,Q78YY6,Q99LP6,Q9CQV1,Q9CQV7,P60603,Q8CCM6,Q9D880,Q9WTQ8,Q9Z0V7,Q9Z0V8,Q3ULF4,Q8JZQ2,Q920A7,P48771,P56392,Q61387,Q9CQT9,Q9ERS2,O09111,O35683,P03888,P03893,P03899,P03911,P03921,P0DN34,P52503,Q3TQB2,Q3U422,Q3UIU2,Q62425,Q7TMF3,Q8BK30,Q8K3J1,Q91VD9,Q91WD5,Q91YT0,Q99LC3,Q99LY9,Q9CPP6,Q9CPU2,Q9CQ00,…	4.37678e-84	5.84957e-80	0.706546
GO:0031966	mitochondrial membrane	C	396	631	2819	10315	0.140475	0.061173	over	Q9DB20,Q9DCX2,P56382,P56480,Q03265,Q91VR2,Q9D3D9,P03930,P56135,P56383,P97450,Q06185,Q9CPQ8,Q9CQQ7,A0A6I8MWZ8,O88441,P47802,Q5U458,Q8BGH2,Q78YY6,Q9CQV1,Q9CQV7,F7ASU3,G3UX26,O08528,O08715,O08734,O35129,P04925,P16460,P17710,P23242,P41216,P48962,P50637,P67778,P70296,P70444,P97287,P97742,Q07813,Q3KNM2,Q3TL44,Q3UN04,Q52KF3,Q571M0,Q5EBQ0,Q5SV80,Q60930,Q60931,Q60932,Q61586,Q64133,Q64516,Q6A058,Q6X893,Q79…	Q9DB20,Q9DCX2,P56382,P56480,Q03265,Q91VR2,Q9D3D9,P03930,P56135,P56383,P97450,Q06185,Q9CPQ8,Q9CQQ7,A0A6I8MWZ8,D3YTP3,O88441,P47802,Q5U458,Q8BGH2,O88396,Q78YY6,Q99LP6,Q9CQV1,Q9CQV7,A0A5H1ZRL1,B8ZXI1,E9PWM3,F7ASU3,G3UX26,O08528,O08715,O08734,O35129,O35387,O35425,O55003,O55022,O55126,P04925,P10417,P15532,P16330,P16460,P16951,P17710,P23242,P41216,P48962,P49282,P50637,P54265,P56395,P58281,P61807,P63087…	1.39487e-82	9.32123e-79	0.627575
GO:0098798	mitochondrial protein-containing complex	C	225	277	2819	10315	0.0798155	0.0268541	over	Q9DB20,Q9DCX2,P56382,P56480,Q03265,Q91VR2,Q9D3D9,P03930,P56135,P56383,P97450,Q06185,Q9CPQ8,Q9CQQ7,A0A6I8MWZ8,O88441,P47802,Q5U458,Q8BGH2,Q78YY6,Q9CQV1,Q9CQV7,Q99MR8,B1AXP6,Q9CPQ3,Q9CZR3,Q9DCC8,Q9QYA2,Q8CCM6,Q9D880,Q9WTQ8,Q9Z0V7,Q9Z0V8,Q3ULF4,Q8JZQ2,Q920A7,O09111,P03888,P03893,P03899,P03911,P03921,P0DN34,P52503,Q3UIU2,Q62425,Q7TMF3,Q8BK30,Q8K3J1,Q91VD9,Q91WD5,Q91YT0,Q99LC3,Q99LY9,Q9CPP6,Q9CPU2,Q9C…	Q9DB20,Q9DCX2,P56382,P56480,Q03265,Q91VR2,Q9D3D9,P03930,P56135,P56383,P97450,Q06185,Q9CPQ8,Q9CQQ7,A0A6I8MWZ8,D3YTP3,O88441,P47802,Q5U458,Q8BGH2,O88396,Q78YY6,Q99LP6,Q9CQV1,Q9CQV7,Q3ULD5,Q99MR8,B1AXP6,Q9CPQ3,Q9CZR3,Q9DCC8,Q9QYA2,P60603,Q8CCM6,Q9D880,Q9WTQ8,Q9Z0V7,Q9Z0V8,Q3ULF4,Q8JZQ2,Q920A7,O09111,O35683,P03888,P03893,P03899,P03911,P03921,P0DN34,P52503,Q3TQB2,Q3U422,Q3UIU2,Q62425,Q7TMF3,Q8BK30,Q8K…	3.20691e-80	1.42868e-76	0.812274
GO:0019866	organelle inner membrane	C	322	481	2819	10315	0.114225	0.0466311	over	Q9DB20,Q9DCX2,P56382,P56480,Q03265,Q91VR2,Q9D3D9,P03930,P56135,P56383,P97450,Q06185,Q9CPQ8,Q9CQQ7,Q78YY6,Q9CQV1,Q9CQV7,O54965,P14733,P62996,Q60603,Q61033,Q6PB66,Q71KT5,Q8BJS4,Q923E4,A0A0U1RP81,A2AIL4,A2ASZ8,E9PVS5,O09111,O35129,O35435,O35680,O35857,O35972,O55125,O88967,P00158,P00397,P00405,P03888,P03893,P03899,P03911,P03921,P05480,P08680,P0DN34,P12787,P16110,P17665,P19258,P19536,P19783,P22315,P47…	Q9DB20,Q9DCX2,P56382,P56480,Q03265,Q91VR2,Q9D3D9,P03930,P56135,P56383,P97450,Q06185,Q9CPQ8,Q9CQQ7,O88396,Q78YY6,Q99LP6,Q9CQV1,Q9CQV7,A2A8U2,A2AJQ3,A6X919,O08579,O54965,O55242,P11881,P14733,P61971,P62996,P70340,Q05769,Q3TA38,Q3U9G9,Q60603,Q61029,Q61033,Q61144,Q6DVA0,Q6PB66,Q6ZQE4,Q71B07,Q71KT5,Q80W54,Q8BH07,Q8BJS4,Q8BUN5,Q8BXL9,Q8C0L0,Q8C1E7,Q8VC65,Q921T2,Q923E4,Q9D2V8,Q9D666,Q9DBS1,Q9EQY0,Q9WU40,…	4.98843e-77	1.66676e-73	0.669439
GO:0005740	mitochondrial envelope	C	401	669	2819	10315	0.142249	0.064857	over	Q9DB20,Q9DCX2,P56382,P56480,Q03265,Q91VR2,Q9D3D9,P03930,P56135,P56383,P97450,Q06185,Q9CPQ8,Q9CQQ7,A0A6I8MWZ8,O88441,P47802,Q5U458,Q8BGH2,Q78YY6,Q9CQV1,Q9CQV7,F7ASU3,G3UX26,O08528,O08715,O08734,O35129,P04925,P16460,P17710,P23242,P41216,P48962,P50637,P67778,P70296,P70444,P97287,P97742,Q07813,Q3KNM2,Q3TL44,Q3UN04,Q52KF3,Q571M0,Q5EBQ0,Q5SV80,Q60930,Q60931,Q60932,Q61586,Q64133,Q64516,Q6A058,Q6X893,Q79…	Q9DB20,Q9DCX2,P56382,P56480,Q03265,Q91VR2,Q9D3D9,P03930,P56135,P56383,P97450,Q06185,Q9CPQ8,Q9CQQ7,A0A6I8MWZ8,D3YTP3,O88441,P47802,Q5U458,Q8BGH2,O88396,Q78YY6,Q99LP6,Q9CQV1,Q9CQV7,A0A5H1ZRL1,B8ZXI1,E9PWM3,F7ASU3,G3UX26,O08528,O08715,O08734,O35129,O35387,O35425,O55003,O55022,O55126,P04925,P10417,P15532,P16330,P16460,P16951,P17710,P23242,P41216,P48962,P49282,P50637,P54265,P56395,P58281,P61807,P63087…	4.80224e-75	1.28364e-71	0.599402
GO:0098800	inner mitochondrial membrane protein complex	C	117	130	2819	10315	0.0415041	0.012603	over	Q9DB20,Q9DCX2,P56382,P56480,Q03265,Q91VR2,Q9D3D9,P03930,P56135,P56383,P97450,Q06185,Q9CPQ8,Q9CQQ7,Q78YY6,Q9CQV1,Q9CQV7,Q8CCM6,Q9D880,Q9WTQ8,Q9Z0V7,Q9Z0V8,Q3ULF4,Q8JZQ2,Q920A7,O09111,P03888,P03893,P03899,P03911,P03921,P0DN34,P52503,Q3UIU2,Q62425,Q7TMF3,Q8BK30,Q8K3J1,Q91VD9,Q91WD5,Q91YT0,Q99LC3,Q99LY9,Q9CPP6,Q9CPU2,Q9CQ00,Q9CQ54,Q9CQ75,Q9CQ91,Q9CQC7,Q9CQH3,Q9CQJ8,Q9CQZ5,Q9CQZ6,Q9CR21,Q9CR61,Q9CXZ1,…	Q9DB20,Q9DCX2,P56382,P56480,Q03265,Q91VR2,Q9D3D9,P03930,P56135,P56383,P97450,Q06185,Q9CPQ8,Q9CQQ7,O88396,Q78YY6,Q99LP6,Q9CQV1,Q9CQV7,P60603,Q8CCM6,Q9D880,Q9WTQ8,Q9Z0V7,Q9Z0V8,Q3ULF4,Q8JZQ2,Q920A7,O09111,O35683,P03888,P03893,P03899,P03911,P03921,P0DN34,P52503,Q3TQB2,Q3U422,Q3UIU2,Q62425,Q7TMF3,Q8BK30,Q8K3J1,Q91VD9,Q91WD5,Q91YT0,Q99LC3,Q99LY9,Q9CPP6,Q9CPU2,Q9CQ00,Q9CQ54,Q9CQ75,Q9CQ91,Q9CQC7,Q9CQH3,…	1.01846e-51	2.26863e-48	0.9
GO:0031974	membrane-enclosed lumen	C	1260	3466	2819	10315	0.446967	0.336016	over	O09106,O55128,O88574,O88895,P70288,P70349,Q5SQF8,Q60520,Q60972,Q60973,Q61686,Q69ZK6,Q6ZPY7,Q8BHJ5,Q8C2B3,Q8CFE3,Q8VI24,Q99LB0,Q99N13,Q9QXE7,Q9R190,Q9WU42,Q9Z2E1,B2RWS6,P45481,P61965,Q5SVQ0,Q61191,Q80TG1,Q80YV3,Q8BQR4,Q8C0D7,Q91WQ5,A2AWT3,Q5DU02,Q62311,Q8BU36,Q8K0H5,Q8VE65,Q8VI33,Q921M3,Q923D4,Q9CZV5,Q9JIX0,P56960,Q7TQK4,Q8BTW3,Q8VBV3,Q921I9,Q9CRA8,Q9CSH3,Q9CZU3,Q9D0M0,Q9D753,Q9DAA6,Q9DBY8,Q9JHI7,…	E9Q2I4,O09106,O55128,O88574,O88895,P70288,P70349,Q3U0X6,Q5SQF8,Q60520,Q60972,Q60973,Q60974,Q61686,Q69ZK6,Q6NZM9,Q6P3E7,Q6PCM1,Q6PGA0,Q6ZPK0,Q6ZPY7,Q80TZ9,Q8BHJ5,Q8BXJ2,Q8C2B3,Q8C796,Q8CBD1,Q8CFE3,Q8VH37,Q8VI24,Q99LB0,Q99N13,Q9QXE7,Q9R190,Q9WU42,Q9Z2E1,Q9Z2V5,Q9Z2V6,P29037,P97357,A2RSY1,B2KF05,B2RRD7,B2RUA4,B2RWS6,P45481,P61965,Q2VPQ9,Q5SVQ0,Q61191,Q6IE82,Q6ZPI0,Q80TG1,Q80YV3,Q8BLG0,Q8BQR4,Q8C0D7,…	1.78345e-47	2.97947e-44	0.363531
GO:0043233	organelle lumen	C	1260	3466	2819	10315	0.446967	0.336016	over	O09106,O55128,O88574,O88895,P70288,P70349,Q5SQF8,Q60520,Q60972,Q60973,Q61686,Q69ZK6,Q6ZPY7,Q8BHJ5,Q8C2B3,Q8CFE3,Q8VI24,Q99LB0,Q99N13,Q9QXE7,Q9R190,Q9WU42,Q9Z2E1,B2RWS6,P45481,P61965,Q5SVQ0,Q61191,Q80TG1,Q80YV3,Q8BQR4,Q8C0D7,Q91WQ5,A2AWT3,Q5DU02,Q62311,Q8BU36,Q8K0H5,Q8VE65,Q8VI33,Q921M3,Q923D4,Q9CZV5,Q9JIX0,P56960,Q7TQK4,Q8BTW3,Q8VBV3,Q921I9,Q9CRA8,Q9CSH3,Q9CZU3,Q9D0M0,Q9D753,Q9DAA6,Q9DBY8,Q9JHI7,…	E9Q2I4,O09106,O55128,O88574,O88895,P70288,P70349,Q3U0X6,Q5SQF8,Q60520,Q60972,Q60973,Q60974,Q61686,Q69ZK6,Q6NZM9,Q6P3E7,Q6PCM1,Q6PGA0,Q6ZPK0,Q6ZPY7,Q80TZ9,Q8BHJ5,Q8BXJ2,Q8C2B3,Q8C796,Q8CBD1,Q8CFE3,Q8VH37,Q8VI24,Q99LB0,Q99N13,Q9QXE7,Q9R190,Q9WU42,Q9Z2E1,Q9Z2V5,Q9Z2V6,P29037,P97357,A2RSY1,B2KF05,B2RRD7,B2RUA4,B2RWS6,P45481,P61965,Q2VPQ9,Q5SVQ0,Q61191,Q6IE82,Q6ZPI0,Q80TG1,Q80YV3,Q8BLG0,Q8BQR4,Q8C0D7,…	1.78345e-47	2.97947e-44	0.363531
GO:0070013	intracellular organelle lumen	C	1259	3465	2819	10315	0.446612	0.335919	over	O09106,O55128,O88574,O88895,P70288,P70349,Q5SQF8,Q60520,Q60972,Q60973,Q61686,Q69ZK6,Q6ZPY7,Q8BHJ5,Q8C2B3,Q8CFE3,Q8VI24,Q99LB0,Q99N13,Q9QXE7,Q9R190,Q9WU42,Q9Z2E1,B2RWS6,P45481,P61965,Q5SVQ0,Q61191,Q80TG1,Q80YV3,Q8BQR4,Q8C0D7,Q91WQ5,A2AWT3,Q5DU02,Q62311,Q8BU36,Q8K0H5,Q8VE65,Q8VI33,Q921M3,Q923D4,Q9CZV5,Q9JIX0,P56960,Q7TQK4,Q8BTW3,Q8VBV3,Q921I9,Q9CRA8,Q9CSH3,Q9CZU3,Q9D0M0,Q9D753,Q9DAA6,Q9DBY8,Q9JHI7,…	E9Q2I4,O09106,O55128,O88574,O88895,P70288,P70349,Q3U0X6,Q5SQF8,Q60520,Q60972,Q60973,Q60974,Q61686,Q69ZK6,Q6NZM9,Q6P3E7,Q6PCM1,Q6PGA0,Q6ZPK0,Q6ZPY7,Q80TZ9,Q8BHJ5,Q8BXJ2,Q8C2B3,Q8C796,Q8CBD1,Q8CFE3,Q8VH37,Q8VI24,Q99LB0,Q99N13,Q9QXE7,Q9R190,Q9WU42,Q9Z2E1,Q9Z2V5,Q9Z2V6,P29037,P97357,A2RSY1,B2KF05,B2RRD7,B2RUA4,B2RWS6,P45481,P61965,Q2VPQ9,Q5SVQ0,Q61191,Q6IE82,Q6ZPI0,Q80TG1,Q80YV3,Q8BLG0,Q8BQR4,Q8C0D7,…	2.85119e-47	4.23402e-44	0.363348
GO:0031975	envelope	C	477	1028	2819	10315	0.169209	0.0996607	over	Q9DB20,Q9DCX2,P56382,P56480,Q03265,Q91VR2,Q9D3D9,P03930,P56135,P56383,P97450,Q06185,Q9CPQ8,Q9CQQ7,A0A6I8MWZ8,O88441,P47802,Q5U458,Q8BGH2,Q78YY6,Q9CQV1,Q9CQV7,A2RST1,E9Q9K8,O54940,P07742,P08226,P0DW87,P11103,P14069,P14733,P15208,P21619,P23198,P33609,P48678,P49586,P58742,P62827,P63280,P97384,Q07076,Q07813,Q4FZC9,Q61033,Q6P542,Q6PHZ5,Q6VNB8,Q6ZQH8,Q6ZWR6,Q80TN7,Q8BH02,Q8BJS4,Q8K2Q7,Q8K4B0,Q923E4,Q9C…	Q9DB20,Q9DCX2,P56382,P56480,Q03265,Q91VR2,Q9D3D9,P03930,P56135,P56383,P97450,Q06185,Q9CPQ8,Q9CQQ7,A0A6I8MWZ8,D3YTP3,O88441,P47802,Q5U458,Q8BGH2,O88396,Q78YY6,Q99LP6,Q9CQV1,Q9CQV7,A0A0G2JEP0,A0A0J9YUD5,A2A8U2,A2RST1,B7ZN52,E9PYF4,E9Q3G8,E9Q3P4,E9Q401,E9Q9K8,E9QL43,F6W8R9,F6ZDS4,O08539,O08579,O08788,O35604,O54940,O54962,O55003,O55242,O70325,P07742,P08226,P0DW87,P11103,P11157,P11881,P14069,P14211,P1…	1.67286e-43	2.03253e-40	0.464008
GO:0031967	organelle envelope	C	477	1028	2819	10315	0.169209	0.0996607	over	Q9DB20,Q9DCX2,P56382,P56480,Q03265,Q91VR2,Q9D3D9,P03930,P56135,P56383,P97450,Q06185,Q9CPQ8,Q9CQQ7,A0A6I8MWZ8,O88441,P47802,Q5U458,Q8BGH2,Q78YY6,Q9CQV1,Q9CQV7,A2RST1,E9Q9K8,O54940,P07742,P08226,P0DW87,P11103,P14069,P14733,P15208,P21619,P23198,P33609,P48678,P49586,P58742,P62827,P63280,P97384,Q07076,Q07813,Q4FZC9,Q61033,Q6P542,Q6PHZ5,Q6VNB8,Q6ZQH8,Q6ZWR6,Q80TN7,Q8BH02,Q8BJS4,Q8K2Q7,Q8K4B0,Q923E4,Q9C…	Q9DB20,Q9DCX2,P56382,P56480,Q03265,Q91VR2,Q9D3D9,P03930,P56135,P56383,P97450,Q06185,Q9CPQ8,Q9CQQ7,A0A6I8MWZ8,D3YTP3,O88441,P47802,Q5U458,Q8BGH2,O88396,Q78YY6,Q99LP6,Q9CQV1,Q9CQV7,A0A0G2JEP0,A0A0J9YUD5,A2A8U2,A2RST1,B7ZN52,E9PYF4,E9Q3G8,E9Q3P4,E9Q401,E9Q9K8,E9QL43,F6W8R9,F6ZDS4,O08539,O08579,O08788,O35604,O54940,O54962,O55003,O55242,O70325,P07742,P08226,P0DW87,P11103,P11157,P11881,P14069,P14211,P1…	1.67286e-43	2.03253e-40	0.464008
GO:0006396	RNA processing	P	400	820	2819	10315	0.141894	0.0794959	over	Q99J25,O35900,Q8CCF0,Q91YR7,Q922U1,Q99KP6,Q99PV0,Q9JLI8,O54781,Q3TIX9,Q3UYV9,Q62203,Q91YE7,Q99NB9,Q9Z1N5,Q9DCD2,Q69ZQ2,Q52KI8,Q8JZX4,Q923B1,Q9DAJ4,Q9R0U0,E9QNN1,O70133,Q3TWW8,Q3UEB3,Q501J6,Q61656,Q69ZA1,Q6PDM2,Q8VIJ6,Q9CQ49,Q9D0B0,B2RY56,G5E924,O55128,O88939,P28659,P61327,P62996,Q3TNH5,Q3UKJ7,Q3UQS8,Q569Z6,Q60749,Q62093,Q6PHZ5,Q8R081,Q8VEK3,Q99M28,Q9CWZ3,Q9ER69,Q9WV02,Q9WVR4,P27048,P62305,P62307,…	Q99J25,O35900,P35123,Q8CCF0,Q91YR7,Q922U1,Q99KP6,Q99PV0,Q9D2V5,Q9JHE7,Q9JLI8,E9PZM7,O54781,O70551,P63154,Q3TIX9,Q3UYV9,Q62203,Q62377,Q8BKT3,Q91YE7,Q99NB9,Q9CQQ4,Q9CX53,Q9Z1N5,Q9D6J3,Q9DCD2,Q69ZQ2,Q8BM39,Q52KI8,Q8BHJ9,Q8JZX4,Q923B1,Q9DAJ4,Q9R0U0,Q6P7W5,Q8BMZ5,Q8C2A2,E9QNN1,O70133,P49312,Q3TWW8,Q3UEB3,Q3USH5,Q501J6,Q61656,Q69ZA1,Q6PDM2,Q7TSY6,Q8VIJ6,Q91VJ5,Q9CQ49,Q9D0B0,Q9D0E1,Q9DBU6,Q9JKP5,Q9Z1Z2,…	1.62003e-42	1.80431e-39	0.487805
GO:0005739	mitochondrion	C	623	1464	2819	10315	0.221	0.141929	over	Q9DB20,Q9DCX2,P56382,P56480,Q03265,Q91VR2,Q9D3D9,P03930,P56135,P56383,P97450,Q06185,Q9CPQ8,Q9CQQ7,A0A6I8MWZ8,O88441,P47802,Q5U458,Q8BGH2,Q78YY6,Q9CQV1,Q9CQV7,Q99MR8,O35465,Q9DCC8,Q9Z2Z6,F7ASU3,G3UX26,O08528,O08715,O08734,O35129,P04925,P16460,P17710,P23242,P41216,P48962,P50637,P67778,P70296,P70444,P97287,P97742,Q07813,Q3KNM2,Q3TL44,Q3UN04,Q52KF3,Q571M0,Q5EBQ0,Q5SV80,Q60930,Q60931,Q60932,Q61586,Q64…	Q9DB20,Q9DCX2,P56382,P56480,Q03265,Q91VR2,Q9D3D9,P03930,P56135,P56383,P97450,Q06185,Q9CPQ8,Q9CQQ7,A0A6I8MWZ8,D3YTP3,O88441,P47802,Q5U458,Q8BGH2,O88396,Q78YY6,Q99LP6,Q9CQV1,Q9CQV7,Q3ULD5,Q99MR8,O35465,P12242,P50171,Q9DC29,Q9DCC8,Q9JK48,Q9Z2Z6,A0A5H1ZRL1,B8ZXI1,E9PWM3,F7ASU3,G3UX26,O08528,O08715,O08734,O35129,O35387,O35425,O55003,O55022,O55126,P04925,P10417,P15532,P16330,P16460,P16951,P17710,P23242…	2.61588e-42	2.68933e-39	0.425546
GO:0140513	nuclear protein-containing complex	C	479	1062	2819	10315	0.169918	0.102957	over	P52431,O09106,O55128,O88574,O88895,P70288,P70349,Q5SQF8,Q60520,Q60972,Q60973,Q61686,Q69ZK6,Q6ZPY7,Q8BHJ5,Q8C2B3,Q8CFE3,Q8VI24,Q99LB0,Q99N13,Q9QXE7,Q9R190,Q9WU42,Q9Z2E1,B2RWS6,P45481,P61965,Q5SVQ0,Q61191,Q80TG1,Q80YV3,Q8BQR4,Q8C0D7,Q91WQ5,A2AWT3,Q5DU02,Q62311,Q8BU36,Q8K0H5,Q8VE65,Q8VI33,Q921M3,Q923D4,Q9CZV5,Q9JIX0,O70445,P46737,Q08297,P56960,Q7TQK4,Q8BTW3,Q8VBV3,Q921I9,Q9CRA8,Q9CSH3,Q9CZU3,Q9D0M0,…	P07903,P35689,P51612,P52431,Q9QZD4,Q64267,P49135,E9Q2I4,O09106,O55128,O88574,O88895,P70288,P70349,Q3U0X6,Q5SQF8,Q60520,Q60972,Q60973,Q60974,Q61686,Q69ZK6,Q6NZM9,Q6P3E7,Q6PCM1,Q6PGA0,Q6ZPK0,Q6ZPY7,Q80TZ9,Q8BHJ5,Q8BXJ2,Q8C2B3,Q8C796,Q8CBD1,Q8CFE3,Q8VH37,Q8VI24,Q99LB0,Q99N13,Q9QXE7,Q9R190,Q9WU42,Q9Z2E1,Q9Z2V5,Q9Z2V6,P29037,P97357,A2RSY1,B2KF05,B2RRD7,B2RUA4,B2RWS6,P45481,P61965,Q2VPQ9,Q5SVQ0,Q61191,…	1.48256e-39	1.41532e-36	0.451036
GO:0034641	cellular nitrogen compound metabolic process	P	1328	3838	2819	10315	0.471089	0.372079	over	F8VPZ5,Q3TN28,Q60596,Q8BJ37,Q8CG47,Q923E4,Q9D842,O08583,Q04692,Q8R3N6,P16460,Q91YI0,Q04899,Q08639,Q3V3A1,Q9ESU6,A2A483,A2A654,A2A7B5,A2AQ19,A2BH40,A2CG63,B1AR17,B2RWS6,E9PYI1,E9Q1A5,E9Q1P8,F7BJB9,F8VPQ2,O08696,O08992,O09106,O55201,O70126,O88574,O88712,O88895,O88904,O88939,P02340,P06537,P09535,P10639,P11103,P13864,P15066,P15806,P17918,P19426,P23198,P25322,P25916,P30282,P30681,P31266,P35601,P42225,…	F8VPZ5,Q3TN28,Q60596,Q7TQC5,Q8BJ37,Q8BTF7,Q8CG47,Q8CG48,Q923E4,Q9D842,O08583,Q04692,Q8R3N6,P70388,P16460,P42859,P97807,Q91YI0,O35495,P49615,P97302,Q04735,Q04899,Q08639,Q3V3A1,Q8BMA5,Q8K0D0,Q8R0K9,Q9ESU6,A0A140LHY5,A0A1I7Q4G8,A0A5F8MQ82,A2A483,A2A485,A2A654,A2A7B5,A2AQ19,A2AQH4,A2BFG8,A2BH40,A2CG63,B1AR17,B1AXD8,B1AY10,B2RUR8,B2RWS6,D2EAC2,D3YXK1,E9PYI1,E9Q1A5,E9Q1P8,E9Q2S7,E9Q3R9,E9Q6A7,E9Q8X5,E9…	7.07819e-37	6.30667e-34	0.346014
GO:0006397	mRNA processing	P	238	428	2819	10315	0.0844271	0.041493	over	O35900,Q8CCF0,Q91YR7,Q922U1,Q99KP6,Q99PV0,Q9JLI8,O54781,Q3TIX9,Q3UYV9,Q62203,Q91YE7,Q99NB9,Q9Z1N5,Q9DCD2,Q69ZQ2,E9QNN1,O70133,Q3TWW8,Q3UEB3,Q501J6,Q61656,Q69ZA1,Q6PDM2,Q8JZX4,Q8VIJ6,Q9CQ49,Q9D0B0,B2RY56,G5E924,O55128,O88939,P28659,P61327,P62996,Q3TNH5,Q3UKJ7,Q3UQS8,Q569Z6,Q60749,Q62093,Q6PHZ5,Q8R081,Q8VEK3,Q99M28,Q9CWZ3,Q9ER69,Q9WV02,Q9WVR4,P27048,P62305,P62307,P62309,P62315,P62317,P62320,Q62241,…	O35900,P35123,Q8CCF0,Q91YR7,Q922U1,Q99KP6,Q99PV0,Q9D2V5,Q9JHE7,Q9JLI8,E9PZM7,O54781,O70551,P63154,Q3TIX9,Q3UYV9,Q62203,Q62377,Q8BKT3,Q91YE7,Q99NB9,Q9CQQ4,Q9CX53,Q9Z1N5,Q9D6J3,Q9DCD2,Q69ZQ2,Q8BM39,E9QNN1,O70133,P49312,Q3TWW8,Q3UEB3,Q3USH5,Q501J6,Q61656,Q69ZA1,Q6PDM2,Q7TSY6,Q8BHJ9,Q8JZX4,Q8VIJ6,Q91VJ5,Q9CQ49,Q9D0B0,Q9D0E1,Q9DBU6,Q9JKP5,Q9Z1Z2,B2RY56,E9Q5K9,G5E924,O55128,O88939,P10085,P17225,P28659,…	2.27055e-36	1.89662e-33	0.556075
GO:0006139	nucleobase-containing compound metabolic process	P	1144	3256	2819	10315	0.405818	0.315657	over	F8VPZ5,Q3TN28,Q60596,Q8BJ37,Q8CG47,Q923E4,Q9D842,O08583,Q04692,Q8R3N6,Q04899,Q08639,Q3V3A1,Q9ESU6,A2A483,A2A654,A2A7B5,A2AQ19,A2BH40,A2CG63,B1AR17,B2RWS6,E9PYI1,E9Q1A5,E9Q1P8,F7BJB9,F8VPQ2,O08696,O08992,O09106,O55201,O70126,O88574,O88712,O88895,O88904,O88939,P02340,P06537,P09535,P10639,P11103,P13864,P15066,P15806,P17918,P19426,P23198,P25322,P25916,P30282,P30681,P31266,P35601,P42225,P45481,P46935,…	F8VPZ5,Q3TN28,Q60596,Q7TQC5,Q8BJ37,Q8BTF7,Q8CG47,Q8CG48,Q923E4,Q9D842,O08583,Q04692,Q8R3N6,P70388,O35495,P49615,P97302,Q04735,Q04899,Q08639,Q3V3A1,Q8BMA5,Q8K0D0,Q8R0K9,Q9ESU6,A0A140LHY5,A0A1I7Q4G8,A0A5F8MQ82,A2A483,A2A485,A2A654,A2A7B5,A2AQ19,A2AQH4,A2BFG8,A2BH40,A2CG63,B1AR17,B1AXD8,B1AY10,B2RUR8,B2RWS6,D2EAC2,D3YXK1,E9PYI1,E9Q1A5,E9Q1P8,E9Q2S7,E9Q3R9,E9Q6A7,E9Q8X5,E9QAG8,F6R9A8,F6ZDS4,F7BJB9,F8…	5.41334e-33	4.25584e-30	0.351351
GO:0031981	nuclear lumen	C	1076	3033	2819	10315	0.381696	0.294038	over	O09106,O55128,O88574,O88895,P70288,P70349,Q5SQF8,Q60520,Q60972,Q60973,Q61686,Q69ZK6,Q6ZPY7,Q8BHJ5,Q8C2B3,Q8CFE3,Q8VI24,Q99LB0,Q99N13,Q9QXE7,Q9R190,Q9WU42,Q9Z2E1,B2RWS6,P45481,P61965,Q5SVQ0,Q61191,Q80TG1,Q80YV3,Q8BQR4,Q8C0D7,Q91WQ5,A2AWT3,Q5DU02,Q62311,Q8BU36,Q8K0H5,Q8VE65,Q8VI33,Q921M3,Q923D4,Q9CZV5,Q9JIX0,P56960,Q7TQK4,Q8BTW3,Q8VBV3,Q921I9,Q9CRA8,Q9CSH3,Q9CZU3,Q9D0M0,Q9D753,Q9DAA6,Q9DBY8,Q9JHI7,…	E9Q2I4,O09106,O55128,O88574,O88895,P70288,P70349,Q3U0X6,Q5SQF8,Q60520,Q60972,Q60973,Q60974,Q61686,Q69ZK6,Q6NZM9,Q6P3E7,Q6PCM1,Q6PGA0,Q6ZPK0,Q6ZPY7,Q80TZ9,Q8BHJ5,Q8BXJ2,Q8C2B3,Q8C796,Q8CBD1,Q8CFE3,Q8VH37,Q8VI24,Q99LB0,Q99N13,Q9QXE7,Q9R190,Q9WU42,Q9Z2E1,Q9Z2V5,Q9Z2V6,P29037,P97357,A2RSY1,B2KF05,B2RRD7,B2RUA4,B2RWS6,P45481,P61965,Q2VPQ9,Q5SVQ0,Q61191,Q6IE82,Q6ZPI0,Q80TG1,Q80YV3,Q8BLG0,Q8BQR4,Q8C0D7,…	2.25982e-32	1.67792e-29	0.354764
GO:0046483	heterocycle metabolic process	P	1169	3359	2819	10315	0.414686	0.325642	over	F8VPZ5,Q3TN28,Q60596,Q8BJ37,Q8CG47,Q923E4,Q9D842,O08583,Q04692,Q8R3N6,Q04899,Q08639,Q3V3A1,Q9ESU6,A2A483,A2A654,A2A7B5,A2AQ19,A2BH40,A2CG63,B1AR17,B2RWS6,E9PYI1,E9Q1A5,E9Q1P8,F7BJB9,F8VPQ2,O08696,O08992,O09106,O55201,O70126,O88574,O88712,O88895,O88904,O88939,P02340,P06537,P09535,P10639,P11103,P13864,P15066,P15806,P17918,P19426,P23198,P25322,P25916,P30282,P30681,P31266,P35601,P42225,P45481,P46935,…	F8VPZ5,Q3TN28,Q60596,Q7TQC5,Q8BJ37,Q8BTF7,Q8CG47,Q8CG48,Q923E4,Q9D842,O08583,Q04692,Q8R3N6,P70388,O35495,P49615,P97302,Q04735,Q04899,Q08639,Q3V3A1,Q8BMA5,Q8K0D0,Q8R0K9,Q9ESU6,A0A140LHY5,A0A1I7Q4G8,A0A5F8MQ82,A2A483,A2A485,A2A654,A2A7B5,A2AQ19,A2AQH4,A2BFG8,A2BH40,A2CG63,B1AR17,B1AXD8,B1AY10,B2RUR8,B2RWS6,D2EAC2,D3YXK1,E9PYI1,E9Q1A5,E9Q1P8,E9Q2S7,E9Q3R9,E9Q6A7,E9Q8X5,E9QAG8,F6R9A8,F6ZDS4,F7BJB9,F8…	8.49916e-32	5.88664e-29	0.34802
GO:0006725	cellular aromatic compound metabolic process	P	1173	3373	2819	10315	0.416105	0.327	over	F8VPZ5,Q3TN28,Q60596,Q8BJ37,Q8CG47,Q923E4,Q9D842,O08583,Q04692,Q8R3N6,Q04899,Q08639,Q3V3A1,Q9ESU6,A2A483,A2A654,A2A7B5,A2AQ19,A2BH40,A2CG63,B1AR17,B2RWS6,E9PYI1,E9Q1A5,E9Q1P8,F7BJB9,F8VPQ2,O08696,O08992,O09106,O55201,O70126,O88574,O88712,O88895,O88904,O88939,P02340,P06537,P09535,P10639,P11103,P13864,P15066,P15806,P17918,P19426,P23198,P25322,P25916,P30282,P30681,P31266,P35601,P42225,P45481,P46935,…	F8VPZ5,Q3TN28,Q60596,Q7TQC5,Q8BJ37,Q8BTF7,Q8CG47,Q8CG48,Q923E4,Q9D842,O08583,Q04692,Q8R3N6,P70388,O35495,P49615,P97302,Q04735,Q04899,Q08639,Q3V3A1,Q8BMA5,Q8K0D0,Q8R0K9,Q9ESU6,A0A140LHY5,A0A1I7Q4G8,A0A5F8MQ82,A2A483,A2A485,A2A654,A2A7B5,A2AQ19,A2AQH4,A2BFG8,A2BH40,A2CG63,B1AR17,B1AXD8,B1AY10,B2RUR8,B2RWS6,D2EAC2,D3YXK1,E9PYI1,E9Q1A5,E9Q1P8,E9Q2S7,E9Q3R9,E9Q6A7,E9Q8X5,E9QAG8,F6R9A8,F6ZDS4,F7BJB9,F8…	8.80904e-32	5.88664e-29	0.347762
GO:0008380	RNA splicing	P	215	392	2819	10315	0.0762682	0.0380029	over	O35900,Q8CCF0,Q91YR7,Q922U1,Q99KP6,Q99PV0,Q9JLI8,O54781,Q3TIX9,Q3UYV9,Q62203,Q91YE7,Q99NB9,Q9Z1N5,Q9DCD2,Q69ZQ2,Q52KI8,Q8JZX4,Q923B1,Q9DAJ4,Q9R0U0,E9QNN1,O70133,Q3TWW8,Q3UEB3,Q501J6,Q61656,Q69ZA1,Q6PDM2,Q8VIJ6,Q9CQ49,Q9D0B0,B2RY56,G5E924,O55128,O88939,P28659,P61327,P62996,Q3TNH5,Q3UKJ7,Q3UQS8,Q569Z6,Q60749,Q62093,Q6PHZ5,Q8R081,Q8VEK3,Q99M28,Q9CWZ3,Q9ER69,Q9WV02,Q9WVR4,P27048,P62305,P62307,P62309,…	O35900,P35123,Q8CCF0,Q91YR7,Q922U1,Q99KP6,Q99PV0,Q9D2V5,Q9JHE7,Q9JLI8,E9PZM7,O54781,O70551,P63154,Q3TIX9,Q3UYV9,Q62203,Q62377,Q8BKT3,Q91YE7,Q99NB9,Q9CQQ4,Q9CX53,Q9Z1N5,Q9D6J3,Q9DCD2,Q69ZQ2,Q8BM39,Q52KI8,Q8BHJ9,Q8JZX4,Q923B1,Q9DAJ4,Q9R0U0,Q6P7W5,Q8BMZ5,Q8C2A2,E9QNN1,O70133,P49312,Q3TWW8,Q3UEB3,Q3USH5,Q501J6,Q61656,Q69ZA1,Q6PDM2,Q7TSY6,Q8VIJ6,Q91VJ5,Q9CQ49,Q9D0B0,Q9D0E1,Q9DBU6,Q9JKP5,Q9Z1Z2,B2RY56,…	1.03494e-31	6.58665e-29	0.548469
GO:0032543	mitochondrial translation	P	98	129	2819	10315	0.0347641	0.0125061	over	Q91YJ5,Q8BFR5,Q8K0D5,Q9CY73,Q9CZR8,Q8R035,Q9CXJ1,P0CB42,Q6PB66,Q9CWV0,A0A2I3BQS8,Q3UFY8,Q8BK72,Q8CI78,Q922E6,Q9CYF5,Q9CZ57,Q9D2R6,Q14CH7,Q8BYL4,O35680,O35972,P58064,Q14C51,Q3TBW2,Q3U186,Q3UK51,Q80X85,Q80ZK0,Q80ZS3,Q8BJZ4,Q8BU88,Q8C2E4,Q8CBY0,Q8JZS9,Q8K2M0,Q8K2Y7,Q8R2L5,Q8R2Q4,Q8VDC0,Q8VDT9,Q8VE22,Q921S7,Q924T2,Q99JT1,Q99N84,Q99N85,Q99N87,Q99N89,Q99N91,Q99N92,Q99N93,Q99N94,Q99N95,Q99N96,Q9CPR5,Q9C…	Q91YJ5,Q9CZD5,Q8BFR5,Q8K0D5,Q9CY73,Q9CZR8,Q8BJU9,Q8R035,Q9CXJ1,A2AFK4,P0CB42,Q6PB66,Q8K0Z7,Q8R2R6,Q9CZN7,Q9CWV0,A0A2I3BQS8,A2AUU0,O35658,Q14AI6,Q3UFY8,Q8BK72,Q8BSN9,Q8BTW8,Q8CI78,Q91WG3,Q922E6,Q99KS2,Q9CQY6,Q9CWX4,Q9CYF5,Q9CZ57,Q9D2R6,Q14CH7,Q8BIP0,Q9CZD3,Q9JJL8,Q9CYK1,Q8BYL4,O35680,O35972,P58059,P58064,Q14C51,Q3TBW2,Q3U186,Q3UK51,Q5RL20,Q61035,Q61733,Q80X85,Q80ZK0,Q80ZS3,Q8BIJ6,Q8BJZ4,Q8BU88,Q8C…	8.55913e-31	5.19967e-28	0.75969
GO:0140053	mitochondrial gene expression	P	112	159	2819	10315	0.0397304	0.0154144	over	Q7TMV3,Q91YM4,Q922E6,Q3UFY8,Q80YD1,Q3TL26,Q5SSK3,Q8BKF1,Q9DB15,Q9WVH4,Q8JZM0,Q8BKY8,O35680,O35972,P58064,Q14C51,Q3TBW2,Q3U186,Q3UK51,Q80X85,Q80ZK0,Q80ZS3,Q8BJZ4,Q8BK72,Q8BU88,Q8C2E4,Q8CBY0,Q8JZS9,Q8K2M0,Q8K2Y7,Q8R035,Q8R2L5,Q8R2Q4,Q8VDC0,Q8VDT9,Q8VE22,Q921S7,Q924T2,Q99JT1,Q99N84,Q99N85,Q99N87,Q99N89,Q99N91,Q99N92,Q99N93,Q99N94,Q99N95,Q99N96,Q9CPR5,Q9CPV3,Q9CPX7,Q9CPY1,Q9CQ06,Q9CQ40,Q9CQA6,Q9CQE3,…	Q6DI86,Q7TMV3,Q8BSN9,Q91YM4,Q922E6,Q3UFY8,Q8K1R3,Q80YD1,P40630,Q3TL26,Q5SSK3,Q8BKF1,Q8BVN4,Q8CIW5,Q8R3J4,Q9DB15,Q9WVH4,Q8JZM0,Q8BKY8,Q9D110,O35680,O35972,P58059,P58064,Q14C51,Q3TBW2,Q3U186,Q3UK51,Q5RL20,Q61035,Q61733,Q80X85,Q80ZK0,Q80ZS3,Q8BIJ6,Q8BJZ4,Q8BK72,Q8BU88,Q8C2E4,Q8CBY0,Q8JZS9,Q8K2M0,Q8K2Y7,Q8R035,Q8R2L5,Q8R2Q4,Q8R2R6,Q8VDC0,Q8VDT9,Q8VE22,Q921S7,Q924T2,Q99JT1,Q99N84,Q99N85,Q99N87,Q99N89,…	5.20355e-30	3.02372e-27	0.704403
GO:0006119	oxidative phosphorylation	P	94	123	2819	10315	0.0333452	0.0119244	over	P48771,Q61387,Q9QZQ8,P03888,P03893,P03899,P03911,P03921,P52503,Q3UIU2,Q78YY6,Q8K3J1,Q91VD9,Q91WD5,Q91YT0,Q99LC3,Q9CQ54,Q9CQJ8,Q9CWX2,Q9D6J5,Q9D6J6,Q9DC70,Q9DCJ5,Q9DCT2,Q9Z1P6,Q8K2B3,Q9CQA3,Q9CXV1,Q9CZB0,P00158,P99028,Q8R1I1,Q9CQ69,Q9CR68,Q9CZ13,Q9D0M3,Q9D855,Q9DB77,P00397,P00416,P12787,P17665,P19536,P19783,P43024,Q3V384,Q99KD6,Q5HZI9,P00405,P70444,P97478,Q791V5,Q7TMF3,Q8BK30,O09111,P03930,P0DN34,…	P48410,P48771,P56392,Q61387,Q64430,Q9CQY6,Q9CZN7,Q9QZQ8,Q9WUR9,O08749,P03888,P03893,P03899,P03911,P03921,P52503,Q3UIU2,Q78YY6,Q8K1Z0,Q8K3J1,Q91VD9,Q91WD5,Q91YT0,Q99LC3,Q9CQ54,Q9CQJ8,Q9CWX2,Q9D6J5,Q9D6J6,Q9DC70,Q9DCJ5,Q9DCT2,Q9Z1P6,Q8C6I2,Q8K2B3,Q9CQA3,Q9CXV1,Q9CZB0,P00158,P62897,P99028,Q8K2T4,Q8R1I1,Q9CPX8,Q9CQ69,Q9CR68,Q9CZ13,Q9D0M3,Q9D855,Q9DB77,P00397,P00416,P12787,P17665,P19536,P19783,P43024,…	6.12962e-30	3.41343e-27	0.764228
GO:0005654	nucleoplasm	C	962	2683	2819	10315	0.341256	0.260107	over	O09106,O55128,O88574,O88895,P70288,P70349,Q5SQF8,Q60520,Q60972,Q60973,Q61686,Q69ZK6,Q6ZPY7,Q8BHJ5,Q8C2B3,Q8CFE3,Q8VI24,Q99LB0,Q99N13,Q9QXE7,Q9R190,Q9WU42,Q9Z2E1,B2RWS6,P45481,P61965,Q5SVQ0,Q61191,Q80TG1,Q80YV3,Q8BQR4,Q8C0D7,Q91WQ5,A2AWT3,Q5DU02,Q62311,Q8BU36,Q8K0H5,Q8VE65,Q8VI33,Q921M3,Q923D4,Q9CZV5,Q9JIX0,Q99LZ3,Q9CY94,P97822,Q8CHK4,Q8R331,Q9D864,Q4VBE8,Q9JK30,P08775,P60898,P61219,P62488,P62876,…	E9Q2I4,O09106,O55128,O88574,O88895,P70288,P70349,Q3U0X6,Q5SQF8,Q60520,Q60972,Q60973,Q60974,Q61686,Q69ZK6,Q6NZM9,Q6P3E7,Q6PCM1,Q6PGA0,Q6ZPK0,Q6ZPY7,Q80TZ9,Q8BHJ5,Q8BXJ2,Q8C2B3,Q8C796,Q8CBD1,Q8CFE3,Q8VH37,Q8VI24,Q99LB0,Q99N13,Q9QXE7,Q9R190,Q9WU42,Q9Z2E1,Q9Z2V5,Q9Z2V6,A2RSY1,B2KF05,B2RRD7,B2RUA4,B2RWS6,P45481,P61965,Q2VPQ9,Q5SVQ0,Q61191,Q6IE82,Q6ZPI0,Q80TG1,Q80YV3,Q8BLG0,Q8BQR4,Q8C0D7,Q8CGY8,Q91WQ5,…	6.42425e-30	3.43441e-27	0.358554
GO:0098803	respiratory chain complex	C	69	78	2819	10315	0.0244768	0.0075618	over	O09111,P03888,P03893,P03899,P03911,P03921,P0DN34,P52503,Q3UIU2,Q62425,Q7TMF3,Q8BK30,Q8K3J1,Q91VD9,Q91WD5,Q91YT0,Q99LC3,Q99LY9,Q9CPP6,Q9CPU2,Q9CQ00,Q9CQ54,Q9CQ75,Q9CQ91,Q9CQC7,Q9CQH3,Q9CQJ8,Q9CQZ5,Q9CQZ6,Q9CR21,Q9CR61,Q9CXZ1,Q9D6J5,Q9D6J6,Q9D8B4,Q9DC69,Q9DC70,Q9DCJ5,Q9DCS9,Q9DCT2,Q9ERS2,Q9Z1P6,Q8K2B3,Q9CQA3,Q9CXV1,Q9CZB0,P00158,P00397,P99028,Q8R1I1,Q9CQ69,Q9CR68,Q9CZ13,Q9D0M3,Q9D855,Q9DB77,P00405,…	O09111,O35683,P03888,P03893,P03899,P03911,P03921,P0DN34,P52503,Q3TQB2,Q3U422,Q3UIU2,Q62425,Q7TMF3,Q8BK30,Q8K3J1,Q91VD9,Q91WD5,Q91YT0,Q99LC3,Q99LY9,Q9CPP6,Q9CPU2,Q9CQ00,Q9CQ54,Q9CQ75,Q9CQ91,Q9CQC7,Q9CQH3,Q9CQJ8,Q9CQZ5,Q9CQZ6,Q9CR21,Q9CR61,Q9CXZ1,Q9D6J5,Q9D6J6,Q9D7K5,Q9D8B4,Q9DC69,Q9DC70,Q9DCJ5,Q9DCS9,Q9DCT2,Q9ERS2,Q9Z1P6,Q8K2B3,Q9CQA3,Q9CXV1,Q9CZB0,P00158,P00397,P99028,Q8K2T4,Q8R1I1,Q9CPX8,Q9CQ69,…	8.34685e-30	4.13169e-27	0.884615
GO:0005746	mitochondrial respirasome	C	69	78	2819	10315	0.0244768	0.0075618	over	O09111,P03888,P03893,P03899,P03911,P03921,P0DN34,P52503,Q3UIU2,Q62425,Q7TMF3,Q8BK30,Q8K3J1,Q91VD9,Q91WD5,Q91YT0,Q99LC3,Q99LY9,Q9CPP6,Q9CPU2,Q9CQ00,Q9CQ54,Q9CQ75,Q9CQ91,Q9CQC7,Q9CQH3,Q9CQJ8,Q9CQZ5,Q9CQZ6,Q9CR21,Q9CR61,Q9CXZ1,Q9D6J5,Q9D6J6,Q9D8B4,Q9DC69,Q9DC70,Q9DCJ5,Q9DCS9,Q9DCT2,Q9ERS2,Q9Z1P6,Q8K2B3,Q9CQA3,Q9CXV1,Q9CZB0,P00158,P00397,P99028,Q8R1I1,Q9CQ69,Q9CR68,Q9CZ13,Q9D0M3,Q9D855,Q9DB77,P00405,…	O09111,O35683,P03888,P03893,P03899,P03911,P03921,P0DN34,P52503,Q3TQB2,Q3U422,Q3UIU2,Q62425,Q7TMF3,Q8BK30,Q8K3J1,Q91VD9,Q91WD5,Q91YT0,Q99LC3,Q99LY9,Q9CPP6,Q9CPU2,Q9CQ00,Q9CQ54,Q9CQ75,Q9CQ91,Q9CQC7,Q9CQH3,Q9CQJ8,Q9CQZ5,Q9CQZ6,Q9CR21,Q9CR61,Q9CXZ1,Q9D6J5,Q9D6J6,Q9D7K5,Q9D8B4,Q9DC69,Q9DC70,Q9DCJ5,Q9DCS9,Q9DCT2,Q9ERS2,Q9Z1P6,Q8K2B3,Q9CQA3,Q9CXV1,Q9CZB0,P00158,P00397,P99028,Q8K2T4,Q8R1I1,Q9CPX8,Q9CQ69,…	8.34685e-30	4.13169e-27	0.884615
GO:1901360	organic cyclic compound metabolic process	P	1200	3499	2819	10315	0.425683	0.339215	over	F8VPZ5,Q3TN28,Q60596,Q8BJ37,Q8CG47,Q923E4,Q9D842,O08583,Q04692,Q8R3N6,Q04899,Q08639,Q3V3A1,Q9ESU6,A2A483,A2A654,A2A7B5,A2AQ19,A2BH40,A2CG63,B1AR17,B2RWS6,E9PYI1,E9Q1A5,E9Q1P8,F7BJB9,F8VPQ2,O08696,O08992,O09106,O55201,O70126,O88574,O88712,O88895,O88904,O88939,P02340,P06537,P09535,P10639,P11103,P13864,P15066,P15806,P17918,P19426,P23198,P25322,P25916,P30282,P30681,P31266,P35601,P42225,P45481,P46935,…	F8VPZ5,Q3TN28,Q60596,Q7TQC5,Q8BJ37,Q8BTF7,Q8CG47,Q8CG48,Q923E4,Q9D842,O08583,Q04692,Q8R3N6,P70388,O35495,P49615,P97302,Q04735,Q04899,Q08639,Q3V3A1,Q8BMA5,Q8K0D0,Q8R0K9,Q9ESU6,A0A140LHY5,A0A1I7Q4G8,A0A5F8MQ82,A2A483,A2A485,A2A654,A2A7B5,A2AQ19,A2AQH4,A2BFG8,A2BH40,A2CG63,B1AR17,B1AXD8,B1AY10,B2RUR8,B2RWS6,D2EAC2,D3YXK1,E9PYI1,E9Q1A5,E9Q1P8,E9Q2S7,E9Q3R9,E9Q6A7,E9Q8X5,E9QAG8,F6R9A8,F6ZDS4,F7BJB9,F8…	1.331e-29	6.35315e-27	0.342955
GO:0015986	proton motive force-driven ATP synthesis	P	60	64	2819	10315	0.0212841	0.00620456	over	O09111,P03888,P03893,P03899,P03911,P03921,P03930,P0DN34,P52503,P56135,P56382,P56480,P97450,Q03265,Q06185,Q3UIU2,Q7TMF3,Q8BK30,Q8K2B3,Q8K3J1,Q91VD9,Q91VR2,Q91WD5,Q91YT0,Q99JB2,Q99LC3,Q99LY9,Q9CPP6,Q9CPU2,Q9CQ54,Q9CQ75,Q9CQ91,Q9CQA3,Q9CQC7,Q9CQH3,Q9CQJ8,Q9CQQ7,Q9CQZ5,Q9CQZ6,Q9CR21,Q9CR61,Q9CXV1,Q9CXZ1,Q9CZB0,Q9D3D9,Q9D6J5,Q9D6J6,Q9D8B4,Q9DB20,Q9DC69,Q9DC70,Q9DCJ5,Q9DCS9,Q9DCT2,Q9DCX2,Q9ERS2,Q9Z1P6,…	O09111,O35683,P00848,P03888,P03893,P03899,P03911,P03921,P03930,P0DN34,P52503,P56135,P56382,P56480,P97450,Q03265,Q06185,Q3UIU2,Q7TMF3,Q8BK30,Q8K2B3,Q8K3J1,Q91VD9,Q91VR2,Q91WD5,Q91YT0,Q99JB2,Q99LC3,Q99LY9,Q9CPP6,Q9CPU2,Q9CQ54,Q9CQ75,Q9CQ91,Q9CQA3,Q9CQC7,Q9CQH3,Q9CQJ8,Q9CQQ7,Q9CQZ5,Q9CQZ6,Q9CR21,Q9CR61,Q9CXV1,Q9CXZ1,Q9CZB0,Q9D3D9,Q9D6J5,Q9D6J6,Q9D8B4,Q9DB20,Q9DC69,Q9DC70,Q9DCJ5,Q9DCS9,Q9DCT2,Q9DCX2,…	1.84778e-29	8.21473e-27	0.9375
GO:0000313	organellar ribosome	C	74	87	2819	10315	0.0262504	0.00843432	over	Q8JZS9,Q8K2M0,Q921S7,Q9CPY1,Q9CQ40,Q9CQF8,Q9CQL4,Q9D1B9,Q9D1P0,Q9D338,Q9D7N6,Q9DB15,Q9DC71,Q9Z1P6,Q9Z2Q5,O35972,Q3TBW2,Q8BU88,Q8K2Y7,Q8R035,Q8VDT9,Q99N85,Q99N89,Q99N91,Q99N92,Q99N93,Q99N94,Q99N95,Q99N96,Q9CPR5,Q9CPV3,Q9CQ06,Q9CQL5,Q9CQL6,Q9CQN7,Q9CR59,Q9CY73,Q9CZ57,Q9CZ83,Q9D0G0,Q9D0Q7,Q9D0Y8,Q9D1H8,Q9D1I6,Q9D1N9,Q9D773,Q9D8P4,Q9DCU6,Q9EQI8,Q9JKF7,O35680,P58064,Q14C51,Q80X85,Q80ZK0,Q80ZS3,Q8BJZ4,…	A2AFK4,Q8JZS9,Q8K2M0,Q8R2R6,Q921S7,Q9CPY1,Q9CQ40,Q9CQF8,Q9CQL4,Q9D1B9,Q9D1P0,Q9D338,Q9D7N6,Q9DB15,Q9DC71,Q9Z1P6,Q9Z2Q5,O35972,Q3TBW2,Q5RL20,Q8BU88,Q8BVN4,Q8K2Y7,Q8R035,Q8VDT9,Q99N85,Q99N89,Q99N91,Q99N92,Q99N93,Q99N94,Q99N95,Q99N96,Q9CPR5,Q9CPV3,Q9CPW3,Q9CQ06,Q9CQF0,Q9CQL5,Q9CQL6,Q9CQN7,Q9CQP0,Q9CR59,Q9CY73,Q9CZ57,Q9CZ83,Q9D0G0,Q9D0Q7,Q9D0Y8,Q9D1H8,Q9D1I6,Q9D1N9,Q9D773,Q9D8P4,Q9DCI9,Q9DCU6,Q9EQI8,…	1.9054e-29	8.21473e-27	0.850575
GO:0005761	mitochondrial ribosome	C	74	87	2819	10315	0.0262504	0.00843432	over	O35972,Q3TBW2,Q8BU88,Q8JZS9,Q8K2M0,Q8K2Y7,Q8R035,Q8VDT9,Q921S7,Q99N85,Q99N89,Q99N91,Q99N92,Q99N93,Q99N94,Q99N95,Q99N96,Q9CPR5,Q9CPV3,Q9CPY1,Q9CQ06,Q9CQ40,Q9CQF8,Q9CQL4,Q9CQL5,Q9CQL6,Q9CQN7,Q9CR59,Q9CY73,Q9CZ57,Q9CZ83,Q9D0G0,Q9D0Q7,Q9D0Y8,Q9D1B9,Q9D1H8,Q9D1I6,Q9D1N9,Q9D1P0,Q9D338,Q9D773,Q9D7N6,Q9D8P4,Q9DB15,Q9DCU6,Q9EQI8,Q9JKF7,Q9Z2Q5,O35680,P58064,Q14C51,Q80X85,Q80ZK0,Q80ZS3,Q8BJZ4,Q8BK72,Q8R2L5,…	O35972,Q3TBW2,Q5RL20,Q8BU88,Q8BVN4,Q8JZS9,Q8K2M0,Q8K2Y7,Q8R035,Q8VDT9,Q921S7,Q99N85,Q99N89,Q99N91,Q99N92,Q99N93,Q99N94,Q99N95,Q99N96,Q9CPR5,Q9CPV3,Q9CPW3,Q9CPY1,Q9CQ06,Q9CQ40,Q9CQF0,Q9CQF8,Q9CQL4,Q9CQL5,Q9CQL6,Q9CQN7,Q9CQP0,Q9CR59,Q9CY73,Q9CZ57,Q9CZ83,Q9D0G0,Q9D0Q7,Q9D0Y8,Q9D1B9,Q9D1H8,Q9D1I6,Q9D1N9,Q9D1P0,Q9D338,Q9D773,Q9D7N6,Q9D8P4,Q9DB15,Q9DCI9,Q9DCU6,Q9EQI8,Q9JKF7,Q9Z2Q5,O35680,P58059,P58064,…	1.9054e-29	8.21473e-27	0.850575
GO:0009060	aerobic respiration	P	114	167	2819	10315	0.0404399	0.01619	over	P48771,Q61387,Q9QZQ8,A2ATU0,B2RXT3,O88844,P14152,P28271,P35486,Q5HZJ8,Q60597,Q811J3,Q8BMF4,Q8K2B3,Q9CQA3,Q9CQX8,Q9CXV1,Q9CXZ1,Q9CZB0,Q9D051,Q9D2G2,Q9WUM5,Q9Z2I8,Q9Z2I9,P43247,P56391,Q5SSK3,Q9CPQ1,P03888,P03893,P03899,P03911,P03921,P52503,Q3UIU2,Q78YY6,Q8K3J1,Q91VD9,Q91WD5,Q91YT0,Q99LC3,Q9CQ54,Q9CQJ8,Q9CWX2,Q9D6J5,Q9D6J6,Q9DC70,Q9DCJ5,Q9DCT2,Q9Z1P6,P00158,P99028,Q8R1I1,Q9CQ69,Q9CR68,Q9CZ13,Q9D0M3,…	P48410,P48771,P56392,Q61387,Q64430,Q9CQY6,Q9CZN7,Q9QZQ8,Q9WUR9,A0A0N4SWD1,A2ATU0,B2RXT3,O88844,P08249,P14152,P28271,P35486,P35487,P54071,P70404,P97807,Q3TS02,Q5HZJ8,Q60597,Q811J3,Q8BMF4,Q8C6I2,Q8K2B3,Q91V92,Q91VA7,Q99KI0,Q9CQA3,Q9CQX8,Q9CXV1,Q9CXZ1,Q9CZB0,Q9CZU6,Q9D051,Q9D2G2,Q9D6R2,Q9WUM5,Q9Z2I8,Q9Z2I9,O35943,O55126,P43247,P56391,Q5SSK3,Q9CPQ1,Q9D9H8,O08749,P03888,P03893,P03899,P03911,P03921,P52…	1.40662e-28	5.87486e-26	0.682635
GO:0042776	proton motive force-driven mitochondrial ATP synthesis	P	58	62	2819	10315	0.0205747	0.00601066	over	Q501J2,O09111,P03888,P03893,P03899,P03911,P03921,P03930,P0DN34,P52503,P56135,P56382,P56480,P97450,Q03265,Q06185,Q3UIU2,Q7TMF3,Q8BK30,Q8K2B3,Q8K3J1,Q91VD9,Q91VR2,Q91WD5,Q91YT0,Q99JB2,Q99LC3,Q99LY9,Q9CPP6,Q9CPU2,Q9CQ54,Q9CQ75,Q9CQ91,Q9CQA3,Q9CQC7,Q9CQH3,Q9CQJ8,Q9CQQ7,Q9CQZ5,Q9CQZ6,Q9CR21,Q9CR61,Q9CXV1,Q9CXZ1,Q9CZB0,Q9D3D9,Q9D6J5,Q9D6J6,Q9D8B4,Q9DB20,Q9DC69,Q9DC70,Q9DCJ5,Q9DCS9,Q9DCT2,Q9DCX2,Q9ERS2,…	P59041,Q501J2,Q9D1Z3,O09111,O35683,P00848,P03888,P03893,P03899,P03911,P03921,P03930,P0DN34,P52503,P56135,P56382,P56480,P97450,Q03265,Q06185,Q3UIU2,Q7TMF3,Q8BK30,Q8K2B3,Q8K3J1,Q91VD9,Q91VR2,Q91WD5,Q91YT0,Q99JB2,Q99LC3,Q99LY9,Q9CPP6,Q9CPU2,Q9CQ54,Q9CQ75,Q9CQ91,Q9CQA3,Q9CQC7,Q9CQH3,Q9CQJ8,Q9CQQ7,Q9CQZ5,Q9CQZ6,Q9CR21,Q9CR61,Q9CXV1,Q9CXZ1,Q9CZB0,Q9D3D9,Q9D6J5,Q9D6J6,Q9D8B4,Q9DB20,Q9DC69,Q9DC70,Q9DCJ5,…	2.23968e-28	9.07069e-26	0.935484
GO:0070469	respirasome	C	70	83	2819	10315	0.0248315	0.00804653	over	P48771,Q61387,Q9ERS2,O09111,P03888,P03893,P03899,P03911,P03921,P0DN34,P52503,Q3UIU2,Q62425,Q7TMF3,Q8BK30,Q8K3J1,Q91VD9,Q91WD5,Q91YT0,Q99LC3,Q99LY9,Q9CPP6,Q9CPU2,Q9CQ00,Q9CQ54,Q9CQ75,Q9CQ91,Q9CQC7,Q9CQH3,Q9CQJ8,Q9CQZ5,Q9CQZ6,Q9CR21,Q9CR61,Q9CXZ1,Q9D6J5,Q9D6J6,Q9D8B4,Q9DC69,Q9DC70,Q9DCJ5,Q9DCS9,Q9DCT2,Q9Z1P6,Q8K2B3,Q9CQA3,Q9CXV1,Q9CZB0,P00158,P00397,P99028,Q8R1I1,Q9CQ69,Q9CR68,Q9CZ13,Q9D0M3,Q9D855,…	P48771,P56392,Q61387,Q9CQT9,Q9ERS2,O09111,O35683,P03888,P03893,P03899,P03911,P03921,P0DN34,P52503,Q3TQB2,Q3U422,Q3UIU2,Q62425,Q7TMF3,Q8BK30,Q8K3J1,Q91VD9,Q91WD5,Q91YT0,Q99LC3,Q99LY9,Q9CPP6,Q9CPU2,Q9CQ00,Q9CQ54,Q9CQ75,Q9CQ91,Q9CQC7,Q9CQH3,Q9CQJ8,Q9CQZ5,Q9CQZ6,Q9CR21,Q9CR61,Q9CXZ1,Q9D6J5,Q9D6J6,Q9D7K5,Q9D8B4,Q9DC69,Q9DC70,Q9DCJ5,Q9DCS9,Q9DCT2,Q9Z1P6,Q8K2B3,Q9CQA3,Q9CXV1,Q9CZB0,P00158,P00397,P99028,…	1.90081e-27	7.47186e-25	0.843373
GO:0010467	gene expression	P	1177	3457	2819	10315	0.417524	0.335143	over	Q04899,Q08639,Q3V3A1,Q9ESU6,A2A483,A2A654,A2A7B5,A2AQ19,A2BH40,A2CG63,B1AR17,B2RWS6,E9PYI1,E9Q1A5,E9Q1P8,F7BJB9,F8VPQ2,O08696,O08992,O09106,O55201,O70126,O88574,O88712,O88895,O88904,O88939,P02340,P06537,P09535,P10639,P11103,P13864,P15066,P15806,P17918,P19426,P23198,P25322,P25916,P30282,P30681,P31266,P35601,P42225,P45481,P46935,P51859,P52927,P56581,P59941,P61202,P61965,P61969,P61979,P63002,P63101,…	O35495,P49615,P97302,Q04735,Q04899,Q08639,Q3V3A1,Q8BMA5,Q8K0D0,Q8R0K9,Q9ESU6,A0A140LHY5,A0A1I7Q4G8,A0A5F8MQ82,A2A483,A2A485,A2A654,A2A7B5,A2AQ19,A2AQH4,A2BFG8,A2BH40,A2CG63,B1AR17,B1AXD8,B1AY10,B2RUR8,B2RWS6,D2EAC2,D3YXK1,E9PYI1,E9Q1A5,E9Q1P8,E9Q2S7,E9Q3R9,E9Q6A7,E9Q8X5,E9QAG8,F6R9A8,F6ZDS4,F7BJB9,F8VPQ2,J3QK52,O08539,O08580,O08609,O08696,O08750,O08789,O08992,O09106,O09126,O35126,O35185,O35295,O3…	3.38672e-27	1.29324e-24	0.340469
GO:0090304	nucleic acid metabolic process	P	1015	2902	2819	10315	0.360057	0.281338	over	F8VPZ5,Q3TN28,Q60596,Q8BJ37,Q8CG47,Q923E4,Q9D842,O08583,Q04692,Q8R3N6,Q04899,Q08639,Q3V3A1,Q9ESU6,A2A483,A2A654,A2A7B5,A2AQ19,A2BH40,A2CG63,B1AR17,B2RWS6,E9PYI1,E9Q1A5,E9Q1P8,F7BJB9,F8VPQ2,O08696,O08992,O09106,O55201,O70126,O88574,O88712,O88895,O88904,O88939,P02340,P06537,P09535,P10639,P11103,P13864,P15066,P15806,P17918,P19426,P23198,P25322,P25916,P30282,P30681,P31266,P35601,P42225,P45481,P46935,…	F8VPZ5,Q3TN28,Q60596,Q7TQC5,Q8BJ37,Q8BTF7,Q8CG47,Q8CG48,Q923E4,Q9D842,O08583,Q04692,Q8R3N6,P70388,O35495,P49615,P97302,Q04735,Q04899,Q08639,Q3V3A1,Q8BMA5,Q8K0D0,Q8R0K9,Q9ESU6,A0A140LHY5,A0A1I7Q4G8,A0A5F8MQ82,A2A483,A2A485,A2A654,A2A7B5,A2AQ19,A2AQH4,A2BFG8,A2BH40,A2CG63,B1AR17,B1AXD8,B1AY10,B2RUR8,B2RWS6,D2EAC2,D3YXK1,E9PYI1,E9Q1A5,E9Q1P8,E9Q2S7,E9Q3R9,E9Q6A7,E9Q8X5,E9QAG8,F6R9A8,F6ZDS4,F7BJB9,F8…	3.95524e-27	1.46838e-24	0.349759
GO:0016070	RNA metabolic process	P	896	2508	2819	10315	0.317843	0.243141	over	Q04899,Q08639,Q3V3A1,Q9ESU6,A2A483,A2A654,A2A7B5,A2AQ19,A2BH40,A2CG63,B1AR17,B2RWS6,E9PYI1,E9Q1A5,E9Q1P8,F7BJB9,F8VPQ2,O08696,O08992,O09106,O55201,O70126,O88574,O88712,O88895,O88904,O88939,P02340,P06537,P09535,P10639,P11103,P13864,P15066,P15806,P17918,P19426,P23198,P25322,P25916,P30282,P30681,P31266,P35601,P42225,P45481,P46935,P51859,P52927,P56581,P59941,P61202,P61965,P61969,P61979,P63002,P63101,…	O35495,P49615,P97302,Q04735,Q04899,Q08639,Q3V3A1,Q8BMA5,Q8K0D0,Q8R0K9,Q9ESU6,A0A140LHY5,A0A1I7Q4G8,A0A5F8MQ82,A2A483,A2A485,A2A654,A2A7B5,A2AQ19,A2AQH4,A2BFG8,A2BH40,A2CG63,B1AR17,B1AXD8,B1AY10,B2RUR8,B2RWS6,D2EAC2,D3YXK1,E9PYI1,E9Q1A5,E9Q1P8,E9Q2S7,E9Q3R9,E9Q6A7,E9Q8X5,E9QAG8,F6R9A8,F6ZDS4,F7BJB9,F8VPQ2,J3QK52,O08539,O08580,O08609,O08696,O08750,O08789,O08992,O09106,O09126,O35126,O35185,O35295,O3…	1.08228e-26	3.90936e-24	0.357257
GO:0032991	protein-containing complex	C	1322	3978	2819	10315	0.468961	0.385652	over	P52431,O09106,O55128,O88574,O88895,P70288,P70349,Q5SQF8,Q60520,Q60972,Q60973,Q61686,Q69ZK6,Q6ZPY7,Q8BHJ5,Q8C2B3,Q8CFE3,Q8VI24,Q99LB0,Q99N13,Q9QXE7,Q9R190,Q9WU42,Q9Z2E1,B2RWS6,P45481,P61965,Q5SVQ0,Q61191,Q80TG1,Q80YV3,Q8BQR4,Q8C0D7,Q91WQ5,A2AWT3,Q5DU02,Q62311,Q8BU36,Q8K0H5,Q8VE65,Q8VI33,Q921M3,Q923D4,Q9CZV5,Q9JIX0,Q8BL74,Q8BMQ2,Q8K284,A0A5F8MP92,A2A5Z6,A2AGH6,O35730,P25916,P46737,P46935,P62700,P62…	B0QZL1,P17182,P17183,P21550,P07903,P35689,P51612,P52431,Q9QZD4,Q64267,P49135,E9Q2I4,O09106,O55128,O88574,O88895,P70288,P70349,Q3U0X6,Q5SQF8,Q60520,Q60972,Q60973,Q60974,Q61686,Q69ZK6,Q6NZM9,Q6P3E7,Q6PCM1,Q6PGA0,Q6ZPK0,Q6ZPY7,Q80TZ9,Q8BHJ5,Q8BXJ2,Q8C2B3,Q8C796,Q8CBD1,Q8CFE3,Q8VH37,Q8VI24,Q99LB0,Q99N13,Q9QXE7,Q9R190,Q9WU42,Q9Z2E1,Q9Z2V5,Q9Z2V6,P29037,P97357,A2RSY1,B2KF05,B2RRD7,B2RUA4,B2RWS6,P45481,…	2.0234e-26	7.1165e-24	0.332328
GO:1990904	ribonucleoprotein complex	C	312	685	2819	10315	0.110678	0.0664081	over	O88796,Q80UU2,Q8K205,Q8R1F9,Q99JH1,Q9CR08,P26369,P62315,P62320,Q62241,G3X8X0,O35286,O35841,O70333,P09405,P16110,P27048,P57784,P62305,P62307,P62309,P62317,P62996,P83877,Q3TCX3,Q3TIX9,Q3TMY8,Q3UAI4,Q52KI8,Q61048,Q62093,Q62189,Q62203,Q62376,Q64213,Q64707,Q6A068,Q6P4T2,Q6PFR5,Q80X98,Q8BZX4,Q8C5N3,Q8CGC6,Q8JZX4,Q8K4Z5,Q8QZY9,Q8R1N0,Q8R3G1,Q91VN6,Q91YE7,Q91Z31,Q922V4,Q924H7,Q99KP6,Q9CQI7,Q9CSN1,Q9CWL8,…	O88796,Q80UU2,Q8K205,Q8R1F9,Q99JH1,Q9CR08,Q9DB28,Q9DCH2,P26369,P62315,P62320,Q62241,Q8K2Z2,G3X8X0,O35286,O35841,O70333,O88569,O89086,P09405,P16110,P27048,P49312,P57784,P60824,P62305,P62307,P62309,P62317,P62996,P63017,P63154,P83877,Q3TCX3,Q3TIX9,Q3TL71,Q3TMY8,Q3TQI7,Q3UAI4,Q52KI8,Q56A08,Q5NC05,Q61048,Q61189,Q62093,Q62189,Q62203,Q62376,Q62377,Q64213,Q64707,Q6A068,Q6P4T2,Q6PFR5,Q6PGH1,Q80VH1,Q80X98,…	3.12515e-26	1.07096e-23	0.455474
GO:0016071	mRNA metabolic process	P	287	615	2819	10315	0.101809	0.0596219	over	P56960,P61327,Q3UYV9,Q6PEE2,Q8VDG3,Q99M28,Q9CQ49,Q9CWZ3,O35900,Q8CCF0,Q91YR7,Q922U1,Q99KP6,Q99PV0,Q9JLI8,O54781,Q3TIX9,Q62203,Q91YE7,Q99NB9,Q9Z1N5,P23950,Q9DAR7,P62488,Q9DCD2,Q69ZQ2,E9QNN1,O70133,Q3TWW8,Q3UEB3,Q501J6,Q61656,Q69ZA1,Q6PDM2,Q8JZX4,Q8VIJ6,Q9D0B0,B2RY56,G5E924,O55128,O88939,P28659,P62996,Q3TNH5,Q3UKJ7,Q3UQS8,Q569Z6,Q60749,Q62093,Q6PHZ5,Q8R081,Q8VEK3,Q9ER69,Q9WV02,Q9WVR4,P27048,P62305,…	A2AT37,E9Q1U6,P29341,P56960,P60229,P61327,P61406,Q149F3,Q3ULL6,Q3UYV9,Q4VGL6,Q5D1E7,Q5RJH6,Q6PEE2,Q6ZPY2,Q8BKX6,Q8BWY3,Q8CHP5,Q8K3W3,Q8R050,Q8VDG3,Q8VE18,Q91VC3,Q91YD3,Q99M28,Q9CQ49,Q9CWZ3,Q9CYC6,Q9DB90,Q9DBV3,Q9EPU0,O35900,P35123,Q8CCF0,Q91YR7,Q922U1,Q99KP6,Q99PV0,Q9D2V5,Q9JHE7,Q9JLI8,E9PZM7,O54781,O70551,P63154,Q3TIX9,Q62203,Q62377,Q8BKT3,Q91YE7,Q99NB9,Q9CQQ4,Q9CX53,Q9Z1N5,P0C090,P23949,P23950,…	3.29503e-26	1.10095e-23	0.466667
GO:0005681	spliceosomal complex	C	119	186	2819	10315	0.0422136	0.018032	over	P26369,P62315,P62320,Q62241,C0HKD8,P59708,P83870,Q3UAI4,Q62203,Q8BGC0,Q8K4Z5,Q8QZY9,Q8R149,Q921M3,Q923D4,Q99NB9,Q9D516,Q9D554,Q9DBF7,O35286,P27048,P62305,P62307,P62309,P62317,Q64707,Q9CQQ8,Q9CQR5,Q9CZ96,Q9D361,Q9WV02,Q5SUF2,Q62376,Q7TNC4,Q9CYI4,Q9R1C7,G3UVU2,G3X8X0,O08810,O35900,P57784,P62311,P62313,P83877,Q3TKY6,Q3UKJ7,Q4FK66,Q61048,Q6P4T2,Q6ZWM4,Q8C5N3,Q8CCF0,Q91YR7,Q922U1,Q99PV0,Q9CQI7,Q9D0T1,…	P26369,P62315,P62320,Q62241,Q8K2Z2,C0HKD8,P59708,P83870,Q14B01,Q3UAI4,Q62203,Q8BGC0,Q8K4Z5,Q8QZY9,Q8R149,Q8R344,Q921M3,Q923D4,Q99NB9,Q9D516,Q9D554,Q9DBF7,O35286,P27048,P62305,P62307,P62309,P62317,P62960,Q3UZ01,Q62377,Q64707,Q8JZV4,Q9CQQ8,Q9CQR5,Q9CZ96,Q9D361,Q9D384,Q9WTY1,Q91VM5,Q99MU3,Q9EPU0,Q9WV02,Q5SUF2,Q62376,Q7TNC4,Q80W14,Q9CYI4,Q9R1C7,G3UVU2,G3X8X0,O08810,O35900,P57784,P62311,P62313,P83877,…	7.03262e-26	2.29246e-23	0.639785
GO:0045333	cellular respiration	P	125	201	2819	10315	0.044342	0.0194862	over	P48771,Q61387,Q9QZQ8,A2ATU0,B2RXT3,O88844,P14152,P28271,P35486,Q5HZJ8,Q60597,Q811J3,Q8BMF4,Q8K2B3,Q9CQA3,Q9CQX8,Q9CXV1,Q9CXZ1,Q9CZB0,Q9D051,Q9D2G2,Q9WUM5,Q9Z2I8,Q9Z2I9,P43247,P56391,Q5SSK3,Q9CPQ1,P03888,P03893,P03899,P03911,P03921,P52503,Q3UIU2,Q78YY6,Q8K3J1,Q91VD9,Q91WD5,Q91YT0,Q99LC3,Q9CQ54,Q9CQJ8,Q9CWX2,Q9D6J5,Q9D6J6,Q9DC70,Q9DCJ5,Q9DCT2,Q9Z1P6,P00158,P99028,Q8R1I1,Q9CQ69,Q9CR68,Q9CZ13,Q9D0M3,…	P48410,P48771,P56392,Q61387,Q64430,Q9CQY6,Q9CZN7,Q9QZQ8,Q9WUR9,A0A0N4SWD1,A2ATU0,B2RXT3,O88844,P08249,P14152,P28271,P35486,P35487,P54071,P70404,P97807,Q3TS02,Q5HZJ8,Q60597,Q811J3,Q8BMF4,Q8C6I2,Q8K2B3,Q91V92,Q91VA7,Q99KI0,Q9CQA3,Q9CQX8,Q9CXV1,Q9CXZ1,Q9CZB0,Q9CZU6,Q9D051,Q9D2G2,Q9D6R2,Q9WUM5,Q9Z2I8,Q9Z2I9,O35943,O55126,P43247,P56391,Q5SSK3,Q9CPQ1,Q9D9H8,O08749,P03888,P03893,P03899,P03911,P03921,P52…	1.87202e-25	5.95702e-23	0.621891
GO:0000398	mRNA splicing, via spliceosome	P	143	251	2819	10315	0.0507272	0.0243335	over	O35900,Q8CCF0,Q91YR7,Q922U1,Q99KP6,Q99PV0,Q9JLI8,O54781,Q3TIX9,Q3UYV9,Q62203,Q91YE7,Q99NB9,Q9Z1N5,Q9DCD2,Q69ZQ2,E9QNN1,O70133,Q3TWW8,Q3UEB3,Q501J6,Q61656,Q69ZA1,Q6PDM2,Q8JZX4,Q8VIJ6,Q9CQ49,Q9D0B0,B2RY56,G5E924,O55128,O88939,P28659,P61327,P62996,Q3TNH5,Q3UKJ7,Q3UQS8,Q569Z6,Q60749,Q62093,Q6PHZ5,Q8R081,Q8VEK3,Q99M28,Q9CWZ3,Q9ER69,Q9WV02,Q9WVR4,P27048,P62305,P62307,P62309,P62315,P62317,P62320,Q62241,…	O35900,P35123,Q8CCF0,Q91YR7,Q922U1,Q99KP6,Q99PV0,Q9D2V5,Q9JHE7,Q9JLI8,E9PZM7,O54781,O70551,P63154,Q3TIX9,Q3UYV9,Q62203,Q62377,Q8BKT3,Q91YE7,Q99NB9,Q9CQQ4,Q9CX53,Q9Z1N5,Q9D6J3,Q9DCD2,Q69ZQ2,Q8BM39,E9QNN1,O70133,P49312,Q3TWW8,Q3UEB3,Q3USH5,Q501J6,Q61656,Q69ZA1,Q6PDM2,Q7TSY6,Q8BHJ9,Q8JZX4,Q8VIJ6,Q91VJ5,Q9CQ49,Q9D0B0,Q9D0E1,Q9DBU6,Q9JKP5,Q9Z1Z2,B2RY56,E9Q5K9,G5E924,O55128,O88939,P10085,P17225,P28659,…	1.60884e-23	4.77826e-21	0.569721
GO:0000375	RNA splicing, via transesterification reactions	P	143	251	2819	10315	0.0507272	0.0243335	over	O35900,Q8CCF0,Q91YR7,Q922U1,Q99KP6,Q99PV0,Q9JLI8,O54781,Q3TIX9,Q3UYV9,Q62203,Q91YE7,Q99NB9,Q9Z1N5,Q9DCD2,Q69ZQ2,E9QNN1,O70133,Q3TWW8,Q3UEB3,Q501J6,Q61656,Q69ZA1,Q6PDM2,Q8JZX4,Q8VIJ6,Q9CQ49,Q9D0B0,B2RY56,G5E924,O55128,O88939,P28659,P61327,P62996,Q3TNH5,Q3UKJ7,Q3UQS8,Q569Z6,Q60749,Q62093,Q6PHZ5,Q8R081,Q8VEK3,Q99M28,Q9CWZ3,Q9ER69,Q9WV02,Q9WVR4,P27048,P62305,P62307,P62309,P62315,P62317,P62320,Q62241,…	O35900,P35123,Q8CCF0,Q91YR7,Q922U1,Q99KP6,Q99PV0,Q9D2V5,Q9JHE7,Q9JLI8,E9PZM7,O54781,O70551,P63154,Q3TIX9,Q3UYV9,Q62203,Q62377,Q8BKT3,Q91YE7,Q99NB9,Q9CQQ4,Q9CX53,Q9Z1N5,Q9D6J3,Q9DCD2,Q69ZQ2,Q8BM39,E9QNN1,O70133,P49312,Q3TWW8,Q3UEB3,Q3USH5,Q501J6,Q61656,Q69ZA1,Q6PDM2,Q7TSY6,Q8BHJ9,Q8JZX4,Q8VIJ6,Q91VJ5,Q9CQ49,Q9D0B0,Q9D0E1,Q9DBU6,Q9JKP5,Q9Z1Z2,B2RY56,E9Q5K9,G5E924,O55128,O88939,P10085,P17225,P28659,…	1.60884e-23	4.77826e-21	0.569721
GO:0000377	RNA splicing, via transesterification reactions with bulged adenosine as nucleophile	P	143	251	2819	10315	0.0507272	0.0243335	over	O35900,Q8CCF0,Q91YR7,Q922U1,Q99KP6,Q99PV0,Q9JLI8,O54781,Q3TIX9,Q3UYV9,Q62203,Q91YE7,Q99NB9,Q9Z1N5,Q9DCD2,Q69ZQ2,E9QNN1,O70133,Q3TWW8,Q3UEB3,Q501J6,Q61656,Q69ZA1,Q6PDM2,Q8JZX4,Q8VIJ6,Q9CQ49,Q9D0B0,B2RY56,G5E924,O55128,O88939,P28659,P61327,P62996,Q3TNH5,Q3UKJ7,Q3UQS8,Q569Z6,Q60749,Q62093,Q6PHZ5,Q8R081,Q8VEK3,Q99M28,Q9CWZ3,Q9ER69,Q9WV02,Q9WVR4,P27048,P62305,P62307,P62309,P62315,P62317,P62320,Q62241,…	O35900,P35123,Q8CCF0,Q91YR7,Q922U1,Q99KP6,Q99PV0,Q9D2V5,Q9JHE7,Q9JLI8,E9PZM7,O54781,O70551,P63154,Q3TIX9,Q3UYV9,Q62203,Q62377,Q8BKT3,Q91YE7,Q99NB9,Q9CQQ4,Q9CX53,Q9Z1N5,Q9D6J3,Q9DCD2,Q69ZQ2,Q8BM39,E9QNN1,O70133,P49312,Q3TWW8,Q3UEB3,Q3USH5,Q501J6,Q61656,Q69ZA1,Q6PDM2,Q7TSY6,Q8BHJ9,Q8JZX4,Q8VIJ6,Q91VJ5,Q9CQ49,Q9D0B0,Q9D0E1,Q9DBU6,Q9JKP5,Q9Z1Z2,B2RY56,E9Q5K9,G5E924,O55128,O88939,P10085,P17225,P28659,…	1.60884e-23	4.77826e-21	0.569721
GO:0006754	ATP biosynthetic process	P	66	83	2819	10315	0.0234126	0.00804653	over	P56382,P56383,Q03265,Q91VR2,Q9CPQ8,Q9CQQ7,Q9D3D9,Q9DCX2,O09111,P03888,P03893,P03899,P03911,P03921,P03930,P0DN34,P52503,P56135,P56480,P97450,Q06185,Q3UIU2,Q7TMF3,Q8BK30,Q8K2B3,Q8K3J1,Q91VD9,Q91WD5,Q91YT0,Q99JB2,Q99LC3,Q99LY9,Q9CPP6,Q9CPU2,Q9CQ54,Q9CQ75,Q9CQ91,Q9CQA3,Q9CQC7,Q9CQH3,Q9CQJ8,Q9CQZ5,Q9CQZ6,Q9CR21,Q9CR61,Q9CXV1,Q9CXZ1,Q9CZB0,Q9D6J5,Q9D6J6,Q9D8B4,Q9DB20,Q9DC69,Q9DC70,Q9DCJ5,Q9DCS9,Q9DCT2,…	Q9WTP7,P00848,P56382,P56383,Q03265,Q91VR2,Q9CPQ8,Q9CQQ7,Q9D3D9,Q9DCX2,O09111,O35683,P03888,P03893,P03899,P03911,P03921,P03930,P0DN34,P52503,P56135,P56480,P97450,Q06185,Q3UIU2,Q7TMF3,Q8BK30,Q8K2B3,Q8K3J1,Q91VD9,Q91WD5,Q91YT0,Q99JB2,Q99LC3,Q99LY9,Q9CPP6,Q9CPU2,Q9CQ54,Q9CQ75,Q9CQ91,Q9CQA3,Q9CQC7,Q9CQH3,Q9CQJ8,Q9CQZ5,Q9CQZ6,Q9CR21,Q9CR61,Q9CXV1,Q9CXZ1,Q9CZB0,Q9D6J5,Q9D6J6,Q9D8B4,Q9DB20,Q9DC69,Q9DC70,…	4.11688e-23	1.19613e-20	0.795181
GO:0043231	intracellular membrane-bounded organelle	C	2179	7258	2819	10315	0.772969	0.703635	over	P52431,O09106,O55128,O88574,O88895,P70288,P70349,Q5SQF8,Q60520,Q60972,Q60973,Q61686,Q69ZK6,Q6ZPY7,Q8BHJ5,Q8C2B3,Q8CFE3,Q8VI24,Q99LB0,Q99N13,Q9QXE7,Q9R190,Q9WU42,Q9Z2E1,B2RWS6,P45481,P61965,Q5SVQ0,Q61191,Q80TG1,Q80YV3,Q8BQR4,Q8C0D7,Q91WQ5,A2AWT3,Q5DU02,Q62311,Q8BU36,Q8K0H5,Q8VE65,Q8VI33,Q921M3,Q923D4,Q9CZV5,Q9JIX0,O35623,Q80Y17,Q921M4,Q9QYE6,Q8R1F6,E9QAT4,O35405,O35598,O55029,O88829,O89079,P14426,…	P07903,P35689,P51612,P52431,Q9QZD4,Q64267,P49135,E9Q2I4,O09106,O55128,O88574,O88895,P70288,P70349,Q3U0X6,Q5SQF8,Q60520,Q60972,Q60973,Q60974,Q61686,Q69ZK6,Q6NZM9,Q6P3E7,Q6PCM1,Q6PGA0,Q6ZPK0,Q6ZPY7,Q80TZ9,Q8BHJ5,Q8BXJ2,Q8C2B3,Q8C796,Q8CBD1,Q8CFE3,Q8VH37,Q8VI24,Q99LB0,Q99N13,Q9QXE7,Q9R190,Q9WU42,Q9Z2E1,Q9Z2V5,Q9Z2V6,P29037,P97357,A2RSY1,B2KF05,B2RRD7,B2RUA4,B2RWS6,P45481,P61965,Q2VPQ9,Q5SVQ0,Q61191,…	4.41176e-22	1.25454e-19	0.30022
GO:0005684	U2-type spliceosomal complex	C	68	89	2819	10315	0.024122	0.00862821	over	P26369,P62315,P62320,Q62241,P27048,P62309,Q5SUF2,Q62203,Q62376,Q7TNC4,Q8K4Z5,Q99NB9,Q9CQQ8,Q9CYI4,Q9R1C7,C0HKD8,G3UVU2,G3X8X0,O08810,O35900,P57784,P62305,P62307,P62311,P62313,P62317,P83870,P83877,Q3TKY6,Q3UAI4,Q3UKJ7,Q4FK66,Q61048,Q6P4T2,Q6ZWM4,Q8C5N3,Q8CCF0,Q8QZY9,Q8R149,Q91YR7,Q921M3,Q922U1,Q923D4,Q99PV0,Q9CQI7,Q9D0T1,Q9D554,Q9DAW6,Q9QXA5,Q9Z1M8,Q9Z315,Q69ZQ2,Q99KP6,Q9CWZ3,Q9DBF7,Q6A068,Q6PE01,…	P26369,P62315,P62320,Q62241,Q8K2Z2,P27048,P62309,Q5SUF2,Q62203,Q62376,Q7TNC4,Q80W14,Q8K4Z5,Q99NB9,Q9CQQ8,Q9CYI4,Q9R1C7,C0HKD8,G3UVU2,G3X8X0,O08810,O35900,P57784,P62305,P62307,P62311,P62313,P62317,P83870,P83877,Q14B01,Q3TKY6,Q3UAI4,Q3UKJ7,Q4FK66,Q61048,Q6P4T2,Q6ZWM4,Q8BIZ6,Q8BTI8,Q8C5N3,Q8CCF0,Q8QZY9,Q8R0F5,Q8R149,Q91YR7,Q921M3,Q922U1,Q923D4,Q99PV0,Q9CPW7,Q9CQI7,Q9D0T1,Q9D554,Q9DAW6,Q9QXA5,Q9Z1M8,…	5.55355e-22	1.54632e-19	0.764045
GO:0097525	spliceosomal snRNP complex	C	52	60	2819	10315	0.0184463	0.00581677	over	D3Z0M9,P27048,P62305,P62309,P62315,P62317,P62320,P83877,Q6P4T2,Q91YR7,Q99PV0,Q9CWK3,P62307,Q5SUF2,Q62189,Q62241,Q62376,Q7TNC4,Q9CQI7,Q9CYI4,Q9R1C7,G3UVU2,P57784,P59708,P83870,Q3UAI4,Q62203,Q8BGC0,Q8K4Z5,Q8QZY9,Q921M3,Q923D4,Q99NB9,Q9D554,Q8CCF0,Q9Z1N5,O35900,P62311,P62313,Q6ZWM4,Q9CQQ8,Q9QXA5,Q9D0T1,Q9JLI8,O08810,Q3TIX9,Q6PE01,Q91V81,Q922U1,Q9D868,Q9DAW6,Q9Z315	D3Z0M9,P27048,P62305,P62309,P62315,P62317,P62320,P83877,Q6P4T2,Q8BM39,Q8BUH1,Q91YR7,Q99PV0,Q9CWK3,Q9JHE7,P62307,Q5SUF2,Q62189,Q62241,Q62376,Q7TNC4,Q80W14,Q8K2Z2,Q9CQI7,Q9CYI4,Q9R1C7,G3UVU2,P57784,P59708,P83870,Q3UAI4,Q62203,Q8BGC0,Q8K4Z5,Q8QZY9,Q8R0F5,Q921M3,Q923D4,Q99NB9,Q9D554,Q8CCF0,Q9Z1N5,O35900,P62311,P62313,Q6ZWM4,Q9CQQ8,Q9QXA5,Q9D0T1,Q9JLI8,O08810,Q3TIX9,Q6PE01,Q8K194,Q91V81,Q922U1,Q9CPW7,…	7.8641e-22	2.14497e-19	0.866667
GO:0005762	mitochondrial large ribosomal subunit	C	48	54	2819	10315	0.0170273	0.00523509	over	O35972,Q3TBW2,Q8BU88,Q8JZS9,Q8K2M0,Q8K2Y7,Q8R035,Q8VDT9,Q921S7,Q99N85,Q99N89,Q99N91,Q99N92,Q99N93,Q99N94,Q99N95,Q99N96,Q9CPR5,Q9CPV3,Q9CPY1,Q9CQ06,Q9CQ40,Q9CQF8,Q9CQL4,Q9CQL5,Q9CQL6,Q9CQN7,Q9CR59,Q9CY73,Q9CZ57,Q9CZ83,Q9D0G0,Q9D0Q7,Q9D0Y8,Q9D1B9,Q9D1H8,Q9D1I6,Q9D1N9,Q9D1P0,Q9D338,Q9D773,Q9D7N6,Q9D8P4,Q9DB15,Q9DCU6,Q9EQI8,Q9JKF7,Q9Z2Q5	O35972,Q3TBW2,Q5RL20,Q8BU88,Q8BVN4,Q8JZS9,Q8K2M0,Q8K2Y7,Q8R035,Q8VDT9,Q921S7,Q99N85,Q99N89,Q99N91,Q99N92,Q99N93,Q99N94,Q99N95,Q99N96,Q9CPR5,Q9CPV3,Q9CPW3,Q9CPY1,Q9CQ06,Q9CQ40,Q9CQF0,Q9CQF8,Q9CQL4,Q9CQL5,Q9CQL6,Q9CQN7,Q9CQP0,Q9CR59,Q9CY73,Q9CZ57,Q9CZ83,Q9D0G0,Q9D0Q7,Q9D0Y8,Q9D1B9,Q9D1H8,Q9D1I6,Q9D1N9,Q9D1P0,Q9D338,Q9D773,Q9D7N6,Q9D8P4,Q9DB15,Q9DCI9,Q9DCU6,Q9EQI8,Q9JKF7,Q9Z2Q5	2.77303e-21	7.26698e-19	0.888889
GO:0000315	organellar large ribosomal subunit	C	48	54	2819	10315	0.0170273	0.00523509	over	O35972,Q3TBW2,Q8BU88,Q8JZS9,Q8K2M0,Q8K2Y7,Q8R035,Q8VDT9,Q921S7,Q99N85,Q99N89,Q99N91,Q99N92,Q99N93,Q99N94,Q99N95,Q99N96,Q9CPR5,Q9CPV3,Q9CPY1,Q9CQ06,Q9CQ40,Q9CQF8,Q9CQL4,Q9CQL5,Q9CQL6,Q9CQN7,Q9CR59,Q9CY73,Q9CZ57,Q9CZ83,Q9D0G0,Q9D0Q7,Q9D0Y8,Q9D1B9,Q9D1H8,Q9D1I6,Q9D1N9,Q9D1P0,Q9D338,Q9D773,Q9D7N6,Q9D8P4,Q9DB15,Q9DCU6,Q9EQI8,Q9JKF7,Q9Z2Q5	O35972,Q3TBW2,Q5RL20,Q8BU88,Q8BVN4,Q8JZS9,Q8K2M0,Q8K2Y7,Q8R035,Q8VDT9,Q921S7,Q99N85,Q99N89,Q99N91,Q99N92,Q99N93,Q99N94,Q99N95,Q99N96,Q9CPR5,Q9CPV3,Q9CPW3,Q9CPY1,Q9CQ06,Q9CQ40,Q9CQF0,Q9CQF8,Q9CQL4,Q9CQL5,Q9CQL6,Q9CQN7,Q9CQP0,Q9CR59,Q9CY73,Q9CZ57,Q9CZ83,Q9D0G0,Q9D0Q7,Q9D0Y8,Q9D1B9,Q9D1H8,Q9D1I6,Q9D1N9,Q9D1P0,Q9D338,Q9D773,Q9D7N6,Q9D8P4,Q9DB15,Q9DCI9,Q9DCU6,Q9EQI8,Q9JKF7,Q9Z2Q5	2.77303e-21	7.26698e-19	0.888889
GO:0030532	small nuclear ribonucleoprotein complex	C	56	68	2819	10315	0.0198652	0.00659234	over	D3Z0M9,P27048,P62305,P62309,P62315,P62317,P62320,P83877,Q6P4T2,Q91YR7,Q99PV0,Q9CWK3,P62307,Q5SUF2,Q62189,Q62241,Q62376,Q7TNC4,Q9CQI7,Q9CYI4,Q9R1C7,G3UVU2,P57784,P59708,P83870,Q3UAI4,Q62203,Q8BGC0,Q8K4Z5,Q8QZY9,Q921M3,Q923D4,Q99NB9,Q9D554,Q8CCF0,Q9Z1N5,O35900,P62311,P62313,Q6ZWM4,Q9CQQ8,Q9QXA5,Q9D0T1,Q9JLI8,O08810,Q3TIX9,Q6PE01,Q91V81,Q922U1,Q9D868,Q9DAW6,Q9Z315,Q05CL8,Q8K3A9,Q8R409,E9Q5C9	D3Z0M9,P27048,P62305,P62309,P62315,P62317,P62320,P83877,Q6P4T2,Q8BM39,Q8BUH1,Q91YR7,Q99PV0,Q9CWK3,Q9JHE7,P62307,Q8BUV6,Q8QZX5,Q5SUF2,Q62189,Q62241,Q62376,Q7TNC4,Q80W14,Q8K2Z2,Q9CQI7,Q9CYI4,Q9R1C7,G3UVU2,P57784,P59708,P83870,Q3UAI4,Q62203,Q8BGC0,Q8K4Z5,Q8QZY9,Q8R0F5,Q921M3,Q923D4,Q99NB9,Q9D554,Q8CCF0,Q9Z1N5,O35900,P62311,P62313,Q6ZWM4,Q9CQQ8,Q9QXA5,Q9D0T1,Q9JLI8,O08810,Q3TIX9,Q6PE01,Q8K194,Q91V81,…	3.45086e-21	8.86938e-19	0.823529
GO:0071011	precatalytic spliceosome	C	46	51	2819	10315	0.0163178	0.00494426	over	C0HKD8,G3UVU2,G3X8X0,O08810,O35900,P27048,P57784,P62305,P62307,P62309,P62311,P62313,P62315,P62317,P62320,P83870,P83877,Q3TKY6,Q3UAI4,Q3UKJ7,Q4FK66,Q61048,Q62203,Q6P4T2,Q6ZWM4,Q8C5N3,Q8CCF0,Q8K4Z5,Q8QZY9,Q8R149,Q91YR7,Q921M3,Q922U1,Q923D4,Q99NB9,Q99PV0,Q9CQI7,Q9CQQ8,Q9D0T1,Q9D554,Q9DAW6,Q9QXA5,Q9Z1M8,Q9Z315,P59708,Q80SY5	C0HKD8,G3UVU2,G3X8X0,O08810,O35900,P27048,P57784,P62305,P62307,P62309,P62311,P62313,P62315,P62317,P62320,P83870,P83877,Q14B01,Q3TKY6,Q3UAI4,Q3UKJ7,Q4FK66,Q61048,Q62203,Q6P4T2,Q6ZWM4,Q8BIZ6,Q8BTI8,Q8C5N3,Q8CCF0,Q8K4Z5,Q8QZY9,Q8R0F5,Q8R149,Q91YR7,Q921M3,Q922U1,Q923D4,Q99NB9,Q99PV0,Q9CPW7,Q9CQI7,Q9CQQ8,Q9D0T1,Q9D554,Q9DAW6,Q9QXA5,Q9Z1M8,Q9Z315,P59708,Q80SY5	4.70597e-21	1.1867e-18	0.901961
GO:1902494	catalytic complex	C	480	1237	2819	10315	0.170273	0.119922	over	O09106,O55128,O88574,O88895,P70288,P70349,Q5SQF8,Q60520,Q60972,Q60973,Q61686,Q69ZK6,Q6ZPY7,Q8BHJ5,Q8C2B3,Q8CFE3,Q8VI24,Q99LB0,Q99N13,Q9QXE7,Q9R190,Q9WU42,Q9Z2E1,B2RWS6,P45481,P61965,Q5SVQ0,Q61191,Q80TG1,Q80YV3,Q8BQR4,Q8C0D7,Q91WQ5,A2AWT3,Q5DU02,Q62311,Q8BU36,Q8K0H5,Q8VE65,Q8VI33,Q921M3,Q923D4,Q9CZV5,Q9JIX0,A2A5Z6,A2AGH6,O35730,P25916,P46737,P46935,P62700,P62838,Q3U319,Q5DTM8,Q80YQ2,Q8R3L8,Q8VCD5,…	B0QZL1,P17182,P17183,P21550,E9Q2I4,O09106,O55128,O88574,O88895,P70288,P70349,Q3U0X6,Q5SQF8,Q60520,Q60972,Q60973,Q60974,Q61686,Q69ZK6,Q6NZM9,Q6P3E7,Q6PCM1,Q6PGA0,Q6ZPK0,Q6ZPY7,Q80TZ9,Q8BHJ5,Q8BXJ2,Q8C2B3,Q8C796,Q8CBD1,Q8CFE3,Q8VH37,Q8VI24,Q99LB0,Q99N13,Q9QXE7,Q9R190,Q9WU42,Q9Z2E1,Q9Z2V5,Q9Z2V6,A2RSY1,B2KF05,B2RRD7,B2RUA4,B2RWS6,P45481,P61965,Q2VPQ9,Q5SVQ0,Q61191,Q6IE82,Q6ZPI0,Q80TG1,Q80YV3,Q8BLG0,…	5.09484e-21	1.26097e-18	0.388036
GO:0009206	purine ribonucleoside triphosphate biosynthetic process	P	68	93	2819	10315	0.024122	0.009016	over	P24547,Q9WV85,P56480,Q03265,Q6P8I6,Q9QXX4,P56382,P56383,Q91VR2,Q9CPQ8,Q9CQQ7,Q9D3D9,Q9DCX2,O09111,P03888,P03893,P03899,P03911,P03921,P03930,P0DN34,P52503,P56135,P97450,Q06185,Q3UIU2,Q7TMF3,Q8BK30,Q8K2B3,Q8K3J1,Q91VD9,Q91WD5,Q91YT0,Q99JB2,Q99LC3,Q99LY9,Q9CPP6,Q9CPU2,Q9CQ54,Q9CQ75,Q9CQ91,Q9CQA3,Q9CQC7,Q9CQH3,Q9CQJ8,Q9CQZ5,Q9CQZ6,Q9CR21,Q9CR61,Q9CXV1,Q9CXZ1,Q9CZB0,Q9D6J5,Q9D6J6,Q9D8B4,Q9DB20,Q9DC69,…	O88425,P15532,P23492,P24547,P50096,Q01768,Q05BM9,Q9QXL8,Q9WV84,Q9WV85,P04202,P05064,P56380,P56480,P59041,Q03265,Q6P8I6,Q8K2T4,Q9CRA7,Q9QXX4,Q9Z0M5,Q9WTP7,P00848,P56382,P56383,Q91VR2,Q9CPQ8,Q9CQQ7,Q9D3D9,Q9DCX2,O09111,O35683,P03888,P03893,P03899,P03911,P03921,P03930,P0DN34,P52503,P56135,P97450,Q06185,Q3UIU2,Q7TMF3,Q8BK30,Q8K2B3,Q8K3J1,Q91VD9,Q91WD5,Q91YT0,Q99JB2,Q99LC3,Q99LY9,Q9CPP6,Q9CPU2,Q9CQ54,…	3.74818e-20	9.10807e-18	0.731183
GO:0071005	U2-type precatalytic spliceosome	C	44	49	2819	10315	0.0156084	0.00475036	over	C0HKD8,G3UVU2,G3X8X0,O08810,O35900,P27048,P57784,P62305,P62307,P62309,P62311,P62313,P62315,P62317,P62320,P83870,P83877,Q3TKY6,Q3UAI4,Q3UKJ7,Q4FK66,Q61048,Q62203,Q6P4T2,Q6ZWM4,Q8C5N3,Q8CCF0,Q8K4Z5,Q8QZY9,Q8R149,Q91YR7,Q921M3,Q922U1,Q923D4,Q99NB9,Q99PV0,Q9CQI7,Q9CQQ8,Q9D0T1,Q9D554,Q9DAW6,Q9QXA5,Q9Z1M8,Q9Z315	C0HKD8,G3UVU2,G3X8X0,O08810,O35900,P27048,P57784,P62305,P62307,P62309,P62311,P62313,P62315,P62317,P62320,P83870,P83877,Q14B01,Q3TKY6,Q3UAI4,Q3UKJ7,Q4FK66,Q61048,Q62203,Q6P4T2,Q6ZWM4,Q8BIZ6,Q8BTI8,Q8C5N3,Q8CCF0,Q8K4Z5,Q8QZY9,Q8R0F5,Q8R149,Q91YR7,Q921M3,Q922U1,Q923D4,Q99NB9,Q99PV0,Q9CPW7,Q9CQI7,Q9CQQ8,Q9D0T1,Q9D554,Q9DAW6,Q9QXA5,Q9Z1M8,Q9Z315	5.23914e-20	1.25038e-17	0.897959
GO:0030964	NADH dehydrogenase complex	C	42	46	2819	10315	0.0148989	0.00445952	over	O09111,P03888,P03893,P03899,P03911,P03921,P0DN34,P52503,Q3UIU2,Q62425,Q7TMF3,Q8BK30,Q8K3J1,Q91VD9,Q91WD5,Q91YT0,Q99LC3,Q99LY9,Q9CPP6,Q9CPU2,Q9CQ00,Q9CQ54,Q9CQ75,Q9CQ91,Q9CQC7,Q9CQH3,Q9CQJ8,Q9CQZ5,Q9CQZ6,Q9CR21,Q9CR61,Q9CXZ1,Q9D6J5,Q9D6J6,Q9D8B4,Q9DC69,Q9DC70,Q9DCJ5,Q9DCS9,Q9DCT2,Q9ERS2,Q9Z1P6	O09111,O35683,P03888,P03893,P03899,P03911,P03921,P0DN34,P52503,Q3TQB2,Q3U422,Q3UIU2,Q62425,Q7TMF3,Q8BK30,Q8K3J1,Q91VD9,Q91WD5,Q91YT0,Q99LC3,Q99LY9,Q9CPP6,Q9CPU2,Q9CQ00,Q9CQ54,Q9CQ75,Q9CQ91,Q9CQC7,Q9CQH3,Q9CQJ8,Q9CQZ5,Q9CQZ6,Q9CR21,Q9CR61,Q9CXZ1,Q9D6J5,Q9D6J6,Q9D7K5,Q9D8B4,Q9DC69,Q9DC70,Q9DCJ5,Q9DCS9,Q9DCT2,Q9ERS2,Q9Z1P6	8.34624e-20	1.89064e-17	0.913043
GO:0045271	respiratory chain complex I	C	42	46	2819	10315	0.0148989	0.00445952	over	O09111,P03888,P03893,P03899,P03911,P03921,P0DN34,P52503,Q3UIU2,Q62425,Q7TMF3,Q8BK30,Q8K3J1,Q91VD9,Q91WD5,Q91YT0,Q99LC3,Q99LY9,Q9CPP6,Q9CPU2,Q9CQ00,Q9CQ54,Q9CQ75,Q9CQ91,Q9CQC7,Q9CQH3,Q9CQJ8,Q9CQZ5,Q9CQZ6,Q9CR21,Q9CR61,Q9CXZ1,Q9D6J5,Q9D6J6,Q9D8B4,Q9DC69,Q9DC70,Q9DCJ5,Q9DCS9,Q9DCT2,Q9ERS2,Q9Z1P6	O09111,O35683,P03888,P03893,P03899,P03911,P03921,P0DN34,P52503,Q3TQB2,Q3U422,Q3UIU2,Q62425,Q7TMF3,Q8BK30,Q8K3J1,Q91VD9,Q91WD5,Q91YT0,Q99LC3,Q99LY9,Q9CPP6,Q9CPU2,Q9CQ00,Q9CQ54,Q9CQ75,Q9CQ91,Q9CQC7,Q9CQH3,Q9CQJ8,Q9CQZ5,Q9CQZ6,Q9CR21,Q9CR61,Q9CXZ1,Q9D6J5,Q9D6J6,Q9D7K5,Q9D8B4,Q9DC69,Q9DC70,Q9DCJ5,Q9DCS9,Q9DCT2,Q9ERS2,Q9Z1P6	8.34624e-20	1.89064e-17	0.913043
GO:0005747	mitochondrial respiratory chain complex I	C	42	46	2819	10315	0.0148989	0.00445952	over	O09111,P03888,P03893,P03899,P03911,P03921,P0DN34,P52503,Q3UIU2,Q62425,Q7TMF3,Q8BK30,Q8K3J1,Q91VD9,Q91WD5,Q91YT0,Q99LC3,Q99LY9,Q9CPP6,Q9CPU2,Q9CQ00,Q9CQ54,Q9CQ75,Q9CQ91,Q9CQC7,Q9CQH3,Q9CQJ8,Q9CQZ5,Q9CQZ6,Q9CR21,Q9CR61,Q9CXZ1,Q9D6J5,Q9D6J6,Q9D8B4,Q9DC69,Q9DC70,Q9DCJ5,Q9DCS9,Q9DCT2,Q9ERS2,Q9Z1P6	O09111,O35683,P03888,P03893,P03899,P03911,P03921,P0DN34,P52503,Q3TQB2,Q3U422,Q3UIU2,Q62425,Q7TMF3,Q8BK30,Q8K3J1,Q91VD9,Q91WD5,Q91YT0,Q99LC3,Q99LY9,Q9CPP6,Q9CPU2,Q9CQ00,Q9CQ54,Q9CQ75,Q9CQ91,Q9CQC7,Q9CQH3,Q9CQJ8,Q9CQZ5,Q9CQZ6,Q9CR21,Q9CR61,Q9CXZ1,Q9D6J5,Q9D6J6,Q9D7K5,Q9D8B4,Q9DC69,Q9DC70,Q9DCJ5,Q9DCS9,Q9DCT2,Q9ERS2,Q9Z1P6	8.34624e-20	1.89064e-17	0.913043
GO:0022900	electron transport chain	P	68	94	2819	10315	0.024122	0.00911294	over	P03888,P03893,P03899,P03911,P03921,P52503,Q3UIU2,Q78YY6,Q8K3J1,Q91VD9,Q91WD5,Q91YT0,Q99LC3,Q9CQ54,Q9CQJ8,Q9CWX2,Q9D6J5,Q9D6J6,Q9DC70,Q9DCJ5,Q9DCT2,Q9Z1P6,Q8K2B3,Q9CQA3,Q9CXV1,Q9CZB0,P00158,P99028,Q8R1I1,Q9CQ69,Q9CR68,Q9CZ13,Q9D0M3,Q9D855,Q9DB77,P00397,P00416,P12787,P17665,P19536,P19783,P43024,P48771,Q3V384,Q61387,Q99KD6,Q5HZI9,P97478,Q7TPV4,Q8VCL2,Q9CPP6,Q9CXZ1,Q9DCW4,P00405,P70444,Q791V5,Q7TMF3,…	O08749,P03888,P03893,P03899,P03911,P03921,P52503,Q3UIU2,Q78YY6,Q8K1Z0,Q8K3J1,Q91VD9,Q91WD5,Q91YT0,Q99LC3,Q9CQ54,Q9CQJ8,Q9CWX2,Q9D6J5,Q9D6J6,Q9DC70,Q9DCJ5,Q9DCT2,Q9Z1P6,Q8C6I2,Q8K2B3,Q9CQA3,Q9CXV1,Q9CZB0,P00158,P62897,P99028,Q8K2T4,Q8R1I1,Q9CPX8,Q9CQ69,Q9CR68,Q9CZ13,Q9D0M3,Q9D855,Q9DB77,P00397,P00416,P12787,P17665,P19536,P19783,P43024,P48771,P56392,P56393,Q3V384,Q61387,Q99KD6,P13707,Q9WU81,Q5HZI9,…	9.96493e-20	2.1833e-17	0.723404
GO:0009145	purine nucleoside triphosphate biosynthetic process	P	68	94	2819	10315	0.024122	0.00911294	over	P24547,Q9WV85,P56480,Q03265,Q6P8I6,Q9QXX4,P56382,P56383,Q91VR2,Q9CPQ8,Q9CQQ7,Q9D3D9,Q9DCX2,O09111,P03888,P03893,P03899,P03911,P03921,P03930,P0DN34,P52503,P56135,P97450,Q06185,Q3UIU2,Q7TMF3,Q8BK30,Q8K2B3,Q8K3J1,Q91VD9,Q91WD5,Q91YT0,Q99JB2,Q99LC3,Q99LY9,Q9CPP6,Q9CPU2,Q9CQ54,Q9CQ75,Q9CQ91,Q9CQA3,Q9CQC7,Q9CQH3,Q9CQJ8,Q9CQZ5,Q9CQZ6,Q9CR21,Q9CR61,Q9CXV1,Q9CXZ1,Q9CZB0,Q9D6J5,Q9D6J6,Q9D8B4,Q9DB20,Q9DC69,…	P55264,O88425,P15532,P23492,P24547,P50096,Q01768,Q05BM9,Q9QXL8,Q9WV84,Q9WV85,P04202,P05064,P56380,P56480,P59041,Q03265,Q6P8I6,Q8K2T4,Q9CRA7,Q9QXX4,Q9Z0M5,Q9WTP7,P00848,P56382,P56383,Q91VR2,Q9CPQ8,Q9CQQ7,Q9D3D9,Q9DCX2,O09111,O35683,P03888,P03893,P03899,P03911,P03921,P03930,P0DN34,P52503,P56135,P97450,Q06185,Q3UIU2,Q7TMF3,Q8BK30,Q8K2B3,Q8K3J1,Q91VD9,Q91WD5,Q91YT0,Q99JB2,Q99LC3,Q99LY9,Q9CPP6,Q9CPU2,…	9.96493e-20	2.1833e-17	0.723404
GO:0015980	energy derivation by oxidation of organic compounds	P	138	258	2819	10315	0.0489535	0.0250121	over	P48771,Q61387,Q9QZQ8,P31750,P45952,Q8VEH5,P63158,Q7TSV4,Q8C7E7,A2ATU0,B2RXT3,O88844,P14152,P28271,P35486,Q5HZJ8,Q60597,Q811J3,Q8BMF4,Q8K2B3,Q9CQA3,Q9CQX8,Q9CXV1,Q9CXZ1,Q9CZB0,Q9D051,Q9D2G2,Q9WUM5,Q9Z2I8,Q9Z2I9,P43247,P56391,Q5SSK3,Q9CPQ1,P03888,P03893,P03899,P03911,P03921,P52503,Q3UIU2,Q78YY6,Q8K3J1,Q91VD9,Q91WD5,Q91YT0,Q99LC3,Q9CQ54,Q9CQJ8,Q9CWX2,Q9D6J5,Q9D6J6,Q9DC70,Q9DCJ5,Q9DCT2,Q9Z1P6,P00158,…	P48410,P48771,P56392,Q61387,Q64430,Q9CQY6,Q9CZN7,Q9QZQ8,Q9WUR9,A0A0G2JFF1,A0A1L1SUI3,E9QAQ5,F8VPN4,P18826,P31750,P62137,P62141,P63087,P70699,Q00560,Q2NL51,Q7TSH2,Q8BWJ3,Q8CI94,Q91WG5,Q91ZJ5,Q924A0,Q9DB30,Q9DCL8,Q9ET01,Q9WUB3,Q9WV60,Q9Z1E4,P45952,Q3UV55,Q60823,Q8VEH5,Q9D6Y9,Q9R062,Q9R0Q7,Q8C5L6,Q9JIG4,Q9JLN9,P47857,P63158,Q7TSV4,Q8C7E7,Q9D0F9,A0A0N4SWD1,A2ATU0,B2RXT3,O88844,P08249,P14152,P28271,P3…	2.40122e-19	5.17619e-17	0.534884
GO:0043227	membrane-bounded organelle	C	2210	7434	2819	10315	0.783966	0.720698	over	P52431,O09106,O55128,O88574,O88895,P70288,P70349,Q5SQF8,Q60520,Q60972,Q60973,Q61686,Q69ZK6,Q6ZPY7,Q8BHJ5,Q8C2B3,Q8CFE3,Q8VI24,Q99LB0,Q99N13,Q9QXE7,Q9R190,Q9WU42,Q9Z2E1,B2RWS6,P45481,P61965,Q5SVQ0,Q61191,Q80TG1,Q80YV3,Q8BQR4,Q8C0D7,Q91WQ5,A2AWT3,Q5DU02,Q62311,Q8BU36,Q8K0H5,Q8VE65,Q8VI33,Q921M3,Q923D4,Q9CZV5,Q9JIX0,O35623,Q80Y17,Q921M4,Q9QYE6,Q8R1F6,E9QAT4,O35405,O35598,O55029,O88829,O89079,P14426,…	P07903,P35689,P51612,P52431,Q9QZD4,Q64267,P49135,E9Q2I4,O09106,O55128,O88574,O88895,P70288,P70349,Q3U0X6,Q5SQF8,Q60520,Q60972,Q60973,Q60974,Q61686,Q69ZK6,Q6NZM9,Q6P3E7,Q6PCM1,Q6PGA0,Q6ZPK0,Q6ZPY7,Q80TZ9,Q8BHJ5,Q8BXJ2,Q8C2B3,Q8C796,Q8CBD1,Q8CFE3,Q8VH37,Q8VI24,Q99LB0,Q99N13,Q9QXE7,Q9R190,Q9WU42,Q9Z2E1,Q9Z2V5,Q9Z2V6,P29037,P97357,A2RSY1,B2KF05,B2RRD7,B2RUA4,B2RWS6,P45481,P61965,Q2VPQ9,Q5SVQ0,Q61191,…	2.64915e-19	5.61999e-17	0.297283
GO:0022904	respiratory electron transport chain	P	64	87	2819	10315	0.0227031	0.00843432	over	P03888,P03893,P03899,P03911,P03921,P52503,Q3UIU2,Q78YY6,Q8K3J1,Q91VD9,Q91WD5,Q91YT0,Q99LC3,Q9CQ54,Q9CQJ8,Q9CWX2,Q9D6J5,Q9D6J6,Q9DC70,Q9DCJ5,Q9DCT2,Q9Z1P6,Q8K2B3,Q9CQA3,Q9CXV1,Q9CZB0,P00158,P99028,Q8R1I1,Q9CQ69,Q9CR68,Q9CZ13,Q9D0M3,Q9D855,Q9DB77,P00397,P00416,P12787,P17665,P19536,P19783,P43024,P48771,Q3V384,Q61387,Q99KD6,Q5HZI9,P00405,P70444,P97478,Q791V5,Q7TMF3,Q8BK30,P56564,Q8BH59,Q9D6M3,Q9QXX4,…	O08749,P03888,P03893,P03899,P03911,P03921,P52503,Q3UIU2,Q78YY6,Q8K1Z0,Q8K3J1,Q91VD9,Q91WD5,Q91YT0,Q99LC3,Q9CQ54,Q9CQJ8,Q9CWX2,Q9D6J5,Q9D6J6,Q9DC70,Q9DCJ5,Q9DCT2,Q9Z1P6,Q8C6I2,Q8K2B3,Q9CQA3,Q9CXV1,Q9CZB0,P00158,P62897,P99028,Q8K2T4,Q8R1I1,Q9CPX8,Q9CQ69,Q9CR68,Q9CZ13,Q9D0M3,Q9D855,Q9DB77,P00397,P00416,P12787,P17665,P19536,P19783,P43024,P48771,P56392,P56393,Q3V384,Q61387,Q99KD6,P13707,Q9WU81,Q5HZI9,…	2.84266e-19	5.93627e-17	0.735632
GO:0046034	ATP metabolic process	P	129	236	2819	10315	0.0457609	0.0228793	over	P48771,Q61387,Q9QZQ8,A2ATU0,O08528,O70250,P06802,P15327,P17710,P17751,P53657,Q60597,B2RWS6,O88939,Q3UDF0,P43247,P56391,Q5SSK3,Q9CPQ1,P03888,P03893,P03899,P03911,P03921,P52503,Q3UIU2,Q78YY6,Q8K3J1,Q91VD9,Q91WD5,Q91YT0,Q99LC3,Q9CQ54,Q9CQJ8,Q9CWX2,Q9D6J5,Q9D6J6,Q9DC70,Q9DCJ5,Q9DCT2,Q9Z1P6,Q8K2B3,Q9CQA3,Q9CXV1,Q9CZB0,P00158,P99028,Q8R1I1,Q9CQ69,Q9CR68,Q9CZ13,Q9D0M3,Q9D855,Q9DB77,P00397,P00416,P12787,…	P48410,P48771,P56392,Q61387,Q64430,Q9CQY6,Q9CZN7,Q9QZQ8,Q9WUR9,A0A0U1RPT5,A0A1D5RLD8,A2ATU0,B0QZL1,O08528,O70250,P05063,P05064,P06745,P06802,P09041,P09411,P12382,P15327,P16858,P17182,P17183,P17710,P17751,P21550,P47857,P52480,P53657,P70265,Q60597,Q64467,Q8BZA9,Q8VDL4,Q9DBJ1,Q9WUA3,Q9Z0M5,S4R1W1,B2RWS6,O55135,O88939,Q3UDF0,Q8CGY8,Q91WG5,Q91XB0,Q9D0J4,O35943,O55126,P43247,P56391,Q5SSK3,Q9CPQ1,Q9D9H8…	3.25311e-19	6.6889e-17	0.54661
GO:0042773	ATP synthesis coupled electron transport	P	54	68	2819	10315	0.0191557	0.00659234	over	P03888,P03893,P03899,P03911,P03921,P52503,Q3UIU2,Q78YY6,Q8K3J1,Q91VD9,Q91WD5,Q91YT0,Q99LC3,Q9CQ54,Q9CQJ8,Q9CWX2,Q9D6J5,Q9D6J6,Q9DC70,Q9DCJ5,Q9DCT2,Q9Z1P6,Q8K2B3,Q9CQA3,Q9CXV1,Q9CZB0,P00158,P99028,Q8R1I1,Q9CQ69,Q9CR68,Q9CZ13,Q9D0M3,Q9D855,Q9DB77,P00397,P00416,P12787,P17665,P19536,P19783,P43024,P48771,Q3V384,Q61387,Q99KD6,P70444,P97478,Q791V5,Q7TMF3,Q8BK30,P11440,P24860,P00405	O08749,P03888,P03893,P03899,P03911,P03921,P52503,Q3UIU2,Q78YY6,Q8K1Z0,Q8K3J1,Q91VD9,Q91WD5,Q91YT0,Q99LC3,Q9CQ54,Q9CQJ8,Q9CWX2,Q9D6J5,Q9D6J6,Q9DC70,Q9DCJ5,Q9DCT2,Q9Z1P6,Q8C6I2,Q8K2B3,Q9CQA3,Q9CXV1,Q9CZB0,P00158,P62897,P99028,Q8K2T4,Q8R1I1,Q9CPX8,Q9CQ69,Q9CR68,Q9CZ13,Q9D0M3,Q9D855,Q9DB77,P00397,P00416,P12787,P17665,P19536,P19783,P43024,P48771,P56392,P56393,Q3V384,Q61387,Q99KD6,Q8BGD8,P70444,P97478,…	4.35556e-19	8.78185e-17	0.794118
GO:0006807	nitrogen compound metabolic process	P	1672	5386	2819	10315	0.593118	0.522152	over	F8VPZ5,Q3TN28,Q60596,Q8BJ37,Q8CG47,Q923E4,Q9D842,O08583,Q04692,Q8R3N6,P16460,Q91YI0,Q99LD8,Q9CWS0,Q04899,Q08639,Q3V3A1,Q9ESU6,A2A483,A2A654,A2A7B5,A2AQ19,A2BH40,A2CG63,B1AR17,B2RWS6,E9PYI1,E9Q1A5,E9Q1P8,F7BJB9,F8VPQ2,O08696,O08992,O09106,O55201,O70126,O88574,O88712,O88895,O88904,O88939,P02340,P06537,P09535,P10639,P11103,P13864,P15066,P15806,P17918,P19426,P23198,P25322,P25916,P30282,P30681,P31266,…	F8VPZ5,Q3TN28,Q60596,Q7TQC5,Q8BJ37,Q8BTF7,Q8CG47,Q8CG48,Q923E4,Q9D842,O08583,Q04692,Q8R3N6,P70388,P16460,P42859,P97807,Q91YI0,Q99LD8,Q9CWS0,Q8BTW8,Q99LM2,Q99ME9,O35495,P49615,P97302,Q04735,Q04899,Q08639,Q3V3A1,Q8BMA5,Q8K0D0,Q8R0K9,Q9ESU6,D3YZG8,Q922D8,A0A140LHY5,A0A1I7Q4G8,A0A5F8MQ82,A2A483,A2A485,A2A654,A2A7B5,A2AQ19,A2AQH4,A2BFG8,A2BH40,A2CG63,B1AR17,B1AXD8,B1AY10,B2RUR8,B2RWS6,D2EAC2,D3YXK1,E9…	4.40242e-19	8.78185e-17	0.310434
GO:0008152	metabolic process	P	1948	6423	2819	10315	0.691025	0.622685	over	F8VPZ5,Q3TN28,Q60596,Q8BJ37,Q8CG47,Q923E4,Q9D842,O08583,Q04692,Q8R3N6,P41216,Q68FE2,Q811C2,Q8R3R8,Q91VR7,Q9DCD6,Q9Z2C5,P16460,Q91YI0,Q99LD8,Q9CWS0,Q04899,Q08639,Q3V3A1,Q9ESU6,Q60967,A2A483,A2A654,A2A7B5,A2AQ19,A2BH40,A2CG63,B1AR17,B2RWS6,E9PYI1,E9Q1A5,E9Q1P8,F7BJB9,F8VPQ2,O08696,O08992,O09106,O55201,O70126,O88574,O88712,O88895,O88904,O88939,P02340,P06537,P09535,P10639,P11103,P13864,P15066,P15806,…	F8VPZ5,Q3TN28,Q60596,Q7TQC5,Q8BJ37,Q8BTF7,Q8CG47,Q8CG48,Q923E4,Q9D842,O08583,Q04692,Q8R3N6,P70388,A0A571BF69,O09012,P41216,P48410,P51660,P55096,P55098,Q91VE0,Q91WC3,Q921H8,Q9QYR9,Q9R0H0,A2AH22,O35963,O55143,O70405,O88597,P18242,P35288,P35294,P49769,P51150,P60521,P62821,P70196,Q0KL01,Q3TBT3,Q3U3Q1,Q3V3Q7,Q60766,Q68FE2,Q6KAU8,Q6P4T0,Q6PF93,Q80W47,Q80XK6,Q811C2,Q8BGE6,Q8C0J2,Q8CDJ3,Q8CFU8,Q8CG50,Q8K…	4.91968e-19	9.66934e-17	0.303285
GO:0009201	ribonucleoside triphosphate biosynthetic process	P	69	98	2819	10315	0.0244768	0.00950073	over	P24547,Q9WV85,B2RQC6,P56480,Q03265,Q6P8I6,Q9QXX4,P56382,P56383,Q91VR2,Q9CPQ8,Q9CQQ7,Q9D3D9,Q9DCX2,O09111,P03888,P03893,P03899,P03911,P03921,P03930,P0DN34,P52503,P56135,P97450,Q06185,Q3UIU2,Q7TMF3,Q8BK30,Q8K2B3,Q8K3J1,Q91VD9,Q91WD5,Q91YT0,Q99JB2,Q99LC3,Q99LY9,Q9CPP6,Q9CPU2,Q9CQ54,Q9CQ75,Q9CQ91,Q9CQA3,Q9CQC7,Q9CQH3,Q9CQJ8,Q9CQZ5,Q9CQZ6,Q9CR21,Q9CR61,Q9CXV1,Q9CXZ1,Q9CZB0,Q9D6J5,Q9D6J6,Q9D8B4,Q9DB20,…	O88425,P15532,P23492,P24547,P50096,Q01768,Q05BM9,Q9QXL8,Q9WV84,Q9WV85,B2RQC6,P70303,P70698,P04202,P05064,P56380,P56480,P59041,Q03265,Q6P8I6,Q8K2T4,Q9CRA7,Q9QXX4,Q9Z0M5,Q9WTP7,P00848,P56382,P56383,Q91VR2,Q9CPQ8,Q9CQQ7,Q9D3D9,Q9DCX2,O09111,O35683,P03888,P03893,P03899,P03911,P03921,P03930,P0DN34,P52503,P56135,P97450,Q06185,Q3UIU2,Q7TMF3,Q8BK30,Q8K2B3,Q8K3J1,Q91VD9,Q91WD5,Q91YT0,Q99JB2,Q99LC3,Q99LY9,…	6.09802e-19	1.18116e-16	0.704082
GO:0005759	mitochondrial matrix	C	166	334	2819	10315	0.0588861	0.03238	over	Q78YY6,Q9CQV1,Q9CQV7,Q05BB8,Q8JZS9,Q8K2M0,Q921S7,Q9CPY1,Q9CQ40,Q9CQF8,Q9CQL4,Q9D1B9,Q9D1P0,Q9D338,Q9D7N6,Q9DB15,Q9DC71,Q9Z1P6,Q9Z2Q5,O35972,Q3TBW2,Q8BU88,Q8K2Y7,Q8R035,Q8VDT9,Q99N85,Q99N89,Q99N91,Q99N92,Q99N93,Q99N94,Q99N95,Q99N96,Q9CPR5,Q9CPV3,Q9CQ06,Q9CQL5,Q9CQL6,Q9CQN7,Q9CR59,Q9CY73,Q9CZ57,Q9CZ83,Q9D0G0,Q9D0Q7,Q9D0Y8,Q9D1H8,Q9D1I6,Q9D1N9,Q9D773,Q9D8P4,Q9DCU6,Q9EQI8,Q9JKF7,O35680,P58064,Q14C51,…	O88396,Q78YY6,Q99LP6,Q9CQV1,Q9CQV7,P54099,Q05BB8,Q6ZQJ5,Q9QZM2,A2AFK4,Q8JZS9,Q8K2M0,Q8R2R6,Q921S7,Q9CPY1,Q9CQ40,Q9CQF8,Q9CQL4,Q9D1B9,Q9D1P0,Q9D338,Q9D7N6,Q9DB15,Q9DC71,Q9Z1P6,Q9Z2Q5,O35972,Q3TBW2,Q5RL20,Q8BU88,Q8BVN4,Q8K2Y7,Q8R035,Q8VDT9,Q99N85,Q99N89,Q99N91,Q99N92,Q99N93,Q99N94,Q99N95,Q99N96,Q9CPR5,Q9CPV3,Q9CPW3,Q9CQ06,Q9CQF0,Q9CQL5,Q9CQL6,Q9CQN7,Q9CQP0,Q9CR59,Q9CY73,Q9CZ57,Q9CZ83,Q9D0G0,Q9D0Q7,…	9.12704e-19	1.74261e-16	0.497006
GO:0042775	mitochondrial ATP synthesis coupled electron transport	P	53	67	2819	10315	0.018801	0.0064954	over	P03888,P03893,P03899,P03911,P03921,P52503,Q3UIU2,Q78YY6,Q8K3J1,Q91VD9,Q91WD5,Q91YT0,Q99LC3,Q9CQ54,Q9CQJ8,Q9CWX2,Q9D6J5,Q9D6J6,Q9DC70,Q9DCJ5,Q9DCT2,Q9Z1P6,Q8K2B3,Q9CQA3,Q9CXV1,Q9CZB0,P00158,P99028,Q8R1I1,Q9CQ69,Q9CR68,Q9CZ13,Q9D0M3,Q9D855,Q9DB77,P00397,P00416,P12787,P17665,P19536,P19783,P43024,P48771,Q3V384,Q61387,Q99KD6,P11440,P24860,P70444,P97478,Q791V5,Q7TMF3,Q8BK30	O08749,P03888,P03893,P03899,P03911,P03921,P52503,Q3UIU2,Q78YY6,Q8K1Z0,Q8K3J1,Q91VD9,Q91WD5,Q91YT0,Q99LC3,Q9CQ54,Q9CQJ8,Q9CWX2,Q9D6J5,Q9D6J6,Q9DC70,Q9DCJ5,Q9DCT2,Q9Z1P6,Q8C6I2,Q8K2B3,Q9CQA3,Q9CXV1,Q9CZB0,P00158,P62897,P99028,Q8K2T4,Q8R1I1,Q9CPX8,Q9CQ69,Q9CR68,Q9CZ13,Q9D0M3,Q9D855,Q9DB77,P00397,P00416,P12787,P17665,P19536,P19783,P43024,P48771,P56392,P56393,Q3V384,Q61387,Q99KD6,Q99LX0,Q9D7P6,P11440,…	1.28396e-18	2.41691e-16	0.791045
GO:0010257	NADH dehydrogenase complex assembly	P	48	58	2819	10315	0.0170273	0.00562288	over	A0A2I3BQS8,A2AIL4,O09111,P03888,P03893,P03911,P03921,P0DN34,P52503,Q3UIU2,Q59J78,Q7TMF3,Q8BGA9,Q8CCM6,Q8JZN5,Q8K3J1,Q91VD9,Q91WD5,Q99LC3,Q99LY9,Q9CPP6,Q9CPU2,Q9CQ00,Q9CQ54,Q9CQ75,Q9CQ91,Q9CQC7,Q9CQH3,Q9CQJ8,Q9CQZ5,Q9CQZ6,Q9CR21,Q9CR61,Q9CWX2,Q9CXZ1,Q9CZP5,Q9D1H6,Q9D1R1,Q9D6J5,Q9D8B4,Q9D8Y1,Q9DC69,Q9DC70,Q9DCJ5,Q9DCS9,Q9DCT2,Q9ERS2,Q9Z0X1	A0A2I3BQS8,A2AIL4,A2APY7,O09111,O35683,P03888,P03893,P03911,P03921,P0DN34,P52503,Q3TQB2,Q3UIU2,Q59J78,Q7TMF3,Q8BGA9,Q8CCM6,Q8JZN5,Q8K3J1,Q8R033,Q91VD9,Q91WD5,Q91WF0,Q99LC3,Q99LY9,Q9CPP6,Q9CPU2,Q9CQ00,Q9CQ54,Q9CQ75,Q9CQ91,Q9CQC7,Q9CQH3,Q9CQJ8,Q9CQZ5,Q9CQZ6,Q9CR21,Q9CR61,Q9CR76,Q9CWD8,Q9CWG8,Q9CWX2,Q9CXZ1,Q9CZP5,Q9D1H6,Q9D1R1,Q9D6J5,Q9D7K5,Q9D8B4,Q9D8Y1,Q9DC69,Q9DC70,Q9DCJ5,Q9DCS9,Q9DCT2,Q9ERS2,Q9J…	1.64161e-18	3.0055e-16	0.827586
GO:0032981	mitochondrial respiratory chain complex I assembly	P	48	58	2819	10315	0.0170273	0.00562288	over	A0A2I3BQS8,A2AIL4,O09111,P03888,P03893,P03911,P03921,P0DN34,P52503,Q3UIU2,Q59J78,Q7TMF3,Q8BGA9,Q8CCM6,Q8JZN5,Q8K3J1,Q91VD9,Q91WD5,Q99LC3,Q99LY9,Q9CPP6,Q9CPU2,Q9CQ00,Q9CQ54,Q9CQ75,Q9CQ91,Q9CQC7,Q9CQH3,Q9CQJ8,Q9CQZ5,Q9CQZ6,Q9CR21,Q9CR61,Q9CWX2,Q9CXZ1,Q9CZP5,Q9D1H6,Q9D1R1,Q9D6J5,Q9D8B4,Q9D8Y1,Q9DC69,Q9DC70,Q9DCJ5,Q9DCS9,Q9DCT2,Q9ERS2,Q9Z0X1	A0A2I3BQS8,A2AIL4,A2APY7,O09111,O35683,P03888,P03893,P03911,P03921,P0DN34,P52503,Q3TQB2,Q3UIU2,Q59J78,Q7TMF3,Q8BGA9,Q8CCM6,Q8JZN5,Q8K3J1,Q8R033,Q91VD9,Q91WD5,Q91WF0,Q99LC3,Q99LY9,Q9CPP6,Q9CPU2,Q9CQ00,Q9CQ54,Q9CQ75,Q9CQ91,Q9CQC7,Q9CQH3,Q9CQJ8,Q9CQZ5,Q9CQZ6,Q9CR21,Q9CR61,Q9CR76,Q9CWD8,Q9CWG8,Q9CWX2,Q9CXZ1,Q9CZP5,Q9D1H6,Q9D1R1,Q9D6J5,Q9D7K5,Q9D8B4,Q9D8Y1,Q9DC69,Q9DC70,Q9DCJ5,Q9DCS9,Q9DCT2,Q9ERS2,Q9J…	1.64161e-18	3.0055e-16	0.827586
GO:0044237	cellular metabolic process	P	1803	5894	2819	10315	0.639589	0.571401	over	F8VPZ5,Q3TN28,Q60596,Q8BJ37,Q8CG47,Q923E4,Q9D842,O08583,Q04692,Q8R3N6,P41216,Q68FE2,Q811C2,Q8R3R8,Q91VR7,Q9DCD6,Q9Z2C5,P16460,Q91YI0,Q99LD8,Q9CWS0,Q04899,Q08639,Q3V3A1,Q9ESU6,Q60967,A2A483,A2A654,A2A7B5,A2AQ19,A2BH40,A2CG63,B1AR17,B2RWS6,E9PYI1,E9Q1A5,E9Q1P8,F7BJB9,F8VPQ2,O08696,O08992,O09106,O55201,O70126,O88574,O88712,O88895,O88904,O88939,P02340,P06537,P09535,P10639,P11103,P13864,P15066,P15806,…	F8VPZ5,Q3TN28,Q60596,Q7TQC5,Q8BJ37,Q8BTF7,Q8CG47,Q8CG48,Q923E4,Q9D842,O08583,Q04692,Q8R3N6,P70388,A0A571BF69,O09012,P41216,P48410,P51660,P55096,P55098,Q91VE0,Q91WC3,Q921H8,Q9QYR9,Q9R0H0,A2AH22,O35963,O55143,O70405,O88597,P18242,P35288,P35294,P49769,P51150,P60521,P62821,P70196,Q0KL01,Q3TBT3,Q3U3Q1,Q3V3Q7,Q60766,Q68FE2,Q6KAU8,Q6P4T0,Q6PF93,Q80W47,Q80XK6,Q811C2,Q8BGE6,Q8C0J2,Q8CDJ3,Q8CFU8,Q8CG50,Q8K…	3.79168e-18	6.84808e-16	0.305904
GO:0019646	aerobic electron transport chain	P	47	57	2819	10315	0.0166726	0.00552593	over	P03888,P03893,P03899,P03911,P03921,P52503,Q3UIU2,Q78YY6,Q8K3J1,Q91VD9,Q91WD5,Q91YT0,Q99LC3,Q9CQ54,Q9CQJ8,Q9CWX2,Q9D6J5,Q9D6J6,Q9DC70,Q9DCJ5,Q9DCT2,Q9Z1P6,Q8K2B3,Q9CQA3,Q9CXV1,Q9CZB0,P00158,P99028,Q8R1I1,Q9CQ69,Q9CR68,Q9CZ13,Q9D0M3,Q9D855,Q9DB77,P00397,P00416,P12787,P17665,P19536,P19783,P43024,P48771,Q3V384,Q61387,Q99KD6,Q5HZI9	O08749,P03888,P03893,P03899,P03911,P03921,P52503,Q3UIU2,Q78YY6,Q8K1Z0,Q8K3J1,Q91VD9,Q91WD5,Q91YT0,Q99LC3,Q9CQ54,Q9CQJ8,Q9CWX2,Q9D6J5,Q9D6J6,Q9DC70,Q9DCJ5,Q9DCT2,Q9Z1P6,Q8C6I2,Q8K2B3,Q9CQA3,Q9CXV1,Q9CZB0,P00158,P62897,P99028,Q8K2T4,Q8R1I1,Q9CPX8,Q9CQ69,Q9CR68,Q9CZ13,Q9D0M3,Q9D855,Q9DB77,P00397,P00416,P12787,P17665,P19536,P19783,P43024,P48771,P56392,P56393,Q3V384,Q61387,Q99KD6,Q99LX0,Q9D7P6,Q5HZI9	5.03605e-18	8.97424e-16	0.824561
GO:1990204	oxidoreductase complex	C	71	106	2819	10315	0.0251862	0.0102763	over	O09111,P03888,P03893,P03899,P03911,P03921,P0DN34,P52503,Q3UIU2,Q62425,Q7TMF3,Q8BK30,Q8K3J1,Q91VD9,Q91WD5,Q91YT0,Q99LC3,Q99LY9,Q9CPP6,Q9CPU2,Q9CQ00,Q9CQ54,Q9CQ75,Q9CQ91,Q9CQC7,Q9CQH3,Q9CQJ8,Q9CQZ5,Q9CQZ6,Q9CR21,Q9CR61,Q9CXZ1,Q9D6J5,Q9D6J6,Q9D8B4,Q9DC69,Q9DC70,Q9DCJ5,Q9DCS9,Q9DCT2,Q9ERS2,Q9Z1P6,Q8K2B3,Q9CQA3,Q9CXV1,Q9CZB0,P00158,P00397,P99028,Q8R1I1,Q9CQ69,Q9CR68,Q9CZ13,Q9D0M3,Q9D855,Q9DB77,O55028,…	O09111,O35683,P03888,P03893,P03899,P03911,P03921,P0DN34,P52503,Q3TQB2,Q3U422,Q3UIU2,Q62425,Q7TMF3,Q8BK30,Q8K3J1,Q91VD9,Q91WD5,Q91YT0,Q99LC3,Q99LY9,Q9CPP6,Q9CPU2,Q9CQ00,Q9CQ54,Q9CQ75,Q9CQ91,Q9CQC7,Q9CQH3,Q9CQJ8,Q9CQZ5,Q9CQZ6,Q9CR21,Q9CR61,Q9CXZ1,Q9D6J5,Q9D6J6,Q9D7K5,Q9D8B4,Q9DC69,Q9DC70,Q9DCJ5,Q9DCS9,Q9DCT2,Q9ERS2,Q9Z1P6,Q8K2B3,Q9CQA3,Q9CXV1,Q9CZB0,P00158,P00397,P99028,Q8K2T4,Q8R1I1,Q9CPX8,Q9CQ69,…	1.45469e-17	2.55814e-15	0.669811
GO:0009142	nucleoside triphosphate biosynthetic process	P	70	104	2819	10315	0.0248315	0.0100824	over	P24547,Q9WV85,B2RQC6,P97930,P56480,Q03265,Q6P8I6,Q9QXX4,P56382,P56383,Q91VR2,Q9CPQ8,Q9CQQ7,Q9D3D9,Q9DCX2,O09111,P03888,P03893,P03899,P03911,P03921,P03930,P0DN34,P52503,P56135,P97450,Q06185,Q3UIU2,Q7TMF3,Q8BK30,Q8K2B3,Q8K3J1,Q91VD9,Q91WD5,Q91YT0,Q99JB2,Q99LC3,Q99LY9,Q9CPP6,Q9CPU2,Q9CQ54,Q9CQ75,Q9CQ91,Q9CQA3,Q9CQC7,Q9CQH3,Q9CQJ8,Q9CQZ5,Q9CQZ6,Q9CR21,Q9CR61,Q9CXV1,Q9CXZ1,Q9CZB0,Q9D6J5,Q9D6J6,Q9D8B4,…	P55264,O88425,P15532,P23492,P24547,P50096,Q01768,Q05BM9,Q9QXL8,Q9WV84,Q9WV85,B2RQC6,P07607,P62340,P97930,P70303,P70698,P04202,P05064,P56380,P56480,P59041,Q03265,Q6P8I6,Q8K2T4,Q9CRA7,Q9QXX4,Q9Z0M5,Q9WTP7,P00848,P56382,P56383,Q91VR2,Q9CPQ8,Q9CQQ7,Q9D3D9,Q9DCX2,O09111,O35683,P03888,P03893,P03899,P03911,P03921,P03930,P0DN34,P52503,P56135,P97450,Q06185,Q3UIU2,Q7TMF3,Q8BK30,Q8K2B3,Q8K3J1,Q91VD9,Q91WD5,…	1.64547e-17	2.85606e-15	0.673077
GO:0003676	nucleic acid binding	F	716	2051	2819	10315	0.253991	0.198837	over	A0A0R4J205,A2AFQ2,A2RSY6,P0CB42,P10126,P32067,P97770,Q14CH7,Q1HFZ0,Q3TX08,Q3UFY8,Q60872,Q80VC6,Q8BK72,Q8BP74,Q8BYL4,Q8C1Z8,Q8C2E4,Q8K224,Q924C1,Q9CXJ1,Q9CZ57,Q9D7B1,Q9DAT5,Q9WU56,Q9Z120,Q9QZQ8,Q924W5,Q3UYV9,Q9CQ49,Q9DAR7,Q9DBB5,O54879,P43247,P54276,P63158,Q00899,Q3UJK0,A2CG63,B1AR17,E9PYI1,F8VPQ2,G5E924,O08696,O09106,O89090,P02340,P15066,P23198,P23475,P27641,P28704,P30681,P41778,P42128,P52927,P81…	A0A0B4J1E3,A0A0R4J205,A0A1W2P7Q6,A2A7S7,A2AFQ2,A2RSX7,A2RSY6,O08756,P0CB42,P10126,P26638,P31230,P32067,P40694,P47911,P63325,P97770,Q05D44,Q14CH7,Q1HFZ0,Q3TX08,Q3U308,Q3U5F4,Q3UFY8,Q60872,Q68FL6,Q6P6M7,Q6PJN8,Q7TS68,Q7TT37,Q80VC6,Q80VP5,Q80Y20,Q8BGQ7,Q8BHA3,Q8BIJ6,Q8BJW6,Q8BK72,Q8BMJ3,Q8BP74,Q8BU30,Q8BYL4,Q8C0C7,Q8C1Z8,Q8C2E4,Q8CCP0,Q8K1J6,Q8K224,Q91WQ3,Q924C1,Q99J10,Q99M01,Q99ME2,Q99MN1,Q9CQF4,Q9…	1.81882e-17	3.11648e-15	0.349098
GO:0071704	organic substance metabolic process	P	1837	6038	2819	10315	0.65165	0.585361	over	F8VPZ5,Q3TN28,Q60596,Q8BJ37,Q8CG47,Q923E4,Q9D842,O08583,Q04692,Q8R3N6,P41216,P16460,Q91YI0,Q99LD8,Q9CWS0,Q04899,Q08639,Q3V3A1,Q9ESU6,A2A483,A2A654,A2A7B5,A2AQ19,A2BH40,A2CG63,B1AR17,B2RWS6,E9PYI1,E9Q1A5,E9Q1P8,F7BJB9,F8VPQ2,O08696,O08992,O09106,O55201,O70126,O88574,O88712,O88895,O88904,O88939,P02340,P06537,P09535,P10639,P11103,P13864,P15066,P15806,P17918,P19426,P23198,P25322,P25916,P30282,P30681,…	F8VPZ5,Q3TN28,Q60596,Q7TQC5,Q8BJ37,Q8BTF7,Q8CG47,Q8CG48,Q923E4,Q9D842,O08583,Q04692,Q8R3N6,P70388,A0A571BF69,O09012,P41216,P48410,P51660,P55096,P55098,Q91VE0,Q91WC3,Q921H8,Q9QYR9,Q9R0H0,P16460,P42859,P97807,Q91YI0,Q99LD8,Q9CWS0,Q8BTW8,Q99LM2,Q99ME9,O35495,P49615,P97302,Q04735,Q04899,Q08639,Q3V3A1,Q8BMA5,Q8K0D0,Q8R0K9,Q9ESU6,D3YZG8,Q922D8,A0A140LHY5,A0A1I7Q4G8,A0A5F8MQ82,A2A483,A2A485,A2A654,A2A7B…	2.07203e-17	3.50541e-15	0.30424
GO:0044238	primary metabolic process	P	1740	5676	2819	10315	0.61724	0.550267	over	F8VPZ5,Q3TN28,Q60596,Q8BJ37,Q8CG47,Q923E4,Q9D842,O08583,Q04692,Q8R3N6,P41216,P16460,Q99LD8,Q9CWS0,Q91YI0,Q04899,Q08639,Q3V3A1,Q9ESU6,A2A483,A2A654,A2A7B5,A2AQ19,A2BH40,A2CG63,B1AR17,B2RWS6,E9PYI1,E9Q1A5,E9Q1P8,F7BJB9,F8VPQ2,O08696,O08992,O09106,O55201,O70126,O88574,O88712,O88895,O88904,O88939,P02340,P06537,P09535,P10639,P11103,P13864,P15066,P15806,P17918,P19426,P23198,P25322,P25916,P30282,P30681,…	F8VPZ5,Q3TN28,Q60596,Q7TQC5,Q8BJ37,Q8BTF7,Q8CG47,Q8CG48,Q923E4,Q9D842,O08583,Q04692,Q8R3N6,P70388,A0A571BF69,O09012,P41216,P48410,P51660,P55096,P55098,Q91VE0,Q91WC3,Q921H8,Q9QYR9,Q9R0H0,P16460,P42859,Q99LD8,Q9CWS0,Q91YI0,Q8BTW8,Q99LM2,Q99ME9,O35495,P49615,P97302,Q04735,Q04899,Q08639,Q3V3A1,Q8BMA5,Q8K0D0,Q8R0K9,Q9ESU6,D3YZG8,Q922D8,A0A140LHY5,A0A1I7Q4G8,A0A5F8MQ82,A2A483,A2A485,A2A654,A2A7B5,A2AQ1…	2.30395e-17	3.84904e-15	0.306554
GO:0000785	chromatin	C	218	491	2819	10315	0.0773324	0.0476006	over	P15806,P21981,P27661,P60762,P62806,P68433,Q64523,Q64525,Q80YV3,Q8CHK4,Q8CIG3,Q8R331,Q9CR11,Q9D864,Q9DAT2,Q9JIA7,Q9QZQ8,Q9Z2N8,E9PYH6,E9Q286,O89090,P08775,P0CB42,P23198,P56960,Q3TKT4,Q62018,Q62318,Q64127,Q7TQK4,Q91X20,Q91YK2,Q921I9,Q923E4,Q99JF8,Q9CQJ4,Q9CRA8,Q9DBD5,Q9ERF3,Q9ESC8,Q9WV02,A6PWY4,O09106,P13864,P25916,P70288,Q04692,Q61686,Q61687,Q69ZR9,Q69ZX6,Q9QXV1,Q9Z2D8,Q9Z2E1,Q9Z2E2,P97822,O35730,…	D3YYT1,O35216,P0C0S6,P10922,P15806,P15864,P21981,P27661,P43274,P43275,P43276,P43277,P60122,P60762,P62806,P68433,Q2VPQ9,Q3B7C1,Q3TEA8,Q3TYA6,Q61667,Q62481,Q64522,Q64523,Q64525,Q7TPQ3,Q80YV3,Q80ZM5,Q8BRB7,Q8BZ21,Q8C0I4,Q8C622,Q8C9X6,Q8CCK0,Q8CGP0,Q8CGP5,Q8CHI8,Q8CHK4,Q8CIG3,Q8R331,Q8R3B7,Q8VEK6,Q922P9,Q9CR11,Q9D864,Q9DAT2,Q9JI44,Q9JIA7,Q9QZQ8,Q9R0Q4,Q9WTM5,Q9WV70,Q9Z2N8,E9PYH6,E9Q286,F8VPK0,O08856,…	6.98307e-17	1.15221e-14	0.443992
GO:0071013	catalytic step 2 spliceosome	C	61	87	2819	10315	0.0216389	0.00843432	over	O08810,P27048,P57784,P62305,P62307,P62309,P62315,P62317,P62320,Q6A068,Q6PE01,Q8C5N3,Q8CFQ3,Q922V4,Q99KP6,Q99PV0,Q9CQI7,Q9CSN1,Q9D287,Q9DCD2,Q9QZH3,D3Z0M9,G3UVU2,O08583,O35691,O35900,P59708,P61327,P61979,P62311,P97376,Q3TKY6,Q3U8W9,Q3UAI4,Q52KI8,Q61656,Q62203,Q64012,Q69ZQ2,Q6P4T2,Q6PDM2,Q80X98,Q8CEC6,Q8K4Z5,Q8VEK3,Q91VN6,Q91YR7,Q921M3,Q99NB9,Q9CQQ8,Q9CWZ3,Q9CYA6,Q9CZU3,Q9D554,Q9D787,Q9D883,Q9DAJ4,…	A2A4P0,O08810,P27048,P57784,P62305,P62307,P62309,P62315,P62317,P62320,P63154,Q6A068,Q6PE01,Q6PGH1,Q8BHS3,Q8BTI8,Q8C5N3,Q8CFQ3,Q922V4,Q99KP6,Q99PV0,Q9CQI7,Q9CSN1,Q9D0W5,Q9D198,Q9D287,Q9DC48,Q9DCD2,Q9JHS9,Q9QZH3,A2ACQ1,D3Z0M9,G3UVU2,O08583,O35691,O35737,O35900,O70279,O88569,P29341,P49312,P59708,P61327,P61979,P62311,P97376,Q3TKY6,Q3U8W9,Q3UAI4,Q52KI8,Q61136,Q61656,Q62203,Q64012,Q69ZQ2,Q6P4T2,Q6PDM2,…	9.32506e-17	1.51987e-14	0.701149
GO:0005634	nucleus	C	1446	4614	2819	10315	0.512948	0.44731	over	P52431,O09106,O55128,O88574,O88895,P70288,P70349,Q5SQF8,Q60520,Q60972,Q60973,Q61686,Q69ZK6,Q6ZPY7,Q8BHJ5,Q8C2B3,Q8CFE3,Q8VI24,Q99LB0,Q99N13,Q9QXE7,Q9R190,Q9WU42,Q9Z2E1,B2RWS6,P45481,P61965,Q5SVQ0,Q61191,Q80TG1,Q80YV3,Q8BQR4,Q8C0D7,Q91WQ5,A2AWT3,Q5DU02,Q62311,Q8BU36,Q8K0H5,Q8VE65,Q8VI33,Q921M3,Q923D4,Q9CZV5,Q9JIX0,O70445,P46737,Q08297,P56960,Q7TQK4,Q8BTW3,Q8VBV3,Q921I9,Q9CRA8,Q9CSH3,Q9CZU3,Q9D0M0,…	P07903,P35689,P51612,P52431,Q9QZD4,Q64267,P49135,E9Q2I4,O09106,O55128,O88574,O88895,P70288,P70349,Q3U0X6,Q5SQF8,Q60520,Q60972,Q60973,Q60974,Q61686,Q69ZK6,Q6NZM9,Q6P3E7,Q6PCM1,Q6PGA0,Q6ZPK0,Q6ZPY7,Q80TZ9,Q8BHJ5,Q8BXJ2,Q8C2B3,Q8C796,Q8CBD1,Q8CFE3,Q8VH37,Q8VI24,Q99LB0,Q99N13,Q9QXE7,Q9R190,Q9WU42,Q9Z2E1,Q9Z2V5,Q9Z2V6,P29037,P97357,A2RSY1,B2KF05,B2RRD7,B2RUA4,B2RWS6,P45481,P61965,Q2VPQ9,Q5SVQ0,Q61191,…	1.35634e-16	2.18403e-14	0.313394
GO:0009205	purine ribonucleoside triphosphate metabolic process	P	70	107	2819	10315	0.0248315	0.0103732	over	P24547,Q9WV85,P56480,Q03265,Q6P8I6,Q9QXX4,P56382,P56383,Q91VR2,Q9CPQ8,Q9CQQ7,Q9D3D9,Q9DCX2,O09111,P03888,P03893,P03899,P03911,P03921,P03930,P0DN34,P52503,P56135,P97450,Q06185,Q3UIU2,Q7TMF3,Q8BK30,Q8K2B3,Q8K3J1,Q91VD9,Q91WD5,Q91YT0,Q99JB2,Q99LC3,Q99LY9,Q9CPP6,Q9CPU2,Q9CQ54,Q9CQ75,Q9CQ91,Q9CQA3,Q9CQC7,Q9CQH3,Q9CQJ8,Q9CQZ5,Q9CQZ6,Q9CR21,Q9CR61,Q9CXV1,Q9CXZ1,Q9CZB0,Q9D6J5,Q9D6J6,Q9D8B4,Q9DB20,Q9DC69,…	O88425,P15532,P23492,P24547,P50096,Q01768,Q05BM9,Q9QXL8,Q9WV84,Q9WV85,Q9D892,P04202,P05064,P56380,P56480,P59041,Q03265,Q6P8I6,Q8K2T4,Q9CRA7,Q9QXX4,Q9Z0M5,Q9WTP7,P00848,P56382,P56383,Q91VR2,Q9CPQ8,Q9CQQ7,Q9D3D9,Q9DCX2,O09111,O35683,P03888,P03893,P03899,P03911,P03921,P03930,P0DN34,P52503,P56135,P97450,Q06185,Q3UIU2,Q7TMF3,Q8BK30,Q8K2B3,Q8K3J1,Q91VD9,Q91WD5,Q91YT0,Q99JB2,Q99LC3,Q99LY9,Q9CPP6,Q9CPU2,…	1.67148e-16	2.65944e-14	0.654206
GO:0120114	Sm-like protein family complex	C	56	79	2819	10315	0.0198652	0.00765875	over	D3Z0M9,P27048,P62305,P62309,P62315,P62317,P62320,P83877,Q6P4T2,Q91YR7,Q99PV0,Q9CWK3,P62307,Q5SUF2,Q62189,Q62241,Q62376,Q7TNC4,Q9CQI7,Q9CYI4,Q9R1C7,G3UVU2,P57784,P59708,P83870,Q3UAI4,Q62203,Q8BGC0,Q8K4Z5,Q8QZY9,Q921M3,Q923D4,Q99NB9,Q9D554,Q8CCF0,Q9Z1N5,O35900,P62311,P62313,Q6ZWM4,Q9CQQ8,Q9QXA5,Q9D0T1,Q9JLI8,E9Q5C9,O08810,Q3TIX9,Q6PE01,Q91V81,Q922U1,Q9D868,Q9DAW6,Q9Z315,Q05CL8,Q8K3A9,Q8R409	D3Z0M9,P27048,P62305,P62309,P62315,P62317,P62320,P83877,Q6P4T2,Q8BM39,Q8BUH1,Q91YR7,Q99PV0,Q9CWK3,Q9JHE7,P62307,Q8BUV6,Q8QZX5,Q5SUF2,Q62189,Q62241,Q62376,Q7TNC4,Q80W14,Q8K2Z2,Q9CQI7,Q9CYI4,Q9R1C7,G3UVU2,P57784,P59708,P83870,Q3UAI4,Q62203,Q8BGC0,Q8K4Z5,Q8QZY9,Q8R0F5,Q921M3,Q923D4,Q99NB9,Q9D554,Q8CCF0,Q9Z1N5,O35900,P62311,P62313,Q6ZWM4,Q9CQQ8,Q9QXA5,Q9D0T1,Q9JLI8,E9Q5C9,G3X9K3,Q8BHJ9,P97801,Q3URX8,…	7.86208e-16	1.2362e-13	0.708861
GO:0007005	mitochondrion organization	P	200	449	2819	10315	0.0709471	0.0435288	over	P19258,Q922G0,Q9CPR5,Q9D8P4,Q9JKF7,A0A2I3BQS8,Q8CFY5,Q8VCM5,Q91ZP3,Q9CQ92,Q9CQS4,Q9CWE0,Q3UN04,Q68FE2,Q8R3R8,Q91VR7,Q9DCD6,O35129,P02340,Q8BR90,O08734,P09240,P70444,P97287,Q07813,Q9D880,P07742,Q99M87,Q9CYR0,B1AXP6,P63101,Q80U63,Q9CPQ3,Q9CZW5,Q9DCC8,Q9QYA2,A6H611,Q8BHE8,Q8BK08,Q8BP22,Q91VC9,Q9CRB9,Q9Z2I0,Q571M0,Q811U4,Q8JZQ2,Q920A7,Q9CYF5,O08528,P31750,P48962,Q91VD9,Q9ER88,Q9Z0X1,Q791V5,Q62351,Q9D…	P19258,P58281,Q60929,Q922G0,Q9CPR5,Q9CXC3,Q9D8P4,Q9JKF7,Q9WUA6,A0A2I3BQS8,Q6PCP5,Q6ZWR4,Q80Y98,Q8BGV8,Q8CFY5,Q8K1M6,Q8VCM5,Q8VED8,Q91ZP3,Q99MB2,Q9CQ92,Q9CQS4,Q9CWE0,A2AH22,O70405,O88597,P60521,Q3U3Q1,Q3U7U3,Q3UN04,Q68FE2,Q6P4T0,Q80W47,Q80XK6,Q8CE50,Q8R3E3,Q8R3R8,Q91VM3,Q91VR7,Q99J83,Q9CPX6,Q9CQB5,Q9CQV6,Q9CQY1,Q9CR39,Q9CY18,Q9D6K8,Q9D906,Q9DB70,Q9DCD6,Q9ESK9,Q9QY01,O35129,P02340,P17439,Q64337,Q8B…	9.63342e-16	1.4971e-13	0.445434
GO:0033108	mitochondrial respiratory chain complex assembly	P	61	90	2819	10315	0.0216389	0.00872516	over	A0A2I3BQS8,A2AIL4,O09111,P03888,P03893,P03911,P03921,P0DN34,P52503,Q3UIU2,Q59J78,Q7TMF3,Q8BGA9,Q8CCM6,Q8JZN5,Q8K3J1,Q91VD9,Q91WD5,Q99LC3,Q99LY9,Q9CPP6,Q9CPU2,Q9CQ00,Q9CQ54,Q9CQ75,Q9CQ91,Q9CQC7,Q9CQH3,Q9CQJ8,Q9CQZ5,Q9CQZ6,Q9CR21,Q9CR61,Q9CWX2,Q9CXZ1,Q9CZP5,Q9D1H6,Q9D1R1,Q9D6J5,Q9D8B4,Q9D8Y1,Q9DC69,Q9DC70,Q9DCJ5,Q9DCS9,Q9DCT2,Q9ERS2,Q9Z0X1,P09925,P56394,Q5SUC9,Q8C1Q6,Q8VC74,Q8VCL2,Q9D2R6,Q9D7J4,Q6R…	A0A2I3BQS8,A2AIL4,A2APY7,O09111,O35683,P03888,P03893,P03911,P03921,P0DN34,P52503,Q3TQB2,Q3UIU2,Q59J78,Q7TMF3,Q8BGA9,Q8CCM6,Q8JZN5,Q8K3J1,Q8R033,Q91VD9,Q91WD5,Q91WF0,Q99LC3,Q99LY9,Q9CPP6,Q9CPU2,Q9CQ00,Q9CQ54,Q9CQ75,Q9CQ91,Q9CQC7,Q9CQH3,Q9CQJ8,Q9CQZ5,Q9CQZ6,Q9CR21,Q9CR61,Q9CR76,Q9CWD8,Q9CWG8,Q9CWX2,Q9CXZ1,Q9CZP5,Q9D1H6,Q9D1R1,Q9D6J5,Q9D7K5,Q9D8B4,Q9D8Y1,Q9DC69,Q9DC70,Q9DCJ5,Q9DCS9,Q9DCT2,Q9ERS2,Q9J…	1.19275e-15	1.8323e-13	0.677778
GO:0044271	cellular nitrogen compound biosynthetic process	P	878	2637	2819	10315	0.311458	0.255647	over	P16460,Q91YI0,Q04899,Q08639,Q3V3A1,Q9ESU6,A2A483,A2A654,A2A7B5,A2AQ19,A2BH40,A2CG63,B1AR17,B2RWS6,E9PYI1,E9Q1A5,E9Q1P8,F7BJB9,F8VPQ2,O08696,O08992,O09106,O55201,O70126,O88574,O88712,O88895,O88904,O88939,P02340,P06537,P09535,P10639,P11103,P13864,P15066,P15806,P17918,P19426,P23198,P25322,P25916,P30282,P30681,P31266,P35601,P42225,P45481,P46935,P51859,P52927,P56581,P59941,P61202,P61965,P61969,P61979,…	P16460,P42859,P97807,Q91YI0,O35495,P49615,P97302,Q04735,Q04899,Q08639,Q3V3A1,Q8BMA5,Q8K0D0,Q8R0K9,Q9ESU6,A0A140LHY5,A0A1I7Q4G8,A0A5F8MQ82,A2A483,A2A485,A2A654,A2A7B5,A2AQ19,A2AQH4,A2BFG8,A2BH40,A2CG63,B1AR17,B1AXD8,B1AY10,B2RUR8,B2RWS6,D2EAC2,D3YXK1,E9PYI1,E9Q1A5,E9Q1P8,E9Q2S7,E9Q3R9,E9Q6A7,E9Q8X5,E9QAG8,F6R9A8,F6ZDS4,F7BJB9,F8VPQ2,J3QK52,O08539,O08580,O08609,O08696,O08750,O08789,O08992,O09106,O0…	2.20184e-15	3.34405e-13	0.332954
GO:0009199	ribonucleoside triphosphate metabolic process	P	71	113	2819	10315	0.0251862	0.0109549	over	P24547,Q9WV85,B2RQC6,P56480,Q03265,Q6P8I6,Q9QXX4,P56382,P56383,Q91VR2,Q9CPQ8,Q9CQQ7,Q9D3D9,Q9DCX2,O09111,P03888,P03893,P03899,P03911,P03921,P03930,P0DN34,P52503,P56135,P97450,Q06185,Q3UIU2,Q7TMF3,Q8BK30,Q8K2B3,Q8K3J1,Q91VD9,Q91WD5,Q91YT0,Q99JB2,Q99LC3,Q99LY9,Q9CPP6,Q9CPU2,Q9CQ54,Q9CQ75,Q9CQ91,Q9CQA3,Q9CQC7,Q9CQH3,Q9CQJ8,Q9CQZ5,Q9CQZ6,Q9CR21,Q9CR61,Q9CXV1,Q9CXZ1,Q9CZB0,Q9D6J5,Q9D6J6,Q9D8B4,Q9DB20,…	O88425,P15532,P23492,P24547,P50096,Q01768,Q05BM9,Q9QXL8,Q9WV84,Q9WV85,Q9D892,B2RQC6,P70303,P70698,P04202,P05064,P56380,P56480,P59041,Q03265,Q6P8I6,Q8K2T4,Q9CRA7,Q9QXX4,Q9Z0M5,Q9WTP7,P00848,P56382,P56383,Q91VR2,Q9CPQ8,Q9CQQ7,Q9D3D9,Q9DCX2,O09111,O35683,P03888,P03893,P03899,P03911,P03921,P03930,P0DN34,P52503,P56135,P97450,Q06185,Q3UIU2,Q7TMF3,Q8BK30,Q8K2B3,Q8K3J1,Q91VD9,Q91WD5,Q91YT0,Q99JB2,Q99LC3,…	2.42146e-15	3.63628e-13	0.628319
GO:0003723	RNA binding	F	374	976	2819	10315	0.132671	0.0946195	over	A0A0R4J205,A2AFQ2,A2RSY6,P0CB42,P10126,P32067,P97770,Q14CH7,Q1HFZ0,Q3TX08,Q3UFY8,Q60872,Q80VC6,Q8BK72,Q8BP74,Q8BYL4,Q8C1Z8,Q8C2E4,Q8K224,Q924C1,Q9CXJ1,Q9CZ57,Q9D7B1,Q9DAT5,Q9WU56,Q9Z120,Q3UYV9,Q9CQ49,Q9DAR7,Q9DBB5,E9QNN1,O70133,Q811J3,O35286,O88532,P60843,P63158,Q62351,Q6A0D4,Q6Q899,Q80YD1,Q8VEK3,Q91ZS8,Q9CXY6,Q9CY73,Q9Z1X4,P56960,P62488,Q62241,Q8CFQ3,Q8CGK3,Q99KG3,Q99KR3,Q9ERI5,Q9QXV1,Q9WV02,A0A…	A0A0B4J1E3,A0A0R4J205,A0A1W2P7Q6,A2A7S7,A2AFQ2,A2RSX7,A2RSY6,O08756,P0CB42,P10126,P26638,P31230,P32067,P40694,P47911,P63325,P97770,Q05D44,Q14CH7,Q1HFZ0,Q3TX08,Q3U308,Q3U5F4,Q3UFY8,Q60872,Q68FL6,Q6P6M7,Q6PJN8,Q7TS68,Q7TT37,Q80VC6,Q80VP5,Q80Y20,Q8BGQ7,Q8BHA3,Q8BIJ6,Q8BJW6,Q8BK72,Q8BMJ3,Q8BP74,Q8BU30,Q8BYL4,Q8C0C7,Q8C1Z8,Q8C2E4,Q8CCP0,Q8K1J6,Q8K224,Q91WQ3,Q924C1,Q99J10,Q99M01,Q99ME2,Q99MN1,Q9CQF4,Q9…	2.62278e-15	3.89483e-13	0.383197
GO:0009144	purine nucleoside triphosphate metabolic process	P	72	116	2819	10315	0.025541	0.0112458	over	P24547,Q9WV85,Q60710,P56480,Q03265,Q6P8I6,Q9QXX4,P56382,P56383,Q91VR2,Q9CPQ8,Q9CQQ7,Q9D3D9,Q9DCX2,Q6P3D0,O09111,P03888,P03893,P03899,P03911,P03921,P03930,P0DN34,P52503,P56135,P97450,Q06185,Q3UIU2,Q7TMF3,Q8BK30,Q8K2B3,Q8K3J1,Q91VD9,Q91WD5,Q91YT0,Q99JB2,Q99LC3,Q99LY9,Q9CPP6,Q9CPU2,Q9CQ54,Q9CQ75,Q9CQ91,Q9CQA3,Q9CQC7,Q9CQH3,Q9CQJ8,Q9CQZ5,Q9CQZ6,Q9CR21,Q9CR61,Q9CXV1,Q9CXZ1,Q9CZB0,Q9D6J5,Q9D6J6,Q9D8B4,…	P55264,O88425,P15532,P23492,P24547,P50096,Q01768,Q05BM9,Q9QXL8,Q9WV84,Q9WV85,Q9D892,Q60710,Q8BG93,P04202,P05064,P56380,P56480,P59041,Q03265,Q6P8I6,Q8K2T4,Q9CRA7,Q9QXX4,Q9Z0M5,Q9WTP7,P00848,P56382,P56383,Q91VR2,Q9CPQ8,Q9CQQ7,Q9D3D9,Q9DCX2,Q6P3D0,O09111,O35683,P03888,P03893,P03899,P03911,P03921,P03930,P0DN34,P52503,P56135,P97450,Q06185,Q3UIU2,Q7TMF3,Q8BK30,Q8K2B3,Q8K3J1,Q91VD9,Q91WD5,Q91YT0,Q99JB2,…	3.92282e-15	5.76137e-13	0.62069
GO:0006091	generation of precursor metabolites and energy	P	163	350	2819	10315	0.0578219	0.0339312	over	P48771,Q61387,Q9QZQ8,P31750,P45952,Q8VEH5,P63158,Q7TSV4,Q8C7E7,Q64437,A2ATU0,O08528,O70250,P06802,P15327,P17710,P17751,P53657,Q60597,P40142,Q93092,B2RXT3,O88844,P14152,P28271,P35486,Q5HZJ8,Q811J3,Q8BMF4,Q8K2B3,Q9CQA3,Q9CQX8,Q9CXV1,Q9CXZ1,Q9CZB0,Q9D051,Q9D2G2,Q9WUM5,Q9Z2I8,Q9Z2I9,B2RWS6,O88939,Q3UDF0,P43247,P56391,Q5SSK3,Q9CPQ1,P03888,P03893,P03899,P03911,P03921,P52503,Q3UIU2,Q78YY6,Q8K3J1,Q91VD9,…	P48410,P48771,P56392,Q61387,Q64430,Q9CQY6,Q9CZN7,Q9QZQ8,Q9WUR9,A0A0G2JFF1,A0A1L1SUI3,E9QAQ5,F8VPN4,P18826,P31750,P62137,P62141,P63087,P70699,Q00560,Q2NL51,Q7TSH2,Q8BWJ3,Q8CI94,Q91WG5,Q91ZJ5,Q924A0,Q9DB30,Q9DCL8,Q9ET01,Q9WUB3,Q9WV60,Q9Z1E4,P45952,Q3UV55,Q60823,Q8VEH5,Q9D6Y9,Q9R062,Q9R0Q7,Q8C5L6,Q9JIG4,Q9JLN9,P47857,P63158,Q7TSV4,Q8C7E7,Q9D0F9,P00329,P28474,Q64437,A0A0U1RPT5,A0A1D5RLD8,A2ATU0,B0QZL…	4.15298e-15	6.03311e-13	0.465714
GO:1990542	mitochondrial transmembrane transport	P	50	69	2819	10315	0.0177368	0.00668929	over	Q8JZU2,P63030,Q9D023,Q3UMR5,Q60932,Q810S1,Q8CD10,Q8VCX5,Q91VC9,Q9DB10,Q9Z2I0,Q9DCC8,O35857,Q78YY6,Q8CCM6,Q9CQV1,Q9CQV7,Q9CZR3,Q9CZW5,Q9D880,Q9QYA2,Q9WTQ8,Q9Z0V7,Q9Z0V8,Q9CQL5,Q8BHE8,Q8JZQ2,P56564,Q8BH59,Q9D6M3,Q9QXX4,Q9Z0X1,Q8R0Z5,P31750,P48962,P51881,Q3URS9,Q9CXJ4,Q91V61,Q925N2,Q99JR1,Q61102,Q8BMG8,Q922G0,Q8BMD8,Q8VEM8,Q5HZI9,Q8BL03,Q9WVD5,Q8BGP6	Q8JZU2,P63030,Q9D023,Q3UMR5,Q60932,Q810S1,Q8CD10,Q8VCX5,Q91VC9,Q9CXD6,Q9DB10,Q9Z2I0,Q9DCC8,O35857,O88396,P60603,Q78YY6,Q8CCM6,Q99LP6,Q9CQV1,Q9CQV7,Q9CZR3,Q9CZW5,Q9D113,Q9D880,Q9QYA2,Q9WTQ8,Q9Z0V7,Q9Z0V8,Q8K1R3,P52196,Q9CQL5,P58281,Q8BHE8,Q8JZQ2,Q9CTY5,P56564,Q8BH59,Q9D6M3,Q9QXX4,Q5NCE8,P63038,Q8VEA4,Q9Z0X1,Q8R0Z5,Q920G8,Q61144,P31750,P48962,P51881,Q3V132,Q3URS9,Q9CXJ4,Q91V61,Q925N2,Q99JR1,Q61102,…	6.68676e-15	9.60953e-13	0.724638
GO:0005694	chromosome	C	362	944	2819	10315	0.128414	0.0915172	over	O70201,O88379,P40201,P52927,Q01320,Q04750,Q08297,Q61191,Q61687,Q8BPY9,Q8VEK3,Q9JHI7,Q9QZQ8,Q9Z0H3,Q9Z1M8,E9QAS9,O08901,O35638,O70126,P23198,P83917,Q07832,Q14AI0,Q5SVQ0,Q61164,Q61550,Q6RT24,Q8CG47,Q922H9,Q922S8,Q924W5,Q9CW03,Q9CZJ6,Q9D0F1,Q9DB96,A0A087WNW8,E9Q7E2,O54941,P35761,P49452,P53351,P62915,P97477,P97496,Q3TKT4,Q3UA16,Q3UFS4,Q60520,Q61466,Q61686,Q6PDG5,Q6ZQK0,Q7TME2,Q80TG1,Q8BHK9,Q8BIG4,Q8B…	A2AKX3,O70201,O88379,P40201,P52927,Q01320,Q04750,Q08297,Q3UDA4,Q61191,Q61687,Q8BPY9,Q8CG48,Q8VEK3,Q9CZX5,Q9JHI7,Q9QZQ8,Q9Z0H3,Q9Z1M8,Q8K305,Q9CPV5,Q9CY25,Q9CYC5,E9PVX6,E9Q3P4,E9QAS9,F6ZDS4,O08901,O35216,O35613,O35638,O54784,O54864,O70126,O88508,P23198,P27790,P35922,P59328,P62715,P63330,P83917,Q07832,Q14AI0,Q3TJM4,Q3TQI7,Q3TQQ9,Q5SVQ0,Q60848,Q60996,Q61164,Q61550,Q6PD03,Q6PG16,Q6RT24,Q76MZ3,Q7TSY8,…	7.05495e-15	1.00308e-12	0.383475
GO:0019438	aromatic compound biosynthetic process	P	701	2060	2819	10315	0.24867	0.199709	over	Q04899,Q08639,Q3V3A1,Q9ESU6,A2A483,A2A654,A2A7B5,A2AQ19,A2BH40,A2CG63,B1AR17,B2RWS6,E9PYI1,E9Q1A5,E9Q1P8,F7BJB9,F8VPQ2,O08696,O08992,O09106,O55201,O70126,O88574,O88712,O88895,O88904,O88939,P02340,P06537,P09535,P10639,P11103,P13864,P15066,P15806,P17918,P19426,P23198,P25322,P25916,P30282,P30681,P31266,P35601,P42225,P45481,P46935,P51859,P52927,P56581,P59941,P61202,P61965,P61969,P61979,P63002,P63101,…	O35495,P49615,P97302,Q04735,Q04899,Q08639,Q3V3A1,Q8BMA5,Q8K0D0,Q8R0K9,Q9ESU6,A0A140LHY5,A0A1I7Q4G8,A0A5F8MQ82,A2A483,A2A485,A2A654,A2A7B5,A2AQ19,A2AQH4,A2BFG8,A2BH40,A2CG63,B1AR17,B1AXD8,B1AY10,B2RUR8,B2RWS6,D2EAC2,D3YXK1,E9PYI1,E9Q1A5,E9Q1P8,E9Q2S7,E9Q3R9,E9Q6A7,E9Q8X5,E9QAG8,F6R9A8,F6ZDS4,F7BJB9,F8VPQ2,J3QK52,O08539,O08580,O08609,O08696,O08750,O08789,O08992,O09106,O09126,O35126,O35185,O35295,O3…	3.79757e-14	5.34258e-12	0.340291
GO:0034654	nucleobase-containing compound biosynthetic process	P	684	2003	2819	10315	0.242639	0.194183	over	Q04899,Q08639,Q3V3A1,Q9ESU6,A2A483,A2A654,A2A7B5,A2AQ19,A2BH40,A2CG63,B1AR17,B2RWS6,E9PYI1,E9Q1A5,E9Q1P8,F7BJB9,F8VPQ2,O08696,O08992,O09106,O55201,O70126,O88574,O88712,O88895,O88904,O88939,P02340,P06537,P09535,P10639,P11103,P13864,P15066,P15806,P17918,P19426,P23198,P25322,P25916,P30282,P30681,P31266,P35601,P42225,P45481,P46935,P51859,P52927,P56581,P59941,P61202,P61965,P61969,P61979,P63002,P63101,…	O35495,P49615,P97302,Q04735,Q04899,Q08639,Q3V3A1,Q8BMA5,Q8K0D0,Q8R0K9,Q9ESU6,A0A140LHY5,A0A1I7Q4G8,A0A5F8MQ82,A2A483,A2A485,A2A654,A2A7B5,A2AQ19,A2AQH4,A2BFG8,A2BH40,A2CG63,B1AR17,B1AXD8,B1AY10,B2RUR8,B2RWS6,D2EAC2,D3YXK1,E9PYI1,E9Q1A5,E9Q1P8,E9Q2S7,E9Q3R9,E9Q6A7,E9Q8X5,E9QAG8,F6R9A8,F6ZDS4,F7BJB9,F8VPQ2,J3QK52,O08539,O08580,O08609,O08696,O08750,O08789,O08992,O09106,O09126,O35126,O35185,O35295,O3…	3.85601e-14	5.36829e-12	0.341488
GO:0018130	heterocycle biosynthetic process	P	704	2071	2819	10315	0.249734	0.200776	over	Q04899,Q08639,Q3V3A1,Q9ESU6,A2A483,A2A654,A2A7B5,A2AQ19,A2BH40,A2CG63,B1AR17,B2RWS6,E9PYI1,E9Q1A5,E9Q1P8,F7BJB9,F8VPQ2,O08696,O08992,O09106,O55201,O70126,O88574,O88712,O88895,O88904,O88939,P02340,P06537,P09535,P10639,P11103,P13864,P15066,P15806,P17918,P19426,P23198,P25322,P25916,P30282,P30681,P31266,P35601,P42225,P45481,P46935,P51859,P52927,P56581,P59941,P61202,P61965,P61969,P61979,P63002,P63101,…	O35495,P49615,P97302,Q04735,Q04899,Q08639,Q3V3A1,Q8BMA5,Q8K0D0,Q8R0K9,Q9ESU6,A0A140LHY5,A0A1I7Q4G8,A0A5F8MQ82,A2A483,A2A485,A2A654,A2A7B5,A2AQ19,A2AQH4,A2BFG8,A2BH40,A2CG63,B1AR17,B1AXD8,B1AY10,B2RUR8,B2RWS6,D2EAC2,D3YXK1,E9PYI1,E9Q1A5,E9Q1P8,E9Q2S7,E9Q3R9,E9Q6A7,E9Q8X5,E9QAG8,F6R9A8,F6ZDS4,F7BJB9,F8VPQ2,J3QK52,O08539,O08580,O08609,O08696,O08750,O08789,O08992,O09106,O09126,O35126,O35185,O35295,O3…	4.23594e-14	5.83642e-12	0.339932
GO:0016607	nuclear speck	C	153	331	2819	10315	0.0542746	0.0320892	over	A2A5Z6,A2AIV2,A2AJT4,A2AR02,B1AZI6,B2RY56,D3YWX2,E9PYH6,F6RDI8,G3UVU2,O08583,O08810,O35286,O35326,O35491,O35691,O35730,O35841,O54781,O55128,O70445,O88544,O88904,P06537,P09926,P0DN34,P0DOV2,P26369,P27661,P28352,P48678,P57784,P60762,P61327,P63166,P83870,P84104,P97762,Q14AX6,Q3TSG4,Q3TWW8,Q3UAI4,Q3UH06,Q3UKJ7,Q501J6,Q52KI8,Q569Z5,Q569Z6,Q5SFM8,Q5SUF2,Q5U458,Q5U4D9,Q61048,Q61286,Q61656,Q61937,Q62018,…	A0A0U1RPL0,A0A1W2P6X9,A0A286YDB9,A0A991ENV6,A2A5Z6,A2AIV2,A2AJT4,A2AR02,B1AQJ2,B1AZI6,B2RXS3,B2RY56,D3YWX2,E9PYH6,E9PZJ8,E9Q5K9,E9Q784,E9Q9C3,F6RDI8,G3UVU2,G5E870,G5E8P1,H3BJW3,H9KV00,O08583,O08760,O08810,O08856,O09053,O35127,O35286,O35326,O35491,O35691,O35730,O35841,O54714,O54781,O55103,O55128,O55187,O70422,O70445,O70551,O88466,O88544,O88904,O88907,O88986,P05132,P06537,P09926,P0DN34,P0DOV2,P1063…	6.51287e-14	8.88209e-12	0.462236
GO:1901362	organic cyclic compound biosynthetic process	P	725	2150	2819	10315	0.257183	0.208434	over	Q04899,Q08639,Q3V3A1,Q9ESU6,A2A483,A2A654,A2A7B5,A2AQ19,A2BH40,A2CG63,B1AR17,B2RWS6,E9PYI1,E9Q1A5,E9Q1P8,F7BJB9,F8VPQ2,O08696,O08992,O09106,O55201,O70126,O88574,O88712,O88895,O88904,O88939,P02340,P06537,P09535,P10639,P11103,P13864,P15066,P15806,P17918,P19426,P23198,P25322,P25916,P30282,P30681,P31266,P35601,P42225,P45481,P46935,P51859,P52927,P56581,P59941,P61202,P61965,P61969,P61979,P63002,P63101,…	O35495,P49615,P97302,Q04735,Q04899,Q08639,Q3V3A1,Q8BMA5,Q8K0D0,Q8R0K9,Q9ESU6,A0A140LHY5,A0A1I7Q4G8,A0A5F8MQ82,A2A483,A2A485,A2A654,A2A7B5,A2AQ19,A2AQH4,A2BFG8,A2BH40,A2CG63,B1AR17,B1AXD8,B1AY10,B2RUR8,B2RWS6,D2EAC2,D3YXK1,E9PYI1,E9Q1A5,E9Q1P8,E9Q2S7,E9Q3R9,E9Q6A7,E9Q8X5,E9QAG8,F6R9A8,F6ZDS4,F7BJB9,F8VPQ2,J3QK52,O08539,O08580,O08609,O08696,O08750,O08789,O08992,O09106,O09126,O35126,O35185,O35295,O3…	1.11273e-13	1.50218e-11	0.337209
GO:0009141	nucleoside triphosphate metabolic process	P	76	131	2819	10315	0.0269599	0.0127	over	P24547,Q9WV85,Q60710,B2RQC6,P97930,P56480,Q03265,Q6P8I6,Q9QXX4,P06802,Q6DYE8,P56382,P56383,Q91VR2,Q9CPQ8,Q9CQQ7,Q9D3D9,Q9DCX2,Q6P3D0,O09111,P03888,P03893,P03899,P03911,P03921,P03930,P0DN34,P52503,P56135,P97450,Q06185,Q3UIU2,Q7TMF3,Q8BK30,Q8K2B3,Q8K3J1,Q91VD9,Q91WD5,Q91YT0,Q99JB2,Q99LC3,Q99LY9,Q9CPP6,Q9CPU2,Q9CQ54,Q9CQ75,Q9CQ91,Q9CQA3,Q9CQC7,Q9CQH3,Q9CQJ8,Q9CQZ5,Q9CQZ6,Q9CR21,Q9CR61,Q9CXV1,Q9CXZ1,…	P55264,O88425,P15532,P23492,P24547,P50096,Q01768,Q05BM9,Q9QXL8,Q9WV84,Q9WV85,Q9D892,Q60710,Q8BG93,B2RQC6,P07607,P62340,P97930,P70303,P70698,Q9QY93,P04202,P05064,P56380,P56480,P59041,Q03265,Q6P8I6,Q8K2T4,Q9CRA7,Q9QXX4,Q9Z0M5,Q9WTP7,Q9R0Y5,Q9WUR9,P06802,Q6DYE8,Q6PEE3,P00848,P56382,P56383,Q91VR2,Q9CPQ8,Q9CQQ7,Q9D3D9,Q9DCX2,Q6P3D0,O09111,O35683,P03888,P03893,P03899,P03911,P03921,P03930,P0DN34,P52503,…	1.17222e-13	1.56668e-11	0.580153
GO:0050684	regulation of mRNA processing	P	72	122	2819	10315	0.025541	0.0118274	over	B2RY56,G5E924,O55128,O88939,P28659,P61327,P62996,Q3TNH5,Q3TWW8,Q3UEB3,Q3UKJ7,Q3UQS8,Q501J6,Q569Z6,Q60749,Q61656,Q62093,Q6PHZ5,Q8R081,Q8VEK3,Q91YE7,Q99M28,Q9CWZ3,Q9ER69,Q9WV02,Q9WVR4,P23950,Q61183,Q8CCS6,Q9D824,P24860,Q3UYV9,Q5XJE5,Q8JZM7,Q8K2T8,P61979,P84104,Q05CL8,Q52KI8,Q64213,Q8VH51,Q9CQG2,Q9ERI5,Q9QX47,Q9QYS9,Q9R0U0,P26369,Q61937,Q8BL97,Q91V81,Q99KG3,Q9D0B0,Q9JIX8,P09405,Q62376,Q6PFR5,Q8QZY9,…	B2RY56,E9Q5K9,G5E924,O55128,O88939,P10085,P17225,P28659,P35922,P52912,P61327,P62996,Q0VBL3,Q3TNH5,Q3TWW8,Q3UEB3,Q3UKJ7,Q3UQS8,Q501J6,Q569Z6,Q5NCR9,Q60749,Q61214,Q61584,Q61656,Q62093,Q6PHZ5,Q7TSY6,Q8BP71,Q8C181,Q8C7Q4,Q8CIN6,Q8R081,Q8VEK3,Q8VIG1,Q91VC3,Q91VM5,Q91YE7,Q99M28,Q9CQT2,Q9CWZ3,Q9ER69,Q9R226,Q9WV02,Q9WVR4,Q9Z0H4,P23950,Q61183,Q80SW1,Q8CCS6,Q99J95,Q9D824,P24860,Q3UYV9,Q5XJE5,Q8JZM7,Q8K2T8,…	1.57807e-13	2.08821e-11	0.590164
GO:0009152	purine ribonucleotide biosynthetic process	P	88	161	2819	10315	0.0312167	0.0156083	over	Q99NB1,Q9QXG4,P35486,P63030,Q60932,Q8BKZ9,Q8BMF4,Q9D023,Q9D051,P28650,P24547,Q3THK7,Q5SUR0,Q6VVW5,Q9WV85,P56480,Q03265,Q6P8I6,Q9QXX4,Q8BHC4,P56382,P56383,Q91VR2,Q9CPQ8,Q9CQQ7,Q9D3D9,Q9DCX2,P41216,Q8JZR0,Q920L5,Q9JLJ5,Q9QUJ7,O09111,P03888,P03893,P03899,P03911,P03921,P03930,P0DN34,P52503,P56135,P97450,Q06185,Q3UIU2,Q7TMF3,Q8BK30,Q8K2B3,Q8K3J1,Q91VD9,Q91WD5,Q91YT0,Q99JB2,Q99LC3,Q99LY9,Q9CPP6,Q9CPU2,…	Q8BWT5,Q8QZT1,Q8VDG5,Q91V92,Q99J39,Q99NB1,Q9QXG4,O08749,P35486,P35487,P63030,Q60932,Q8BKZ9,Q8BMF4,Q9D023,Q9D051,P28650,P46664,P54822,P56380,Q9CS42,P51829,P51830,Q01341,Q9R0Y5,Q9WTP6,Q9WTP7,Q9WUR9,P24547,P50096,Q3THK7,Q5SUR0,Q64737,Q8CIH9,Q9CWJ9,Q9DCL9,Q6VVW5,O88425,P15532,P23492,Q01768,Q05BM9,Q9QXL8,Q9WV84,Q9WV85,O08739,Q9DBT5,P04202,P05064,P56480,P59041,Q03265,Q6P8I6,Q8K2T4,Q9CRA7,Q9QXX4,Q9Z0M5,…	1.63867e-13	2.14714e-11	0.546584
GO:0043229	intracellular organelle	C	2299	7910	2819	10315	0.815537	0.766844	over	P52431,O09106,O55128,O88574,O88895,P70288,P70349,Q5SQF8,Q60520,Q60972,Q60973,Q61686,Q69ZK6,Q6ZPY7,Q8BHJ5,Q8C2B3,Q8CFE3,Q8VI24,Q99LB0,Q99N13,Q9QXE7,Q9R190,Q9WU42,Q9Z2E1,B2RWS6,P45481,P61965,Q5SVQ0,Q61191,Q80TG1,Q80YV3,Q8BQR4,Q8C0D7,Q91WQ5,A2AWT3,Q5DU02,Q62311,Q8BU36,Q8K0H5,Q8VE65,Q8VI33,Q921M3,Q923D4,Q9CZV5,Q9JIX0,O35623,Q80Y17,Q921M4,Q9QYE6,Q8R1F6,E9QAT4,O35405,O35598,O55029,O88829,O89079,P14426,…	P07903,P35689,P51612,P52431,Q9QZD4,Q64267,P49135,E9Q2I4,O09106,O55128,O88574,O88895,P70288,P70349,Q3U0X6,Q5SQF8,Q60520,Q60972,Q60973,Q60974,Q61686,Q69ZK6,Q6NZM9,Q6P3E7,Q6PCM1,Q6PGA0,Q6ZPK0,Q6ZPY7,Q80TZ9,Q8BHJ5,Q8BXJ2,Q8C2B3,Q8C796,Q8CBD1,Q8CFE3,Q8VH37,Q8VI24,Q99LB0,Q99N13,Q9QXE7,Q9R190,Q9WU42,Q9Z2E1,Q9Z2V5,Q9Z2V6,P29037,P97357,A2RSY1,B2KF05,B2RRD7,B2RUA4,B2RWS6,P45481,P61965,Q2VPQ9,Q5SVQ0,Q61191,…	1.82526e-13	2.36841e-11	0.290645
GO:0043170	macromolecule metabolic process	P	1551	5077	2819	10315	0.550195	0.492196	over	F8VPZ5,Q3TN28,Q60596,Q8BJ37,Q8CG47,Q923E4,Q9D842,O08583,Q04692,Q8R3N6,Q04899,Q08639,Q3V3A1,Q9ESU6,A2A483,A2A654,A2A7B5,A2AQ19,A2BH40,A2CG63,B1AR17,B2RWS6,E9PYI1,E9Q1A5,E9Q1P8,F7BJB9,F8VPQ2,O08696,O08992,O09106,O55201,O70126,O88574,O88712,O88895,O88904,O88939,P02340,P06537,P09535,P10639,P11103,P13864,P15066,P15806,P17918,P19426,P23198,P25322,P25916,P30282,P30681,P31266,P35601,P42225,P45481,P46935,…	F8VPZ5,Q3TN28,Q60596,Q7TQC5,Q8BJ37,Q8BTF7,Q8CG47,Q8CG48,Q923E4,Q9D842,O08583,Q04692,Q8R3N6,P70388,Q8BTW8,Q99LM2,Q99ME9,O35495,P49615,P97302,Q04735,Q04899,Q08639,Q3V3A1,Q8BMA5,Q8K0D0,Q8R0K9,Q9ESU6,A0A140LHY5,A0A1I7Q4G8,A0A5F8MQ82,A2A483,A2A485,A2A654,A2A7B5,A2AQ19,A2AQH4,A2BFG8,A2BH40,A2CG63,B1AR17,B1AXD8,B1AY10,B2RUR8,B2RWS6,D2EAC2,D3YXK1,E9PYI1,E9Q1A5,E9Q1P8,E9Q2S7,E9Q3R9,E9Q6A7,E9Q8X5,E9QAG8,F6…	2.8626e-13	3.67872e-11	0.305495
GO:0097526	spliceosomal tri-snRNP complex	C	29	33	2819	10315	0.0102873	0.00319922	over	D3Z0M9,O08810,O35900,P27048,P62305,P62307,P62309,P62311,P62313,P62315,P62317,P62320,P83877,Q3TIX9,Q62189,Q6P4T2,Q6PE01,Q6ZWM4,Q8CCF0,Q91V81,Q91YR7,Q922U1,Q99PV0,Q9CQQ8,Q9D0T1,Q9D868,Q9DAW6,Q9QXA5,Q9Z315	D3Z0M9,O08810,O35900,P27048,P62305,P62307,P62309,P62311,P62313,P62315,P62317,P62320,P83877,Q3TIX9,Q62189,Q6P4T2,Q6PE01,Q6ZWM4,Q8BM39,Q8BUH1,Q8CCF0,Q8K194,Q91V81,Q91YR7,Q922U1,Q99PV0,Q9CPW7,Q9CQQ8,Q9D0T1,Q9D868,Q9DAW6,Q9QXA5,Q9Z315	5.01732e-13	6.32609e-11	0.878788
GO:0046540	U4/U6 x U5 tri-snRNP complex	C	29	33	2819	10315	0.0102873	0.00319922	over	D3Z0M9,O08810,O35900,P27048,P62305,P62307,P62309,P62311,P62313,P62315,P62317,P62320,P83877,Q3TIX9,Q62189,Q6P4T2,Q6PE01,Q6ZWM4,Q8CCF0,Q91V81,Q91YR7,Q922U1,Q99PV0,Q9CQQ8,Q9D0T1,Q9D868,Q9DAW6,Q9QXA5,Q9Z315	D3Z0M9,O08810,O35900,P27048,P62305,P62307,P62309,P62311,P62313,P62315,P62317,P62320,P83877,Q3TIX9,Q62189,Q6P4T2,Q6PE01,Q6ZWM4,Q8BM39,Q8BUH1,Q8CCF0,Q8K194,Q91V81,Q91YR7,Q922U1,Q99PV0,Q9CPW7,Q9CQQ8,Q9D0T1,Q9D868,Q9DAW6,Q9QXA5,Q9Z315	5.01732e-13	6.32609e-11	0.878788
GO:0031123	RNA 3'-end processing	P	56	88	2819	10315	0.0198652	0.00853127	over	P56960,Q7TQK4,Q8VBV3,Q9D0M0,Q9D753,Q9JHI7,P35550,Q05CL8,Q80WS3,Q8VDG3,Q9ESX5,Q80YD1,G3X9Z4,O35218,Q5XJE5,Q61183,Q6DID3,Q80X82,Q8JZM7,Q8K2T8,Q8K4P0,Q9CQF3,Q9D0D3,Q9EPU4,P97440,Q3UYV9,Q6NVF9,Q8BIQ5,Q8C7E9,Q8VDS4,Q99LC2,Q9CQ49,Q9CSU0,P23950,Q8CCS6,Q9D824,P24860,Q9D7M8,Q6PCM2,Q80UK8,Q8CHT3,Q8K114,Q8R3P6,Q91W78,Q9D2E2,Q6P4S8,Q8BTW3,Q921I9,Q9CRA8,P32067,Q8C2E4,A2AIV2,Q8BJ05,A2AFQ2,Q3UFY8,Q99LI7	Q9CQR2,P56960,Q7TMF2,Q7TQK4,Q8C460,Q8VBV3,Q9D0M0,Q9D753,Q9JHI7,P35550,Q05CL8,Q80WS3,Q8VDG3,Q9ESX5,Q80YD1,Q8K1R3,Q8K1J6,G3X9Z4,O35218,Q5XJE5,Q61183,Q68ED3,Q6DID3,Q6PCL9,Q80SW1,Q80X82,Q8JZM7,Q8K2T8,Q8K4P0,Q8R3F9,Q91YI6,Q99LI9,Q9CQF3,Q9CY97,Q9D0D3,Q9EPU4,Q9QXK7,P97440,Q8BUV6,Q8QZX5,Q3UYV9,Q6NVF9,Q6NXI6,Q8BIQ5,Q8BTV2,Q8BWY4,Q8C7E9,Q8CHP0,Q8VDS4,Q99LC2,Q9CQ49,Q9CSU0,P23950,Q8CCS6,Q99J95,Q9D824,P24860,…	1.01074e-12	1.26248e-10	0.636364
GO:0043226	organelle	C	2317	8005	2819	10315	0.821923	0.776054	over	P52431,O09106,O55128,O88574,O88895,P70288,P70349,Q5SQF8,Q60520,Q60972,Q60973,Q61686,Q69ZK6,Q6ZPY7,Q8BHJ5,Q8C2B3,Q8CFE3,Q8VI24,Q99LB0,Q99N13,Q9QXE7,Q9R190,Q9WU42,Q9Z2E1,B2RWS6,P45481,P61965,Q5SVQ0,Q61191,Q80TG1,Q80YV3,Q8BQR4,Q8C0D7,Q91WQ5,A2AWT3,Q5DU02,Q62311,Q8BU36,Q8K0H5,Q8VE65,Q8VI33,Q921M3,Q923D4,Q9CZV5,Q9JIX0,O35623,Q80Y17,Q921M4,Q9QYE6,Q8R1F6,E9QAT4,O35405,O35598,O55029,O88829,O89079,P14426,…	P07903,P35689,P51612,P52431,Q9QZD4,Q64267,P49135,E9Q2I4,O09106,O55128,O88574,O88895,P70288,P70349,Q3U0X6,Q5SQF8,Q60520,Q60972,Q60973,Q60974,Q61686,Q69ZK6,Q6NZM9,Q6P3E7,Q6PCM1,Q6PGA0,Q6ZPK0,Q6ZPY7,Q80TZ9,Q8BHJ5,Q8BXJ2,Q8C2B3,Q8C796,Q8CBD1,Q8CFE3,Q8VH37,Q8VI24,Q99LB0,Q99N13,Q9QXE7,Q9R190,Q9WU42,Q9Z2E1,Q9Z2V5,Q9Z2V6,P29037,P97357,A2RSY1,B2KF05,B2RRD7,B2RUA4,B2RWS6,P45481,P61965,Q2VPQ9,Q5SVQ0,Q61191,…	1.93267e-12	2.39168e-10	0.289444
GO:0009260	ribonucleotide biosynthetic process	P	91	175	2819	10315	0.032281	0.0169656	over	Q99NB1,Q9QXG4,P35486,P63030,Q60932,Q8BKZ9,Q8BMF4,Q9D023,Q9D051,P28650,P24547,Q3THK7,Q5SUR0,Q6VVW5,Q9WV85,B2RQC6,O35435,P56480,Q03265,Q6P8I6,Q9QXX4,Q8BHC4,P56382,P56383,Q91VR2,Q9CPQ8,Q9CQQ7,Q9D3D9,Q9DCX2,P41216,Q8JZR0,Q920L5,Q9JLJ5,Q9QUJ7,O09111,P03888,P03893,P03899,P03911,P03921,P03930,P0DN34,P52503,P56135,P97450,Q06185,Q3UIU2,Q7TMF3,Q8BK30,Q8K2B3,Q8K3J1,Q91VD9,Q91WD5,Q91YT0,Q99JB2,Q99LC3,Q99LY9,…	Q8BWT5,Q8QZT1,Q8VDG5,Q91V92,Q99J39,Q99NB1,Q9QXG4,O08749,P35486,P35487,P63030,Q60932,Q8BKZ9,Q8BMF4,Q9D023,Q9D051,P28650,P46664,P54822,P56380,Q9CS42,P51829,P51830,Q01341,Q9R0Y5,Q9WTP6,Q9WTP7,Q9WUR9,P24547,P50096,Q3THK7,Q5SUR0,Q64737,Q8CIH9,Q9CWJ9,Q9DCL9,Q6VVW5,O88425,P15532,P23492,Q01768,Q05BM9,Q9QXL8,Q9WV84,Q9WV85,O08739,Q9DBT5,B1AVZ0,P13439,B2RQC6,O35435,Q9DBP5,P70303,P70698,P04202,P05064,P56480,…	2.92682e-12	3.58871e-10	0.52
GO:0006354	DNA-templated transcription, elongation	P	63	107	2819	10315	0.0223484	0.0103732	over	P60898,F8VPZ5,P25976,A2AQ19,O55201,P10711,P60003,P62869,P63271,Q3THK3,Q5XJE5,Q62018,Q62383,Q8BSQ9,Q8CB77,Q8JZM7,Q8K2T8,Q8R0A0,Q920B9,Q9ERF3,Q9JIX0,Q5SSK3,O88291,Q8R3N6,Q8VDP4,Q6ZPZ3,Q8BFQ4,O08583,O88874,P11103,Q5SVQ0,Q6DID3,Q8BKT7,Q9Z1N5,A2A483,A2ABV5,P70662,Q14AX6,Q3UYV9,Q69ZA1,Q7TN02,Q80YQ2,Q8VCD5,Q921D4,Q924H2,Q99K74,Q9CQ39,Q9CQ49,Q9D7W5,Q9DB40,Q9ESU6,Q9R0X0,Q6ZQL4,A0A5H1ZRL3,P19426,P59941,Q61…	P60898,F8VPZ5,O08811,P25976,P49135,Q8K202,Q8K2X8,A2AQ19,E9Q5F9,O08856,O55201,P10711,P60003,P62869,P63271,Q3THK3,Q5XJE5,Q62018,Q62383,Q6P6I6,Q8BFV2,Q8BSQ9,Q8CB77,Q8JZM7,Q8K2T8,Q8R0A0,Q91WG4,Q920B9,Q9D4C5,Q9ERF3,Q9JIX0,Q9JKV1,Q5SSK3,O88291,Q5XJV7,Q8R3N6,Q8VDP4,Q6ZPZ3,Q8BFQ4,O08583,O88874,P11103,Q5SVQ0,Q6DID3,Q7TQK0,Q8BKT7,Q9QWV9,Q9Z1N5,A2A483,A2A485,A2ABV5,E9Q9M8,P31938,P70662,P98078,Q02248,Q14AX6,…	6.04256e-12	7.3417e-10	0.588785
GO:0070603	SWI/SNF superfamily-type complex	C	55	89	2819	10315	0.0195105	0.00862821	over	P97822,Q80YV3,Q8CHK4,Q8R331,Q9D864,O88379,Q91ZW3,Q9JKP8,A2BH40,E9Q7E2,O08664,O54941,P97496,Q3TKT4,Q61103,Q61466,Q62280,Q6P9Z1,Q6PDG5,Q6ZPV5,Q8BSQ9,Q921K9,Q99JR8,Q9CXE2,Q9Z0H3,Q9Z2N8,B1AR17,O09106,O35207,P70288,Q60737,Q60972,Q60973,Q6PDQ2,Q8CHY6,Q8K4B0,Q8VHR5,Q924K8,Q9R190,Q9Z2D8,Q9Z2E1,Q80U70,A2A654,Q9DCT6,Q00899,Q6PIJ4,Q80US4,Q8R2S9,E9PWW9,Q9Z277,F8VPZ5,Q7TNV0,Q7TPV4,Q99NB9,Q9WTI7	A0A087WNL7,O88271,P60122,P97822,Q80YV3,Q8CHI8,Q8CHK4,Q8R331,Q8R3B7,Q8VEK6,Q9D864,Q9JI44,Q9WTM5,O88379,Q91ZW3,Q9JKP7,Q9JKP8,A2BH40,E9Q4N7,E9Q7E2,E9QAQ7,F8VPZ9,O08664,O54941,P58269,P97496,Q3TKT4,Q3UQU0,Q61103,Q61466,Q62280,Q6P9Z1,Q6PDG5,Q6ZPV5,Q8BSQ9,Q8CHH5,Q921K9,Q99JR8,Q9CXE2,Q9D8M7,Q9Z0H3,Q9Z2N8,A0A5F8MQ82,B1AR17,O09106,O35207,P70288,Q60737,Q60972,Q60973,Q6PDQ2,Q8CHY6,Q8K4B0,Q8VHR5,Q924K8,Q9R190…	9.03717e-12	1.08812e-09	0.617978
GO:0006164	purine nucleotide biosynthetic process	P	88	170	2819	10315	0.0312167	0.0164809	over	Q99NB1,Q9QXG4,P35486,P63030,Q60932,Q8BKZ9,Q8BMF4,Q9D023,Q9D051,P28650,P24547,Q3THK7,Q5SUR0,Q6VVW5,Q9WV85,P56480,Q03265,Q6P8I6,Q9QXX4,Q8BHC4,P56382,P56383,Q91VR2,Q9CPQ8,Q9CQQ7,Q9D3D9,Q9DCX2,P41216,Q8JZR0,Q920L5,Q9JLJ5,Q9QUJ7,O09111,P03888,P03893,P03899,P03911,P03921,P03930,P0DN34,P52503,P56135,P97450,Q06185,Q3UIU2,Q7TMF3,Q8BK30,Q8K2B3,Q8K3J1,Q91VD9,Q91WD5,Q91YT0,Q99JB2,Q99LC3,Q99LY9,Q9CPP6,Q9CPU2,…	Q8BWT5,Q8QZT1,Q8VDG5,Q91V92,Q99J39,Q99NB1,Q9QXG4,O08749,P35486,P35487,P63030,Q60932,Q8BKZ9,Q8BMF4,Q9D023,Q9D051,P28650,P46664,P54822,P56380,Q9CS42,P51829,P51830,Q01341,Q9R0Y5,Q9WTP6,Q9WTP7,Q9WUR9,P55264,P24547,P50096,Q3THK7,Q5SUR0,Q64737,Q8CIH9,Q9CWJ9,Q9DCL9,Q6VVW5,O88425,P15532,P23492,Q01768,Q05BM9,Q9QXL8,Q9WV84,Q9WV85,Q64520,O08739,Q9DBT5,P04202,P05064,P56480,P59041,Q03265,Q6P8I6,Q8K2T4,Q9CRA7,…	9.26013e-12	1.10501e-09	0.517647
GO:0015453	oxidoreduction-driven active transmembrane transporter activity	F	25	28	2819	10315	0.00886839	0.00271449	over	P00397,P00405,P00416,P09925,P12787,P00158,P99028,Q9CR68,Q9D0M3,P03888,P03893,P03899,P03911,P03921,Q8K3J1,Q91VD9,Q91WD5,Q91YT0,Q99LC3,Q9CQ75,Q9CR61,Q9CXZ1,Q9D6J6,Q9DC70,Q9DCT2	P00397,P00405,P00416,P09925,P12787,P56392,P00158,P99028,Q9CR68,Q9D0M3,P03888,P03893,P03899,P03911,P03921,Q8K3J1,Q91VD9,Q91WD5,Q91YT0,Q99LC3,Q9CQ75,Q9CR61,Q9CXZ1,Q9D6J6,Q9DC70,Q9DCT2,Q6P1H1,Q9WUE3	1.00755e-11	1.19167e-09	0.892857
GO:0019219	regulation of nucleobase-containing compound metabolic process	P	685	2055	2819	10315	0.242994	0.199224	over	O08583,Q04692,Q8R3N6,Q04899,Q08639,Q3V3A1,Q9ESU6,A2A483,A2A654,A2A7B5,A2AQ19,A2BH40,A2CG63,B1AR17,B2RWS6,E9PYI1,E9Q1A5,E9Q1P8,F7BJB9,F8VPQ2,O08696,O08992,O09106,O55201,O70126,O88574,O88712,O88895,O88904,O88939,P02340,P06537,P09535,P10639,P11103,P13864,P15066,P15806,P17918,P19426,P23198,P25322,P25916,P30282,P30681,P31266,P35601,P42225,P45481,P46935,P51859,P52927,P56581,P59941,P61202,P61965,P61969,…	O08583,Q04692,Q8R3N6,P70388,O35495,P49615,P97302,Q04735,Q04899,Q08639,Q3V3A1,Q8BMA5,Q8K0D0,Q8R0K9,Q9ESU6,A0A140LHY5,A0A1I7Q4G8,A0A5F8MQ82,A2A483,A2A485,A2A654,A2A7B5,A2AQ19,A2AQH4,A2BFG8,A2BH40,A2CG63,B1AR17,B1AXD8,B1AY10,B2RUR8,B2RWS6,D2EAC2,D3YXK1,E9PYI1,E9Q1A5,E9Q1P8,E9Q2S7,E9Q3R9,E9Q6A7,E9Q8X5,E9QAG8,F6R9A8,F6ZDS4,F7BJB9,F8VPQ2,J3QK52,O08539,O08580,O08609,O08696,O08750,O08789,O08992,O09106,O0…	1.05702e-11	1.23922e-09	0.333333
GO:0034470	ncRNA processing	P	159	368	2819	10315	0.056403	0.0356762	over	Q99J25,Q8BMC4,Q8R1F9,Q9JJT0,Q3TZX8,Q61937,Q9CQS2,Q9CRB2,Q9CY66,Q9ESX5,A2BE28,P56960,Q8BGS0,Q921I9,Q9CZU3,P58468,Q5SWD9,Q6NZL1,Q6PGF5,Q6ZQL4,Q9DB96,Q9JI13,Q571H0,Q8K363,Q9D8M4,Q9DBE9,Q9EQ61,Q9JJ80,Q9JJA4,Q7TQK4,Q8VBV3,Q9D0M0,Q9D753,Q9JHI7,Q8BVY0,Q922K7,Q9D0T1,Q8C4J7,Q9Z315,P35550,Q05CL8,Q80WS3,Q8VDG3,O88796,P32067,Q80UU2,Q8K205,Q99JH1,Q9CR08,Q923K4,Q923Z3,Q9D1R2,P0CB42,Q9DAT5,A0A0R4J205,Q8C1Z8,Q9D…	Q99J25,Q6P7W5,Q8BMZ5,Q8C2A2,Q8BMC4,Q8R1F9,Q8VDQ9,Q9CQR2,Q9CTH6,Q9CYH6,Q9JJT0,Q9QYL7,P97452,Q3TZX8,Q61937,Q3UMQ8,Q9CQS2,Q9CRB2,Q9CY66,Q9ESX5,Q149F1,Q5HZH2,Q8VCZ8,A2BE28,O35473,O55135,P56960,P97313,Q7TND5,Q8BGS0,Q921I9,Q9CR47,Q9CYX7,Q9CZU3,Q9D1Q1,G3X9B1,O08811,O54825,P14131,P58468,P62242,Q3UFY0,Q5RJG1,Q5SWD9,Q6NZL1,Q6PAC3,Q6PGF5,Q6ZQL4,Q8BTT6,Q8BU03,Q8C8T8,Q8K2X8,Q8R2N2,Q8VCY6,Q9CZX8,Q9DB96,Q9JI13,…	1.91045e-11	2.22027e-09	0.432065
GO:0009055	electron transfer activity	F	33	43	2819	10315	0.0117063	0.00416869	over	P00397,P00405,P00416,P09925,P12787,Q921G7,Q9Z0X1,P00158,P99028,Q9CR68,Q9D0M3,P03888,P03893,P03899,P03911,P03921,Q8K3J1,Q91VD9,Q91WD5,Q91YT0,Q99LC3,Q9CQ75,Q9CR61,Q9CXZ1,Q9D6J6,Q9DC70,Q9DCT2,P46656,Q8K2B3,Q9CQA3,Q9CZB0,Q9DCW4,Q9JI75	P00397,P00405,P00416,P09925,P12787,P56392,Q8BUE4,Q921G7,Q9Z0X1,P00158,P99028,Q9CR68,Q9D0M3,P03888,P03893,P03899,P03911,P03921,Q8K3J1,Q91VD9,Q91WD5,Q91YT0,Q99LC3,Q9CQ75,Q9CR61,Q9CXZ1,Q9D6J6,Q9DC70,Q9DCT2,A2AI05,O54754,P37040,P46656,P62897,Q8K2B3,Q8WTY4,Q99LC5,Q9CPW2,Q9CQA3,Q9CZB0,Q9DBL1,Q9DCW4,Q9JI75	2.03378e-11	2.34323e-09	0.767442
GO:0006259	DNA metabolic process	P	292	771	2819	10315	0.103583	0.0747455	over	F8VPZ5,Q3TN28,Q60596,Q8BJ37,Q8CG47,Q923E4,Q9D842,O08583,Q04692,Q8R3N6,Q01320,Q91ZJ0,P97499,Q08297,Q924W5,O35144,P11103,P23475,P27641,P28352,Q00899,Q3ULW8,Q5EE38,Q5SUQ9,Q61216,Q61457,Q62193,Q6PIJ4,Q80US4,Q8R2S9,Q91VL8,Q9Z2N8,A2A483,P27661,P60762,P70270,P97470,Q60710,Q6PDQ2,Q7TPD0,Q80XU3,Q80YR6,Q8BP27,Q8BZH4,Q8CHK4,Q8K2I9,Q8K3D3,Q8VIJ6,Q9CQ71,P25206,P49717,P97310,P97311,Q61881,Q99LZ3,Q9Z1X9,P07742,…	F8VPZ5,Q3TN28,Q60596,Q7TQC5,Q8BJ37,Q8BTF7,Q8CG47,Q8CG48,Q923E4,Q9D842,O08583,Q04692,Q8R3N6,P70388,Q924H5,O35047,Q5SV06,A8VU90,Q01320,Q64511,Q6P1D7,Q91ZJ0,Q9D4G9,Q9JK91,Q9QZD4,Q64267,P49135,P07903,P18608,P51612,P97499,P97929,Q08297,Q8CG46,Q91VT1,Q924W5,O09053,O35144,P11103,P23475,P27641,P28352,P60122,P70371,P97313,P97789,Q00899,Q0VGM9,Q3U1J1,Q3ULW8,Q505G8,Q5EE38,Q5SUQ9,Q61216,Q61457,Q62193,Q62388,…	2.20831e-11	2.52257e-09	0.378729
GO:0001510	RNA methylation	P	45	68	2819	10315	0.0159631	0.00659234	over	A0A0R4J205,Q8C1Z8,Q9D0C4,A2RSY6,P97770,Q3TX08,O55055,Q1HFZ0,Q80XC2,Q8BMK1,Q8BVH9,Q8BYR1,Q8CE96,Q923K4,Q923Z3,Q9CZ57,Q9Z120,P35550,Q3TL26,Q80WS3,Q8BKW4,Q8JZM0,Q9D0D4,Q9DBE9,Q922K7,Q9CQG2,Q9DCL4,Q9CY21,A2AFQ2,Q3UFY8,A2AIV2,P59114,Q3UIK4,Q8C3P7,Q8C6B0,Q9DBC3,Q9ER69,Q9JIY2,Q9EP82,Q9CQY2,P31750,Q05CL8,E9QN31,Q6PHZ5,Q8K3A9	A8C756,Q8CBC7,Q99ME2,A0A0R4J205,Q8C1Z8,Q9D0C4,A2RSY6,P97770,Q3TX08,Q9DCG9,Q7TS68,E9Q368,O55055,Q1HFZ0,Q80XC2,Q80Y20,Q8BMK1,Q8BSA9,Q8BVH9,Q8BYH3,Q8BYR1,Q8CE96,Q91YP1,Q923K4,Q923Z3,Q9CZ57,Q9CZB3,Q9D2Q2,Q9Z120,P35550,Q3TL26,Q80WS3,Q8BKW4,Q8JZM0,Q8K1A0,Q9CPY0,Q9D0D4,Q9DBE9,Q923W1,O35130,Q8K4F6,Q922K7,Q9CQG2,Q9DCL4,Q9CY21,A2AFQ2,O08756,Q3UFY8,A2AIV2,A2AUU0,E9Q784,P59114,Q3UIK4,Q8C3P7,Q8C6B0,Q9DBC3,Q9E…	2.39599e-11	2.71377e-09	0.661765
GO:0005763	mitochondrial small ribosomal subunit	C	27	32	2819	10315	0.00957786	0.00310228	over	O35680,P58064,Q14C51,Q80X85,Q80ZK0,Q80ZS3,Q8BJZ4,Q8BK72,Q8R2L5,Q8VE22,Q924T2,Q99N84,Q99N85,Q99N87,Q9CPV3,Q9CPX7,Q9CQA6,Q9CQE3,Q9CQV5,Q9CXW2,Q9CY16,Q9D125,Q9D7N3,Q9DC71,Q9DCA2,Q9ER88,Q9JIK9	O35680,P58059,P58064,Q14C51,Q61733,Q80X85,Q80ZK0,Q80ZS3,Q8BJZ4,Q8BK72,Q8R2L5,Q8VE22,Q924T2,Q99N84,Q99N85,Q99N87,Q9CPV3,Q9CPX7,Q9CQA6,Q9CQE3,Q9CQV5,Q9CR88,Q9CXW2,Q9CY16,Q9D125,Q9D2R8,Q9D7N3,Q9DC71,Q9DCA2,Q9DCJ7,Q9ER88,Q9JIK9	2.48433e-11	2.76693e-09	0.84375
GO:0000314	organellar small ribosomal subunit	C	27	32	2819	10315	0.00957786	0.00310228	over	O35680,P58064,Q14C51,Q80X85,Q80ZK0,Q80ZS3,Q8BJZ4,Q8BK72,Q8R2L5,Q8VE22,Q924T2,Q99N84,Q99N85,Q99N87,Q9CPV3,Q9CPX7,Q9CQA6,Q9CQE3,Q9CQV5,Q9CXW2,Q9CY16,Q9D125,Q9D7N3,Q9DC71,Q9DCA2,Q9ER88,Q9JIK9	O35680,P58059,P58064,Q14C51,Q61733,Q80X85,Q80ZK0,Q80ZS3,Q8BJZ4,Q8BK72,Q8R2L5,Q8VE22,Q924T2,Q99N84,Q99N85,Q99N87,Q9CPV3,Q9CPX7,Q9CQA6,Q9CQE3,Q9CQV5,Q9CR88,Q9CXW2,Q9CY16,Q9D125,Q9D2R8,Q9D7N3,Q9DC71,Q9DCA2,Q9DCJ7,Q9ER88,Q9JIK9	2.48433e-11	2.76693e-09	0.84375
GO:0051276	chromosome organization	P	291	769	2819	10315	0.103228	0.0745516	over	P49025,P60330,P62827,Q07832,Q65Z40,Q6KCD5,Q7TME2,Q8C3Y4,Q99JN2,Q9D0F1,Q9D9Z1,Q9ESN5,Q9JMD0,Q91ZW3,Q923E4,Q9DB85,P97499,Q08297,Q924W5,O35144,P11103,P23475,P27641,P28352,Q00899,Q3ULW8,Q5EE38,Q5SUQ9,Q61216,Q61457,Q62193,Q6PIJ4,Q80US4,Q8R2S9,Q91VL8,Q9Z2N8,Q01320,P70662,P30681,Q04750,P25206,P49717,P97310,P97311,Q61881,Q99LZ3,Q9CY94,Q9CYR0,Q9Z1X9,A0A087WQB0,A2AWT3,A2BH40,A2CG63,B1AR17,E9PWW9,F8VPQ2,O09…	A3KGI3,O54692,P49025,P60330,P62827,P83887,Q07832,Q65Z40,Q66JQ7,Q6DFV1,Q6KCD5,Q6PFD6,Q6ZPV2,Q7TME2,Q8BHX3,Q8C3Y4,Q8K1K4,Q8K305,Q91WD7,Q99JN2,Q9CQU5,Q9CY25,Q9CYC5,Q9D0F1,Q9D9Z1,Q9ERH4,Q9ESN5,Q9JMD0,Q9Z1B5,O54864,Q6PAL0,Q91YE5,Q91ZW3,Q923E4,Q9DB85,Q64267,P49135,P70388,P97499,P97929,Q08297,Q8CG46,Q91VT1,Q924H5,Q924W5,O09053,O35144,P11103,P23475,P27641,P28352,P60122,P70371,P97313,P97789,Q00899,Q0VGM9,…	2.67778e-11	2.95773e-09	0.378414
GO:0046390	ribose phosphate biosynthetic process	P	91	181	2819	10315	0.032281	0.0175473	over	Q99NB1,Q9QXG4,P35486,P63030,Q60932,Q8BKZ9,Q8BMF4,Q9D023,Q9D051,P28650,P24547,Q3THK7,Q5SUR0,Q6VVW5,Q9WV85,B2RQC6,O35435,P56480,Q03265,Q6P8I6,Q9QXX4,Q8BHC4,P56382,P56383,Q91VR2,Q9CPQ8,Q9CQQ7,Q9D3D9,Q9DCX2,P41216,Q8JZR0,Q920L5,Q9JLJ5,Q9QUJ7,O09111,P03888,P03893,P03899,P03911,P03921,P03930,P0DN34,P52503,P56135,P97450,Q06185,Q3UIU2,Q7TMF3,Q8BK30,Q8K2B3,Q8K3J1,Q91VD9,Q91WD5,Q91YT0,Q99JB2,Q99LC3,Q99LY9,…	Q32M04,Q8R574,Q9CS42,Q9D0M1,Q9D7G0,Q9ET01,Q8BWT5,Q8QZT1,Q8VDG5,Q91V92,Q99J39,Q99NB1,Q9QXG4,O08749,P35486,P35487,P63030,Q60932,Q8BKZ9,Q8BMF4,Q9D023,Q9D051,P28650,P46664,P54822,P56380,P51829,P51830,Q01341,Q9R0Y5,Q9WTP6,Q9WTP7,Q9WUR9,P24547,P50096,Q3THK7,Q5SUR0,Q64737,Q8CIH9,Q9CWJ9,Q9DCL9,Q6VVW5,O88425,P15532,P23492,Q01768,Q05BM9,Q9QXL8,Q9WV84,Q9WV85,O08739,Q9DBT5,B1AVZ0,P13439,B2RQC6,O35435,Q9DBP5,…	3.33752e-11	3.65622e-09	0.502762
GO:0072522	purine-containing compound biosynthetic process	P	89	176	2819	10315	0.0315715	0.0170625	over	Q99NB1,Q9QXG4,P35486,P63030,Q60932,Q8BKZ9,Q8BMF4,Q9D023,Q9D051,P24547,Q5SUR0,Q7TSV4,P28650,Q3THK7,Q6VVW5,Q9WV85,P56480,Q03265,Q6P8I6,Q9QXX4,Q8BHC4,P56382,P56383,Q91VR2,Q9CPQ8,Q9CQQ7,Q9D3D9,Q9DCX2,P41216,Q8JZR0,Q920L5,Q9JLJ5,Q9QUJ7,O09111,P03888,P03893,P03899,P03911,P03921,P03930,P0DN34,P52503,P56135,P97450,Q06185,Q3UIU2,Q7TMF3,Q8BK30,Q8K2B3,Q8K3J1,Q91VD9,Q91WD5,Q91YT0,Q99JB2,Q99LC3,Q99LY9,Q9CPP6,…	Q8BWT5,Q8QZT1,Q8VDG5,Q91V92,Q99J39,Q99NB1,Q9QXG4,O08749,P35486,P35487,P63030,Q60932,Q8BKZ9,Q8BMF4,Q9D023,Q9D051,A0A0A6YY72,D3YZG8,P00493,P24547,P46664,P50096,Q32M04,Q5SUR0,Q64737,Q8BTY2,Q8CIH9,Q8R574,Q922D8,Q9CS42,Q9D0M1,Q9D7G0,P08030,P23492,P55264,Q7TSV4,Q9CQ65,P28650,P54822,P56380,P51829,P51830,Q01341,Q9R0Y5,Q9WTP6,Q9WTP7,Q9WUR9,Q3THK7,Q9CWJ9,Q9DCL9,Q6VVW5,O88425,P15532,Q01768,Q05BM9,Q9QXL8,Q9W…	3.6823e-11	4.00113e-09	0.505682
GO:0005741	mitochondrial outer membrane	C	81	157	2819	10315	0.0287336	0.0152206	over	A0A6I8MWZ8,O88441,P47802,Q5U458,Q8BGH2,B1AXP6,Q9CPQ3,Q9CZR3,Q9DCC8,Q9QYA2,Q91WS0,Q811U4,F7ASU3,G3UX26,O08528,O08715,O08734,O35129,P04925,P16460,P17710,P23242,P41216,P48962,P50637,P67778,P70296,P70444,P97287,P97742,Q07813,Q3KNM2,Q3TL44,Q3UN04,Q52KF3,Q571M0,Q5EBQ0,Q5SV80,Q60930,Q60931,Q60932,Q61586,Q64133,Q64516,Q6A058,Q6X893,Q791T5,Q791V5,Q80U63,Q8BG51,Q8BHS6,Q8BKC8,Q8BX10,Q8BY89,Q8C0G2,Q8C4Y3,Q8J…	A0A6I8MWZ8,D3YTP3,O88441,P47802,Q5U458,Q8BGH2,B1AXP6,Q9CPQ3,Q9CZR3,Q9DCC8,Q9QYA2,O88597,Q5S006,Q91WS0,Q811U4,A0A5H1ZRL1,B8ZXI1,E9PWM3,F7ASU3,G3UX26,O08528,O08715,O08734,O35129,O35387,O35425,O55003,O55022,O55126,P04925,P10417,P15532,P16330,P16460,P16951,P17710,P23242,P41216,P48962,P49282,P50637,P54265,P56395,P58281,P61807,P63087,P67778,P70296,P70345,P70444,P97287,P97742,Q03137,Q07813,Q2VPU4,Q2YDW2…	7.73035e-11	8.27356e-09	0.515924
GO:0007007	inner mitochondrial membrane organization	P	26	31	2819	10315	0.00922313	0.00300533	over	Q5U458,Q78IK4,Q8BGH2,Q8CAQ8,Q8JZQ2,Q8R404,Q91VN4,Q920A7,Q9CQS4,Q9CRB9,Q9DCZ4,Q9Z2I0,P62073,P62075,Q8BGX2,Q9CQ85,Q9CZW5,Q9ERS2,Q9ESW4,Q9WV98,Q9D0L4,Q07813,Q8BHE8,Q8BK08,Q8BP22,Q91VC9	Q5U458,Q78IK4,Q8BGH2,Q8CAQ8,Q8JZQ2,Q8K2T4,Q8R404,Q91VN4,Q91WF0,Q920A7,Q9CQS4,Q9CRB9,Q9D8H7,Q9DCZ4,Q9Z2I0,P60603,P62073,P62075,Q8BGX2,Q9CQ85,Q9CZW5,Q9ERS2,Q9ESW4,Q9WV98,Q9D0L4,P58281,Q07813,Q8BHE8,Q8BK08,Q8BP22,Q91VC9	7.73809e-11	8.27356e-09	0.83871
GO:0005686	U2 snRNP	C	20	21	2819	10315	0.00709471	0.00203587	over	G3UVU2,P27048,P57784,P59708,P62305,P62309,P62315,P62317,P62320,P83870,Q3UAI4,Q62203,Q8BGC0,Q8K4Z5,Q8QZY9,Q921M3,Q923D4,Q99NB9,Q9CQI7,Q9D554	G3UVU2,P27048,P57784,P59708,P62305,P62309,P62315,P62317,P62320,P83870,Q3UAI4,Q62203,Q8BGC0,Q8K4Z5,Q8QZY9,Q8R0F5,Q921M3,Q923D4,Q99NB9,Q9CQI7,Q9D554	8.00312e-11	8.48902e-09	0.952381
GO:0005730	nucleolus	C	300	804	2819	10315	0.106421	0.0779447	over	A2AWT5,E9Q5C9,O08784,O35638,O35857,O35972,P09405,P25976,P35550,P61219,P62075,P63166,P63280,P70255,P70700,P97863,Q03147,Q04750,Q3TKT4,Q3UH06,Q569Z5,Q571H0,Q5SQF8,Q5XJE5,Q61206,Q64512,Q6DFW4,Q6ZQL4,Q80TR8,Q80UU2,Q80WS3,Q8BW72,Q8K2T8,Q8K4P0,Q8R326,Q8VHZ7,Q91ZW3,Q922V4,Q923E4,Q9CQA6,Q9CQI7,Q9CR42,Q9CWK3,Q9CY66,Q9D0L8,Q9D6Z1,Q9D753,Q9ESC8,Q9ESX5,Q9Z0H3,Q9Z1Z0,Q61164,Q9D0T1,Q61937,Q8BI72,Q91YK2,O88796,…	P29037,P97357,A2AWT5,E9Q5C9,G3X9B1,O08580,O08584,O08784,O35638,O35857,O35972,O54910,P09405,P17563,P25976,P26040,P33215,P35550,P52432,P57776,P58006,P61089,P61219,P62075,P63166,P63280,P70255,P70371,P70700,P97863,P98078,Q03147,Q04750,Q2TBA3,Q3KNJ2,Q3TKT4,Q3TMP1,Q3UH06,Q3ULB5,Q569Z5,Q571H0,Q5SQF8,Q5SU73,Q5SWU9,Q5SXY1,Q5XJE5,Q61206,Q61382,Q61502,Q62151,Q62158,Q62187,Q64512,Q67FY2,Q68G58,Q6DFW4,Q6NXK5,…	8.19659e-11	8.62578e-09	0.373134
GO:0022613	ribonucleoprotein complex biogenesis	P	177	431	2819	10315	0.0627882	0.0417838	over	E9QN31,Q91YU8,Q922B6,Q922K7,Q9CQL4,Q9DCA5,Q9JJ80,Q80X85,Q9CZU4,Q9D1C9,P62827,Q61937,Q8BMC4,Q99J25,O35900,Q8CCF0,Q91YR7,Q922U1,Q99KP6,Q99PV0,Q9JLI8,O54781,Q3TIX9,Q3UYV9,Q62203,Q91YE7,Q99NB9,Q9Z1N5,Q9DCD2,Q69ZQ2,P27048,P62305,P62307,P62309,P62315,P62317,P62320,Q62241,Q9QXA5,Q6P4T2,Q6PDM2,Q99JF8,Q8R1F9,Q9JJT0,Q3TZX8,Q9CQS2,Q9CRB2,Q9CY66,Q9ESX5,A2BE28,P56960,Q8BGS0,Q921I9,Q9CZU3,P58468,Q5SWD9,Q6NZL1,…	A2ANY6,E9QN31,P14869,P47911,P47962,P62751,P97452,Q6ZWV3,Q8BK35,Q8BP67,Q8VEJ4,Q91YU8,Q922B6,Q922K7,Q9CQL4,Q9CXW4,Q9CYH6,Q9D0I8,Q9DCA5,Q9JJ80,P14206,P62264,P62754,P62843,P62852,P62858,P62862,P97461,Q6ZWU9,Q6ZWY3,Q80X85,Q8BU03,Q9CZU4,Q9CZX8,Q9D1C9,O55135,P61222,P62827,Q3UM18,Q6P5F9,Q61937,Q80UZ2,Q8CEC0,Q99L48,Q6NSQ7,Q8BMC4,Q99J25,O35900,P35123,Q8CCF0,Q91YR7,Q922U1,Q99KP6,Q99PV0,Q9D2V5,Q9JHE7,Q9JLI8,…	2.17528e-10	2.27129e-08	0.410673
GO:0030312	external encapsulating structure	C	112	245	2819	10315	0.0397304	0.0237518	over	C0HKD8,Q61554,Q61555,Q8CG19,Q8K4G1,Q9D1H9,Q9WVJ9,P51885,P08121,Q60847,O08746,O09118,O70589,O88322,P11276,P21460,P27090,P29788,P62737,P97857,P97873,Q00780,Q08879,Q3UQ28,Q61292,Q62165,Q80YX1,Q811D0,Q8BPB5,Q9CW03,Q9R1A3,Q80T21,Q80X19,Q8CG85,E9PYH0,E9Q5I3,P08226,P16110,P17125,P21981,P29699,P33434,P70193,Q02788,Q04857,Q3V1G4,Q501P1,Q52KR2,Q61543,Q62000,Q62059,Q68SA9,Q8BG29,Q8BMS2,Q8BNJ2,Q8BV57,Q8R2H9,…	C0HKD8,D3Z689,Q61554,Q61555,Q8CG19,Q8K4G1,Q9D1H9,Q9WVJ9,P51885,P11087,Q01149,P08121,P02463,P08122,Q9QZS0,O88207,Q3U962,Q9JLI2,Q60847,A2ASQ1,B1B0C7,E9PZ16,M0QWP1,O08746,O09118,O09131,O35206,O35566,O70589,O88271,O88322,P02468,P02469,P07214,P07356,P07724,P09055,P10493,P11276,P12032,P14206,P15702,P21460,P25785,P27090,P29788,P39061,P39876,P57016,P58022,P62737,P82198,P97298,P97857,P97873,P97927,Q00731,…	3.64021e-10	3.74242e-08	0.457143
GO:0031012	extracellular matrix	C	112	245	2819	10315	0.0397304	0.0237518	over	C0HKD8,Q61554,Q61555,Q8CG19,Q8K4G1,Q9D1H9,Q9WVJ9,P51885,P08121,Q60847,O08746,O09118,O70589,O88322,P11276,P21460,P27090,P29788,P62737,P97857,P97873,Q00780,Q08879,Q3UQ28,Q61292,Q62165,Q80YX1,Q811D0,Q8BPB5,Q9CW03,Q9R1A3,Q80T21,Q80X19,Q8CG85,Q62059,O08538,O08797,O08999,O35598,O35639,O35674,P01325,P09535,P10107,P14069,P14824,P16045,P16110,P17125,P18406,P19221,P20352,P20918,P21956,P21981,P28654,P29699,…	C0HKD8,D3Z689,Q61554,Q61555,Q8CG19,Q8K4G1,Q9D1H9,Q9WVJ9,P51885,P11087,Q01149,P08121,P02463,P08122,Q9QZS0,O88207,Q3U962,Q9JLI2,Q60847,A2ASQ1,B1B0C7,E9PZ16,M0QWP1,O08746,O09118,O09131,O35206,O35566,O70589,O88271,O88322,P02468,P02469,P07214,P07356,P07724,P09055,P10493,P11276,P12032,P14206,P15702,P21460,P25785,P27090,P29788,P39061,P39876,P57016,P58022,P62737,P82198,P97298,P97857,P97873,P97927,Q00731,…	3.64021e-10	3.74242e-08	0.457143
GO:0000228	nuclear chromosome	C	90	185	2819	10315	0.0319262	0.017935	over	A2ASS6,P27661,P97386,Q08297,Q61216,Q61550,Q6PB66,Q6ZQK0,Q8BJS4,Q8CG47,Q8K2Z4,Q8R5K4,Q8VE37,Q9ESU6,Q07832,Q8K409,Q9CU62,Q9CW03,Q99LZ3,Q9CY94,P97822,Q80YV3,Q8CHK4,Q8R331,Q9D864,Q6P5D8,Q9QZQ8,P33609,P33610,P33611,Q62193,Q922V4,Q99KP6,Q9CQ71,Q9D287,P97310,Q9JK30,E9QNN1,O70133,Q3TKT4,Q62093,Q64127,Q6NVF9,A2CG63,F8VPQ2,O09106,O88574,P60762,P70288,Q3U1T3,Q5SQF8,Q60520,Q60737,Q60972,Q60973,Q9QXV3,Q00899,…	A2ASS6,E9PWG6,O35047,O35280,O35451,P27661,P48754,P70188,P70388,P83887,P97386,Q08297,Q61216,Q61550,Q6DFV1,Q6PB66,Q6ZQF0,Q6ZQK0,Q8BJS4,Q8BSP2,Q8C156,Q8CG47,Q8CG48,Q8CJF9,Q8K2Z4,Q8R5K4,Q8VE37,Q8VEE4,Q91VE6,Q920F6,Q921W0,Q9CYH6,Q9ESU6,Q9JK91,Q9QYB5,Q9Z104,O88935,P05531,P17156,Q07832,Q60595,Q8K2B0,Q8K409,Q9CU62,Q9CW03,Q9WU62,P97929,Q99LZ3,Q9CY94,Q9CZ15,Q9D600,A0A087WNL7,O88271,P60122,P97822,Q80YV3,Q8C…	3.97849e-10	4.05897e-08	0.486486
GO:0006325	chromatin organization	P	181	446	2819	10315	0.0642072	0.043238	over	Q91ZW3,Q923E4,Q9DB85,B1AU75,E9PWW9,O88379,P62806,P97310,Q08943,Q3TKT4,Q60972,Q61687,Q61937,Q7JJ13,Q7TQI8,Q810D6,Q8BY71,Q920B9,Q99MD9,Q9CQE6,Q9EQU5,Q9EST5,Q9JKP8,Q9JLI8,Q9QZQ8,A2BH40,E9Q7E2,G3X956,O54941,P97496,Q61466,Q6P9Z1,Q6PDG5,Q99JR8,Q9Z0H3,A2A654,B1AR17,B2RWS6,F8VPZ5,O08664,O09106,O35730,O88939,P06537,P15806,P25916,P40201,P46737,P51859,P60762,P70288,P97875,Q00899,Q04692,Q04750,Q3UMU9,Q60973,…	O54864,Q6PAL0,Q91YE5,Q91ZW3,Q923E4,Q9DB85,B1AU75,B9EKC5,E9PWW9,O35613,O88379,O88852,P10922,P15864,P28656,P43274,P43275,P43276,P43277,P62806,P97310,Q04887,Q08943,Q3B7C1,Q3TEA8,Q3TKT4,Q4G0F8,Q60972,Q61666,Q61687,Q61937,Q68FG3,Q78ZA7,Q7JJ13,Q7TPQ3,Q7TQI8,Q80ZM5,Q810D6,Q8BRB7,Q8BY71,Q8BZ21,Q8CCK0,Q91WN1,Q920B9,Q99MD9,Q9CQE6,Q9CWR2,Q9D0N7,Q9DAP7,Q9DBU2,Q9EQU5,Q9EST5,Q9JKP7,Q9JKP8,Q9JLI8,Q9QWF0,Q9QZQ8,…	4.2223e-10	4.27507e-08	0.40583
GO:0043414	macromolecule methylation	P	77	151	2819	10315	0.0273147	0.0146389	over	E9QN31,Q3UIK4,Q6PHZ5,Q8C3P7,Q8K3A9,Q9CQG2,Q9DBE9,A0A0R4J205,Q8C1Z8,Q9D0C4,A2RSY6,P97770,Q3TX08,A2CG63,F8VPQ2,P13864,P25916,Q61164,Q61188,Q8C6B0,Q9R190,Q9Z148,Q80VD1,Q3TKT4,Q9CY45,Q501J2,Q8R5A0,Q6NZB1,O55055,Q1HFZ0,Q80XC2,Q8BMK1,Q8BVH9,Q8BYR1,Q8CE96,Q923K4,Q923Z3,Q9CZ57,Q9Z120,Q91ZW3,Q923E4,Q9DB85,P35550,Q3TL26,Q80WS3,Q8BKW4,Q8JZM0,Q9D0D4,Q5SS00,Q62318,Q6A4J8,P11103,Q9CZJ6,Q9Z2D8,Q9Z2E1,Q3U1J4,P19…	E9QN31,Q0VBL3,Q3UIK4,Q6PHZ5,Q7TS68,Q8C3P7,Q8K3A9,Q91YP1,Q99KC3,Q9CPY0,Q9CQG2,Q9DBE9,A8C756,Q8CBC7,Q99ME2,A0A0R4J205,Q8C1Z8,Q9D0C4,A2RSY6,P97770,Q3TX08,Q9DCG9,A2CG63,F8VPQ2,O88508,P13864,P25916,P55200,Q3UG20,Q5DW34,Q60848,Q61164,Q61188,Q6PAL0,Q6R0H7,Q7TT18,Q8C1A3,Q8C6B0,Q91YE5,Q9QZ67,Q9R190,Q9Z148,Q9Z2D7,Q3TJZ6,Q80VD1,Q922H1,Q9CQL0,Q3TKT4,Q8R2U4,Q91WC0,Q9CY45,Q9D1Z3,Q9D853,E9Q5F9,Q3UZW7,Q501J2,Q8C…	4.6422e-10	4.66489e-08	0.509934
GO:0019867	outer membrane	C	87	178	2819	10315	0.030862	0.0172564	over	A0A6I8MWZ8,O88441,P47802,Q5U458,Q8BGH2,P81117,Q4FZC9,Q6PB66,Q6ZWR6,Q80TN7,Q8R084,F7ASU3,G3UX26,O08528,O08715,O08734,O35129,P04925,P16460,P17710,P23242,P41216,P48962,P50637,P67778,P70296,P70444,P97287,P97742,Q07813,Q3KNM2,Q3TL44,Q3UN04,Q52KF3,Q571M0,Q5EBQ0,Q5SV80,Q60930,Q60931,Q60932,Q61586,Q64133,Q64516,Q6A058,Q6X893,Q791T5,Q791V5,Q80U63,Q811U4,Q8BG51,Q8BHS6,Q8BKC8,Q8BX10,Q8BY89,Q8C0G2,Q8C4Y3,Q8J…	A0A6I8MWZ8,D3YTP3,O88441,P47802,Q5U458,Q8BGH2,O08579,O35425,O55242,O88455,P17182,P49769,P54265,P61971,P70227,P81117,Q05769,Q3TNL8,Q3UBX0,Q4FZC9,Q64FW2,Q6PB66,Q6ZPR5,Q6ZWQ0,Q6ZWR6,Q80TN7,Q8BS40,Q8C5W0,Q8R084,A0A5H1ZRL1,B8ZXI1,E9PWM3,F7ASU3,G3UX26,O08528,O08715,O08734,O35129,O35387,O55003,O55022,O55126,P04925,P10417,P15532,P16330,P16460,P16951,P17710,P23242,P41216,P48962,P49282,P50637,P56395,P58281…	5.78039e-10	5.72258e-08	0.488764
GO:0031968	organelle outer membrane	C	87	178	2819	10315	0.030862	0.0172564	over	A0A6I8MWZ8,O88441,P47802,Q5U458,Q8BGH2,P81117,Q4FZC9,Q6PB66,Q6ZWR6,Q80TN7,Q8R084,F7ASU3,G3UX26,O08528,O08715,O08734,O35129,P04925,P16460,P17710,P23242,P41216,P48962,P50637,P67778,P70296,P70444,P97287,P97742,Q07813,Q3KNM2,Q3TL44,Q3UN04,Q52KF3,Q571M0,Q5EBQ0,Q5SV80,Q60930,Q60931,Q60932,Q61586,Q64133,Q64516,Q6A058,Q6X893,Q791T5,Q791V5,Q80U63,Q811U4,Q8BG51,Q8BHS6,Q8BKC8,Q8BX10,Q8BY89,Q8C0G2,Q8C4Y3,Q8J…	A0A6I8MWZ8,D3YTP3,O88441,P47802,Q5U458,Q8BGH2,O08579,O35425,O55242,O88455,P17182,P49769,P54265,P61971,P70227,P81117,Q05769,Q3TNL8,Q3UBX0,Q4FZC9,Q64FW2,Q6PB66,Q6ZPR5,Q6ZWQ0,Q6ZWR6,Q80TN7,Q8BS40,Q8C5W0,Q8R084,A0A5H1ZRL1,B8ZXI1,E9PWM3,F7ASU3,G3UX26,O08528,O08715,O08734,O35129,O35387,O55003,O55022,O55126,P04925,P10417,P15532,P16330,P16460,P16951,P17710,P23242,P41216,P48962,P49282,P50637,P56395,P58281…	5.78039e-10	5.72258e-08	0.488764
GO:0016604	nuclear body	C	248	653	2819	10315	0.0879745	0.0633059	over	E9Q286,E9Q5C9,O08810,P35550,P97376,Q569Z5,Q61545,Q62241,Q6DFW4,Q80WS3,Q8C569,Q8CCF0,Q922U1,Q9CQS2,Q9CRB2,Q9CY66,Q9D2E2,Q9DAW6,Q9ESX5,Q9JJT9,Q9JLI8,Q9Z1K5,Q9Z315,B1AR17,F7BJB9,O70494,O88904,P02340,P45481,P56581,P61957,P63166,P63280,P67871,Q08297,Q60737,Q60953,Q61216,Q61686,Q61687,Q62193,Q6A4J8,Q6VNB8,Q8VCK5,Q923E4,Q924W5,Q9CU65,Q9R0L7,Q9WUF3,Q9Z172,A2A5Z6,A2AIV2,A2AJT4,A2AR02,B1AZI6,B2RY56,D3YWX2,…	E9Q286,E9Q5C9,O08810,O08856,O88569,P35550,P35922,P97376,P97377,P97801,Q3UM18,Q3URX8,Q3UZ18,Q569Z5,Q5SU73,Q61545,Q62241,Q62384,Q6DFW4,Q6P5F9,Q80WS3,Q8BGT7,Q8BJA3,Q8BMA5,Q8BTI8,Q8C569,Q8CCF0,Q8K1C0,Q8QZX5,Q8VC51,Q8VCP8,Q922U1,Q923W1,Q9CQS2,Q9CRB2,Q9CY66,Q9D2E2,Q9D4C5,Q9DAW6,Q9ESX5,Q9JJ48,Q9JJT9,Q9JKS5,Q9JL16,Q9JLI8,Q9Z1K5,Q9Z315,A0A5F8MQ82,B1AR17,E9Q6E9,F7BJB9,O08586,O35613,O54784,O70157,O70494,O88…	6.09409e-10	5.98879e-08	0.379786
GO:0043484	regulation of RNA splicing	P	80	160	2819	10315	0.0283789	0.0155114	over	B2RY56,G5E924,O55128,O88939,P28659,P61327,P62996,Q3TNH5,Q3TWW8,Q3UEB3,Q3UKJ7,Q3UQS8,Q501J6,Q569Z6,Q60749,Q61656,Q62093,Q6PHZ5,Q8R081,Q8VEK3,Q91YE7,Q99M28,Q9CWZ3,Q9ER69,Q9WV02,Q9WVR4,Q91Z31,Q9D2C7,O35326,P08775,P26369,P61979,Q6PDM2,Q921F4,P84104,Q05CL8,Q52KI8,Q64213,Q8VH51,Q9CQG2,Q9ERI5,Q9QX47,Q9QYS9,Q9R0U0,Q61937,Q8BL97,Q91V81,Q99KG3,Q9D0B0,Q9JIX8,P09405,Q3UYV9,Q62376,Q6PFR5,Q8QZY9,Q99KP6,Q9CSN1,…	B2RY56,E9Q5K9,G5E924,O55128,O88939,P10085,P17225,P28659,P35922,P52912,P61327,P62996,Q0VBL3,Q3TNH5,Q3TWW8,Q3UEB3,Q3UKJ7,Q3UQS8,Q501J6,Q569Z6,Q5NCR9,Q60749,Q61214,Q61584,Q61656,Q62093,Q6PHZ5,Q7TSY6,Q8BP71,Q8C181,Q8C7Q4,Q8CIN6,Q8R081,Q8VEK3,Q8VIG1,Q91VC3,Q91VM5,Q91YE7,Q99M28,Q9CQT2,Q9CWZ3,Q9ER69,Q9R226,Q9WV02,Q9WVR4,Q9Z0H4,P62301,P62855,Q60823,Q8BHD7,Q91Z31,Q9D2C7,A2AKX3,O35326,P08775,P26369,P26450,…	7.23918e-10	7.06216e-08	0.5
GO:1904949	ATPase complex	C	56	99	2819	10315	0.0198652	0.00959767	over	P97822,Q80YV3,Q8CHK4,Q8R331,Q9D864,O88379,Q91ZW3,Q9JKP8,A2BH40,E9Q7E2,O08664,O54941,P97496,Q3TKT4,Q61103,Q61466,Q62280,Q6P9Z1,Q6PDG5,Q6ZPV5,Q8BSQ9,Q921K9,Q99JR8,Q9CXE2,Q9Z0H3,Q9Z2N8,B1AR17,O09106,O35207,P70288,Q60737,Q60972,Q60973,Q6PDQ2,Q8CHY6,Q8K4B0,Q8VHR5,Q924K8,Q9R190,Q9Z2D8,Q9Z2E1,Q80U70,A2A654,Q9DCT6,Q00899,Q6PIJ4,Q80US4,Q8R2S9,E9PWW9,Q9Z277,F8VPZ5,Q7TNV0,Q7TPV4,Q99NB9,Q9WTI7,Q01853	A0A087WNL7,O88271,P60122,P97822,Q80YV3,Q8CHI8,Q8CHK4,Q8R331,Q8R3B7,Q8VEK6,Q9D864,Q9JI44,Q9WTM5,O88379,Q91ZW3,Q9JKP7,Q9JKP8,A2BH40,E9Q4N7,E9Q7E2,E9QAQ7,F8VPZ9,O08664,O54941,P58269,P97496,Q3TKT4,Q3UQU0,Q61103,Q61466,Q62280,Q6P9Z1,Q6PDG5,Q6ZPV5,Q8BSQ9,Q8CHH5,Q921K9,Q99JR8,Q9CXE2,Q9D8M7,Q9Z0H3,Q9Z2N8,A0A5F8MQ82,B1AR17,O09106,O35207,P70288,Q60737,Q60972,Q60973,Q6PDQ2,Q8CHY6,Q8K4B0,Q8VHR5,Q924K8,Q9R190…	7.58785e-10	7.34867e-08	0.565657
GO:0070069	cytochrome complex	C	25	31	2819	10315	0.00886839	0.00300533	over	P00158,P00397,P99028,Q8R1I1,Q9CQ69,Q9CR68,Q9CZ13,Q9D0M3,Q9D855,Q9DB77,P00405,P00416,P12787,P17665,P19536,P19783,P43024,P48771,P56391,Q61387,Q62425,Q810Q5,Q99KD6,Q9CPQ1,Q8CFY5	P00158,P00397,P99028,Q8K2T4,Q8R1I1,Q9CPX8,Q9CQ69,Q9CR68,Q9CZ13,Q9D0M3,Q9D855,Q9DB77,P00405,P00416,P12787,P17665,P19536,P19783,P43024,P48771,P56391,P56392,P56393,Q61387,Q62425,Q810Q5,Q99KD6,Q9CPQ1,Q8BGD8,Q8BJ03,Q8CFY5	9.15349e-10	8.80118e-08	0.806452
GO:0008137	NADH dehydrogenase (ubiquinone) activity	F	16	16	2819	10315	0.00567577	0.00155114	over	P03888,P03893,P03899,P03911,P03921,Q8K3J1,Q91VD9,Q91WD5,Q91YT0,Q99LC3,Q9CQ75,Q9CR61,Q9CXZ1,Q9D6J6,Q9DC70,Q9DCT2	P03888,P03893,P03899,P03911,P03921,Q8K3J1,Q91VD9,Q91WD5,Q91YT0,Q99LC3,Q9CQ75,Q9CR61,Q9CXZ1,Q9D6J6,Q9DC70,Q9DCT2	9.38744e-10	8.96165e-08	1
GO:0003954	NADH dehydrogenase activity	F	18	19	2819	10315	0.00638524	0.00184198	over	P03888,P03893,P03899,P03911,P03921,Q8K3J1,Q91VD9,Q91WD5,Q91YT0,Q99LC3,Q9CQ75,Q9CR61,Q9CXZ1,Q9D6J6,Q9DC70,Q9DCT2,Q9DC69,Q9Z0X1	P03888,P03893,P03899,P03911,P03921,Q8K3J1,Q91VD9,Q91WD5,Q91YT0,Q99LC3,Q9CQ75,Q9CR61,Q9CXZ1,Q9D6J6,Q9DC70,Q9DCT2,Q64669,Q9DC69,Q9Z0X1	9.8044e-10	9.24099e-08	0.947368
GO:0003682	chromatin binding	F	179	444	2819	10315	0.0634977	0.0430441	over	B2RWS6,E9QNN1,O70133,O88895,P28352,P28704,P45481,P59941,P70288,Q04750,Q501J6,Q61188,Q61191,Q61687,Q689Z5,Q69ZK6,Q6ZPY7,Q80U70,Q8BU11,Q8VEK3,Q9QZQ8,Q9WVH4,P11103,Q08943,Q5SQF8,Q62383,Q8R331,Q8VE37,Q91ZW3,Q920B9,Q99LB0,Q9CXF7,Q9D864,P52927,Q9JL35,Q5U4E2,Q61164,E9Q8T2,O09106,P02340,P08775,P13864,P25916,P42225,P59178,P62915,Q3THK3,Q61656,Q62318,Q6KCD5,Q6ZPZ3,Q6ZQ88,Q8BZ47,Q8C092,Q8K0H5,Q91W36,Q923E4,…	A0A1L1SV25,B2RWS6,E9QNN1,O08785,O35973,O70133,O70546,O88895,P0C0S6,P10085,P10922,P15864,P28033,P28352,P28700,P28704,P38532,P41183,P42227,P43274,P43275,P43276,P43277,P45481,P57780,P59941,P70288,P97474,P97765,Q01705,Q04207,Q04750,Q08775,Q3UXZ9,Q501J6,Q60793,Q61188,Q61191,Q61687,Q61850,Q689Z5,Q69ZK6,Q6DVA0,Q6PCM1,Q6ZPY7,Q80U70,Q8BU11,Q8BUN5,Q8CCK0,Q8CGY8,Q8VEK3,Q925J9,Q99PU7,Q9D0F4,Q9JKP7,Q9QZQ8,Q9R…	9.81834e-10	9.24099e-08	0.403153
GO:0016072	rRNA metabolic process	P	106	232	2819	10315	0.037602	0.0224915	over	Q99J25,Q8BMC4,Q8R1F9,Q9JJT0,Q3TZX8,Q61937,Q9CQS2,Q9CRB2,Q9CY66,Q9ESX5,A2BE28,P56960,Q8BGS0,Q921I9,Q9CZU3,P58468,Q5SWD9,Q6NZL1,Q6PGF5,Q6ZQL4,Q9DB96,Q9JI13,Q571H0,Q8K363,Q9D8M4,Q9DBE9,Q9EQ61,Q9JJ80,Q9JJA4,Q7TQK4,Q8VBV3,Q9D0M0,Q9D753,Q9JHI7,Q8BVY0,Q922K7,Q9D0T1,Q8C4J7,Q9Z315,A0JLN6,O88796,P56183,P97376,Q08288,Q3V1V3,Q4VBE8,Q501J6,Q5SSI6,Q5XG71,Q640M1,Q6EJB6,Q6P5B0,Q6PAQ4,Q80UU2,Q810V0,Q8BGA5,Q8BTW3,…	Q99J25,Q8BMC4,Q8R1F9,Q8VDQ9,Q9CQR2,Q9CTH6,Q9CYH6,Q9JJT0,Q9QYL7,P97452,Q3TZX8,Q61937,Q3UMQ8,Q9CQS2,Q9CRB2,Q9CY66,Q9ESX5,Q149F1,Q5HZH2,Q8VCZ8,A2BE28,O35473,O55135,P56960,P97313,Q7TND5,Q8BGS0,Q921I9,Q9CR47,Q9CYX7,Q9CZU3,Q9D1Q1,G3X9B1,O08811,O54825,P14131,P58468,P62242,Q3UFY0,Q5RJG1,Q5SWD9,Q6NZL1,Q6PAC3,Q6PGF5,Q6ZQL4,Q8BTT6,Q8BU03,Q8C8T8,Q8K2X8,Q8R2N2,Q8VCY6,Q9CZX8,Q9DB96,Q9JI13,Q9Z0H1,P14148,Q3UFB2,…	1.12302e-09	1.0496e-07	0.456897
GO:0044249	cellular biosynthetic process	P	984	3144	2819	10315	0.34906	0.304799	over	P16460,Q91YI0,Q04899,Q08639,Q3V3A1,Q9ESU6,A2A483,A2A654,A2A7B5,A2AQ19,A2BH40,A2CG63,B1AR17,B2RWS6,E9PYI1,E9Q1A5,E9Q1P8,F7BJB9,F8VPQ2,O08696,O08992,O09106,O55201,O70126,O88574,O88712,O88895,O88904,O88939,P02340,P06537,P09535,P10639,P11103,P13864,P15066,P15806,P17918,P19426,P23198,P25322,P25916,P30282,P30681,P31266,P35601,P42225,P45481,P46935,P51859,P52927,P56581,P59941,P61202,P61965,P61969,P61979,…	P16460,P42859,P97807,Q91YI0,O35495,P49615,P97302,Q04735,Q04899,Q08639,Q3V3A1,Q8BMA5,Q8K0D0,Q8R0K9,Q9ESU6,D3YZG8,Q922D8,A0A140LHY5,A0A1I7Q4G8,A0A5F8MQ82,A2A483,A2A485,A2A654,A2A7B5,A2AQ19,A2AQH4,A2BFG8,A2BH40,A2CG63,B1AR17,B1AXD8,B1AY10,B2RUR8,B2RWS6,D2EAC2,D3YXK1,E9PYI1,E9Q1A5,E9Q1P8,E9Q2S7,E9Q3R9,E9Q6A7,E9Q8X5,E9QAG8,F6R9A8,F6ZDS4,F7BJB9,F8VPQ2,J3QK52,O08539,O08580,O08609,O08696,O08750,O08789,O0…	1.60018e-09	1.48517e-07	0.312977
GO:0006120	mitochondrial electron transport, NADH to ubiquinone	P	22	26	2819	10315	0.00780419	0.0025206	over	Q78YY6,P03888,P03893,P03899,P03911,P03921,P52503,Q3UIU2,Q8K3J1,Q91VD9,Q91WD5,Q91YT0,Q99LC3,Q9CQ54,Q9CQJ8,Q9CWX2,Q9D6J5,Q9D6J6,Q9DC70,Q9DCJ5,Q9DCT2,Q9Z1P6	Q78YY6,Q99LX0,Q9D7P6,O08749,P03888,P03893,P03899,P03911,P03921,P52503,Q3UIU2,Q8K1Z0,Q8K3J1,Q91VD9,Q91WD5,Q91YT0,Q99LC3,Q9CQ54,Q9CQJ8,Q9CWX2,Q9D6J5,Q9D6J6,Q9DC70,Q9DCJ5,Q9DCT2,Q9Z1P6	1.7065e-09	1.57292e-07	0.846154
GO:0051252	regulation of RNA metabolic process	P	607	1841	2819	10315	0.215325	0.178478	over	Q04899,Q08639,Q3V3A1,Q9ESU6,A2A483,A2A654,A2A7B5,A2AQ19,A2BH40,A2CG63,B1AR17,B2RWS6,E9PYI1,E9Q1A5,E9Q1P8,F7BJB9,F8VPQ2,O08696,O08992,O09106,O55201,O70126,O88574,O88712,O88895,O88904,O88939,P02340,P06537,P09535,P10639,P11103,P13864,P15066,P15806,P17918,P19426,P23198,P25322,P25916,P30282,P30681,P31266,P35601,P42225,P45481,P46935,P51859,P52927,P56581,P59941,P61202,P61965,P61969,P61979,P63002,P63101,…	O35495,P49615,P97302,Q04735,Q04899,Q08639,Q3V3A1,Q8BMA5,Q8K0D0,Q8R0K9,Q9ESU6,A0A140LHY5,A0A1I7Q4G8,A0A5F8MQ82,A2A483,A2A485,A2A654,A2A7B5,A2AQ19,A2AQH4,A2BFG8,A2BH40,A2CG63,B1AR17,B1AXD8,B1AY10,B2RUR8,B2RWS6,D2EAC2,D3YXK1,E9PYI1,E9Q1A5,E9Q1P8,E9Q2S7,E9Q3R9,E9Q6A7,E9Q8X5,E9QAG8,F6R9A8,F6ZDS4,F7BJB9,F8VPQ2,J3QK52,O08539,O08580,O08609,O08696,O08750,O08789,O08992,O09106,O09126,O35126,O35185,O35295,O3…	2.06927e-09	1.88193e-07	0.329712
GO:0006364	rRNA processing	P	97	209	2819	10315	0.0344094	0.0202618	over	Q99J25,Q8BMC4,Q8R1F9,Q9JJT0,Q3TZX8,Q61937,Q9CQS2,Q9CRB2,Q9CY66,Q9ESX5,A2BE28,P56960,Q8BGS0,Q921I9,Q9CZU3,P58468,Q5SWD9,Q6NZL1,Q6PGF5,Q6ZQL4,Q9DB96,Q9JI13,Q571H0,Q8K363,Q9D8M4,Q9DBE9,Q9EQ61,Q9JJ80,Q9JJA4,Q7TQK4,Q8VBV3,Q9D0M0,Q9D753,Q9JHI7,Q8BVY0,Q922K7,Q9D0T1,Q8C4J7,Q9Z315,P62313,Q8BHB4,Q8BW10,Q8R3N1,Q9CZ91,P35550,Q3TL26,Q80WS3,Q8BKW4,Q8JZM0,Q9CZ57,Q9D0D4,Q9CQG2,Q9DCL4,Q9CY21,Q8K224,P09405,Q6P3D0,…	Q99J25,Q8BMC4,Q8R1F9,Q8VDQ9,Q9CQR2,Q9CTH6,Q9CYH6,Q9JJT0,Q9QYL7,P97452,Q3TZX8,Q61937,Q3UMQ8,Q9CQS2,Q9CRB2,Q9CY66,Q9ESX5,Q149F1,Q5HZH2,Q8VCZ8,A2BE28,O35473,O55135,P56960,P97313,Q7TND5,Q8BGS0,Q921I9,Q9CR47,Q9CYX7,Q9CZU3,Q9D1Q1,G3X9B1,O08811,O54825,P14131,P58468,P62242,Q3UFY0,Q5RJG1,Q5SWD9,Q6NZL1,Q6PAC3,Q6PGF5,Q6ZQL4,Q8BTT6,Q8BU03,Q8C8T8,Q8K2X8,Q8R2N2,Q8VCY6,Q9CZX8,Q9DB96,Q9JI13,Q9Z0H1,P14148,Q3UFB2,…	2.06991e-09	1.88193e-07	0.464115
GO:0031224	intrinsic component of membrane	C	121	277	2819	10315	0.042923	0.0268541	over	Q8BH35,Q8K182,Q3ULF4,Q8JZQ2,Q920A7,O09111,P03888,P03893,P03899,P03911,P03921,P0DN34,P52503,Q3UIU2,Q62425,Q7TMF3,Q8BK30,Q8K3J1,Q91VD9,Q91WD5,Q91YT0,Q99LC3,Q99LY9,Q9CPP6,Q9CPU2,Q9CQ00,Q9CQ54,Q9CQ75,Q9CQ91,Q9CQC7,Q9CQH3,Q9CQJ8,Q9CQZ5,Q9CQZ6,Q9CR21,Q9CR61,Q9CXZ1,Q9D6J5,Q9D6J6,Q9D8B4,Q9DC69,Q9DC70,Q9DCJ5,Q9DCS9,Q9DCT2,Q9ERS2,Q9Z1P6,P00158,P00397,P99028,Q8R1I1,Q9CQ69,Q9CR68,Q9CZ13,Q9D0M3,Q9D855,Q9DB77,…	B1AYL1,Q6QIY3,Q9JJV9,Q9R053,D3YXF5,P06684,Q8BH35,Q8K182,Q3ULF4,Q8JZQ2,Q920A7,O09111,O35683,P03888,P03893,P03899,P03911,P03921,P0DN34,P52503,Q3TQB2,Q3U422,Q3UIU2,Q62425,Q7TMF3,Q8BK30,Q8K3J1,Q91VD9,Q91WD5,Q91YT0,Q99LC3,Q99LY9,Q9CPP6,Q9CPU2,Q9CQ00,Q9CQ54,Q9CQ75,Q9CQ91,Q9CQC7,Q9CQH3,Q9CQJ8,Q9CQZ5,Q9CQZ6,Q9CR21,Q9CR61,Q9CXZ1,Q9D6J5,Q9D6J6,Q9D7K5,Q9D8B4,Q9DC69,Q9DC70,Q9DCJ5,Q9DCS9,Q9DCT2,Q9ERS2,Q9Z1P6,…	2.31715e-09	2.09248e-07	0.436823
GO:0006974	cellular response to DNA damage stimulus	P	252	675	2819	10315	0.0893934	0.0654387	over	F8VPZ5,Q3TN28,Q60596,Q8BJ37,Q8CG47,Q923E4,Q9D842,Q6A068,Q6NXW6,Q8BMG1,Q99KP6,A2A483,P27661,P60762,P70270,P97470,Q00899,Q08297,Q60710,Q61216,Q62193,Q6PDQ2,Q7TPD0,Q80XU3,Q80YR6,Q8BP27,Q8BZH4,Q8CHK4,Q8K2I9,Q8K3D3,Q8VIJ6,Q924W5,Q9CQ71,P23475,P27641,P25206,P49717,P97310,P97311,Q61881,Q91ZJ0,Q99LZ3,Q9Z1X9,Q04692,P07742,P33609,P52431,A0A0A0MQ99,G3X956,O08696,O70174,O70445,P0CB42,P11103,P28352,P35601,P37…	F8VPZ5,Q3TN28,Q60596,Q7TQC5,Q8BJ37,Q8BTF7,Q8CG47,Q8CG48,Q923E4,Q9D842,A0A0R4J0E4,H9LAN6,O08785,O35280,P35235,P47811,Q3UIR3,Q3UPP8,Q5I043,Q62388,Q6A068,Q6NXW6,Q7TQK1,Q80YR7,Q8BH58,Q8BMG1,Q8BQY8,Q8CAS9,Q8CCJ3,Q91XB0,Q99KP6,Q9ESL4,Q9JKK8,Q9QWZ1,Q9QXP4,Q9QZ05,Q9R207,Q9Z0F6,Q9Z265,Q924H5,Q5SV06,Q64267,P49135,P07903,P18608,P51612,A2A483,A2A485,A2ANC6,A8VU90,B1AUR6,O09053,O35593,O70157,P27661,P35689,P48…	2.94262e-09	2.63947e-07	0.373333
GO:0016021	integral component of membrane	C	118	270	2819	10315	0.0418588	0.0261755	over	Q8BH35,Q8K182,Q3ULF4,Q8JZQ2,Q920A7,O09111,P03888,P03893,P03899,P03911,P03921,P0DN34,P52503,Q3UIU2,Q62425,Q7TMF3,Q8BK30,Q8K3J1,Q91VD9,Q91WD5,Q91YT0,Q99LC3,Q99LY9,Q9CPP6,Q9CPU2,Q9CQ00,Q9CQ54,Q9CQ75,Q9CQ91,Q9CQC7,Q9CQH3,Q9CQJ8,Q9CQZ5,Q9CQZ6,Q9CR21,Q9CR61,Q9CXZ1,Q9D6J5,Q9D6J6,Q9D8B4,Q9DC69,Q9DC70,Q9DCJ5,Q9DCS9,Q9DCT2,Q9ERS2,Q9Z1P6,P00158,P00397,P99028,Q8R1I1,Q9CQ69,Q9CR68,Q9CZ13,Q9D0M3,Q9D855,Q9DB77,…	B1AYL1,Q6QIY3,Q9JJV9,Q9R053,D3YXF5,P06684,Q8BH35,Q8K182,Q3ULF4,Q8JZQ2,Q920A7,O09111,O35683,P03888,P03893,P03899,P03911,P03921,P0DN34,P52503,Q3TQB2,Q3U422,Q3UIU2,Q62425,Q7TMF3,Q8BK30,Q8K3J1,Q91VD9,Q91WD5,Q91YT0,Q99LC3,Q99LY9,Q9CPP6,Q9CPU2,Q9CQ00,Q9CQ54,Q9CQ75,Q9CQ91,Q9CQC7,Q9CQH3,Q9CQJ8,Q9CQZ5,Q9CQZ6,Q9CR21,Q9CR61,Q9CXZ1,Q9D6J5,Q9D6J6,Q9D7K5,Q9D8B4,Q9DC69,Q9DC70,Q9DCJ5,Q9DCS9,Q9DCT2,Q9ERS2,Q9Z1P6,…	3.53948e-09	3.15368e-07	0.437037
GO:1901293	nucleoside phosphate biosynthetic process	P	96	208	2819	10315	0.0340546	0.0201648	over	Q99NB1,Q9QXG4,P35486,P63030,Q60932,Q8BKZ9,Q8BMF4,Q9D023,Q9D051,P24547,Q5SUR0,P28650,Q3THK7,Q6VVW5,Q9WV85,B2RQC6,O35435,P97930,P56480,Q03265,Q6P8I6,Q9QXX4,P07742,Q91W63,Q99KQ4,Q9EPA7,Q8BHC4,P56382,P56383,Q91VR2,Q9CPQ8,Q9CQQ7,Q9D3D9,Q9DCX2,P41216,Q8JZR0,Q920L5,Q9JLJ5,Q9QUJ7,O09111,P03888,P03893,P03899,P03911,P03921,P03930,P0DN34,P52503,P56135,P97450,Q06185,Q3UIU2,Q7TMF3,Q8BK30,Q8K2B3,Q8K3J1,Q91VD9,…	Q8BWT5,Q8QZT1,Q8VDG5,Q91V92,Q99J39,Q99NB1,Q9QXG4,O08749,P35486,P35487,P63030,Q60932,Q8BKZ9,Q8BMF4,Q9D023,Q9D051,A0A0A6YY72,D3YZG8,P00493,P24547,P46664,P50096,Q32M04,Q5SUR0,Q64737,Q8BTY2,Q8CIH9,Q8R574,Q922D8,Q9CS42,Q9D0M1,Q9D7G0,P28650,P54822,P56380,P51829,P51830,Q01341,Q9R0Y5,Q9WTP6,Q9WTP7,Q9WUR9,P55264,Q3THK7,Q9CWJ9,Q9DCL9,Q6VVW5,O88425,P15532,P23492,Q01768,Q05BM9,Q9QXL8,Q9WV84,Q9WV85,Q64520,O08…	3.59227e-09	3.1586e-07	0.461538
GO:0009165	nucleotide biosynthetic process	P	96	208	2819	10315	0.0340546	0.0201648	over	Q99NB1,Q9QXG4,P35486,P63030,Q60932,Q8BKZ9,Q8BMF4,Q9D023,Q9D051,P24547,Q5SUR0,P28650,Q3THK7,Q6VVW5,Q9WV85,B2RQC6,O35435,P97930,P56480,Q03265,Q6P8I6,Q9QXX4,P07742,Q91W63,Q99KQ4,Q9EPA7,Q8BHC4,P56382,P56383,Q91VR2,Q9CPQ8,Q9CQQ7,Q9D3D9,Q9DCX2,P41216,Q8JZR0,Q920L5,Q9JLJ5,Q9QUJ7,O09111,P03888,P03893,P03899,P03911,P03921,P03930,P0DN34,P52503,P56135,P97450,Q06185,Q3UIU2,Q7TMF3,Q8BK30,Q8K2B3,Q8K3J1,Q91VD9,…	Q8BWT5,Q8QZT1,Q8VDG5,Q91V92,Q99J39,Q99NB1,Q9QXG4,O08749,P35486,P35487,P63030,Q60932,Q8BKZ9,Q8BMF4,Q9D023,Q9D051,A0A0A6YY72,D3YZG8,P00493,P24547,P46664,P50096,Q32M04,Q5SUR0,Q64737,Q8BTY2,Q8CIH9,Q8R574,Q922D8,Q9CS42,Q9D0M1,Q9D7G0,P28650,P54822,P56380,P51829,P51830,Q01341,Q9R0Y5,Q9WTP6,Q9WTP7,Q9WUR9,P55264,Q3THK7,Q9CWJ9,Q9DCL9,Q6VVW5,O88425,P15532,P23492,Q01768,Q05BM9,Q9QXL8,Q9WV84,Q9WV85,Q64520,O08…	3.59227e-09	3.1586e-07	0.461538
GO:0006368	transcription elongation from RNA polymerase II promoter	P	51	90	2819	10315	0.0180915	0.00872516	over	P60898,A2A483,A2ABV5,O88874,P70662,Q14AX6,Q3THK3,Q3UYV9,Q5XJE5,Q62383,Q69ZA1,Q7TN02,Q80YQ2,Q8JZM7,Q8VCD5,Q921D4,Q924H2,Q99K74,Q9CQ39,Q9CQ49,Q9D7W5,Q9DB40,Q9ESU6,Q9R0X0,F8VPZ5,O55201,P63271,Q6ZQL4,A0A5H1ZRL3,P11103,P19426,P59941,Q61188,Q8BG30,Q8C4Y3,Q8VEK3,Q922L6,Q8C1D8,Q9JLI8,A2AQ19,P10711,P60003,P62869,Q62018,Q8BSQ9,Q8CB77,Q8K2T8,Q8R0A0,Q920B9,Q9ERF3,Q9JIX0	P60898,A2A483,A2A485,A2ABV5,E9Q9M8,O08856,O88874,P31938,P70662,P98078,Q02248,Q14AX6,Q3THK3,Q3UYV9,Q5BU09,Q5XJE5,Q62276,Q62383,Q69Z61,Q69ZA1,Q6PGF3,Q7TN02,Q7TQK0,Q80YQ2,Q8C1S0,Q8JZM7,Q8VCB2,Q8VCD5,Q8VCS6,Q920D3,Q921D4,Q924H2,Q925J9,Q99J95,Q99K74,Q9CQ39,Q9CQ49,Q9CQA5,Q9CQI9,Q9CXU0,Q9CXU1,Q9CZ82,Q9CZB6,Q9D7W5,Q9D8C6,Q9DB40,Q9DB91,Q9ESU6,Q9QWV9,Q9R0X0,F8VPZ5,O55201,P63271,Q6ZQL4,Q8R5C8,Q9D4C5,A0A5H1Z…	3.98241e-09	3.47876e-07	0.566667
GO:0051052	regulation of DNA metabolic process	P	162	400	2819	10315	0.0574672	0.0387785	over	O08583,Q04692,Q8R3N6,O88379,Q00899,Q14AI0,Q3LR78,Q5SVQ0,Q6PIJ4,Q7TSG3,Q80US4,Q80XU3,Q8R2S9,Q91ZW3,Q9CW03,Q9JK30,Q9JKP8,Q9Z148,Q9Z2N8,A2AWT3,O70445,P46737,Q5DU02,Q62311,Q80YV3,Q8BJQ2,Q8C092,Q8K0H5,Q8VE65,Q8VI33,Q91WQ5,Q921M3,Q923D4,Q9CZV5,Q9JIX0,Q9R1C0,P02340,Q65Z40,Q6A026,Q6NXW6,Q7TQI8,P59941,P97470,Q08297,Q0VGB7,Q62193,Q6ZQ88,Q8BPY9,Q91VL8,Q61687,P63147,Q8BQ33,Q61937,Q923E4,P17918,O35144,P48678,…	O08583,Q04692,Q8R3N6,P70388,D3Z3H0,O88379,P51943,P60122,P97868,Q00899,Q14AI0,Q2VPQ9,Q3LR78,Q3U1J1,Q5SNZ0,Q5SVQ0,Q66JY2,Q69Z69,Q6IE82,Q6PIJ4,Q6ZPI0,Q6ZPV2,Q7TSG3,Q80US4,Q80XU3,Q8BHA0,Q8C0R0,Q8CIB9,Q8K2Y0,Q8R2S9,Q91ZW3,Q99L90,Q99NH0,Q99PT3,Q9CW03,Q9D8Y8,Q9JK30,Q9JKP7,Q9JKP8,Q9WTM5,Q9WUP7,Q9WUV0,Q9Z148,Q9Z2N8,A2AWT3,D3Z4Z0,O54864,O70445,O88622,P46737,P48754,Q3UI43,Q5DU02,Q5U5Q9,Q62311,Q7TT00,Q80YV3,…	4.2975e-09	3.72962e-07	0.405
GO:0005615	extracellular space	C	216	566	2819	10315	0.0766229	0.0548715	over	P11276,Q61247,P04186,Q02105,E9Q414,P08226,A2VDH7,P09813,Q01339,Q05020,Q8C7G5,Q8C7I4,Q9CQF9,Q60963,P04918,P05366,P16301,P52430,P55065,Q61646,P47880,B1AVD1,O08992,O54752,P10107,P35762,P40240,P41731,P59158,P63260,P97449,Q1HFZ0,Q62351,Q64442,Q64444,Q6P069,Q8R2L7,Q9JHE3,Q9WV02,P48036,Q9QZM3,O88507,D2CKI9,E9Q5I3,O08538,O08746,O08797,O08804,O09159,O35215,O35309,O54819,O55186,O88322,O88668,O88783,P00920,…	E9PV24,P11276,P35441,Q61247,Q8K0E8,Q8VCM7,P01029,P04186,Q02105,Q07079,E9Q414,P08226,A2VDH7,P06728,P09813,P11152,P12023,Q00623,Q01339,Q05020,Q8C7G5,Q8C7I4,Q8VBT6,Q8VDU3,Q9BCZ4,Q9CQF9,Q9Z1R3,P35951,Q60963,P04918,P05366,P16301,P52430,P55065,Q8VDJ3,Q61646,P70389,P47880,A0A075B5P5,P01863,B1AVD1,E9Q616,E9Q745,O08852,O08992,O54752,O88569,O88839,P05064,P07356,P07724,P10107,P17047,P22777,P27612,P35762,P40…	5.28599e-09	4.51027e-07	0.381625
GO:0048024	regulation of mRNA splicing, via spliceosome	P	52	93	2819	10315	0.0184463	0.009016	over	B2RY56,G5E924,O55128,O88939,P28659,P61327,P62996,Q3TNH5,Q3TWW8,Q3UEB3,Q3UKJ7,Q3UQS8,Q501J6,Q569Z6,Q60749,Q61656,Q62093,Q6PHZ5,Q8R081,Q8VEK3,Q91YE7,Q99M28,Q9CWZ3,Q9ER69,Q9WV02,Q9WVR4,P26369,P61979,Q61937,Q8BL97,Q91V81,Q99KG3,Q9D0B0,Q9JIX8,Q9R0U0,P09405,Q3UYV9,Q62376,Q6PFR5,Q8QZY9,Q99KP6,Q9CSN1,Q9JII5,P84104,Q05CL8,Q52KI8,Q64213,Q8VH51,Q9CQG2,Q9ERI5,Q9QX47,Q9QYS9	B2RY56,E9Q5K9,G5E924,O55128,O88939,P10085,P17225,P28659,P35922,P52912,P61327,P62996,Q0VBL3,Q3TNH5,Q3TWW8,Q3UEB3,Q3UKJ7,Q3UQS8,Q501J6,Q569Z6,Q5NCR9,Q60749,Q61214,Q61584,Q61656,Q62093,Q6PHZ5,Q7TSY6,Q8BP71,Q8C181,Q8C7Q4,Q8CIN6,Q8R081,Q8VEK3,Q8VIG1,Q91VC3,Q91VM5,Q91YE7,Q99M28,Q9CQT2,Q9CWZ3,Q9ER69,Q9R226,Q9WV02,Q9WVR4,Q9Z0H4,O35658,O88569,P26369,P57724,P61979,P70694,Q3USH5,Q61937,Q8BHD7,Q8BL97,Q8R5L1,…	5.29826e-09	4.51027e-07	0.55914
GO:0034708	methyltransferase complex	C	52	93	2819	10315	0.0184463	0.009016	over	Q80XC2,Q8CE96,Q9CQY2,Q9D0L8,P27048,P62305,P62307,P62309,P62315,P62317,P62320,P84089,Q9JIF0,E9PYH6,P61965,Q61191,Q61686,Q8BFQ4,Q8BX09,Q91X20,Q99LT0,Q99N13,P70288,Q60972,Q60973,Q61188,Q80U70,Q921E6,Q923E4,Q9CXG9,A2AIV2,Q3UIK4,Q6PHZ5,Q8C3P7,Q9ER69,Q9JIY2,A2AFQ2,Q3UFY8,Q9EP82,Q9Z120,Q3UJY9,A2BE28,Q3URQ0,Q62311,Q80TG1,Q8CCF0,Q8VI33,Q9CQJ4,Q9DBD5,Q9DCT6,Q9EP97,Q9R1C0	Q80XC2,Q8CE96,Q9CQY2,Q9D0L8,P27048,P62305,P62307,P62309,P62315,P62317,P62320,P84089,Q61189,Q8CIG8,Q99J09,Q9JIF0,A2A5K6,E9PYH6,O08550,O70546,O88491,O88559,P55200,P61965,Q61191,Q61686,Q6NZQ4,Q6PDK2,Q8BFQ4,Q8BRH4,Q8BX09,Q8CFT2,Q91X20,Q99L02,Q99LT0,Q99N13,Q9CWW7,Q9D968,Q9JL19,P70288,P70351,Q60972,Q60973,Q61188,Q6PCX9,Q80U70,Q921E6,Q923E4,Q9CXG9,Q9Z1B8,Q9Z248,Q6SKR2,A2AIV2,E9Q784,Q0VBL3,Q3UIK4,Q6PHZ5,…	5.29826e-09	4.51027e-07	0.55914
GO:2001020	regulation of response to DNA damage stimulus	P	102	227	2819	10315	0.036183	0.0220068	over	A2AWT3,O70445,P46737,Q00899,Q5DU02,Q62311,Q6PIJ4,Q80US4,Q80YV3,Q8BJQ2,Q8C092,Q8K0H5,Q8R2S9,Q8VE65,Q8VI33,Q91WQ5,Q921M3,Q923D4,Q9CZV5,Q9JIX0,Q9R1C0,Q9Z2N8,P59941,P97470,Q08297,Q0VGB7,Q62193,Q6ZQ88,Q8BPY9,Q91VL8,P63158,P02340,Q61937,Q8R5A0,Q61656,Q62028,Q9CR42,Q8R143,Q923E4,E9QNN1,F8VPZ5,O70133,P17918,Q01279,Q62318,Q6P5D8,Q9QXV1,O88543,Q8C0D7,Q8R331,P61979,P40224,P70444,Q8VDP4,Q791V5,Q8K2I9,Q9DCM7,…	A2AWT3,D3Z4Z0,O54864,O70445,O88622,P46737,P48754,P60122,Q00899,Q3U1J1,Q3UI43,Q5DU02,Q5U5Q9,Q62311,Q66JY2,Q6PIJ4,Q6ZPV2,Q7TT00,Q80US4,Q80YV3,Q8BHA0,Q8BJQ2,Q8BKJ9,Q8BPZ8,Q8C092,Q8C176,Q8K0H5,Q8K3W0,Q8R0L9,Q8R2K4,Q8R2S9,Q8R4I1,Q8VE65,Q8VI33,Q91WQ5,Q921M3,Q923D4,Q99J95,Q99L90,Q99LM9,Q99PT3,Q9CZV5,Q9DA08,Q9JHD2,Q9JIX0,Q9R1C0,Q9WTM5,Q9WUP7,Q9Z2N8,E9Q5F9,O35280,P59941,P97470,Q08297,Q0VGB7,Q0VGM9,Q62193,…	6.98823e-09	5.91125e-07	0.449339
GO:0032784	regulation of DNA-templated transcription, elongation	P	46	79	2819	10315	0.0163178	0.00765875	over	O55201,P63271,Q6ZPZ3,Q8BFQ4,F8VPZ5,O08583,O88874,P11103,Q5SVQ0,Q6DID3,Q8BKT7,Q8R3N6,Q9Z1N5,A2A483,A2ABV5,P70662,Q14AX6,Q3THK3,Q3UYV9,Q5XJE5,Q62383,Q69ZA1,Q7TN02,Q80YQ2,Q8JZM7,Q8VCD5,Q921D4,Q924H2,Q99K74,Q9CQ39,Q9CQ49,Q9D7W5,Q9DB40,Q9ESU6,Q9R0X0,Q6ZQL4,A0A5H1ZRL3,P19426,P59941,Q61188,Q8BG30,Q8C4Y3,Q8VEK3,Q922L6,O88291,Q8VDP4	O55201,P63271,Q6ZPZ3,Q8BFQ4,F8VPZ5,O08583,O88874,P11103,Q5SVQ0,Q6DID3,Q7TQK0,Q8BKT7,Q8R3N6,Q9QWV9,Q9Z1N5,A2A483,A2A485,A2ABV5,E9Q9M8,O08856,P31938,P70662,P98078,Q02248,Q14AX6,Q3THK3,Q3UYV9,Q5BU09,Q5XJE5,Q62276,Q62383,Q69Z61,Q69ZA1,Q6PGF3,Q7TN02,Q80YQ2,Q8C1S0,Q8JZM7,Q8VCB2,Q8VCD5,Q8VCS6,Q920D3,Q921D4,Q924H2,Q925J9,Q99J95,Q99K74,Q9CQ39,Q9CQ49,Q9CQA5,Q9CQI9,Q9CXU0,Q9CXU1,Q9CZ82,Q9CZB6,Q9D7W5,Q9D8C6,…	7.07678e-09	5.9485e-07	0.582278
GO:0009451	RNA modification	P	69	137	2819	10315	0.0244768	0.0132816	over	Q99J25,Q9CQS2,Q9CRB2,Q9CY66,Q9ESX5,E9QN31,Q3UIK4,Q6PHZ5,Q8C3P7,Q8K3A9,Q9CQG2,Q9DBE9,Q91VU7,Q923K4,Q923Z3,Q9D1R2,P0CB42,Q9DAT5,A0A0R4J205,Q8C1Z8,Q9D0C4,A2RSY6,P97770,Q3TX08,Q91XI1,Q9D7B1,Q6PEB4,Q8QZZ7,Q91ZS8,Q8BVH9,Q8C0D0,Q99J36,Q9EP82,Q9Z120,O55055,Q1HFZ0,Q80XC2,Q8BMK1,Q8BYR1,Q8CE96,Q9CZ57,Q9D3U0,Q9WU56,P35550,Q3TL26,Q80WS3,Q8BKW4,Q8JZM0,Q9D0D4,Q9ERI5,Q3TSG4,Q8BGW1,Q8K1E6,Q8K224,Q922K7,Q9DCL4,Q9C…	Q99J25,Q3UMQ8,Q9CQS2,Q9CRB2,Q9CY66,Q9ESX5,Q149F1,Q5HZH2,Q8VCZ8,E9QN31,Q0VBL3,Q3UIK4,Q6PHZ5,Q7TS68,Q8C3P7,Q8K3A9,Q91YP1,Q99KC3,Q9CPY0,Q9CQG2,Q9DBE9,Q14AI6,Q8CE46,Q91VU7,Q6P6M7,A2BDX3,Q3U308,Q7TT37,Q80Y20,Q8BK75,Q91WG4,Q923K4,Q923Z3,Q99J10,Q99L85,Q9CZX0,Q9D1R2,Q9D2P4,Q9ER73,Q6P6J0,P0CB42,A8C756,Q8CBC7,Q99ME2,Q9DAT5,A0A0R4J205,Q8C1Z8,Q9D0C4,A2RSY6,P97770,Q3TX08,Q9DCG9,Q32M08,Q8C2P3,Q91XI1,Q9D7B1,Q3U…	7.22829e-09	6.03788e-07	0.50365
GO:1901576	organic substance biosynthetic process	P	996	3206	2819	10315	0.353317	0.31081	over	P16460,Q91YI0,Q04899,Q08639,Q3V3A1,Q9ESU6,A2A483,A2A654,A2A7B5,A2AQ19,A2BH40,A2CG63,B1AR17,B2RWS6,E9PYI1,E9Q1A5,E9Q1P8,F7BJB9,F8VPQ2,O08696,O08992,O09106,O55201,O70126,O88574,O88712,O88895,O88904,O88939,P02340,P06537,P09535,P10639,P11103,P13864,P15066,P15806,P17918,P19426,P23198,P25322,P25916,P30282,P30681,P31266,P35601,P42225,P45481,P46935,P51859,P52927,P56581,P59941,P61202,P61965,P61969,P61979,…	P16460,P42859,P97807,Q91YI0,O35495,P49615,P97302,Q04735,Q04899,Q08639,Q3V3A1,Q8BMA5,Q8K0D0,Q8R0K9,Q9ESU6,D3YZG8,Q922D8,A0A140LHY5,A0A1I7Q4G8,A0A5F8MQ82,A2A483,A2A485,A2A654,A2A7B5,A2AQ19,A2AQH4,A2BFG8,A2BH40,A2CG63,B1AR17,B1AXD8,B1AY10,B2RUR8,B2RWS6,D2EAC2,D3YXK1,E9PYI1,E9Q1A5,E9Q1P8,E9Q2S7,E9Q3R9,E9Q6A7,E9Q8X5,E9QAG8,F6R9A8,F6ZDS4,F7BJB9,F8VPQ2,J3QK52,O08539,O08580,O08609,O08696,O08750,O08789,O0…	7.66029e-09	6.35899e-07	0.310667
GO:0006338	chromatin remodeling	P	100	222	2819	10315	0.0354736	0.0215221	over	B1AU75,E9PWW9,O88379,P62806,P97310,Q08943,Q3TKT4,Q60972,Q61687,Q61937,Q7JJ13,Q7TQI8,Q810D6,Q8BY71,Q91ZW3,Q920B9,Q99MD9,Q9CQE6,Q9EQU5,Q9EST5,Q9JKP8,Q9JLI8,Q9QZQ8,A2BH40,E9Q7E2,G3X956,O54941,P97496,Q61466,Q6P9Z1,Q6PDG5,Q99JR8,Q9Z0H3,P59941,Q9CZ92,Q9CZJ6,P40201,Q62383,A2A654,B1AR17,B2RWS6,F8VPZ5,O08664,O09106,O35730,O88939,P06537,P15806,P25916,P46737,P51859,P60762,P70288,P97875,Q00899,Q04692,Q04750,…	B1AU75,B9EKC5,E9PWW9,O35613,O88379,O88852,P10922,P15864,P28656,P43274,P43275,P43276,P43277,P62806,P97310,Q04887,Q08943,Q3B7C1,Q3TEA8,Q3TKT4,Q4G0F8,Q60972,Q61666,Q61687,Q61937,Q68FG3,Q78ZA7,Q7JJ13,Q7TPQ3,Q7TQI8,Q80ZM5,Q810D6,Q8BRB7,Q8BY71,Q8BZ21,Q8CCK0,Q91WN1,Q91ZW3,Q920B9,Q99MD9,Q9CQE6,Q9CWR2,Q9D0N7,Q9DAP7,Q9DBU2,Q9EQU5,Q9EST5,Q9JKP7,Q9JKP8,Q9JLI8,Q9QWF0,Q9QZQ8,A2BH40,E9Q7E2,E9QAQ7,G3X956,O54941,…	8.37894e-09	6.91262e-07	0.45045
GO:0006281	DNA repair	P	180	458	2819	10315	0.0638524	0.0444014	over	F8VPZ5,Q3TN28,Q60596,Q8BJ37,Q8CG47,Q923E4,Q9D842,A2A483,P27661,P60762,P70270,P97470,Q00899,Q08297,Q60710,Q61216,Q62193,Q6PDQ2,Q7TPD0,Q80XU3,Q80YR6,Q8BP27,Q8BZH4,Q8CHK4,Q8K2I9,Q8K3D3,Q8VIJ6,Q924W5,Q9CQ71,P23475,P27641,P25206,P49717,P97310,P97311,Q61881,Q91ZJ0,Q99LZ3,Q9Z1X9,Q04692,P07742,P33609,P52431,A2AWT3,O70445,P46737,Q5DU02,Q62311,Q6PIJ4,Q80US4,Q80YV3,Q8BJQ2,Q8C092,Q8K0H5,Q8R2S9,Q8VE65,Q8VI33,…	F8VPZ5,Q3TN28,Q60596,Q7TQC5,Q8BJ37,Q8BTF7,Q8CG47,Q8CG48,Q923E4,Q9D842,Q924H5,Q5SV06,Q64267,P49135,P07903,P18608,P51612,A2A483,A2A485,A2ANC6,A8VU90,B1AUR6,O09053,O35593,O70157,P27661,P35689,P48754,P60762,P61089,P70270,P97470,P97929,Q00899,Q08297,Q2VPA6,Q3TXT3,Q3U829,Q5DU37,Q60710,Q61216,Q62193,Q62388,Q6NZL6,Q6P1D7,Q6PDQ2,Q6PFE3,Q6ZPV2,Q75NR7,Q7TPD0,Q80XU3,Q80YR6,Q8BH57,Q8BMI4,Q8BP27,Q8BQY8,Q8BZH4,…	8.80098e-09	7.21626e-07	0.393013
GO:0050136	NADH dehydrogenase (quinone) activity	F	16	17	2819	10315	0.00567577	0.00164809	over	P03888,P03893,P03899,P03911,P03921,Q8K3J1,Q91VD9,Q91WD5,Q91YT0,Q99LC3,Q9CQ75,Q9CR61,Q9CXZ1,Q9D6J6,Q9DC70,Q9DCT2	P03888,P03893,P03899,P03911,P03921,Q8K3J1,Q91VD9,Q91WD5,Q91YT0,Q99LC3,Q9CQ75,Q9CR61,Q9CXZ1,Q9D6J6,Q9DC70,Q9DCT2,Q64669	1.18708e-08	9.57251e-07	0.941176
GO:0005753	mitochondrial proton-transporting ATP synthase complex	C	16	17	2819	10315	0.00567577	0.00164809	over	Q9DB20,Q9DCX2,P56382,P56480,Q03265,Q91VR2,Q9D3D9,P03930,P56135,P56383,P97450,Q06185,Q9CPQ8,Q9CQQ7,P56379,Q78IK2	Q9DB20,Q9DCX2,P56382,P56480,Q03265,Q91VR2,Q9D3D9,P03930,P56135,P56383,P97450,Q06185,Q9CPQ8,Q9CQQ7,P00848,P56379,Q78IK2	1.18708e-08	9.57251e-07	0.941176
GO:2000819	regulation of nucleotide-excision repair	P	19	22	2819	10315	0.00673998	0.00213282	over	A2BH40,E9Q7E2,O08664,O54941,P63158,P97496,Q3TCH7,Q3TKT4,Q5SVQ0,Q61103,Q61466,Q6P9Z1,Q6PDG5,Q8BSQ9,Q921K9,Q99JR8,Q9CXE2,Q9Z0H3,Q9Z2N8	A2BH40,E9Q7E2,O08664,O54941,O88665,P58269,P63158,P97496,Q3TCH7,Q3TKT4,Q5SVQ0,Q61103,Q61466,Q6P9Z1,Q6PDG5,Q8BSQ9,Q921K9,Q99JR8,Q9CXE2,Q9D8M7,Q9Z0H3,Q9Z2N8	1.18895e-08	9.57251e-07	0.863636
GO:1901363	heterocyclic compound binding	F	1061	3445	2819	10315	0.376375	0.33398	over	A0A0R4J205,A2AFQ2,A2RSY6,P0CB42,P10126,P32067,P97770,Q14CH7,Q1HFZ0,Q3TX08,Q3UFY8,Q60872,Q80VC6,Q8BK72,Q8BP74,Q8BYL4,Q8C1Z8,Q8C2E4,Q8K224,Q924C1,Q9CXJ1,Q9CZ57,Q9D7B1,Q9DAT5,Q9WU56,Q9Z120,P31786,P45952,P50544,Q07417,Q8BMP6,Q8BMS1,O70348,P24547,P33609,P51859,P52431,P56960,P70349,Q3UHD2,Q60930,Q60931,Q60932,Q6P3D0,Q8VDU0,Q99KQ4,Q9CXF7,Q9CYH5,Q9D020,Q9D7M8,Q9D842,Q9DCW4,Q9JKF7,Q9Z224,Q9QZQ8,Q924W5,Q3U…	A0A0B4J1E3,A0A0R4J205,A0A1W2P7Q6,A2A7S7,A2AFQ2,A2RSX7,A2RSY6,O08756,P0CB42,P10126,P26638,P31230,P32067,P40694,P47911,P63325,P97770,Q05D44,Q14CH7,Q1HFZ0,Q3TX08,Q3U308,Q3U5F4,Q3UFY8,Q60872,Q68FL6,Q6P6M7,Q6PJN8,Q7TS68,Q7TT37,Q80VC6,Q80VP5,Q80Y20,Q8BGQ7,Q8BHA3,Q8BIJ6,Q8BJW6,Q8BK72,Q8BMJ3,Q8BP74,Q8BU30,Q8BYL4,Q8C0C7,Q8C1Z8,Q8C2E4,Q8CCP0,Q8K1J6,Q8K224,Q91WQ3,Q924C1,Q99J10,Q99M01,Q99ME2,Q99MN1,Q9CQF4,Q9…	1.48143e-08	1.18559e-06	0.307983
GO:0009058	biosynthetic process	P	1011	3268	2819	10315	0.358638	0.31682	over	P16460,Q91YI0,Q04899,Q08639,Q3V3A1,Q9ESU6,A2A483,A2A654,A2A7B5,A2AQ19,A2BH40,A2CG63,B1AR17,B2RWS6,E9PYI1,E9Q1A5,E9Q1P8,F7BJB9,F8VPQ2,O08696,O08992,O09106,O55201,O70126,O88574,O88712,O88895,O88904,O88939,P02340,P06537,P09535,P10639,P11103,P13864,P15066,P15806,P17918,P19426,P23198,P25322,P25916,P30282,P30681,P31266,P35601,P42225,P45481,P46935,P51859,P52927,P56581,P59941,P61202,P61965,P61969,P61979,…	P16460,P42859,P97807,Q91YI0,O35495,P49615,P97302,Q04735,Q04899,Q08639,Q3V3A1,Q8BMA5,Q8K0D0,Q8R0K9,Q9ESU6,D3YZG8,Q922D8,A0A140LHY5,A0A1I7Q4G8,A0A5F8MQ82,A2A483,A2A485,A2A654,A2A7B5,A2AQ19,A2AQH4,A2BFG8,A2BH40,A2CG63,B1AR17,B1AXD8,B1AY10,B2RUR8,B2RWS6,D2EAC2,D3YXK1,E9PYI1,E9Q1A5,E9Q1P8,E9Q2S7,E9Q3R9,E9Q6A7,E9Q8X5,E9QAG8,F6R9A8,F6ZDS4,F7BJB9,F8VPQ2,J3QK52,O08539,O08580,O08609,O08696,O08750,O08789,O0…	1.52037e-08	1.2095e-06	0.309364
GO:0034660	ncRNA metabolic process	P	184	474	2819	10315	0.0652714	0.0459525	over	Q99J25,Q8BMC4,Q8R1F9,Q9JJT0,Q3TZX8,Q61937,Q9CQS2,Q9CRB2,Q9CY66,Q9ESX5,A2BE28,P56960,Q8BGS0,Q921I9,Q9CZU3,P58468,Q5SWD9,Q6NZL1,Q6PGF5,Q6ZQL4,Q9DB96,Q9JI13,Q571H0,Q8K363,Q9D8M4,Q9DBE9,Q9EQ61,Q9JJ80,Q9JJA4,Q7TQK4,Q8VBV3,Q9D0M0,Q9D753,Q9JHI7,Q8BVY0,Q922K7,Q9D0T1,Q8C4J7,Q9Z315,P35550,Q05CL8,Q80WS3,Q8VDG3,O88796,P32067,Q80UU2,Q8K205,Q99JH1,Q9CR08,Q923K4,Q923Z3,Q9D1R2,P0CB42,Q9DAT5,A0A0R4J205,Q8C1Z8,Q9D…	Q99J25,Q6P7W5,Q8BMZ5,Q8C2A2,Q8BMC4,Q8R1F9,Q8VDQ9,Q9CQR2,Q9CTH6,Q9CYH6,Q9JJT0,Q9QYL7,P97452,Q3TZX8,Q61937,Q3UMQ8,Q9CQS2,Q9CRB2,Q9CY66,Q9ESX5,Q149F1,Q5HZH2,Q8VCZ8,A2BE28,O35473,O55135,P56960,P97313,Q7TND5,Q8BGS0,Q921I9,Q9CR47,Q9CYX7,Q9CZU3,Q9D1Q1,G3X9B1,O08811,O54825,P14131,P58468,P62242,Q3UFY0,Q5RJG1,Q5SWD9,Q6NZL1,Q6PAC3,Q6PGF5,Q6ZQL4,Q8BTT6,Q8BU03,Q8C8T8,Q8K2X8,Q8R2N2,Q8VCY6,Q9CZX8,Q9DB96,Q9JI13,…	1.78094e-08	1.40842e-06	0.388186
GO:0008173	RNA methyltransferase activity	F	34	53	2819	10315	0.012061	0.00513815	over	Q3TL26,Q8JZM0,Q9D0D4,Q3UIK4,Q8C3P7,Q8C6B0,Q9CQG2,Q9D0L8,Q9DBC3,A2RSY6,P97770,Q3TX08,O55055,Q8BYR1,Q9Z120,P35550,Q80WS3,Q9DBE9,Q8BKW4,Q3UFY8,Q8C1Z8,Q9D0C4,Q922K7,Q9CZ57,P59114,Q8BMK1,Q1HFZ0,Q80XC2,Q99J25,Q9CY21,Q8BVH9,A0A0R4J205,Q9DCL4,Q8K3A9	Q3TL26,Q8JZM0,Q9D0D4,Q3UIK4,Q8C3P7,Q8C6B0,Q9CQG2,Q9D0L8,Q9DBC3,A2RSY6,P97770,Q3TX08,Q9CWH5,A2AUU0,O55055,Q8BSA9,Q8BYH3,Q8BYR1,Q8CBC7,Q91YP1,Q9Z120,P35550,Q80WS3,Q9CPY0,Q9DBE9,Q8BKW4,Q8K1A0,Q3UFY8,Q8C1Z8,Q9D0C4,Q8K4F6,Q922K7,Q9CZ57,Q80Y20,Q9D2Q2,P59114,E9Q368,Q9CZB3,Q8BMK1,Q1HFZ0,Q7TS68,Q80XC2,Q99J25,Q9CY21,Q8BNV1,Q8BQJ6,Q8BVH9,A0A0R4J205,O35130,Q5ND52,Q923W1,Q9DCL4,Q8K3A9	2.20917e-08	1.72915e-06	0.641509
GO:0007006	mitochondrial membrane organization	P	48	86	2819	10315	0.0170273	0.00833737	over	Q07813,Q8BHE8,Q8BK08,Q8BP22,Q91VC9,Q9CRB9,Q9Z2I0,Q8BGA9,Q8VC74,Q9CZP5,P02340,Q9Z2F7,O08528,Q5U458,Q78IK4,Q8BGH2,Q8CAQ8,Q8JZQ2,Q8R404,Q91VN4,Q920A7,Q9CQS4,Q9DCZ4,P62073,P62075,Q8BGX2,Q9CQ85,Q9CZW5,Q9ERS2,Q9ESW4,Q9WV98,Q791T5,Q791V5,Q9CPQ3,O08734,P48962,P51881,Q3ULF4,Q9QYA2,P70444,Q60930,Q8BG51,Q8JZN7,Q8VCM5,Q9D1X0,Q9D0L4,Q80U63,Q9D880	Q07813,P58281,Q8BHE8,Q8BK08,Q8BP22,Q91VC9,Q91WF0,Q9CRB9,Q9Z2I0,Q8BGA9,Q8VC74,Q9CZP5,P02340,Q61165,Q9Z2F7,O08528,P51807,P70345,Q5U458,Q78IK4,Q8BGH2,Q8CAQ8,Q8JZQ2,Q8K2T4,Q8R404,Q91VN4,Q920A7,Q9CQS4,Q9D8H7,Q9DCZ4,P60603,P62073,P62075,Q8BGX2,Q9CQ85,Q9CZW5,Q9ERS2,Q9ESW4,Q9WV98,P07901,Q3U2G2,Q61316,Q791T5,Q791V5,Q9CPQ3,O08734,O55003,P10417,P16330,P42227,P48962,P51881,Q3ULF4,Q3V132,Q61337,Q64373,Q99KR7,…	2.21238e-08	1.72915e-06	0.55814
GO:0005751	mitochondrial respiratory chain complex IV	C	17	19	2819	10315	0.00603051	0.00184198	over	P00397,P00405,P00416,P12787,P17665,P19536,P19783,P43024,P48771,P56391,Q61387,Q62425,Q810Q5,Q99KD6,Q9CPQ1,Q9CR68,Q9DB77	P00397,P00405,P00416,P12787,P17665,P19536,P19783,P43024,P48771,P56391,P56392,P56393,Q61387,Q62425,Q810Q5,Q99KD6,Q9CPQ1,Q9CR68,Q9DB77	2.41282e-08	1.87485e-06	0.894737
GO:0070585	protein localization to mitochondrion	P	47	84	2819	10315	0.0166726	0.00814348	over	Q07813,B1AXP6,P63101,P70444,Q80U63,Q9CPQ3,Q9CQ92,Q9CZW5,Q9DCC8,Q9QYA2,A6H611,O35857,Q78YY6,Q8CCM6,Q9CQV1,Q9CQV7,Q9CZR3,Q9D880,Q9WTQ8,Q9Z0V7,Q9Z0V8,Q8BGA9,Q8BHE8,Q8VC74,Q9CZP5,P62073,P62075,Q8BGX2,Q9CQ85,Q9ERS2,Q9ESW4,Q9WV98,Q791T5,Q791V5,Q8BGH2,Q9Z0X1,O08528,P17710,P31750,P50637,Q9Z2F7,Q9D1X0,Q8R216,P16627,O35465,Q3KNM2,Q64339	Q07813,B1AXP6,O08915,P63101,P70444,Q3U7U3,Q61335,Q6PCP5,Q6ZWR4,Q80U63,Q8BVN4,Q8VI64,Q9CPQ3,Q9CQ92,Q9CYG7,Q9CZW5,Q9DCC8,Q9QYA2,Q9WVA2,A6H611,Q9CXT8,Q9DC61,O35857,O88396,P60603,Q78YY6,Q8CCM6,Q99LP6,Q9CQV1,Q9CQV7,Q9CZR3,Q9D113,Q9D880,Q9WTQ8,Q9Z0V7,Q9Z0V8,Q8BGA9,Q8BHE8,Q8VC74,Q9CZP5,P62073,P62075,Q8BGX2,Q9CQ85,Q9ERS2,Q9ESW4,Q9WV98,P07901,Q3U2G2,Q61316,Q791T5,Q791V5,Q8BGH2,P63038,Q8VEA4,Q9Z0X1,O08528,…	2.78771e-08	2.15363e-06	0.559524
GO:0140640	catalytic activity, acting on a nucleic acid	F	183	474	2819	10315	0.0649166	0.0459525	over	Q61216,Q80YR6,Q8C163,Q08297,P56960,Q3U1G5,Q8BKF1,Q91W78,Q9CSH3,Q9D2E2,Q9DBR1,Q3TL26,Q8JZM0,Q9D0D4,Q8K3A2,P17918,Q3UIK4,Q8C3P7,Q8C6B0,Q9CQG2,Q14CH7,Q8VDC0,O70133,P11031,P23475,P27641,P49717,P97311,Q61881,Q62167,Q80YD1,Q8K2I9,Q9CXF7,P0CG15,P35601,Q6NXW6,O35144,P97499,Q9ESX5,D3Z0M9,G3X8X0,O35286,P60843,Q501J6,Q569Z5,Q61655,Q61656,Q6P4T2,Q6Q899,Q810A7,Q8K363,Q91VN6,Q921N6,Q99MJ9,Q9CWX9,Q9CZU3,Q9D0R4,…	O08600,P17225,Q61216,Q80YR6,Q8C163,Q9QZD4,Q08297,Q9DB28,O35710,P56960,Q3TIU4,Q3U1G5,Q60809,Q7TMF2,Q8BGF7,Q8BKF1,Q8C0S1,Q8C460,Q8CI75,Q8K1C0,Q8K1R3,Q8VEG4,Q91W78,Q9CSH3,Q9D2E2,Q9D8S4,Q9D8X5,Q9DBR1,Q9JL16,Q3TL26,Q8JZM0,Q9D0D4,Q6P7W5,Q8BMZ5,Q8K3A2,Q8BHJ9,P17918,Q99P21,O08760,Q6P5C5,O35980,O35134,P52432,O08740,Q3UIK4,Q8C3P7,Q8C6B0,Q9CQG2,Q14CH7,Q3THG9,Q3U2A8,Q3UQ84,Q8BGQ7,Q8BIJ6,Q8BMJ2,Q8BU30,Q8VDC0,…	3.11567e-08	2.37977e-06	0.386076
GO:0097159	organic cyclic compound binding	F	1068	3480	2819	10315	0.378858	0.337373	over	A0A0R4J205,A2AFQ2,A2RSY6,P0CB42,P10126,P32067,P97770,Q14CH7,Q1HFZ0,Q3TX08,Q3UFY8,Q60872,Q80VC6,Q8BK72,Q8BP74,Q8BYL4,Q8C1Z8,Q8C2E4,Q8K224,Q924C1,Q9CXJ1,Q9CZ57,Q9D7B1,Q9DAT5,Q9WU56,Q9Z120,P31786,P45952,P50544,Q07417,Q8BMP6,Q8BMS1,O70348,P24547,P33609,P51859,P52431,P56960,P70349,Q3UHD2,Q60930,Q60931,Q60932,Q6P3D0,Q8VDU0,Q99KQ4,Q9CXF7,Q9CYH5,Q9D020,Q9D7M8,Q9D842,Q9DCW4,Q9JKF7,Q9Z224,Q9QZQ8,Q924W5,Q3U…	A0A0B4J1E3,A0A0R4J205,A0A1W2P7Q6,A2A7S7,A2AFQ2,A2RSX7,A2RSY6,O08756,P0CB42,P10126,P26638,P31230,P32067,P40694,P47911,P63325,P97770,Q05D44,Q14CH7,Q1HFZ0,Q3TX08,Q3U308,Q3U5F4,Q3UFY8,Q60872,Q68FL6,Q6P6M7,Q6PJN8,Q7TS68,Q7TT37,Q80VC6,Q80VP5,Q80Y20,Q8BGQ7,Q8BHA3,Q8BIJ6,Q8BJW6,Q8BK72,Q8BMJ3,Q8BP74,Q8BU30,Q8BYL4,Q8C0C7,Q8C1Z8,Q8C2E4,Q8CCP0,Q8K1J6,Q8K224,Q91WQ3,Q924C1,Q99J10,Q99M01,Q99ME2,Q99MN1,Q9CQF4,Q9…	3.11604e-08	2.37977e-06	0.306897
GO:0016581	NuRD complex	C	15	16	2819	10315	0.00532104	0.00155114	over	B1AR17,O09106,O35207,P70288,Q60737,Q60972,Q60973,Q6PDQ2,Q8CHY6,Q8K4B0,Q8VHR5,Q924K8,Q9R190,Q9Z2D8,Q9Z2E1	A0A5F8MQ82,B1AR17,O09106,O35207,P70288,Q60737,Q60972,Q60973,Q6PDQ2,Q8CHY6,Q8K4B0,Q8VHR5,Q924K8,Q9R190,Q9Z2D8,Q9Z2E1	4.10918e-08	3.10278e-06	0.9375
GO:0090545	CHD-type complex	C	15	16	2819	10315	0.00532104	0.00155114	over	B1AR17,O09106,O35207,P70288,Q60737,Q60972,Q60973,Q6PDQ2,Q8CHY6,Q8K4B0,Q8VHR5,Q924K8,Q9R190,Q9Z2D8,Q9Z2E1	A0A5F8MQ82,B1AR17,O09106,O35207,P70288,Q60737,Q60972,Q60973,Q6PDQ2,Q8CHY6,Q8K4B0,Q8VHR5,Q924K8,Q9R190,Q9Z2D8,Q9Z2E1	4.10918e-08	3.10278e-06	0.9375
GO:0016363	nuclear matrix	C	54	103	2819	10315	0.0191557	0.00998546	over	A2AR02,B2RQC6,E9Q7E2,E9Q7G0,F7BJB9,O35129,O35381,O35638,O54941,O70589,O88291,P02340,P14733,P33609,P48678,P67871,P83870,P97496,P97499,Q00899,Q3TKT4,Q52KI8,Q60953,Q61466,Q61550,Q61937,Q69ZX6,Q6DID3,Q6PDG5,Q8BSQ9,Q8BY71,Q8K310,Q8K339,Q8R326,Q8R3N6,Q8VEK3,Q8VI24,Q8VIJ6,Q99JR8,Q99NB9,Q9CSN1,Q9CU62,Q9CW03,Q9D3E6,Q9DBR0,Q9QUM9,Q9QYB1,Q9R0L7,Q9R1C7,Q9WU42,Q9Z0H3,Q9Z1N5,Q9Z2E2,Q9Z2N8	A2AR02,B2RQC6,E9Q3P4,E9Q7E2,E9Q7G0,F7BJB9,G3X9K3,O08760,O35126,O35129,O35381,O35451,O35638,O54941,O70551,O70589,O88291,O88508,O88559,O88569,O88665,P02340,P07214,P07356,P08207,P0CL69,P14733,P18760,P20152,P28033,P28867,P33609,P45591,P48678,P48999,P54254,P60122,P61963,P67871,P83870,P97496,P97499,Q00899,Q05921,Q3TKT4,Q4VC33,Q52KI8,Q60953,Q61466,Q61550,Q61937,Q62219,Q62417,Q69ZX6,Q6DID3,Q6NZQ4,Q6P5E8,…	5.43456e-08	4.0805e-06	0.524272
GO:0006282	regulation of DNA repair	P	78	167	2819	10315	0.0276694	0.01619	over	P59941,P97470,Q08297,Q0VGB7,Q62193,Q6ZQ88,Q8BPY9,Q91VL8,P63158,E9QNN1,F8VPZ5,O70133,P17918,P46737,Q00899,Q01279,Q62318,Q6P5D8,Q6PIJ4,Q80US4,Q8R2S9,Q923E4,Q9QXV1,Q9Z2N8,P11103,Q60596,Q8BGZ2,E9Q7E2,P60762,Q3UMU9,Q80YV3,Q8CHK4,Q9CR11,Q9DAT2,Q8K2I9,Q99NB8,Q9EP97,Q60953,Q7TNV0,Q8BMG1,Q922R5,Q7TQI3,A2BH40,O08664,O08696,O54941,P97496,Q3TKT4,Q52KF3,Q61103,Q61466,Q6P9Z1,Q6PDG5,Q8BSQ9,Q921K9,Q99JR8,Q9CXE2,…	E9Q5F9,O35280,P59941,P97470,Q08297,Q0VGB7,Q0VGM9,Q62193,Q6ZQ88,Q8BPY9,Q8C551,Q91VL8,P63158,Q6P3E7,P62908,Q8C6L5,E9QNN1,F8VPZ5,O08575,O70133,O88622,P17918,P23492,P46737,P48754,P60122,P61089,P97480,P97767,Q00899,Q01279,Q3U1J1,Q3UI43,Q5U5Q9,Q62318,Q66JY2,Q6P5D8,Q6PB51,Q6PIJ4,Q6ZPV2,Q80US4,Q80XJ2,Q8BHA0,Q8BPZ8,Q8BZA9,Q8K3W0,Q8R2S9,Q8VC51,Q8VCA6,Q923E4,Q99L90,Q99PT3,Q9D2M8,Q9QXJ1,Q9QXV1,Q9WTM5,Q9WUP7,…	5.55411e-08	4.12591e-06	0.467066
GO:0072655	establishment of protein localization to mitochondrion	P	44	78	2819	10315	0.0156084	0.0075618	over	Q07813,B1AXP6,P63101,P70444,Q80U63,Q9CPQ3,Q9CQ92,Q9CZW5,Q9DCC8,Q9QYA2,A6H611,O35857,Q78YY6,Q8CCM6,Q9CQV1,Q9CQV7,Q9CZR3,Q9D880,Q9WTQ8,Q9Z0V7,Q9Z0V8,Q8BGA9,Q8BHE8,Q8VC74,Q9CZP5,P62073,P62075,Q8BGX2,Q9CQ85,Q9ERS2,Q9ESW4,Q9WV98,Q791T5,Q791V5,Q8BGH2,Q9Z0X1,Q9Z2F7,Q9D1X0,Q8R216,P16627,O08528,P17710,P31750,P50637	Q07813,B1AXP6,O08915,P63101,P70444,Q3U7U3,Q61335,Q6PCP5,Q6ZWR4,Q80U63,Q8BVN4,Q8VI64,Q9CPQ3,Q9CQ92,Q9CYG7,Q9CZW5,Q9DCC8,Q9QYA2,Q9WVA2,A6H611,Q9CXT8,Q9DC61,O35857,O88396,P60603,Q78YY6,Q8CCM6,Q99LP6,Q9CQV1,Q9CQV7,Q9CZR3,Q9D113,Q9D880,Q9WTQ8,Q9Z0V7,Q9Z0V8,Q8BGA9,Q8BHE8,Q8VC74,Q9CZP5,P62073,P62075,Q8BGX2,Q9CQ85,Q9ERS2,Q9ESW4,Q9WV98,P07901,Q3U2G2,Q61316,Q791T5,Q791V5,Q8BGH2,P63038,Q8VEA4,Q9Z0X1,Q9Z1T1,…	5.55678e-08	4.12591e-06	0.564103
GO:0032774	RNA biosynthetic process	P	556	1702	2819	10315	0.197233	0.165002	over	Q04899,Q08639,Q3V3A1,Q9ESU6,A2A483,A2A654,A2A7B5,A2AQ19,A2BH40,A2CG63,B1AR17,B2RWS6,E9PYI1,E9Q1A5,E9Q1P8,F7BJB9,F8VPQ2,O08696,O08992,O09106,O55201,O70126,O88574,O88712,O88895,O88904,O88939,P02340,P06537,P09535,P10639,P11103,P13864,P15066,P15806,P17918,P19426,P23198,P25322,P25916,P30282,P30681,P31266,P35601,P42225,P45481,P46935,P51859,P52927,P56581,P59941,P61202,P61965,P61969,P61979,P63002,P63101,…	O35495,P49615,P97302,Q04735,Q04899,Q08639,Q3V3A1,Q8BMA5,Q8K0D0,Q8R0K9,Q9ESU6,A0A140LHY5,A0A1I7Q4G8,A0A5F8MQ82,A2A483,A2A485,A2A654,A2A7B5,A2AQ19,A2AQH4,A2BFG8,A2BH40,A2CG63,B1AR17,B1AXD8,B1AY10,B2RUR8,B2RWS6,D2EAC2,D3YXK1,E9PYI1,E9Q1A5,E9Q1P8,E9Q2S7,E9Q3R9,E9Q6A7,E9Q8X5,E9QAG8,F6R9A8,F6ZDS4,F7BJB9,F8VPQ2,J3QK52,O08539,O08580,O08609,O08696,O08750,O08789,O08992,O09106,O09126,O35126,O35185,O35295,O3…	5.68777e-08	4.19984e-06	0.326675
GO:0062023	collagen-containing extracellular matrix	C	94	212	2819	10315	0.0333452	0.0205526	over	P51885,P08121,Q60847,O08746,O09118,O70589,O88322,P11276,P21460,P27090,P29788,P62737,P97857,P97873,Q00780,Q08879,Q3UQ28,Q61292,Q61554,Q62165,Q80YX1,Q811D0,Q8BPB5,Q9CW03,Q9R1A3,Q9WVJ9,Q80T21,Q80X19,Q8CG85,Q62059,P17125,Q8K482,Q99K41,C0HKD8,O08538,O08797,O08999,O35598,O35639,O35674,P01325,P09535,P10107,P14069,P14824,P16045,P16110,P18406,P19221,P20352,P20918,P21956,P21981,P28654,P29699,P47880,P48036,…	P51885,P11087,Q01149,P08121,P02463,P08122,Q9QZS0,O88207,Q3U962,Q9JLI2,Q60847,A2ASQ1,B1B0C7,E9PZ16,M0QWP1,O08746,O09118,O09131,O35206,O35566,O70589,O88271,O88322,P02468,P02469,P07214,P07356,P07724,P09055,P10493,P11276,P12032,P14206,P15702,P21460,P25785,P27090,P29788,P39061,P39876,P57016,P58022,P62737,P82198,P97298,P97857,P97873,P97927,Q00731,Q00780,Q03347,Q03350,Q05793,Q08879,Q3UQ28,Q3V1T4,Q60675,…	5.99336e-08	4.40117e-06	0.443396
GO:0009150	purine ribonucleotide metabolic process	P	124	299	2819	10315	0.0439872	0.0289869	over	Q99NB1,Q9QXG4,P35486,P63030,Q60932,Q8BKZ9,Q8BMF4,Q9D023,Q9D051,A2ATU0,O08528,O70250,P06802,P15327,P17710,P17751,P53657,Q60597,Q9D2G2,Q9WUM5,Q9Z2I8,Q9Z2I9,B2RWS6,O88939,Q3UDF0,P28650,P24547,Q3THK7,Q5SUR0,Q6VVW5,Q9WV85,Q00519,P70453,Q61586,P56480,Q03265,Q6P8I6,Q9QXX4,P70349,Q01237,Q8BHC4,P56382,P56383,Q91VR2,Q9CPQ8,Q9CQQ7,Q9D3D9,Q9DCX2,Q99JF5,Q922J9,Q9QUJ7,P41216,Q8JZR0,Q920L5,Q9JLJ5,O09111,P03888,…	P19096,Q3UJQ2,Q3UKE7,Q5SWU9,Q8BWT1,Q8JZK9,Q91V92,Q9CZU6,Q8BWT5,Q8QZT1,Q8VDG5,Q99J39,Q99NB1,Q9QXG4,O08749,P35486,P35487,P63030,Q60932,Q8BKZ9,Q8BMF4,Q9D023,Q9D051,A0A0U1RPT5,A0A1D5RLD8,A2ATU0,B0QZL1,O08528,O70250,P05063,P05064,P06745,P06802,P09041,P09411,P12382,P15327,P16858,P17182,P17183,P17710,P17751,P21550,P47857,P52480,P53657,P70265,Q60597,Q64467,Q8BZA9,Q8VDL4,Q9DBJ1,Q9WUA3,Q9Z0M5,S4R1W1,Q9D2G2…	6.0304e-08	4.40417e-06	0.414716
GO:0043628	ncRNA 3'-end processing	P	26	37	2819	10315	0.00922313	0.00358701	over	P56960,Q7TQK4,Q8VBV3,Q9D0M0,Q9D753,Q9JHI7,P35550,Q05CL8,Q80WS3,Q8VDG3,Q9ESX5,Q6PCM2,Q80UK8,Q8CHT3,Q8K114,Q8R3P6,Q91W78,Q9D2E2,Q6P4S8,Q8BTW3,Q921I9,Q9CRA8,P32067,Q8C2E4,A2AFQ2,Q3UFY8	Q9CQR2,P56960,Q7TMF2,Q7TQK4,Q8C460,Q8VBV3,Q9D0M0,Q9D753,Q9JHI7,P35550,Q05CL8,Q80WS3,Q8VDG3,Q9ESX5,Q8K1J6,Q6PCM2,Q7TQK1,Q80UK8,Q80V86,Q8CHT3,Q8K114,Q8R3P6,Q91W78,Q9D168,Q9D2E2,Q6P4S8,Q8BTW3,Q921I9,Q9CRA8,Q8R3F9,P32067,Q8C2E4,Q68ED3,A2AFQ2,O08756,Q3UFY8,Q80Y81	6.36564e-08	4.62374e-06	0.702703
GO:0045259	proton-transporting ATP synthase complex	C	16	18	2819	10315	0.00567577	0.00174503	over	Q9DB20,Q9DCX2,P56382,P56480,Q03265,Q91VR2,Q9D3D9,P03930,P56135,P56383,P97450,Q06185,Q9CPQ8,Q9CQQ7,P56379,Q78IK2	Q9DB20,Q9DCX2,P56382,P56480,Q03265,Q91VR2,Q9D3D9,P03930,P56135,P56383,P97450,Q06185,Q9CPQ8,Q9CQQ7,P00848,P56379,Q78IK2,Q9CRA7	7.95008e-08	5.7434e-06	0.888889
GO:0097659	nucleic acid-templated transcription	P	553	1696	2819	10315	0.196169	0.164421	over	Q04899,Q08639,Q3V3A1,Q9ESU6,A2A483,A2A654,A2A7B5,A2AQ19,A2BH40,A2CG63,B1AR17,B2RWS6,E9PYI1,E9Q1A5,E9Q1P8,F7BJB9,F8VPQ2,O08696,O08992,O09106,O55201,O70126,O88574,O88712,O88895,O88904,O88939,P02340,P06537,P09535,P10639,P11103,P13864,P15066,P15806,P17918,P19426,P23198,P25322,P25916,P30282,P30681,P31266,P35601,P42225,P45481,P46935,P51859,P52927,P56581,P59941,P61202,P61965,P61969,P61979,P63002,P63101,…	O35495,P49615,P97302,Q04735,Q04899,Q08639,Q3V3A1,Q8BMA5,Q8K0D0,Q8R0K9,Q9ESU6,A0A140LHY5,A0A1I7Q4G8,A0A5F8MQ82,A2A483,A2A485,A2A654,A2A7B5,A2AQ19,A2AQH4,A2BFG8,A2BH40,A2CG63,B1AR17,B1AXD8,B1AY10,B2RUR8,B2RWS6,D2EAC2,D3YXK1,E9PYI1,E9Q1A5,E9Q1P8,E9Q2S7,E9Q3R9,E9Q6A7,E9Q8X5,E9QAG8,F6R9A8,F6ZDS4,F7BJB9,F8VPQ2,J3QK52,O08539,O08580,O08609,O08696,O08750,O08789,O08992,O09106,O09126,O35126,O35185,O35295,O3…	8.40298e-08	6.00566e-06	0.326061
GO:0006351	transcription, DNA-templated	P	553	1696	2819	10315	0.196169	0.164421	over	Q04899,Q08639,Q3V3A1,Q9ESU6,A2A483,A2A654,A2A7B5,A2AQ19,A2BH40,A2CG63,B1AR17,B2RWS6,E9PYI1,E9Q1A5,E9Q1P8,F7BJB9,F8VPQ2,O08696,O08992,O09106,O55201,O70126,O88574,O88712,O88895,O88904,O88939,P02340,P06537,P09535,P10639,P11103,P13864,P15066,P15806,P17918,P19426,P23198,P25322,P25916,P30282,P30681,P31266,P35601,P42225,P45481,P46935,P51859,P52927,P56581,P59941,P61202,P61965,P61969,P61979,P63002,P63101,…	O35495,P49615,P97302,Q04735,Q04899,Q08639,Q3V3A1,Q8BMA5,Q8K0D0,Q8R0K9,Q9ESU6,A0A140LHY5,A0A1I7Q4G8,A0A5F8MQ82,A2A483,A2A485,A2A654,A2A7B5,A2AQ19,A2AQH4,A2BFG8,A2BH40,A2CG63,B1AR17,B1AXD8,B1AY10,B2RUR8,B2RWS6,D2EAC2,D3YXK1,E9PYI1,E9Q1A5,E9Q1P8,E9Q2S7,E9Q3R9,E9Q6A7,E9Q8X5,E9QAG8,F6R9A8,F6ZDS4,F7BJB9,F8VPQ2,J3QK52,O08539,O08580,O08609,O08696,O08750,O08789,O08992,O09106,O09126,O35126,O35185,O35295,O3…	8.40298e-08	6.00566e-06	0.326061
GO:0006302	double-strand break repair	P	96	219	2819	10315	0.0340546	0.0212312	over	A2A483,P27661,P60762,P70270,P97470,Q00899,Q08297,Q60710,Q61216,Q62193,Q6PDQ2,Q7TPD0,Q80XU3,Q80YR6,Q8BP27,Q8BZH4,Q8CHK4,Q8K2I9,Q8K3D3,Q8VIJ6,Q924W5,Q9CQ71,P25206,P49717,P97310,P97311,Q61881,Q91ZJ0,Q99LZ3,Q9Z1X9,Q04692,P23475,P27641,P33609,P37913,P59997,P97386,Q3TN28,Q60596,Q8K409,Q99KP6,Q9D842,Q9JLV6,P59941,Q0VGB7,Q6ZQ88,Q8BPY9,Q91VL8,F8VPZ5,O88939,E9Q7E2,P11103,Q3UMU9,Q80YV3,Q9CR11,Q9DAT2,Q9Z2N8,…	Q924H5,A2A483,A2A485,A2ANC6,A8VU90,B1AUR6,O09053,O35593,O70157,P27661,P35689,P48754,P60762,P61089,P70270,P97470,P97929,Q00899,Q08297,Q2VPA6,Q3TXT3,Q3U829,Q5DU37,Q60710,Q61216,Q62193,Q62388,Q6NZL6,Q6P1D7,Q6PDQ2,Q6PFE3,Q6ZPV2,Q75NR7,Q7TPD0,Q80XU3,Q80YR6,Q8BH57,Q8BMI4,Q8BP27,Q8BQY8,Q8BZH4,Q8C551,Q8C9X6,Q8CG46,Q8CHK4,Q8K2I9,Q8K3D3,Q8R2Y9,Q8VCI7,Q8VEE4,Q8VEG4,Q8VID5,Q8VIJ6,Q91VT1,Q924W5,Q9CQ71,Q9CQE0,…	8.54754e-08	6.07649e-06	0.438356
GO:0010468	regulation of gene expression	P	799	2546	2819	10315	0.283434	0.246825	over	Q04899,Q08639,Q3V3A1,Q9ESU6,A2A483,A2A654,A2A7B5,A2AQ19,A2BH40,A2CG63,B1AR17,B2RWS6,E9PYI1,E9Q1A5,E9Q1P8,F7BJB9,F8VPQ2,O08696,O08992,O09106,O55201,O70126,O88574,O88712,O88895,O88904,O88939,P02340,P06537,P09535,P10639,P11103,P13864,P15066,P15806,P17918,P19426,P23198,P25322,P25916,P30282,P30681,P31266,P35601,P42225,P45481,P46935,P51859,P52927,P56581,P59941,P61202,P61965,P61969,P61979,P63002,P63101,…	O35495,P49615,P97302,Q04735,Q04899,Q08639,Q3V3A1,Q8BMA5,Q8K0D0,Q8R0K9,Q9ESU6,A0A140LHY5,A0A1I7Q4G8,A0A5F8MQ82,A2A483,A2A485,A2A654,A2A7B5,A2AQ19,A2AQH4,A2BFG8,A2BH40,A2CG63,B1AR17,B1AXD8,B1AY10,B2RUR8,B2RWS6,D2EAC2,D3YXK1,E9PYI1,E9Q1A5,E9Q1P8,E9Q2S7,E9Q3R9,E9Q6A7,E9Q8X5,E9QAG8,F6R9A8,F6ZDS4,F7BJB9,F8VPQ2,J3QK52,O08539,O08580,O08609,O08696,O08750,O08789,O08992,O09106,O09126,O35126,O35185,O35295,O3…	9.18209e-08	6.49305e-06	0.313826
GO:0042254	ribosome biogenesis	P	127	310	2819	10315	0.0450514	0.0300533	over	E9QN31,Q91YU8,Q922B6,Q922K7,Q9CQL4,Q9DCA5,Q9JJ80,Q80X85,Q9CZU4,Q9D1C9,P62827,Q61937,Q8BMC4,Q99J25,Q8R1F9,Q9JJT0,Q3TZX8,Q9CQS2,Q9CRB2,Q9CY66,Q9ESX5,A2BE28,P56960,Q8BGS0,Q921I9,Q9CZU3,P58468,Q5SWD9,Q6NZL1,Q6PGF5,Q6ZQL4,Q9DB96,Q9JI13,Q571H0,Q8K363,Q9D8M4,Q9DBE9,Q9EQ61,Q9JJA4,Q7TQK4,Q8VBV3,Q9D0M0,Q9D753,Q9JHI7,Q8BVY0,Q9D0T1,Q8C4J7,Q9Z315,A0JLN6,O88796,P56183,P97376,Q08288,Q3V1V3,Q4VBE8,Q501J6,Q5SSI6,…	A2ANY6,E9QN31,P14869,P47911,P47962,P62751,P97452,Q6ZWV3,Q8BK35,Q8BP67,Q8VEJ4,Q91YU8,Q922B6,Q922K7,Q9CQL4,Q9CXW4,Q9CYH6,Q9D0I8,Q9DCA5,Q9JJ80,P14206,P62264,P62754,P62843,P62852,P62858,P62862,P97461,Q6ZWU9,Q6ZWY3,Q80X85,Q8BU03,Q9CZU4,Q9CZX8,Q9D1C9,O55135,P61222,P62827,Q3UM18,Q6P5F9,Q61937,Q80UZ2,Q8CEC0,Q99L48,Q6NSQ7,Q8BMC4,Q99J25,Q8R1F9,Q8VDQ9,Q9CQR2,Q9CTH6,Q9JJT0,Q9QYL7,Q3TZX8,Q3UMQ8,Q9CQS2,Q9CRB2,…	9.6483e-08	6.78682e-06	0.409677
GO:0009259	ribonucleotide metabolic process	P	129	316	2819	10315	0.0457609	0.030635	over	Q99NB1,Q9QXG4,P35486,P63030,Q60932,Q8BKZ9,Q8BMF4,Q9D023,Q9D051,A2ATU0,O08528,O70250,P06802,P15327,P17710,P17751,P53657,Q60597,Q9D2G2,Q9WUM5,Q9Z2I8,Q9Z2I9,B2RWS6,O88939,Q3UDF0,P28650,P24547,Q3THK7,Q5SUR0,Q6VVW5,Q9WV85,Q00519,P70453,B2RQC6,O35435,Q9D020,Q61586,P56480,Q03265,Q6P8I6,Q9QXX4,P70349,Q01237,Q8BHC4,P56382,P56383,Q91VR2,Q9CPQ8,Q9CQQ7,Q9D3D9,Q9DCX2,Q99JF5,Q922J9,Q9QUJ7,P41216,Q8JZR0,Q920L5,…	P19096,Q3UJQ2,Q3UKE7,Q5SWU9,Q8BWT1,Q8JZK9,Q91V92,Q9CZU6,Q8BWT5,Q8QZT1,Q8VDG5,Q99J39,Q99NB1,Q9QXG4,O08749,P35486,P35487,P63030,Q60932,Q8BKZ9,Q8BMF4,Q9D023,Q9D051,A0A0U1RPT5,A0A1D5RLD8,A2ATU0,B0QZL1,O08528,O70250,P05063,P05064,P06745,P06802,P09041,P09411,P12382,P15327,P16858,P17182,P17183,P17710,P17751,P21550,P47857,P52480,P53657,P70265,Q60597,Q64467,Q8BZA9,Q8VDL4,Q9DBJ1,Q9WUA3,Q9Z0M5,S4R1W1,Q9D2G2…	9.74718e-08	6.82047e-06	0.408228
GO:0044391	ribosomal subunit	C	80	175	2819	10315	0.0283789	0.0169656	over	O35972,Q3TBW2,Q8BU88,Q8JZS9,Q8K2M0,Q8K2Y7,Q8R035,Q8VDT9,Q921S7,Q99N85,Q99N89,Q99N91,Q99N92,Q99N93,Q99N94,Q99N95,Q99N96,Q9CPR5,Q9CPV3,Q9CPY1,Q9CQ06,Q9CQ40,Q9CQF8,Q9CQL4,Q9CQL5,Q9CQL6,Q9CQN7,Q9CR59,Q9CY73,Q9CZ57,Q9CZ83,Q9D0G0,Q9D0Q7,Q9D0Y8,Q9D1B9,Q9D1H8,Q9D1I6,Q9D1N9,Q9D1P0,Q9D338,Q9D773,Q9D7N6,Q9D8P4,Q9DB15,Q9DCU6,Q9EQI8,Q9JKF7,Q9Z2Q5,O35680,P58064,Q14C51,Q80X85,Q80ZK0,Q80ZS3,Q8BJZ4,Q8BK72,Q8R2L5,…	O35972,Q3TBW2,Q5RL20,Q8BU88,Q8BVN4,Q8JZS9,Q8K2M0,Q8K2Y7,Q8R035,Q8VDT9,Q921S7,Q99N85,Q99N89,Q99N91,Q99N92,Q99N93,Q99N94,Q99N95,Q99N96,Q9CPR5,Q9CPV3,Q9CPW3,Q9CPY1,Q9CQ06,Q9CQ40,Q9CQF0,Q9CQF8,Q9CQL4,Q9CQL5,Q9CQL6,Q9CQN7,Q9CQP0,Q9CR59,Q9CY73,Q9CZ57,Q9CZ83,Q9D0G0,Q9D0Q7,Q9D0Y8,Q9D1B9,Q9D1H8,Q9D1I6,Q9D1N9,Q9D1P0,Q9D338,Q9D773,Q9D7N6,Q9D8P4,Q9DB15,Q9DCI9,Q9DCU6,Q9EQI8,Q9JKF7,Q9Z2Q5,O35680,P58059,P58064,…	1.19278e-07	8.23956e-06	0.457143
GO:0003955	NAD(P)H dehydrogenase (quinone) activity	F	17	20	2819	10315	0.00603051	0.00193892	over	P03888,P03893,P03899,P03911,P03921,Q8K3J1,Q91VD9,Q91WD5,Q91YT0,Q99LC3,Q9CQ75,Q9CR61,Q9CXZ1,Q9D6J6,Q9DC70,Q9DCT2,Q9JI75	P03888,P03893,P03899,P03911,P03921,Q8K3J1,Q91VD9,Q91WD5,Q91YT0,Q99LC3,Q9CQ75,Q9CR61,Q9CXZ1,Q9D6J6,Q9DC70,Q9DCT2,Q64669,Q8K354,Q91VT4,Q9JI75	1.19601e-07	8.23956e-06	0.85
GO:0045277	respiratory chain complex IV	C	17	20	2819	10315	0.00603051	0.00193892	over	P00397,P00405,P00416,P12787,P17665,P19536,P19783,P43024,P48771,P56391,Q61387,Q62425,Q810Q5,Q99KD6,Q9CPQ1,Q9CR68,Q9DB77	P00397,P00405,P00416,P12787,P17665,P19536,P19783,P43024,P48771,P56391,P56392,P56393,Q61387,Q62425,Q810Q5,Q99KD6,Q9CPQ1,Q9CR68,Q9DB77,Q8BGD8	1.19601e-07	8.23956e-06	0.85
GO:0006366	transcription by RNA polymerase II	P	423	1261	2819	10315	0.150053	0.122249	over	A2A483,A2A654,A2A7B5,A2AQ19,A2BH40,A2CG63,B1AR17,B2RWS6,E9PYI1,E9Q1A5,E9Q1P8,F7BJB9,F8VPQ2,O08696,O08992,O09106,O55201,O70126,O88574,O88712,O88895,O88904,O88939,P02340,P06537,P09535,P10639,P11103,P13864,P15066,P15806,P17918,P19426,P23198,P25322,P25916,P30282,P30681,P31266,P35601,P42225,P45481,P46935,P51859,P52927,P56581,P59941,P61202,P61965,P61969,P61979,P63002,P63101,P63158,P63271,P63280,P67778,…	A0A140LHY5,A0A1I7Q4G8,A0A5F8MQ82,A2A483,A2A485,A2A654,A2A7B5,A2AQ19,A2AQH4,A2BFG8,A2BH40,A2CG63,B1AR17,B1AXD8,B1AY10,B2RUR8,B2RWS6,D2EAC2,D3YXK1,E9PYI1,E9Q1A5,E9Q1P8,E9Q2S7,E9Q3R9,E9Q6A7,E9Q8X5,E9QAG8,F6R9A8,F6ZDS4,F7BJB9,F8VPQ2,J3QK52,O08539,O08580,O08609,O08696,O08750,O08789,O08992,O09106,O09126,O35126,O35185,O35295,O35516,O35613,O35615,O35658,O35740,O35973,O54714,O54864,O55091,O55187,O55201,O7…	1.21782e-07	8.34672e-06	0.335448
GO:1990351	transporter complex	C	81	178	2819	10315	0.0287336	0.0172564	over	O09111,P03888,P03893,P03899,P03911,P03921,P0DN34,P52503,Q3UIU2,Q62425,Q7TMF3,Q8BK30,Q8K3J1,Q91VD9,Q91WD5,Q91YT0,Q99LC3,Q99LY9,Q9CPP6,Q9CPU2,Q9CQ00,Q9CQ54,Q9CQ75,Q9CQ91,Q9CQC7,Q9CQH3,Q9CQJ8,Q9CQZ5,Q9CQZ6,Q9CR21,Q9CR61,Q9CXZ1,Q9D6J5,Q9D6J6,Q9D8B4,Q9DC69,Q9DC70,Q9DCJ5,Q9DCS9,Q9DCT2,Q9ERS2,Q9Z1P6,P00158,P00397,P99028,Q8R1I1,Q9CQ69,Q9CR68,Q9CZ13,Q9D0M3,Q9D855,Q9DB77,Q64436,Q6PIC6,O08532,O70174,P04760,…	B1AYL1,Q6QIY3,Q9JJV9,Q9R053,O09111,O35683,P03888,P03893,P03899,P03911,P03921,P0DN34,P52503,Q3TQB2,Q3U422,Q3UIU2,Q62425,Q7TMF3,Q8BK30,Q8K3J1,Q91VD9,Q91WD5,Q91YT0,Q99LC3,Q99LY9,Q9CPP6,Q9CPU2,Q9CQ00,Q9CQ54,Q9CQ75,Q9CQ91,Q9CQC7,Q9CQH3,Q9CQJ8,Q9CQZ5,Q9CQZ6,Q9CR21,Q9CR61,Q9CXZ1,Q9D6J5,Q9D6J6,Q9D7K5,Q9D8B4,Q9DC69,Q9DC70,Q9DCJ5,Q9DCS9,Q9DCT2,Q9ERS2,Q9Z1P6,P00158,P00397,P99028,Q8K2T4,Q8R1I1,Q9CPX8,Q9CQ69,…	1.27008e-07	8.66053e-06	0.455056
GO:0006337	nucleosome disassembly	P	14	15	2819	10315	0.0049663	0.00145419	over	A2BH40,E9Q7E2,G3X956,O54941,P97496,Q08943,Q3TKT4,Q61466,Q6P9Z1,Q6PDG5,Q810D6,Q920B9,Q99JR8,Q9Z0H3	A2BH40,E9Q7E2,E9QAQ7,G3X956,O54941,P97496,Q08943,Q3TKT4,Q61466,Q6P9Z1,Q6PDG5,Q810D6,Q920B9,Q99JR8,Q9Z0H3	1.41676e-07	9.61166e-06	0.933333
GO:0005689	U12-type spliceosomal complex	C	20	26	2819	10315	0.00709471	0.0025206	over	O35286,P27048,P59708,P62305,P62307,P62309,P62315,P62317,P62320,P83870,Q3UAI4,Q64707,Q8QZY9,Q921M3,Q923D4,Q99NB9,Q9CQQ8,Q9CQR5,Q9CZ96,Q9D361	O35286,P27048,P59708,P62305,P62307,P62309,P62315,P62317,P62320,P62960,P83870,Q3UAI4,Q3UZ01,Q62377,Q64707,Q8JZV4,Q8QZY9,Q921M3,Q923D4,Q99NB9,Q9CQQ8,Q9CQR5,Q9CZ96,Q9D361,Q9D384,Q9WTY1	1.96861e-07	1.32881e-05	0.769231
GO:1902495	transmembrane transporter complex	C	74	160	2819	10315	0.0262504	0.0155114	over	O09111,P03888,P03893,P03899,P03911,P03921,P0DN34,P52503,Q3UIU2,Q62425,Q7TMF3,Q8BK30,Q8K3J1,Q91VD9,Q91WD5,Q91YT0,Q99LC3,Q99LY9,Q9CPP6,Q9CPU2,Q9CQ00,Q9CQ54,Q9CQ75,Q9CQ91,Q9CQC7,Q9CQH3,Q9CQJ8,Q9CQZ5,Q9CQZ6,Q9CR21,Q9CR61,Q9CXZ1,Q9D6J5,Q9D6J6,Q9D8B4,Q9DC69,Q9DC70,Q9DCJ5,Q9DCS9,Q9DCT2,Q9ERS2,Q9Z1P6,P00158,P00397,P99028,Q8R1I1,Q9CQ69,Q9CR68,Q9CZ13,Q9D0M3,Q9D855,Q9DB77,Q64436,Q6PIC6,O08532,O70174,P04760,…	B1AYL1,Q6QIY3,Q9JJV9,Q9R053,O09111,O35683,P03888,P03893,P03899,P03911,P03921,P0DN34,P52503,Q3TQB2,Q3U422,Q3UIU2,Q62425,Q7TMF3,Q8BK30,Q8K3J1,Q91VD9,Q91WD5,Q91YT0,Q99LC3,Q99LY9,Q9CPP6,Q9CPU2,Q9CQ00,Q9CQ54,Q9CQ75,Q9CQ91,Q9CQC7,Q9CQH3,Q9CQJ8,Q9CQZ5,Q9CQZ6,Q9CR21,Q9CR61,Q9CXZ1,Q9D6J5,Q9D6J6,Q9D7K5,Q9D8B4,Q9DC69,Q9DC70,Q9DCJ5,Q9DCS9,Q9DCT2,Q9ERS2,Q9Z1P6,P00158,P00397,P99028,Q8K2T4,Q8R1I1,Q9CPX8,Q9CQ69,…	1.98395e-07	1.33244e-05	0.4625
GO:0005685	U1 snRNP	C	15	17	2819	10315	0.00532104	0.00164809	over	P27048,P62305,P62307,P62309,P62315,P62317,P62320,Q5SUF2,Q62189,Q62241,Q62376,Q7TNC4,Q9CQI7,Q9CYI4,Q9R1C7	P27048,P62305,P62307,P62309,P62315,P62317,P62320,Q5SUF2,Q62189,Q62241,Q62376,Q7TNC4,Q80W14,Q8K2Z2,Q9CQI7,Q9CYI4,Q9R1C7	2.60249e-07	1.73912e-05	0.882353
GO:0032259	methylation	P	90	207	2819	10315	0.0319262	0.0200679	over	E9QN31,Q3UIK4,Q6PHZ5,Q8C3P7,Q8K3A9,Q9CQG2,Q9DBE9,A0A0R4J205,Q8C1Z8,Q9D0C4,A2RSY6,P97770,Q3TX08,A2CG63,F8VPQ2,P13864,P25916,Q61164,Q61188,Q8C6B0,Q9R190,Q9Z148,Q80VD1,Q3TKT4,Q9CY45,Q501J2,Q8R5A0,Q6NZB1,O55055,Q1HFZ0,Q80XC2,Q8BMK1,Q8BVH9,Q8BYR1,Q8CE96,Q923K4,Q923Z3,Q9CZ57,Q9Z120,Q91ZW3,Q923E4,Q9DB85,P35550,Q3TL26,Q80WS3,Q8BKW4,Q8JZM0,Q9D0D4,Q5SS00,Q62318,Q6A4J8,P11103,Q9CZJ6,Q9Z2D8,Q9Z2E1,Q3U1J4,P19…	E9QN31,Q0VBL3,Q3UIK4,Q6PHZ5,Q7TS68,Q8C3P7,Q8K3A9,Q91YP1,Q99KC3,Q9CPY0,Q9CQG2,Q9DBE9,A8C756,Q8CBC7,Q99ME2,A0A0R4J205,Q8C1Z8,Q9D0C4,A2RSY6,P97770,Q3TX08,Q9DCG9,A2CG63,F8VPQ2,O88508,P13864,P25916,P55200,Q3UG20,Q5DW34,Q60848,Q61164,Q61188,Q6PAL0,Q6R0H7,Q7TT18,Q8C1A3,Q8C6B0,Q91YE5,Q9QZ67,Q9R190,Q9Z148,Q9Z2D7,Q3TJZ6,Q80VD1,Q922H1,Q9CQL0,Q3TKT4,Q8R2U4,Q91WC0,Q9CY45,Q9D1Z3,Q9D853,E9Q5F9,Q3UZW7,Q501J2,Q8C…	3.36908e-07	2.24019e-05	0.434783
GO:0032993	protein-DNA complex	C	65	137	2819	10315	0.0230578	0.0132816	over	O35144,Q5EE38,Q91VL8,P15806,P21981,P27661,P60762,P62806,P68433,Q64523,Q64525,Q80YV3,Q8CHK4,Q8CIG3,Q8R331,Q9CR11,Q9D864,Q9DAT2,Q9JIA7,Q9QZQ8,Q9Z2N8,Q99LZ3,Q9CY94,Q4VBE8,Q9JK30,P33609,P33610,P33611,Q62193,Q922V4,Q99KP6,Q9CQ71,Q9D287,Q9Z1X9,O35654,P52431,P25206,P49717,P97310,P97311,Q61881,P62915,Q8K0H5,Q8VDS4,Q99PM3,Q9CSU0,Q5SUQ9,B2RWS6,O70494,O89090,P11103,P15066,P23475,P27641,P31266,P52927,P61979,…	O35144,H7BX60,P70371,Q5EE38,Q91VL8,Q91WC1,Q9QXG9,D3YYT1,O35216,P0C0S6,P10922,P15806,P15864,P21981,P27661,P43274,P43275,P43276,P43277,P60122,P60762,P62806,P68433,Q2VPQ9,Q3B7C1,Q3TEA8,Q3TYA6,Q61667,Q62481,Q64522,Q64523,Q64525,Q7TPQ3,Q80YV3,Q80ZM5,Q8BRB7,Q8BZ21,Q8C0I4,Q8C622,Q8C9X6,Q8CCK0,Q8CGP0,Q8CGP5,Q8CHI8,Q8CHK4,Q8CIG3,Q8R331,Q8R3B7,Q8VEK6,Q922P9,Q9CR11,Q9D864,Q9DAT2,Q9JI44,Q9JIA7,Q9QZQ8,Q9R0Q4,…	3.44928e-07	2.28216e-05	0.474453
GO:0000118	histone deacetylase complex	C	42	77	2819	10315	0.0148989	0.00746486	over	P97822,Q80YV3,Q8CHK4,Q8R331,Q9D864,A2CG63,F8VPQ2,O09106,O88574,P60762,P70288,Q3U1T3,Q5SQF8,Q60520,Q60737,Q60972,Q60973,Q9QXV3,B1AR17,O35207,Q6PDQ2,Q8CHY6,Q8K4B0,Q8VHR5,Q924K8,Q9R190,Q9Z2D8,Q9Z2E1,O55128,O88895,P70349,Q61686,Q69ZK6,Q6ZPY7,Q8BHJ5,Q8C2B3,Q8CFE3,Q8VI24,Q99LB0,Q99N13,Q9QXE7,Q9WU42	A0A087WNL7,O88271,P60122,P97822,Q80YV3,Q8CHI8,Q8CHK4,Q8R331,Q8R3B7,Q8VEK6,Q9D864,Q9JI44,Q9WTM5,A2CG63,F8VPQ2,O09106,O88574,P60762,P70288,Q3U1T3,Q3URK3,Q5SPL2,Q5SQF8,Q60520,Q60737,Q60972,Q60973,Q62141,Q8BIH0,Q8BR65,Q8C8M1,Q8CGY8,Q99N20,Q9ESK4,Q9QXV3,A0A5F8MQ82,B1AR17,O35207,Q6PDQ2,Q8CHY6,Q8K4B0,Q8VHR5,Q924K8,Q9R190,Q9Z2D8,Q9Z2E1,Q3UG20,Q5XJV7,E9Q2I4,O55128,O88895,P70349,Q3U0X6,Q60974,Q61686,Q69ZK6…	3.93021e-07	2.58755e-05	0.545455
GO:0006163	purine nucleotide metabolic process	P	126	314	2819	10315	0.0446967	0.0304411	over	Q99NB1,Q9QXG4,P35486,P63030,Q60932,Q8BKZ9,Q8BMF4,Q9D023,Q9D051,A2ATU0,O08528,O70250,P06802,P15327,P17710,P17751,P53657,Q60597,Q9D2G2,Q9WUM5,Q9Z2I8,Q9Z2I9,B2RWS6,O88939,Q3UDF0,P24547,Q5SUR0,P28650,Q3THK7,Q6VVW5,Q9WV85,Q00519,P70453,Q60710,Q61586,P56480,Q03265,Q6P8I6,Q9QXX4,P70349,Q01237,Q8BHC4,P56382,P56383,Q91VR2,Q9CPQ8,Q9CQQ7,Q9D3D9,Q9DCX2,Q99JF5,Q922J9,Q9QUJ7,P41216,Q8JZR0,Q920L5,Q9JLJ5,Q6P3D0,…	P19096,Q3UJQ2,Q3UKE7,Q5SWU9,Q8BWT1,Q8JZK9,Q91V92,Q9CZU6,Q8BWT5,Q8QZT1,Q8VDG5,Q99J39,Q99NB1,Q9QXG4,O08749,P35486,P35487,P63030,Q60932,Q8BKZ9,Q8BMF4,Q9D023,Q9D051,A0A0U1RPT5,A0A1D5RLD8,A2ATU0,B0QZL1,O08528,O70250,P05063,P05064,P06745,P06802,P09041,P09411,P12382,P15327,P16858,P17182,P17183,P17710,P17751,P21550,P47857,P52480,P53657,P70265,Q60597,Q64467,Q8BZA9,Q8VDL4,Q9DBJ1,Q9WUA3,Q9Z0M5,S4R1W1,Q9D2G2…	4.22807e-07	2.77001e-05	0.401274
GO:0045935	positive regulation of nucleobase-containing compound metabolic process	P	401	1200	2819	10315	0.142249	0.116335	over	P23950,Q8VDG3,Q9DAR7,Q80YD1,Q8C5Q4,P31266,Q61687,P63147,P24860,Q3UYV9,Q5XJE5,Q8JZM7,Q8K2T8,P17918,O35144,P59941,Q5EE38,Q60953,Q61216,Q80W00,Q8CI11,Q91VL8,O70126,P27641,Q9ESX5,Q9JLV6,P63158,F8VPZ5,O08583,O55201,O88874,P11103,P63271,Q5SVQ0,Q6DID3,Q8BKT7,Q8R3N6,Q9Z1N5,A2A483,A2ABV5,P70662,Q14AX6,Q3THK3,Q62383,Q69ZA1,Q7TN02,Q80YQ2,Q8VCD5,Q921D4,Q924H2,Q99K74,Q9CQ39,Q9CQ49,Q9D7W5,Q9DB40,Q9ESU6,Q9R0X0,…	P0C090,P23949,P23950,Q3TIU4,Q4VGL6,Q6ZQ08,Q8VEG6,Q60809,Q640Q5,Q80XS6,Q8BGF7,Q8C5L3,Q8CBY1,Q8K0V4,Q8K3P5,Q8VDG3,Q9JK91,O35710,Q3TC46,Q8VC85,Q91YD3,Q9CYC6,Q9DAR7,O08609,Q61069,Q64705,Q8CGY8,P70365,Q80YD1,Q8C5Q4,Q8K1R3,Q8BKJ9,P31266,Q01705,Q0VBL3,O88286,Q61687,Q6ZPV2,Q9Z0H0,P63147,Q8C551,P24860,Q3UYV9,Q5XJE5,Q8JZM7,Q8K2T8,Q8VHK9,P17918,Q6AXC6,O35144,P59941,P70371,P70388,Q0VGM9,Q5EE38,Q60953,Q61216,…	4.44679e-07	2.89909e-05	0.334167
GO:0019693	ribose phosphate metabolic process	P	129	324	2819	10315	0.0457609	0.0314106	over	Q99NB1,Q9QXG4,P35486,P63030,Q60932,Q8BKZ9,Q8BMF4,Q9D023,Q9D051,A2ATU0,O08528,O70250,P06802,P15327,P17710,P17751,P53657,Q60597,Q9D2G2,Q9WUM5,Q9Z2I8,Q9Z2I9,B2RWS6,O88939,Q3UDF0,P28650,P24547,Q3THK7,Q5SUR0,Q6VVW5,Q9WV85,Q00519,P70453,B2RQC6,O35435,Q9D020,Q61586,P56480,Q03265,Q6P8I6,Q9QXX4,P70349,Q80ZV0,Q01237,Q8BHC4,P56382,P56383,Q91VR2,Q9CPQ8,Q9CQQ7,Q9D3D9,Q9DCX2,Q99JF5,Q922J9,Q9QUJ7,P41216,Q8JZR0,…	Q32M04,Q8R574,Q9CS42,Q9D0M1,Q9D7G0,Q9ET01,P19096,Q3UJQ2,Q3UKE7,Q5SWU9,Q8BWT1,Q8JZK9,Q91V92,Q9CZU6,Q8BWT5,Q8QZT1,Q8VDG5,Q99J39,Q99NB1,Q9QXG4,O08749,P35486,P35487,P63030,Q60932,Q8BKZ9,Q8BMF4,Q9D023,Q9D051,A0A0U1RPT5,A0A1D5RLD8,A2ATU0,B0QZL1,O08528,O70250,P05063,P05064,P06745,P06802,P09041,P09411,P12382,P15327,P16858,P17182,P17183,P17710,P17751,P21550,P47857,P52480,P53657,P70265,Q60597,Q64467,Q8BZA9…	5.12727e-07	3.3265e-05	0.398148
GO:0005732	sno(s)RNA-containing ribonucleoprotein complex	C	18	23	2819	10315	0.00638524	0.00222976	over	O88796,Q80UU2,Q8K205,Q8R1F9,Q99JH1,Q9CR08,E9Q5C9,P35550,Q6DFW4,Q80WS3,Q9D0T1,Q9D6Z1,Q9CQS2,Q9CRB2,Q9CY66,Q9ESX5,P62313,Q810V0	O88796,Q80UU2,Q8K205,Q8R1F9,Q99JH1,Q9CR08,Q9DB28,Q9DCH2,E9Q5C9,P35550,Q6DFW4,Q80WS3,Q91WM3,Q9D0T1,Q9D6Z1,Q9CQS2,Q9CRB2,Q9CY66,Q9ESX5,P01326,P62313,Q3UMQ8,Q810V0	5.28824e-07	3.41436e-05	0.782609
GO:0016180	snRNA processing	P	19	25	2819	10315	0.00673998	0.00242365	over	Q6PCM2,Q80UK8,Q8CHT3,Q8K114,Q8R3P6,Q91W78,Q9D2E2,Q9D0M0,Q9D753,Q9JHI7,Q6P4S8,Q7TQK4,Q8BTW3,Q8VBV3,Q921I9,Q9CRA8,Q7TPD0,Q8CIM8,Q8K2A7	Q6PCM2,Q7TQK1,Q80UK8,Q80V86,Q8CHT3,Q8K114,Q8R3P6,Q91W78,Q9D168,Q9D2E2,Q9D0M0,Q9D753,Q9JHI7,Q6P4S8,Q7TQK4,Q8BTW3,Q8VBV3,Q921I9,Q9CRA8,Q8R3F9,A0A0R4J0E4,Q7TPD0,Q8CIM8,Q8K2A7,Q9CWS4	5.59695e-07	3.59631e-05	0.76
GO:0098573	intrinsic component of mitochondrial membrane	C	11	11	2819	10315	0.00390209	0.00106641	over	Q3ULF4,Q8JZQ2,Q920A7,Q5U458,Q78IK4,Q7TNS2,Q8CAQ8,Q8R404,Q91VN4,Q9CRB9,Q9DCZ4	Q3ULF4,Q8JZQ2,Q920A7,Q5U458,Q78IK4,Q7TNS2,Q8CAQ8,Q8R404,Q91VN4,Q9CRB9,Q9DCZ4	6.26206e-07	3.94775e-05	1
GO:0032592	integral component of mitochondrial membrane	C	11	11	2819	10315	0.00390209	0.00106641	over	Q3ULF4,Q8JZQ2,Q920A7,Q5U458,Q78IK4,Q7TNS2,Q8CAQ8,Q8R404,Q91VN4,Q9CRB9,Q9DCZ4	Q3ULF4,Q8JZQ2,Q920A7,Q5U458,Q78IK4,Q7TNS2,Q8CAQ8,Q8R404,Q91VN4,Q9CRB9,Q9DCZ4	6.26206e-07	3.94775e-05	1
GO:0031304	intrinsic component of mitochondrial inner membrane	C	11	11	2819	10315	0.00390209	0.00106641	over	Q3ULF4,Q8JZQ2,Q920A7,Q5U458,Q78IK4,Q7TNS2,Q8CAQ8,Q8R404,Q91VN4,Q9CRB9,Q9DCZ4	Q3ULF4,Q8JZQ2,Q920A7,Q5U458,Q78IK4,Q7TNS2,Q8CAQ8,Q8R404,Q91VN4,Q9CRB9,Q9DCZ4	6.26206e-07	3.94775e-05	1
GO:0031305	integral component of mitochondrial inner membrane	C	11	11	2819	10315	0.00390209	0.00106641	over	Q3ULF4,Q8JZQ2,Q920A7,Q5U458,Q78IK4,Q7TNS2,Q8CAQ8,Q8R404,Q91VN4,Q9CRB9,Q9DCZ4	Q3ULF4,Q8JZQ2,Q920A7,Q5U458,Q78IK4,Q7TNS2,Q8CAQ8,Q8R404,Q91VN4,Q9CRB9,Q9DCZ4	6.26206e-07	3.94775e-05	1
GO:0005576	extracellular region	C	289	834	2819	10315	0.102519	0.0808531	over	P11276,Q61247,P04186,Q02105,A2VDH7,D2CKI9,E9Q414,E9Q5I3,O08538,O08746,O08797,O08804,O09159,O35215,O35309,O54819,O55186,O88322,O88668,O88783,P00920,P01027,P01325,P01887,P02535,P04918,P05366,P06802,P06909,P07091,P08121,P08226,P09240,P09535,P09813,P10107,P10810,P13020,P13504,P14426,P15306,P15946,P16045,P16110,P16301,P17125,P19221,P20060,P20352,P20918,P21460,P21956,P23780,P23953,P25085,P25446,P27090,…	E9PV24,P11276,P35441,Q61247,Q8K0E8,Q8VCM7,P01029,P04186,Q02105,A0A075B5P5,A0A0R4J0I1,A0A140T8M1,A0A140T8N5,A2AAJ9,A2ACV6,A2ASQ1,A2BIM8,A2VDH7,A6X935,C0HKG5,D2CKI9,D3YXF5,D3YXK1,E1U8D0,E9PWE8,E9PWQ3,E9Q414,E9Q5I3,E9Q6K3,E9Q745,E9Q912,F6R7E8,O08538,O08573,O08665,O08677,O08689,O08746,O08797,O08800,O08804,O08807,O09126,O09159,O09164,O35074,O35188,O35206,O35215,O35309,O35658,O35664,O54775,O54819,O5518…	7.66691e-07	4.81072e-05	0.346523
GO:0015934	large ribosomal subunit	C	53	107	2819	10315	0.018801	0.0103732	over	O35972,Q3TBW2,Q8BU88,Q8JZS9,Q8K2M0,Q8K2Y7,Q8R035,Q8VDT9,Q921S7,Q99N85,Q99N89,Q99N91,Q99N92,Q99N93,Q99N94,Q99N95,Q99N96,Q9CPR5,Q9CPV3,Q9CPY1,Q9CQ06,Q9CQ40,Q9CQF8,Q9CQL4,Q9CQL5,Q9CQL6,Q9CQN7,Q9CR59,Q9CY73,Q9CZ57,Q9CZ83,Q9D0G0,Q9D0Q7,Q9D0Y8,Q9D1B9,Q9D1H8,Q9D1I6,Q9D1N9,Q9D1P0,Q9D338,Q9D773,Q9D7N6,Q9D8P4,Q9DB15,Q9DCU6,Q9EQI8,Q9JKF7,Q9Z2Q5,Q8BVY0,Q9CRB2,Q9D0T1,Q9D8M4,Q61937	O35972,Q3TBW2,Q5RL20,Q8BU88,Q8BVN4,Q8JZS9,Q8K2M0,Q8K2Y7,Q8R035,Q8VDT9,Q921S7,Q99N85,Q99N89,Q99N91,Q99N92,Q99N93,Q99N94,Q99N95,Q99N96,Q9CPR5,Q9CPV3,Q9CPW3,Q9CPY1,Q9CQ06,Q9CQ40,Q9CQF0,Q9CQF8,Q9CQL4,Q9CQL5,Q9CQL6,Q9CQN7,Q9CQP0,Q9CR59,Q9CY73,Q9CZ57,Q9CZ83,Q9D0G0,Q9D0Q7,Q9D0Y8,Q9D1B9,Q9D1H8,Q9D1I6,Q9D1N9,Q9D1P0,Q9D338,Q9D773,Q9D7N6,Q9D8P4,Q9DB15,Q9DCI9,Q9DCU6,Q9EQI8,Q9JKF7,Q9Z2Q5,O09167,O55142,P12970,…	7.73698e-07	4.832e-05	0.495327
GO:0009295	nucleoid	C	29	47	2819	10315	0.0102873	0.00455647	over	A2AFQ2,P38647,P50544,P51881,P53395,P56480,Q05BB8,Q3TL26,Q3UFY8,Q5SSK3,Q60930,Q60932,Q6PB66,Q7TMV3,Q80YD1,Q8BFR5,Q8BKF1,Q8BKY8,Q8BMS1,Q8C5Q4,Q8CGK3,Q8JZM0,Q91VA6,Q922E6,Q925I1,Q99JY0,Q99M87,Q9CYR0,Q9JHS4	A2AFQ2,O08756,P09671,P38647,P40630,P50544,P51881,P53395,P54099,P56480,Q04841,Q05BB8,Q3TL26,Q3UFY8,Q5SSK3,Q60930,Q60932,Q6PB66,Q6ZQJ5,Q7TMV3,Q80Y81,Q80YD1,Q8BFR5,Q8BKF1,Q8BKY8,Q8BMS1,Q8C5Q4,Q8CGK3,Q8CIW5,Q8JZM0,Q8JZY4,Q8R2K3,Q8R4U6,Q91VA6,Q922E6,Q922Q8,Q925I1,Q99JY0,Q99M87,Q99PU8,Q9CQY6,Q9CWT6,Q9CYR0,Q9CZN7,Q9D110,Q9JHS4,Q9QZM2	8.08209e-07	5.00079e-05	0.617021
GO:0042645	mitochondrial nucleoid	C	29	47	2819	10315	0.0102873	0.00455647	over	A2AFQ2,P38647,P50544,P51881,P53395,P56480,Q05BB8,Q3TL26,Q3UFY8,Q5SSK3,Q60930,Q60932,Q6PB66,Q7TMV3,Q80YD1,Q8BFR5,Q8BKF1,Q8BKY8,Q8BMS1,Q8C5Q4,Q8CGK3,Q8JZM0,Q91VA6,Q922E6,Q925I1,Q99JY0,Q99M87,Q9CYR0,Q9JHS4	A2AFQ2,O08756,P09671,P38647,P40630,P50544,P51881,P53395,P54099,P56480,Q04841,Q05BB8,Q3TL26,Q3UFY8,Q5SSK3,Q60930,Q60932,Q6PB66,Q6ZQJ5,Q7TMV3,Q80Y81,Q80YD1,Q8BFR5,Q8BKF1,Q8BKY8,Q8BMS1,Q8C5Q4,Q8CGK3,Q8CIW5,Q8JZM0,Q8JZY4,Q8R2K3,Q8R4U6,Q91VA6,Q922E6,Q922Q8,Q925I1,Q99JY0,Q99M87,Q99PU8,Q9CQY6,Q9CWT6,Q9CYR0,Q9CZN7,Q9D110,Q9JHS4,Q9QZM2	8.08209e-07	5.00079e-05	0.617021
GO:0043228	non-membrane-bounded organelle	C	1006	3307	2819	10315	0.356864	0.320601	over	O70201,O88379,P40201,P52927,Q01320,Q04750,Q08297,Q61191,Q61687,Q8BPY9,Q8VEK3,Q9JHI7,Q9QZQ8,Q9Z0H3,Q9Z1M8,Q60610,Q8BMK0,Q8BUK6,Q8C1Z7,E9QAS9,O08901,O35638,O70126,P23198,P83917,Q07832,Q14AI0,Q5SVQ0,Q61164,Q61550,Q6RT24,Q8CG47,Q922H9,Q922S8,Q924W5,Q9CW03,Q9CZJ6,Q9D0F1,Q9DB96,A0A087WNW8,E9Q7E2,O54941,P35761,P49452,P53351,P62915,P97477,P97496,Q3TKT4,Q3UA16,Q3UFS4,Q60520,Q61466,Q61686,Q6PDG5,Q6ZQK0,Q7T…	P29037,P97357,A2AKX3,O70201,O88379,P40201,P52927,Q01320,Q04750,Q08297,Q3UDA4,Q61191,Q61687,Q8BPY9,Q8CG48,Q8VEK3,Q9CZX5,Q9JHI7,Q9QZQ8,Q9Z0H3,Q9Z1M8,P63005,Q6PFD6,A2AUM9,E9Q4Y4,E9Q9D5,P11983,P33215,P48725,P51954,P63001,P83887,Q60610,Q61043,Q70FJ1,Q811G0,Q8BMK0,Q8BUK6,Q8C1Z7,Q8C761,Q8K389,Q9R0L6,Q8K305,Q9CPV5,Q9CY25,Q9CYC5,E9PVX6,E9Q3P4,E9QAS9,F6ZDS4,O08901,O35216,O35613,O35638,O54784,O54864,O70126,…	8.34781e-07	5.11782e-05	0.304203
GO:0043232	intracellular non-membrane-bounded organelle	C	1006	3307	2819	10315	0.356864	0.320601	over	O70201,O88379,P40201,P52927,Q01320,Q04750,Q08297,Q61191,Q61687,Q8BPY9,Q8VEK3,Q9JHI7,Q9QZQ8,Q9Z0H3,Q9Z1M8,Q60610,Q8BMK0,Q8BUK6,Q8C1Z7,E9QAS9,O08901,O35638,O70126,P23198,P83917,Q07832,Q14AI0,Q5SVQ0,Q61164,Q61550,Q6RT24,Q8CG47,Q922H9,Q922S8,Q924W5,Q9CW03,Q9CZJ6,Q9D0F1,Q9DB96,A0A087WNW8,E9Q7E2,O54941,P35761,P49452,P53351,P62915,P97477,P97496,Q3TKT4,Q3UA16,Q3UFS4,Q60520,Q61466,Q61686,Q6PDG5,Q6ZQK0,Q7T…	P29037,P97357,A2AKX3,O70201,O88379,P40201,P52927,Q01320,Q04750,Q08297,Q3UDA4,Q61191,Q61687,Q8BPY9,Q8CG48,Q8VEK3,Q9CZX5,Q9JHI7,Q9QZQ8,Q9Z0H3,Q9Z1M8,P63005,Q6PFD6,A2AUM9,E9Q4Y4,E9Q9D5,P11983,P33215,P48725,P51954,P63001,P83887,Q60610,Q61043,Q70FJ1,Q811G0,Q8BMK0,Q8BUK6,Q8C1Z7,Q8C761,Q8K389,Q9R0L6,Q8K305,Q9CPV5,Q9CY25,Q9CYC5,E9PVX6,E9Q3P4,E9QAS9,F6ZDS4,O08901,O35216,O35613,O35638,O54784,O54864,O70126,…	8.34781e-07	5.11782e-05	0.304203
GO:0032986	protein-DNA complex disassembly	P	14	16	2819	10315	0.0049663	0.00155114	over	A2BH40,E9Q7E2,G3X956,O54941,P97496,Q08943,Q3TKT4,Q61466,Q6P9Z1,Q6PDG5,Q810D6,Q920B9,Q99JR8,Q9Z0H3	A2BH40,E9Q7E2,E9QAQ7,G3X956,O54941,P97496,Q08943,Q3TKT4,Q61466,Q6P9Z1,Q6PDG5,Q810D6,Q920B9,Q99JR8,Q9Z0H3,P62830	8.45764e-07	5.16148e-05	0.875
GO:0008023	transcription elongation factor complex	C	28	45	2819	10315	0.0099326	0.00436258	over	O88874,Q14AX6,Q69ZA1,Q9ESU6,A2AQ19,Q5XJE5,Q62018,Q8JZM7,Q8K2T8,Q9ERF3,A0A5H1ZRL3,P19426,Q8BG30,Q8C4Y3,Q922L6,O55201,P63271,Q9ESC8,G3X956,Q08943,Q920B9,P62869,P83940,Q8CB77,E9Q286,F8VPZ5,P60003,Q62383	O88874,P13405,Q14AX6,Q69ZA1,Q7TQK0,Q99J95,Q9ESU6,Q9QWV9,A2AQ19,P55098,Q5XJE5,Q62018,Q8JZM7,Q8K2T8,Q9ERF3,A0A5H1ZRL3,P19426,Q8BG30,Q8C4Y3,Q922L6,O55201,P63271,O88573,P51827,Q9D4C5,Q9ESC8,B1AUR6,G3X956,Q08943,Q920B9,P62869,P83940,Q8CB77,A2AM29,E9Q286,F8VPZ5,O08856,P60003,Q3UZ18,Q52KE7,Q62383,Q91WG4,Q9ER73,Q9JJ48,Q9QXX8	9.79552e-07	5.95078e-05	0.622222
GO:0006839	mitochondrial transport	P	56	116	2819	10315	0.0198652	0.0112458	over	Q07813,B1AXP6,P63101,P70444,Q80U63,Q9CPQ3,Q9CQ92,Q9CZW5,Q9DCC8,Q9QYA2,A6H611,O35857,Q78YY6,Q8CCM6,Q9CQV1,Q9CQV7,Q9CZR3,Q9D880,Q9WTQ8,Q9Z0V7,Q9Z0V8,Q8BGA9,Q8BHE8,Q8VC74,Q9CZP5,P02340,Q9Z2F7,O08528,P62073,P62075,Q8BGX2,Q9CQ85,Q9ERS2,Q9ESW4,Q9WV98,Q791T5,Q791V5,Q8BGH2,Q9Z0X1,O08734,P48962,P51881,Q3ULF4,Q60930,Q8BG51,Q8JZN7,Q8VCM5,Q9D1X0,Q8R216,P16627,B2RXV4,O88441,Q8BMD8,Q9CQS4,Q9QZD8,Q9Z2Z6	Q07813,B1AXP6,O08915,P63101,P70444,Q3U7U3,Q61335,Q6PCP5,Q6ZWR4,Q80U63,Q8BVN4,Q8VI64,Q9CPQ3,Q9CQ92,Q9CYG7,Q9CZW5,Q9DCC8,Q9QYA2,Q9WVA2,A6H611,Q9CXT8,Q9DC61,O35857,O88396,P60603,Q78YY6,Q8CCM6,Q99LP6,Q9CQV1,Q9CQV7,Q9CZR3,Q9D113,Q9D880,Q9WTQ8,Q9Z0V7,Q9Z0V8,Q8BGA9,Q8BHE8,Q8VC74,Q9CZP5,P02340,Q61165,Q9Z2F7,O08528,P51807,P70345,P62073,P62075,Q8BGX2,Q9CQ85,Q9ERS2,Q9ESW4,Q9WV98,P07901,Q3U2G2,Q61316,Q791T5,…	1.09979e-06	6.65099e-05	0.482759
GO:0001098	basal transcription machinery binding	F	33	57	2819	10315	0.0117063	0.00552593	over	E9QNN1,G3X9Z4,O70133,O88291,P60003,P62915,P63271,Q62018,Q6DID3,Q6ZQL4,Q8JZM7,Q8K2T8,Q8R5A0,Q8VDP4,Q8VDS4,Q8VEK3,Q924H7,Q9CSU0,Q3THK3,Q99PM3,Q9D6N5,E9Q5C9,P45481,P02340,P35550,Q6DFW4,Q7TSG2,Q9R1C0,P59114,Q5U4C3,Q9ESU6,A2AQ19,Q5XJE5	E9QNN1,G3X9Z4,O09000,O70133,O88291,P35689,P60003,P62915,P63271,Q3TLD5,Q62018,Q6DID3,Q6NXI6,Q6ZQL4,Q8CJG0,Q8CJG1,Q8JZM7,Q8K2T8,Q8R5A0,Q8VDP4,Q8VDS4,Q8VEK3,Q8VID5,Q91WG4,Q924H7,Q9CQE8,Q9CSU0,Q9CWR2,Q9D479,Q9ER73,P29037,Q3THK3,Q80UV9,Q80ZM7,Q99PM3,Q9D6N5,E9Q5C9,P45481,Q60722,P02340,P07903,P35550,P60122,Q3UFB2,Q6DFW4,Q9JMG1,Q9QZD4,Q9WTM5,Q7TSG2,Q9R1C0,Q9D945,P59114,Q5U4C3,Q9ESU6,A2AQ19,Q5XJE5,Q7TSH6	1.13864e-06	6.82417e-05	0.578947
GO:0001099	basal RNA polymerase II transcription machinery binding	F	33	57	2819	10315	0.0117063	0.00552593	over	E9QNN1,G3X9Z4,O70133,O88291,P60003,P62915,P63271,Q62018,Q6DID3,Q6ZQL4,Q8JZM7,Q8K2T8,Q8R5A0,Q8VDP4,Q8VDS4,Q8VEK3,Q924H7,Q9CSU0,Q3THK3,Q99PM3,Q9D6N5,E9Q5C9,P45481,P02340,P35550,Q6DFW4,Q7TSG2,Q9R1C0,P59114,Q5U4C3,Q9ESU6,A2AQ19,Q5XJE5	E9QNN1,G3X9Z4,O09000,O70133,O88291,P35689,P60003,P62915,P63271,Q3TLD5,Q62018,Q6DID3,Q6NXI6,Q6ZQL4,Q8CJG0,Q8CJG1,Q8JZM7,Q8K2T8,Q8R5A0,Q8VDP4,Q8VDS4,Q8VEK3,Q8VID5,Q91WG4,Q924H7,Q9CQE8,Q9CSU0,Q9CWR2,Q9D479,Q9ER73,P29037,Q3THK3,Q80UV9,Q80ZM7,Q99PM3,Q9D6N5,E9Q5C9,P45481,Q60722,P02340,P07903,P35550,P60122,Q3UFB2,Q6DFW4,Q9JMG1,Q9QZD4,Q9WTM5,Q7TSG2,Q9R1C0,P59114,Q5U4C3,Q9ESU6,A2AQ19,Q5XJE5,Q7TSH6,Q9D945	1.13864e-06	6.82417e-05	0.578947
GO:0071007	U2-type catalytic step 2 spliceosome	C	21	30	2819	10315	0.00744945	0.00290839	over	O08810,P27048,P57784,P62305,P62307,P62309,P62315,P62317,P62320,Q6A068,Q6PE01,Q8C5N3,Q8CFQ3,Q922V4,Q99KP6,Q99PV0,Q9CQI7,Q9CSN1,Q9D287,Q9DCD2,Q9QZH3	A2A4P0,O08810,P27048,P57784,P62305,P62307,P62309,P62315,P62317,P62320,P63154,Q6A068,Q6PE01,Q6PGH1,Q8BHS3,Q8BTI8,Q8C5N3,Q8CFQ3,Q922V4,Q99KP6,Q99PV0,Q9CQI7,Q9CSN1,Q9D0W5,Q9D198,Q9D287,Q9DC48,Q9DCD2,Q9JHS9,Q9QZH3	1.35153e-06	8.06392e-05	0.7
GO:0034472	snRNA 3'-end processing	P	16	20	2819	10315	0.00567577	0.00193892	over	Q9D0M0,Q9D753,Q9JHI7,Q6P4S8,Q7TQK4,Q8BTW3,Q8VBV3,Q921I9,Q9CRA8,Q91W78,Q6PCM2,Q80UK8,Q8CHT3,Q8K114,Q8R3P6,Q9D2E2	Q9D0M0,Q9D753,Q9JHI7,Q6P4S8,Q7TQK4,Q8BTW3,Q8VBV3,Q921I9,Q9CRA8,Q8R3F9,Q91W78,Q6PCM2,Q7TQK1,Q80UK8,Q80V86,Q8CHT3,Q8K114,Q8R3P6,Q9D168,Q9D2E2	1.3957e-06	8.29046e-05	0.8
GO:0046930	pore complex	C	18	24	2819	10315	0.00638524	0.00232671	over	Q8BH35,Q8K182,P48962,P51881,Q07813,Q3ULF4,Q60932,Q64314,G3UX26,O08734,O35598,Q3UIL6,Q5EBQ0,Q60930,Q60931,Q9CZR3,Q9QYA2,Q9QZQ1	D3YXF5,P06684,Q8BH35,Q8K182,P48962,P51881,Q07813,Q3ULF4,Q3V132,Q60932,Q99KR7,Q64314,G3UX26,O08734,O35598,P10417,Q3UIL6,Q5EBQ0,Q60930,Q60931,Q9CZG9,Q9CZR3,Q9QYA2,Q9QZQ1	1.57273e-06	9.30067e-05	0.75
GO:0070990	snRNP binding	F	12	13	2819	10315	0.00425683	0.0012603	over	P27048,P62305,P62309,P62315,P62317,P62320,Q62189,Q62241,Q62376,Q8VH51,Q8CCF0,Q9CQI7	P27048,P62305,P62309,P62315,P62317,P62320,Q62189,Q62241,Q62376,Q8VH51,Q9Z1Z2,Q8CCF0,Q9CQI7	1.66054e-06	9.77673e-05	0.923077
GO:0003677	DNA binding	F	371	1114	2819	10315	0.131607	0.107998	over	Q9QZQ8,Q924W5,O54879,P43247,P54276,P63158,Q00899,Q3UJK0,A2CG63,B1AR17,E9PYI1,F8VPQ2,G5E924,O08696,O09106,O89090,P02340,P15066,P23198,P23475,P27641,P28704,P30681,P41778,P42128,P52927,P81069,Q3UCQ1,Q61164,Q61188,Q61329,Q62231,Q8BHJ5,Q8BX09,Q8CGU1,Q8R081,Q8R0S1,Q8VI33,Q8VIJ6,Q91X20,Q9ESU6,Q9QXE7,Q9R1C0,Q9WVH4,A0A1Y7VK00,A2A7B5,E9Q1A5,O35984,O70494,P06537,P42225,P45481,P70257,P81269,P97360,Q08639,Q3T…	Q6PAL0,Q80VY9,Q8BMQ3,Q9QZQ8,Q80YR7,Q8C551,Q8CG46,Q924W5,O09053,O54879,O88559,P00520,P43247,P54276,P63158,Q00899,Q3UJK0,Q8BMI4,Q924H5,Q9Z104,Q9Z2D6,Q9QXK2,P35689,Q75NR7,Q8K203,A0A5F8MQ82,A2A5K6,A2CG63,B1AR17,B9EJX5,D2EAC2,E9PYI1,F6VAN0,F8VPQ2,G5E924,O08696,O09106,O35451,O35973,O54864,O55187,O70361,O88665,O88907,O89090,P02340,P05627,P08046,P15066,P23198,P23475,P25425,P25799,P27641,P28033,P28700,P28…	1.89023e-06	0.000110802	0.333034
GO:0005840	ribosome	C	90	214	2819	10315	0.0319262	0.0207465	over	Q8JZS9,Q8K2M0,Q921S7,Q9CPY1,Q9CQ40,Q9CQF8,Q9CQL4,Q9D1B9,Q9D1P0,Q9D338,Q9D7N6,Q9DB15,Q9DC71,Q9Z1P6,Q9Z2Q5,O35972,Q3TBW2,Q8BU88,Q8K2Y7,Q8R035,Q8VDT9,Q99N85,Q99N89,Q99N91,Q99N92,Q99N93,Q99N94,Q99N95,Q99N96,Q9CPR5,Q9CPV3,Q9CQ06,Q9CQL5,Q9CQL6,Q9CQN7,Q9CR59,Q9CY73,Q9CZ57,Q9CZ83,Q9D0G0,Q9D0Q7,Q9D0Y8,Q9D1H8,Q9D1I6,Q9D1N9,Q9D773,Q9D8P4,Q9DCU6,Q9EQI8,Q9JKF7,O35680,P58064,Q14C51,Q80X85,Q80ZK0,Q80ZS3,Q8BJZ4,…	A2AFK4,Q8JZS9,Q8K2M0,Q8R2R6,Q921S7,Q9CPY1,Q9CQ40,Q9CQF8,Q9CQL4,Q9D1B9,Q9D1P0,Q9D338,Q9D7N6,Q9DB15,Q9DC71,Q9Z1P6,Q9Z2Q5,O35972,Q3TBW2,Q5RL20,Q8BU88,Q8BVN4,Q8K2Y7,Q8R035,Q8VDT9,Q99N85,Q99N89,Q99N91,Q99N92,Q99N93,Q99N94,Q99N95,Q99N96,Q9CPR5,Q9CPV3,Q9CPW3,Q9CQ06,Q9CQF0,Q9CQL5,Q9CQL6,Q9CQN7,Q9CQP0,Q9CR59,Q9CY73,Q9CZ57,Q9CZ83,Q9D0G0,Q9D0Q7,Q9D0Y8,Q9D1H8,Q9D1I6,Q9D1N9,Q9D773,Q9D8P4,Q9DCI9,Q9DCU6,Q9EQI8,…	1.92529e-06	0.000112365	0.420561
GO:0072521	purine-containing compound metabolic process	P	129	331	2819	10315	0.0457609	0.0320892	over	Q99NB1,Q9QXG4,P35486,P63030,Q60932,Q8BKZ9,Q8BMF4,Q9D023,Q9D051,A2ATU0,O08528,O70250,P06802,P15327,P17710,P17751,P53657,Q60597,Q9D2G2,Q9WUM5,Q9Z2I8,Q9Z2I9,B2RWS6,O88939,Q3UDF0,Q00519,Q9R111,P28650,P24547,Q5SUR0,Q7TSV4,Q3THK7,Q6VVW5,Q9WV85,P70453,Q60710,Q61586,P56480,Q03265,Q6P8I6,Q9QXX4,P70349,Q01237,Q8BHC4,P56382,P56383,Q91VR2,Q9CPQ8,Q9CQQ7,Q9D3D9,Q9DCX2,Q99JF5,Q922J9,Q9QUJ7,P41216,Q8JZR0,Q920L5,…	P19096,Q3UJQ2,Q3UKE7,Q5SWU9,Q8BWT1,Q8JZK9,Q91V92,Q9CZU6,Q8BWT5,Q8QZT1,Q8VDG5,Q99J39,Q99NB1,Q9QXG4,O08749,P35486,P35487,P63030,Q60932,Q8BKZ9,Q8BMF4,Q9D023,Q9D051,A0A0U1RPT5,A0A1D5RLD8,A2ATU0,B0QZL1,O08528,O70250,P05063,P05064,P06745,P06802,P09041,P09411,P12382,P15327,P16858,P17182,P17183,P17710,P17751,P21550,P47857,P52480,P53657,P70265,Q60597,Q64467,Q8BZA9,Q8VDL4,Q9DBJ1,Q9WUA3,Q9Z0M5,S4R1W1,Q9D2G2…	1.96894e-06	0.000114412	0.389728
GO:2001141	regulation of RNA biosynthetic process	P	516	1606	2819	10315	0.183044	0.155696	over	Q04899,Q08639,Q3V3A1,Q9ESU6,A2A483,A2A654,A2A7B5,A2AQ19,A2BH40,A2CG63,B1AR17,B2RWS6,E9PYI1,E9Q1A5,E9Q1P8,F7BJB9,F8VPQ2,O08696,O08992,O09106,O55201,O70126,O88574,O88712,O88895,O88904,O88939,P02340,P06537,P09535,P10639,P11103,P13864,P15066,P15806,P17918,P19426,P23198,P25322,P25916,P30282,P30681,P31266,P35601,P42225,P45481,P46935,P51859,P52927,P56581,P59941,P61202,P61965,P61969,P61979,P63002,P63101,…	O35495,P49615,P97302,Q04735,Q04899,Q08639,Q3V3A1,Q8BMA5,Q8K0D0,Q8R0K9,Q9ESU6,A0A140LHY5,A0A1I7Q4G8,A0A5F8MQ82,A2A483,A2A485,A2A654,A2A7B5,A2AQ19,A2AQH4,A2BFG8,A2BH40,A2CG63,B1AR17,B1AXD8,B1AY10,B2RUR8,B2RWS6,D2EAC2,D3YXK1,E9PYI1,E9Q1A5,E9Q1P8,E9Q2S7,E9Q3R9,E9Q6A7,E9Q8X5,E9QAG8,F6R9A8,F6ZDS4,F7BJB9,F8VPQ2,J3QK52,O08539,O08580,O08609,O08696,O08750,O08789,O08992,O09106,O09126,O35126,O35185,O35295,O3…	2.0336e-06	0.000117612	0.321295
GO:0006626	protein targeting to mitochondrion	P	35	63	2819	10315	0.0124158	0.00610761	over	A6H611,O35857,Q78YY6,Q8CCM6,Q9CQV1,Q9CQV7,Q9CZR3,Q9CZW5,Q9D880,Q9DCC8,Q9QYA2,Q9WTQ8,Q9Z0V7,Q9Z0V8,P62073,P62075,Q8BGX2,Q9CQ85,Q9ERS2,Q9ESW4,Q9WV98,Q791T5,Q791V5,Q8BGH2,Q9CPQ3,Q9Z0X1,Q9Z2F7,Q9D1X0,Q8R216,P16627,B1AXP6,P63101,P70444,Q80U63,Q9CQ92	A6H611,Q9CXT8,Q9DC61,O35857,O88396,P60603,Q78YY6,Q8CCM6,Q99LP6,Q9CQV1,Q9CQV7,Q9CZR3,Q9CZW5,Q9D113,Q9D880,Q9DCC8,Q9QYA2,Q9WTQ8,Q9Z0V7,Q9Z0V8,P62073,P62075,Q8BGX2,Q9CQ85,Q9ERS2,Q9ESW4,Q9WV98,P07901,Q3U2G2,Q61316,Q791T5,Q791V5,Q8BGH2,Q9CPQ3,P63038,Q8VEA4,Q9Z0X1,O35143,Q5XJY4,Q9Z2F7,Q5S006,Q8CI61,Q9D1X0,Q9JLV1,Q8R216,P56812,P16627,Q2NL51,Q5EG47,B1AXP6,O08915,P63101,P70444,Q3U7U3,Q61335,Q6PCP5,Q6ZWR4,…	2.0504e-06	0.000117612	0.555556
GO:0000380	alternative mRNA splicing, via spliceosome	P	35	63	2819	10315	0.0124158	0.00610761	over	B2RY56,G5E924,O55128,O88939,P28659,P61327,P62996,Q3TNH5,Q3TWW8,Q3UEB3,Q3UKJ7,Q3UQS8,Q501J6,Q569Z6,Q60749,Q61656,Q62093,Q6PHZ5,Q8R081,Q8VEK3,Q91YE7,Q99M28,Q9CWZ3,Q9ER69,Q9WV02,Q9WVR4,E9QNN1,O70133,Q3UYV9,Q69ZA1,Q6PDM2,Q8JZX4,Q8VIJ6,Q9CQ49,Q9D0B0	B2RY56,E9Q5K9,G5E924,O55128,O88939,P10085,P17225,P28659,P35922,P52912,P61327,P62996,Q0VBL3,Q3TNH5,Q3TWW8,Q3UEB3,Q3UKJ7,Q3UQS8,Q501J6,Q569Z6,Q5NCR9,Q60749,Q61214,Q61584,Q61656,Q62093,Q6PHZ5,Q7TSY6,Q8BP71,Q8C181,Q8C7Q4,Q8CIN6,Q8R081,Q8VEK3,Q8VIG1,Q91VC3,Q91VM5,Q91YE7,Q99M28,Q9CQT2,Q9CWZ3,Q9ER69,Q9R226,Q9WV02,Q9WVR4,Q9Z0H4,E9QNN1,O70133,P49312,Q3USH5,Q3UYV9,Q69ZA1,Q6PDM2,Q8BHJ9,Q8JZX4,Q8VIJ6,Q91VJ5,…	2.0504e-06	0.000117612	0.555556
GO:0006355	regulation of transcription, DNA-templated	P	515	1604	2819	10315	0.182689	0.155502	over	Q04899,Q08639,Q3V3A1,Q9ESU6,A2A483,A2A654,A2A7B5,A2AQ19,A2BH40,A2CG63,B1AR17,B2RWS6,E9PYI1,E9Q1A5,E9Q1P8,F7BJB9,F8VPQ2,O08696,O08992,O09106,O55201,O70126,O88574,O88712,O88895,O88904,O88939,P02340,P06537,P09535,P10639,P11103,P13864,P15066,P15806,P17918,P19426,P23198,P25322,P25916,P30282,P30681,P31266,P35601,P42225,P45481,P46935,P51859,P52927,P56581,P59941,P61202,P61965,P61969,P61979,P63002,P63101,…	O35495,P49615,P97302,Q04735,Q04899,Q08639,Q3V3A1,Q8BMA5,Q8K0D0,Q8R0K9,Q9ESU6,A0A140LHY5,A0A1I7Q4G8,A0A5F8MQ82,A2A483,A2A485,A2A654,A2A7B5,A2AQ19,A2AQH4,A2BFG8,A2BH40,A2CG63,B1AR17,B1AXD8,B1AY10,B2RUR8,B2RWS6,D2EAC2,D3YXK1,E9PYI1,E9Q1A5,E9Q1P8,E9Q2S7,E9Q3R9,E9Q6A7,E9Q8X5,E9QAG8,F6R9A8,F6ZDS4,F7BJB9,F8VPQ2,J3QK52,O08539,O08580,O08609,O08696,O08750,O08789,O08992,O09106,O09126,O35126,O35185,O35295,O3…	2.28924e-06	0.000129549	0.321072
GO:1903506	regulation of nucleic acid-templated transcription	P	515	1604	2819	10315	0.182689	0.155502	over	Q04899,Q08639,Q3V3A1,Q9ESU6,A2A483,A2A654,A2A7B5,A2AQ19,A2BH40,A2CG63,B1AR17,B2RWS6,E9PYI1,E9Q1A5,E9Q1P8,F7BJB9,F8VPQ2,O08696,O08992,O09106,O55201,O70126,O88574,O88712,O88895,O88904,O88939,P02340,P06537,P09535,P10639,P11103,P13864,P15066,P15806,P17918,P19426,P23198,P25322,P25916,P30282,P30681,P31266,P35601,P42225,P45481,P46935,P51859,P52927,P56581,P59941,P61202,P61965,P61969,P61979,P63002,P63101,…	O35495,P49615,P97302,Q04735,Q04899,Q08639,Q3V3A1,Q8BMA5,Q8K0D0,Q8R0K9,Q9ESU6,A0A140LHY5,A0A1I7Q4G8,A0A5F8MQ82,A2A483,A2A485,A2A654,A2A7B5,A2AQ19,A2AQH4,A2BFG8,A2BH40,A2CG63,B1AR17,B1AXD8,B1AY10,B2RUR8,B2RWS6,D2EAC2,D3YXK1,E9PYI1,E9Q1A5,E9Q1P8,E9Q2S7,E9Q3R9,E9Q6A7,E9Q8X5,E9QAG8,F6R9A8,F6ZDS4,F7BJB9,F8VPQ2,J3QK52,O08539,O08580,O08609,O08696,O08750,O08789,O08992,O09106,O09126,O35126,O35185,O35295,O3…	2.28924e-06	0.000129549	0.321072
GO:1990446	U1 snRNP binding	F	10	10	2819	10315	0.00354736	0.000969462	over	P27048,P62305,P62309,P62315,P62317,P62320,Q62189,Q62241,Q62376,Q8VH51	P27048,P62305,P62309,P62315,P62317,P62320,Q62189,Q62241,Q62376,Q8VH51	2.29728e-06	0.000129549	1
GO:0101019	nucleolar exosome (RNase complex)	C	10	10	2819	10315	0.00354736	0.000969462	over	P56960,Q7TQK4,Q8BTW3,Q8VBV3,Q921I9,Q9CRA8,Q9D0M0,Q9D753,Q9DAA6,Q9JHI7	P56960,Q7TQK4,Q8BTW3,Q8VBV3,Q921I9,Q9CRA8,Q9D0M0,Q9D753,Q9DAA6,Q9JHI7	2.29728e-06	0.000129549	1
GO:0071824	protein-DNA complex subunit organization	P	72	163	2819	10315	0.025541	0.0158022	over	Q08297,Q9EQH4,Q9D0D5,Q3TKT4,B1AU75,E9PWW9,O88379,P62806,P97310,Q08943,Q60972,Q61687,Q61937,Q7JJ13,Q7TQI8,Q810D6,Q8BY71,Q91ZW3,Q920B9,Q99MD9,Q9CQE6,Q9EQU5,Q9EST5,Q9JKP8,Q9JLI8,Q9QZQ8,A2BH40,E9Q7E2,G3X956,O54941,P97496,Q61466,Q6P9Z1,Q6PDG5,Q99JR8,Q9Z0H3,P63158,P59941,Q9CZ92,Q9CZJ6,P40201,Q62383,P02340,A2ABV5,P61216,P62915,Q62311,Q7TN02,Q80YQ2,Q8C092,Q8K0H5,Q8R0A0,Q8VCD5,Q8VE65,Q8VI33,Q91WV0,Q921D4,…	Q924H5,Q08297,Q9EQH4,Q9D0D5,Q3TKT4,Q8K202,Q91YE5,Q8K2X8,B1AU75,B9EKC5,E9PWW9,O35613,O88379,O88852,P10922,P15864,P28656,P43274,P43275,P43276,P43277,P62806,P97310,Q04887,Q08943,Q3B7C1,Q3TEA8,Q4G0F8,Q60972,Q61666,Q61687,Q61937,Q68FG3,Q78ZA7,Q7JJ13,Q7TPQ3,Q7TQI8,Q80ZM5,Q810D6,Q8BRB7,Q8BY71,Q8BZ21,Q8CCK0,Q91WN1,Q91ZW3,Q920B9,Q99MD9,Q9CQE6,Q9CWR2,Q9D0N7,Q9DAP7,Q9DBU2,Q9EQU5,Q9EST5,Q9JKP7,Q9JKP8,Q9JLI8,…	2.45822e-06	0.000138042	0.441718
GO:0006357	regulation of transcription by RNA polymerase II	P	396	1201	2819	10315	0.140475	0.116432	over	A2A483,A2A654,A2A7B5,A2AQ19,A2BH40,A2CG63,B1AR17,B2RWS6,E9PYI1,E9Q1A5,E9Q1P8,F7BJB9,F8VPQ2,O08696,O08992,O09106,O55201,O70126,O88574,O88712,O88895,O88904,O88939,P02340,P06537,P09535,P10639,P11103,P13864,P15066,P15806,P17918,P19426,P23198,P25322,P25916,P30282,P30681,P31266,P35601,P42225,P45481,P46935,P51859,P52927,P56581,P59941,P61202,P61965,P61969,P61979,P63002,P63101,P63158,P63271,P63280,P67778,…	A0A140LHY5,A0A1I7Q4G8,A0A5F8MQ82,A2A483,A2A485,A2A654,A2A7B5,A2AQ19,A2AQH4,A2BFG8,A2BH40,A2CG63,B1AR17,B1AXD8,B1AY10,B2RUR8,B2RWS6,D2EAC2,D3YXK1,E9PYI1,E9Q1A5,E9Q1P8,E9Q2S7,E9Q3R9,E9Q6A7,E9Q8X5,E9QAG8,F6R9A8,F6ZDS4,F7BJB9,F8VPQ2,J3QK52,O08539,O08580,O08609,O08696,O08750,O08789,O08992,O09106,O09126,O35126,O35185,O35295,O35516,O35613,O35615,O35658,O35740,O35973,O54714,O54864,O55091,O55187,O55201,O7…	2.54017e-06	0.000142048	0.329725
GO:0042393	histone binding	F	81	189	2819	10315	0.0287336	0.0183228	over	A2A483,A2A654,F7BJB9,P23198,P40201,P54276,P59178,P61965,P83917,Q3UMU9,Q61686,Q61687,Q6ZQK0,Q80U70,Q8BW72,Q8C0D7,Q9CXG9,Q9DB85,Q9QXV1,Q9QXV3,Q9R1C0,Q61103,Q3TKT4,Q64127,Q7JJ13,Q8K2F0,Q923E4,Q9CR11,Q9ESU6,B1AR17,B1AU75,E9PWW9,O35381,P09405,P27661,P42225,P56390,P61025,P70268,P97310,P97496,P97822,Q08943,Q5DTM8,Q5SQF8,Q60972,Q60973,Q61937,Q62383,Q64516,Q689Z5,Q69ZX6,Q6NZB1,Q6PDG5,Q6PDQ2,Q7TNV0,Q7TQI8,…	A0A140LHY5,A0A140LJ04,A2A483,A2A485,A2A654,D3YYT1,E9Q6A7,F7BJB9,O55187,P0C872,P23198,P30658,P35922,P40201,P54276,P59178,P61965,P83917,Q02395,Q09XV5,Q3TYA6,Q3UG20,Q3UMU9,Q3UXZ9,Q5SSH7,Q5XJV7,Q61142,Q61686,Q61687,Q69Z61,Q6DFV1,Q6KAQ7,Q6ZQK0,Q80TJ7,Q80U70,Q8BUI3,Q8BW72,Q8C0D7,Q8K1L2,Q8R5C8,Q8VDF2,Q8VEK6,Q91W18,Q922P9,Q9CWW7,Q9CXG9,Q9D8Y8,Q9DA08,Q9DB85,Q9DBY5,Q9ESK4,Q9QXV1,Q9QXV3,Q9WTK2,Q9WTU0,Q9Z1B8…	2.57462e-06	0.000143374	0.428571
GO:0016591	RNA polymerase II, holoenzyme	C	36	66	2819	10315	0.0127705	0.00639845	over	P08775,P60898,P61219,P62488,P62876,Q9D7M8,P10711,P61216,P62915,Q3THK3,Q62311,Q8C092,Q8K0H5,Q8VE65,Q8VI33,Q99PM3,Q9D0D5,Q9D902,Q9EQH4,Q9R1C0,Q8R0A0,P51949,Q03147,Q61458,A2AQ19,Q5XJE5,Q62018,Q8JZM7,Q8K2T8,Q9ERF3,A2AWT3,Q5DU02,Q80YV3,Q8BU36,Q91WQ5,Q9JIX0	O70422,Q8VD76,Q9JIB4,O08740,P08775,P60898,P61219,P62488,P62876,P97760,Q63871,Q6P6I6,Q80UW8,Q8CFI7,Q923G2,Q9D7M8,A0A2I3BPN6,B9EJX5,F8VPY2,O08811,P10711,P29037,P49135,P61216,P62915,Q3THK3,Q5HZG4,Q62311,Q80UV9,Q80ZM7,Q8C092,Q8C176,Q8K0H5,Q8K2X8,Q8R2K4,Q8VE65,Q8VI33,Q99JX1,Q99PM3,Q9D0D5,Q9D902,Q9EQH4,Q9R1C0,P62340,Q8R0A0,P51949,P62196,Q03147,Q61458,Q9DBA9,A2AQ19,P55098,Q5XJE5,Q62018,Q8JZM7,Q8K2T8,Q9E…	2.63435e-06	0.000146092	0.545455
GO:1903311	regulation of mRNA metabolic process	P	98	239	2819	10315	0.0347641	0.0231701	over	P23950,Q8VDG3,Q9DAR7,B2RY56,G5E924,O55128,O88939,P28659,P61327,P62996,Q3TNH5,Q3TWW8,Q3UEB3,Q3UKJ7,Q3UQS8,Q501J6,Q569Z6,Q60749,Q61656,Q62093,Q6PHZ5,Q8R081,Q8VEK3,Q91YE7,Q99M28,Q9CWZ3,Q9ER69,Q9WV02,Q9WVR4,Q61183,Q8CCS6,Q9D824,P24860,Q3UYV9,Q5XJE5,Q8JZM7,Q8K2T8,A3KFU5,P28352,Q3TSG4,Q60668,Q8BJ05,Q7TQK4,Q8VBV3,Q9CRA8,Q9D0M0,Q9D753,Q9JHI7,Q7TMV3,Q91YM4,Q922E6,P61979,P84104,Q05CL8,Q52KI8,Q64213,Q8VH51,…	P0C090,P23949,P23950,Q3TIU4,Q4VGL6,Q6ZQ08,Q8VEG6,Q60809,Q640Q5,Q80XS6,Q8BGF7,Q8C5L3,Q8CBY1,Q8K0V4,Q8K3P5,Q8VDG3,Q9JK91,O35710,Q3TC46,Q8VC85,Q91YD3,Q9CYC6,Q9DAR7,B2RY56,E9Q5K9,G5E924,O55128,O88939,P10085,P17225,P28659,P35922,P52912,P61327,P62996,Q0VBL3,Q3TNH5,Q3TWW8,Q3UEB3,Q3UKJ7,Q3UQS8,Q501J6,Q569Z6,Q5NCR9,Q60749,Q61214,Q61584,Q61656,Q62093,Q6PHZ5,Q7TSY6,Q8BP71,Q8C181,Q8C7Q4,Q8CIN6,Q8R081,Q8VEK3,…	2.65813e-06	0.000146801	0.410042
GO:0080009	mRNA methylation	P	13	15	2819	10315	0.00461156	0.00145419	over	Q9DBC3,A2AIV2,P59114,Q1HFZ0,Q3UFY8,Q3UIK4,Q80XC2,Q8C3P7,Q8C6B0,Q8CE96,Q9CQG2,Q9ER69,Q9JIY2	Q9DBC3,A2AIV2,A2AUU0,E9Q784,P59114,Q1HFZ0,Q3UFY8,Q3UIK4,Q80XC2,Q8C3P7,Q8C6B0,Q8CE96,Q9CQG2,Q9ER69,Q9JIY2	2.72618e-06	0.000147923	0.866667
GO:0000176	nuclear exosome (RNase complex)	C	13	15	2819	10315	0.00461156	0.00145419	over	P56960,Q7TQK4,Q8BTW3,Q8VBV3,Q921I9,Q9CRA8,Q9D0M0,Q9D753,Q9DAA6,Q9JHI7,Q9CSH3,Q9CZU3,Q9DBY8	P56960,Q7TQK4,Q8BTW3,Q8VBV3,Q921I9,Q9CRA8,Q9D0M0,Q9D753,Q9DAA6,Q9JHI7,Q8VCG3,Q9CSH3,Q9CZU3,Q9D1Q1,Q9DBY8	2.72618e-06	0.000147923	0.866667
GO:0071010	prespliceosome	C	13	15	2819	10315	0.00461156	0.00145419	over	P26369,P27048,P62309,Q5SUF2,Q62203,Q62241,Q62376,Q7TNC4,Q8K4Z5,Q99NB9,Q9CQQ8,Q9CYI4,Q9R1C7	P26369,P27048,P62309,Q5SUF2,Q62203,Q62241,Q62376,Q7TNC4,Q80W14,Q8K2Z2,Q8K4Z5,Q99NB9,Q9CQQ8,Q9CYI4,Q9R1C7	2.72618e-06	0.000147923	0.866667
GO:0071004	U2-type prespliceosome	C	13	15	2819	10315	0.00461156	0.00145419	over	P26369,P27048,P62309,Q5SUF2,Q62203,Q62241,Q62376,Q7TNC4,Q8K4Z5,Q99NB9,Q9CQQ8,Q9CYI4,Q9R1C7	P26369,P27048,P62309,Q5SUF2,Q62203,Q62241,Q62376,Q7TNC4,Q80W14,Q8K2Z2,Q8K4Z5,Q99NB9,Q9CQQ8,Q9CYI4,Q9R1C7	2.72618e-06	0.000147923	0.866667
GO:0110165	cellular anatomical entity	C	2655	9517	2819	10315	0.941823	0.922637	over	P52431,O09106,O55128,O88574,O88895,P70288,P70349,Q5SQF8,Q60520,Q60972,Q60973,Q61686,Q69ZK6,Q6ZPY7,Q8BHJ5,Q8C2B3,Q8CFE3,Q8VI24,Q99LB0,Q99N13,Q9QXE7,Q9R190,Q9WU42,Q9Z2E1,B2RWS6,P45481,P61965,Q5SVQ0,Q61191,Q80TG1,Q80YV3,Q8BQR4,Q8C0D7,Q91WQ5,A2AWT3,Q5DU02,Q62311,Q8BU36,Q8K0H5,Q8VE65,Q8VI33,Q921M3,Q923D4,Q9CZV5,Q9JIX0,O35623,Q80Y17,Q921M4,Q9QYE6,Q8R1F6,E9QAT4,O35405,O35598,O55029,O88829,O89079,P14426,…	B0QZL1,P17182,P17183,P21550,P07903,P35689,P51612,P52431,Q9QZD4,Q64267,P49135,E9Q2I4,O09106,O55128,O88574,O88895,P70288,P70349,Q3U0X6,Q5SQF8,Q60520,Q60972,Q60973,Q60974,Q61686,Q69ZK6,Q6NZM9,Q6P3E7,Q6PCM1,Q6PGA0,Q6ZPK0,Q6ZPY7,Q80TZ9,Q8BHJ5,Q8BXJ2,Q8C2B3,Q8C796,Q8CBD1,Q8CFE3,Q8VH37,Q8VI24,Q99LB0,Q99N13,Q9QXE7,Q9R190,Q9WU42,Q9Z2E1,Q9Z2V5,Q9Z2V6,P29037,P97357,A2RSY1,B2KF05,B2RRD7,B2RUA4,B2RWS6,P45481,…	2.73378e-06	0.000147923	0.278974
GO:0000245	spliceosomal complex assembly	P	26	42	2819	10315	0.00922313	0.00407174	over	Q69ZQ2,Q62241,Q6PDM2,Q99JF8,P28659,Q3TCX3,Q3TWW8,Q3UEB3,Q5SUF2,Q7TNC4,Q91Z31,Q9CYI4,Q9D1X0,Q9R0U0,Q9WV02,G3UVU2,Q62203,Q8K4Z5,Q9D554,O54781,Q3TIX9,Q3UYV9,Q91YE7,Q99KP6,Q99NB9,Q9Z1N5	Q69ZQ2,Q8BHJ9,Q3USH5,Q62241,Q6PDM2,Q8K2Z2,Q99JF8,A2AKX3,E9Q5K9,P28659,Q3TCX3,Q3TWW8,Q3UEB3,Q5SUF2,Q7TNC4,Q7TSY6,Q8CIN6,Q91Z31,Q9CYI4,Q9D1X0,Q9JKP5,Q9R0U0,Q9WV02,Q9Z0H4,G3UVU2,Q62203,Q8K4Z5,Q9D554,E9PZM7,O54781,O70551,P63154,Q3TIX9,Q3UYV9,Q62377,Q8BKT3,Q91YE7,Q99KP6,Q99NB9,Q9CQQ4,Q9CX53,Q9Z1N5	2.75477e-06	0.000148458	0.619048
GO:0034399	nuclear periphery	C	60	130	2819	10315	0.0212841	0.012603	over	P14733,P21619,P48678,Q9CYQ7,O70589,P17918,A2AR02,B2RQC6,E9Q7E2,E9Q7G0,F7BJB9,O35129,O35381,O35638,O54941,O88291,P02340,P33609,P67871,P83870,P97496,P97499,Q00899,Q3TKT4,Q52KI8,Q60953,Q61466,Q61550,Q61937,Q69ZX6,Q6DID3,Q6PDG5,Q8BSQ9,Q8BY71,Q8K310,Q8K339,Q8R326,Q8R3N6,Q8VEK3,Q8VI24,Q8VIJ6,Q99JR8,Q99NB9,Q9CSN1,Q9CU62,Q9CW03,Q9D3E6,Q9DBR0,Q9QUM9,Q9QYB1,Q9R0L7,Q9R1C7,Q9WU42,Q9Z0H3,Q9Z1N5,Q9Z2E2,Q9Z2N8,…	O55135,P14733,P21619,P48678,Q9CYQ7,O08579,O54864,O70589,P17918,Q3U9G9,Q6PDX6,Q7TPN9,Q8R4R6,Q8VC65,Q920N2,A2AR02,B2RQC6,E9Q3P4,E9Q7E2,E9Q7G0,F7BJB9,G3X9K3,O08760,O35126,O35129,O35381,O35451,O35638,O54941,O70551,O88291,O88508,O88559,O88569,O88665,P02340,P07214,P07356,P08207,P0CL69,P18760,P20152,P28033,P28867,P33609,P45591,P48999,P54254,P60122,P61963,P67871,P83870,P97496,P97499,Q00899,Q05921,Q3TKT4,…	3.01353e-06	0.00016175	0.461538
GO:0045934	negative regulation of nucleobase-containing compound metabolic process	P	292	856	2819	10315	0.103583	0.0829859	over	A2A483,A2A654,A2A7B5,A2AQ19,A2BH40,A2CG63,B1AR17,B2RWS6,E9PYI1,E9Q1A5,E9Q1P8,F7BJB9,F8VPQ2,O08696,O08992,O09106,O55201,O70126,O88574,O88712,O88895,O88904,O88939,P02340,P06537,P09535,P10639,P11103,P13864,P15066,P15806,P17918,P19426,P23198,P25322,P25916,P30282,P30681,P31266,P35601,P42225,P45481,P46935,P51859,P52927,P56581,P59941,P61202,P61965,P61969,P61979,P63002,P63101,P63158,P63271,P63280,P67778,…	A0A140LHY5,A0A1I7Q4G8,A0A5F8MQ82,A2A483,A2A485,A2A654,A2A7B5,A2AQ19,A2AQH4,A2BFG8,A2BH40,A2CG63,B1AR17,B1AXD8,B1AY10,B2RUR8,B2RWS6,D2EAC2,D3YXK1,E9PYI1,E9Q1A5,E9Q1P8,E9Q2S7,E9Q3R9,E9Q6A7,E9Q8X5,E9QAG8,F6R9A8,F6ZDS4,F7BJB9,F8VPQ2,J3QK52,O08539,O08580,O08609,O08696,O08750,O08789,O08992,O09106,O09126,O35126,O35185,O35295,O35516,O35613,O35615,O35658,O35740,O35973,O54714,O54864,O55091,O55187,O55201,O7…	3.078e-06	0.00016455	0.341121
GO:0006352	DNA-templated transcription, initiation	P	53	111	2819	10315	0.018801	0.010761	over	Q9EQH4,Q9D0D5,P62915,Q3TKT4,P25976,P60898,P62488,P62869,P83940,Q03147,Q3THK3,Q61458,Q62311,Q8C092,Q8CB77,Q8K0H5,Q8R0A0,Q8VE65,Q9D7M8,Q9D902,Q9R1C0,Q8BMQ2,Q8K284,Q3TL26,Q8BKF1,Q8JZM0,P63158,P02340,A2ABV5,P61216,Q7TN02,Q80YQ2,Q8VCD5,Q8VI33,Q91WV0,Q921D4,Q924H2,Q99K74,Q99PM3,Q9CQ39,Q9D7W5,Q9DB40,Q9R0X0,A2AGH6,F8VPZ5,P11031,Q8R331,Q9Z1E3,Q08874,Q8K019,E9PWW9,Q78WZ7,Q91ZW3	Q9EQH4,Q9D0D5,P62915,Q69Z61,Q3TKT4,Q8K202,Q91YE5,O54724,P25976,P54310,Q62187,A0A2I3BPN6,P49135,P56671,P60898,P62488,P62869,P83940,Q03147,Q3THK3,Q61458,Q62311,Q80ZM7,Q8C092,Q8C176,Q8CB77,Q8K0H5,Q8K2X8,Q8R0A0,Q8VE65,Q9D7M8,Q9D902,Q9R1C0,O35427,Q8BMQ2,Q8K284,Q8R2T8,Q9D2C6,P40630,Q3TL26,Q8BKF1,Q8JZM0,P63158,Q7TT18,P02340,P62334,Q01147,Q6ZQ38,A2ABV5,B9EJX5,F8VPY2,P29037,P61216,Q5HZG4,Q62276,Q6PGF3,Q7T…	3.21905e-06	0.000171405	0.477477
GO:0019827	stem cell population maintenance	P	66	147	2819	10315	0.0234126	0.0142511	over	P45481,A2ABV5,A2AGH6,P31266,P52927,P70662,Q3TCH7,Q6KCD5,Q8C0C0,Q8VCD5,Q921D4,Q924H2,Q99K74,Q9CQ39,Q9CU62,Q9D219,Q9DB40,Q69ZK6,P50652,Q3U3T8,Q62280,Q8BUK6,Q8CJ27,Q99MR6,Q9WVH4,A2CG63,F8VPQ2,O09106,O88574,P70288,Q3U1T3,Q5SQF8,Q60520,Q60972,Q60973,Q9QXV3,A2BH40,O08664,O54941,P30051,P59941,P97496,Q3TKT4,Q61103,Q61466,Q62296,Q921K9,Q9CXE2,Q9Z0H3,Q9Z2N8,Q91WQ5,Q6ZQL4,A2AQ19,E9PYH6,O35638,P70257,P97863,…	P45481,A2ABV5,A2AGH6,P23949,P28028,P31266,P36895,P42227,P46938,P52927,P70662,Q04887,Q3TCH7,Q60698,Q60793,Q61315,Q62481,Q67FY2,Q6KCD5,Q6PR54,Q8BTF7,Q8BZ21,Q8C0C0,Q8VCD5,Q8VIG1,Q91VN0,Q91ZD4,Q920D3,Q921D4,Q924A0,Q924H2,Q99K74,Q99N57,Q9CQ39,Q9CQI9,Q9CU62,Q9CXU0,Q9CZB6,Q9D0F4,Q9D219,Q9DB40,Q9Z1J1,P05214,Q69ZK6,P15116,P50652,P63013,Q01705,Q3U3T8,Q62280,Q7TT79,Q80V62,Q8BUK6,Q8CGF6,Q8CJ27,Q91Y86,Q99MR6,…	3.23477e-06	0.000171558	0.44898
GO:0032786	positive regulation of DNA-templated transcription, elongation	P	33	59	2819	10315	0.0117063	0.00571983	over	A2A483,A2ABV5,O88874,P70662,Q14AX6,Q3THK3,Q3UYV9,Q5XJE5,Q62383,Q69ZA1,Q7TN02,Q80YQ2,Q8JZM7,Q8VCD5,Q921D4,Q924H2,Q99K74,Q9CQ39,Q9CQ49,Q9D7W5,Q9DB40,Q9ESU6,Q9R0X0,F8VPZ5,O08583,O55201,P11103,P63271,Q5SVQ0,Q6DID3,Q8BKT7,Q8R3N6,Q9Z1N5	A2A483,A2A485,A2ABV5,E9Q9M8,O08856,O88874,P31938,P70662,P98078,Q02248,Q14AX6,Q3THK3,Q3UYV9,Q5BU09,Q5XJE5,Q62276,Q62383,Q69Z61,Q69ZA1,Q6PGF3,Q7TN02,Q7TQK0,Q80YQ2,Q8C1S0,Q8JZM7,Q8VCB2,Q8VCD5,Q8VCS6,Q920D3,Q921D4,Q924H2,Q925J9,Q99J95,Q99K74,Q9CQ39,Q9CQ49,Q9CQA5,Q9CQI9,Q9CXU0,Q9CXU1,Q9CZ82,Q9CZB6,Q9D7W5,Q9D8C6,Q9DB40,Q9DB91,Q9ESU6,Q9QWV9,Q9R0X0,F8VPZ5,O08583,O55201,P11103,P63271,Q5SVQ0,Q6DID3,Q8BKT7,…	3.27345e-06	0.000172924	0.559322
GO:0098727	maintenance of cell number	P	67	150	2819	10315	0.0237673	0.0145419	over	Q61188,A2AQ19,A2BH40,E9PYH6,O35638,P70257,P97863,Q3TKT4,Q3UIK4,Q5XJE5,Q62018,Q8C3P7,Q8CI11,Q8JZM7,Q8K2T8,Q9CW03,Q9CXG9,P45481,A2ABV5,A2AGH6,P31266,P52927,P70662,Q3TCH7,Q6KCD5,Q8C0C0,Q8VCD5,Q921D4,Q924H2,Q99K74,Q9CQ39,Q9CU62,Q9D219,Q9DB40,Q69ZK6,P50652,Q3U3T8,Q62280,Q8BUK6,Q8CJ27,Q99MR6,Q9WVH4,A2CG63,F8VPQ2,O09106,O88574,P70288,Q3U1T3,Q5SQF8,Q60520,Q60972,Q60973,Q9QXV3,O08664,O54941,P30051,P59941,…	D3Z2R5,Q61090,Q61188,A2AQ19,A2BH40,B2RX14,E9PYH6,O35638,P16092,P54823,P63028,P63073,P70257,P70324,P97863,Q02395,Q3TKT4,Q3UIK4,Q3URK3,Q5XJE5,Q60793,Q61315,Q62018,Q80X73,Q8C3P7,Q8CG46,Q8CI11,Q8CI75,Q8JZM7,Q8K2T8,Q8R418,Q8VC85,Q8VCD7,Q99PJ2,Q9CW03,Q9CWY3,Q9CXG9,Q9EST3,P45481,A2ABV5,A2AGH6,P23949,P28028,P31266,P36895,P42227,P46938,P52927,P70662,Q04887,Q3TCH7,Q60698,Q62481,Q67FY2,Q6KCD5,Q6PR54,Q8BTF7,…	3.4047e-06	0.000179149	0.446667
GO:0033044	regulation of chromosome organization	P	87	208	2819	10315	0.030862	0.0201648	over	O08901,P49025,Q9JJ11,Q9Z1S0,O70201,P35761,Q07832,Q3UA06,Q3UA16,Q6RT24,Q8C3Y4,Q99JN2,Q99P69,Q9D083,Q9D0F1,Q9JJ66,Q9JMD0,Q9WVA3,Q9Z1M8,A2BH40,E9Q7E2,O08664,O54941,P97496,Q3TKT4,Q61103,Q61466,Q6P9Z1,Q6PDG5,Q8BSQ9,Q921K9,Q99JR8,Q9CXE2,Q9Z0H3,Q9Z2N8,Q60520,O35144,P48678,Q60668,Q91VL8,Q9R0I7,P59941,Q5EE38,Q60953,Q61216,Q61687,Q80W00,Q8CI11,P05480,P56960,Q5SUQ9,Q8K224,Q8VEK3,Q9Z204,O70126,P27641,Q8VDG3,…	O08901,A2A6Q5,P49025,P53995,Q61315,Q8BZQ7,Q9JJ11,Q9Z1S0,E9Q4Y4,F6ZDS4,O54692,O70201,P35761,Q07832,Q3UA06,Q3UA16,Q62388,Q6RT24,Q8C3Y4,Q8R060,Q923A2,Q99JN2,Q99P69,Q9CQU5,Q9D083,Q9D0F1,Q9DCX1,Q9EST4,Q9JJ66,Q9JMD0,Q9WTX8,Q9WVA3,Q9Z0R0,Q9Z1B5,Q9Z1M8,A2BH40,E9Q7E2,O08664,O54941,O88665,P58269,P97496,Q3TKT4,Q61103,Q61466,Q6I6G8,Q6P9Z1,Q6PDG5,Q8BGZ4,Q8BSQ9,Q91W96,Q921K9,Q99JR8,Q9CQS5,Q9CXE2,Q9D1C1,Q9D8M7,…	3.70991e-06	0.000194443	0.418269
GO:0090151	establishment of protein localization to mitochondrial membrane	P	18	25	2819	10315	0.00638524	0.00242365	over	Q07813,Q8BGA9,Q8BHE8,Q8VC74,Q9CZP5,P62073,P62075,Q8BGX2,Q9CQ85,Q9CZW5,Q9ERS2,Q9ESW4,Q9WV98,Q791T5,Q791V5,Q8BGH2,Q9CPQ3,Q9QYA2	Q07813,Q8BGA9,Q8BHE8,Q8VC74,Q9CZP5,P60603,P62073,P62075,Q8BGX2,Q9CQ85,Q9CZW5,Q9ERS2,Q9ESW4,Q9WV98,P07901,Q3U2G2,Q61316,Q791T5,Q791V5,Q8BGH2,Q9CPQ3,Q9QYA2,Q9Z1T1,Q9JK48,P56812	4.17767e-06	0.000217026	0.72
GO:0016514	SWI/SNF complex	C	18	25	2819	10315	0.00638524	0.00242365	over	A2BH40,E9Q7E2,O08664,O54941,P97496,Q3TKT4,Q61103,Q61466,Q62280,Q6P9Z1,Q6PDG5,Q6ZPV5,Q8BSQ9,Q921K9,Q99JR8,Q9CXE2,Q9Z0H3,Q9Z2N8	A2BH40,E9Q4N7,E9Q7E2,E9QAQ7,F8VPZ9,O08664,O54941,P58269,P97496,Q3TKT4,Q3UQU0,Q61103,Q61466,Q62280,Q6P9Z1,Q6PDG5,Q6ZPV5,Q8BSQ9,Q8CHH5,Q921K9,Q99JR8,Q9CXE2,Q9D8M7,Q9Z0H3,Q9Z2N8	4.17767e-06	0.000217026	0.72
GO:0016073	snRNA metabolic process	P	27	45	2819	10315	0.00957786	0.00436258	over	Q6P4S8,Q6PCM2,Q7TPD0,Q80UK8,Q8CHT3,Q8CIM8,Q8K114,Q8K2A7,Q9CQS2,Q9CRB2,Q9ESX5,Q8R3P6,Q91W78,Q9D2E2,Q9D0M0,Q9D753,Q9JHI7,Q7TQK4,Q8BTW3,Q8VBV3,Q921I9,Q9CRA8,Q8K3A9,E9Q286,P56960,Q9CQG2,Q05CL8	Q8VC34,Q91XA5,Q9CQT2,A0A0R4J0E4,Q6P4S8,Q6PCM2,Q7TPD0,Q7TQK1,Q80UK8,Q80V86,Q8CHT3,Q8CIM8,Q8K114,Q8K2A7,Q8R3F9,Q9CWS4,Q9D168,Q9CQS2,Q9CRB2,Q9ESX5,Q8R3P6,Q91W78,Q9D2E2,Q9D0M0,Q9D753,Q9JHI7,Q7TQK4,Q8BTW3,Q8VBV3,Q921I9,Q9CRA8,Q8K3A9,E9Q286,O08856,Q3UZ18,Q8BP86,Q9D2C9,Q9JJ48,B1AX39,P56960,Q9CQG2,Q8K1A6,O70230,P10085,Q05CL8	4.1895e-06	0.000217026	0.6
GO:0003712	transcription coregulator activity	F	137	360	2819	10315	0.0485988	0.0349006	over	A2ABV5,A2AGH6,A2AWT3,B2RWS6,E9QNN1,O35864,O70133,O88712,P06537,P11031,P15066,P28352,P30681,P45481,P59598,P62869,P63158,P70662,Q3TKT4,Q3TVI8,Q501J6,Q569Z6,Q5DTM8,Q5DU02,Q60520,Q60953,Q61191,Q61937,Q62311,Q62318,Q64127,Q6P1E1,Q6ZQ88,Q80XU3,Q80YV3,Q8BU36,Q8C0D7,Q8CGU1,Q8CH18,Q8CHK4,Q8K4B0,Q8VCD5,Q8VE65,Q8VI33,Q91WQ5,Q91YK2,Q91YR7,Q91ZP3,Q921D4,Q923E4,Q924K8,Q99JF8,Q99K74,Q9CQ39,Q9CR42,Q9CSN1,Q9CZV5,…	A0A1B0GSX7,A2ABV5,A2AGH6,A2AQM9,A2AWT3,B2RWS6,D3Z4Z0,E9QNN1,H9LAN6,O08759,O09000,O35126,O35613,O35740,O35864,O70133,O70400,O88665,O88712,P06537,P11031,P15066,P17095,P28352,P30681,P45481,P46938,P48754,P51612,P52480,P53569,P56546,P56959,P57780,P59598,P59759,P60122,P62869,P63158,P68037,P70365,P70662,P70670,P97765,Q01705,Q01768,Q02248,Q02257,Q04859,Q08024,Q3TKT4,Q3TVI8,Q3UG20,Q3UJ26,Q3UXZ9,Q3UYR3,Q50…	4.28586e-06	0.00022116	0.380556
GO:0033045	regulation of sister chromatid segregation	P	44	88	2819	10315	0.0156084	0.00853127	over	P49025,Q9JJ11,Q9Z1S0,O08901,O70201,P35761,Q07832,Q3UA06,Q3UA16,Q6RT24,Q8C3Y4,Q99JN2,Q99P69,Q9D083,Q9D0F1,Q9JJ66,Q9JMD0,Q9WVA3,Q9Z1M8,A2BH40,E9Q7E2,O08664,O54941,P97496,Q3TKT4,Q61103,Q61466,Q6P9Z1,Q6PDG5,Q8BSQ9,Q921K9,Q99JR8,Q9CXE2,Q9Z0H3,Q9Z2N8,Q61550,Q7TSG3,O70126,P11440,Q8CHK4,P24860,Q923E4,Q8VEK3,E9Q7G0	A2A6Q5,P49025,P53995,Q61315,Q8BZQ7,Q9JJ11,Q9Z1S0,E9Q4Y4,F6ZDS4,O08901,O54692,O70201,P35761,Q07832,Q3UA06,Q3UA16,Q62388,Q6RT24,Q8C3Y4,Q8R060,Q923A2,Q99JN2,Q99P69,Q9CQU5,Q9D083,Q9D0F1,Q9DCX1,Q9EST4,Q9JJ66,Q9JMD0,Q9WTX8,Q9WVA3,Q9Z0R0,Q9Z1B5,Q9Z1M8,A2BH40,E9Q7E2,O08664,O54941,O88665,P58269,P97496,Q3TKT4,Q61103,Q61466,Q6I6G8,Q6P9Z1,Q6PDG5,Q8BGZ4,Q8BSQ9,Q91W96,Q921K9,Q99JR8,Q9CQS5,Q9CXE2,Q9D1C1,Q9D8M7,…	4.80355e-06	0.000246253	0.5
GO:0000993	RNA polymerase II complex binding	F	23	36	2819	10315	0.00815892	0.00349006	over	P59114,Q5U4C3,Q8VDS4,Q8VEK3,Q9CSU0,Q9ESU6,A2AQ19,Q5XJE5,Q6DID3,E9QNN1,G3X9Z4,O70133,O88291,P60003,P62915,P63271,Q62018,Q6ZQL4,Q8JZM7,Q8K2T8,Q8R5A0,Q8VDP4,Q924H7	P59114,Q5U4C3,Q6NXI6,Q8VDS4,Q8VEK3,Q9CSU0,Q9ESU6,A2AQ19,Q5XJE5,Q6DID3,Q7TSH6,E9QNN1,G3X9Z4,O09000,O70133,O88291,P35689,P60003,P62915,P63271,Q3TLD5,Q62018,Q6ZQL4,Q8CJG0,Q8CJG1,Q8JZM7,Q8K2T8,Q8R5A0,Q8VDP4,Q8VID5,Q91WG4,Q924H7,Q9CQE8,Q9CWR2,Q9D479,Q9ER73	4.80897e-06	0.000246253	0.638889
GO:1902459	positive regulation of stem cell population maintenance	P	26	43	2819	10315	0.00922313	0.00416869	over	A2BH40,A2CG63,F8VPQ2,O08664,O09106,O54941,O88574,P30051,P59941,P70288,P97496,Q3TKT4,Q3U1T3,Q5SQF8,Q60520,Q60972,Q60973,Q61103,Q61466,Q62280,Q62296,Q921K9,Q9CXE2,Q9QXV3,Q9Z0H3,Q9Z2N8	Q9CX60,A2BH40,A2CG63,F8VPQ2,F8VPZ9,O08664,O09000,O09106,O54941,O88574,P30051,P46938,P59941,P70210,P70288,P97496,Q3TKT4,Q3U1T3,Q3UQU0,Q3URK3,Q5SQF8,Q60520,Q60972,Q60973,Q61103,Q61466,Q62280,Q62296,Q6P1G2,Q8BIH0,Q8BR65,Q8C8M1,Q8CGY8,Q8CHH5,Q8VIG1,Q921K9,Q99N20,Q9CXE2,Q9D8M7,Q9ESK4,Q9QXV3,Q9Z0H3,Q9Z2N8	5.16095e-06	0.000263267	0.604651
GO:0031126	sno(s)RNA 3'-end processing	P	11	12	2819	10315	0.00390209	0.00116335	over	P35550,Q05CL8,Q80WS3,Q8VDG3,Q9ESX5,P56960,Q7TQK4,Q8BTW3,Q8VBV3,Q921I9,Q9CRA8	P35550,Q05CL8,Q80WS3,Q8VDG3,Q9ESX5,P56960,Q68ED3,Q7TQK4,Q8BTW3,Q8VBV3,Q921I9,Q9CRA8	5.63731e-06	0.000285389	0.916667
GO:0098799	outer mitochondrial membrane protein complex	C	11	12	2819	10315	0.00390209	0.00116335	over	A0A6I8MWZ8,O88441,P47802,Q5U458,Q8BGH2,B1AXP6,Q9CPQ3,Q9CZR3,Q9DCC8,Q9QYA2,Q811U4	A0A6I8MWZ8,D3YTP3,O88441,P47802,Q5U458,Q8BGH2,B1AXP6,Q9CPQ3,Q9CZR3,Q9DCC8,Q9QYA2,Q811U4	5.63731e-06	0.000285389	0.916667
GO:0009059	macromolecule biosynthetic process	P	781	2541	2819	10315	0.277049	0.24634	over	Q04899,Q08639,Q3V3A1,Q9ESU6,A2A483,A2A654,A2A7B5,A2AQ19,A2BH40,A2CG63,B1AR17,B2RWS6,E9PYI1,E9Q1A5,E9Q1P8,F7BJB9,F8VPQ2,O08696,O08992,O09106,O55201,O70126,O88574,O88712,O88895,O88904,O88939,P02340,P06537,P09535,P10639,P11103,P13864,P15066,P15806,P17918,P19426,P23198,P25322,P25916,P30282,P30681,P31266,P35601,P42225,P45481,P46935,P51859,P52927,P56581,P59941,P61202,P61965,P61969,P61979,P63002,P63101,…	O35495,P49615,P97302,Q04735,Q04899,Q08639,Q3V3A1,Q8BMA5,Q8K0D0,Q8R0K9,Q9ESU6,A0A140LHY5,A0A1I7Q4G8,A0A5F8MQ82,A2A483,A2A485,A2A654,A2A7B5,A2AQ19,A2AQH4,A2BFG8,A2BH40,A2CG63,B1AR17,B1AXD8,B1AY10,B2RUR8,B2RWS6,D2EAC2,D3YXK1,E9PYI1,E9Q1A5,E9Q1P8,E9Q2S7,E9Q3R9,E9Q6A7,E9Q8X5,E9QAG8,F6R9A8,F6ZDS4,F7BJB9,F8VPQ2,J3QK52,O08539,O08580,O08609,O08696,O08750,O08789,O08992,O09106,O09126,O35126,O35185,O35295,O3…	5.94053e-06	0.000299605	0.307359
GO:0051254	positive regulation of RNA metabolic process	P	346	1042	2819	10315	0.122739	0.101018	over	P23950,Q8VDG3,Q9DAR7,Q80YD1,Q8C5Q4,P31266,P24860,Q3UYV9,Q5XJE5,Q8JZM7,Q8K2T8,F8VPZ5,O08583,O55201,O88874,P11103,P63271,Q5SVQ0,Q6DID3,Q8BKT7,Q8R3N6,Q9Z1N5,A2A483,A2ABV5,P70662,Q14AX6,Q3THK3,Q62383,Q69ZA1,Q7TN02,Q80YQ2,Q8VCD5,Q921D4,Q924H2,Q99K74,Q9CQ39,Q9CQ49,Q9D7W5,Q9DB40,Q9ESU6,Q9R0X0,O35326,P08775,P26369,P61979,Q3UQS8,Q6PDM2,Q921F4,P02340,Q7TQK4,Q8VBV3,Q9CRA8,Q9D0M0,Q9D753,Q9JHI7,A2AGH6,A2AWT3,…	P0C090,P23949,P23950,Q3TIU4,Q4VGL6,Q6ZQ08,Q8VEG6,Q60809,Q640Q5,Q80XS6,Q8BGF7,Q8C5L3,Q8CBY1,Q8K0V4,Q8K3P5,Q8VDG3,Q9JK91,O35710,Q3TC46,Q8VC85,Q91YD3,Q9CYC6,Q9DAR7,O08609,Q61069,Q64705,Q8CGY8,P70365,Q80YD1,Q8C5Q4,Q8K1R3,Q8BKJ9,P31266,Q01705,Q0VBL3,P24860,Q3UYV9,Q5XJE5,Q8JZM7,Q8K2T8,Q8VHK9,F8VPZ5,O08583,O55201,O88874,P11103,P63271,Q5SVQ0,Q6DID3,Q7TQK0,Q8BKT7,Q8R3N6,Q9QWV9,Q9Z1N5,A2A483,A2A485,A2ABV5,…	5.97139e-06	0.000300028	0.332054
GO:0031124	mRNA 3'-end processing	P	28	48	2819	10315	0.0099326	0.00465342	over	G3X9Z4,O35218,Q5XJE5,Q61183,Q6DID3,Q80X82,Q8JZM7,Q8K2T8,Q8K4P0,Q9CQF3,Q9D0D3,Q9EPU4,P97440,P23950,Q8CCS6,Q9D824,P24860,Q3UYV9,Q9D7M8,A2AIV2,Q6NVF9,Q8BJ05,Q8BIQ5,Q8C7E9,Q8VDS4,Q99LC2,Q9CQ49,Q9CSU0	G3X9Z4,O35218,Q5XJE5,Q61183,Q68ED3,Q6DID3,Q6PCL9,Q80SW1,Q80X82,Q8JZM7,Q8K2T8,Q8K4P0,Q8R3F9,Q91YI6,Q99LI9,Q9CQF3,Q9CY97,Q9D0D3,Q9EPU4,Q9QXK7,P97440,Q8BUV6,Q8QZX5,P23950,Q8CCS6,Q99J95,Q9D824,P24860,Q3UYV9,Q8VHK9,Q9D7M8,Q8K1R3,A2AIV2,E9Q5K9,H3BJW3,Q6NVF9,Q8BP71,Q8BTV2,Q8BJ05,Q6NXI6,Q8BIQ5,Q8BWY4,Q8C7E9,Q8CHP0,Q8VDS4,Q99LC2,Q9CQ49,Q9CSU0	6.02351e-06	0.000301514	0.583333
GO:0034243	regulation of transcription elongation from RNA polymerase II promoter	P	36	68	2819	10315	0.0127705	0.00659234	over	A2A483,A2ABV5,O88874,P70662,Q14AX6,Q3THK3,Q3UYV9,Q5XJE5,Q62383,Q69ZA1,Q7TN02,Q80YQ2,Q8JZM7,Q8VCD5,Q921D4,Q924H2,Q99K74,Q9CQ39,Q9CQ49,Q9D7W5,Q9DB40,Q9ESU6,Q9R0X0,A0A5H1ZRL3,P11103,P19426,P59941,P63271,Q61188,Q8BG30,Q8C4Y3,Q8VEK3,Q922L6,F8VPZ5,O55201,Q6ZQL4	A2A483,A2A485,A2ABV5,E9Q9M8,O08856,O88874,P31938,P70662,P98078,Q02248,Q14AX6,Q3THK3,Q3UYV9,Q5BU09,Q5XJE5,Q62276,Q62383,Q69Z61,Q69ZA1,Q6PGF3,Q7TN02,Q7TQK0,Q80YQ2,Q8C1S0,Q8JZM7,Q8VCB2,Q8VCD5,Q8VCS6,Q920D3,Q921D4,Q924H2,Q925J9,Q99J95,Q99K74,Q9CQ39,Q9CQ49,Q9CQA5,Q9CQI9,Q9CXU0,Q9CXU1,Q9CZ82,Q9CZB6,Q9D7W5,Q9D8C6,Q9DB40,Q9DB91,Q9ESU6,Q9QWV9,Q9R0X0,A0A5H1ZRL3,O35625,P11103,P19426,P40338,P59941,P63271,Q61…	6.60129e-06	0.000329203	0.529412
GO:0040029	regulation of gene expression, epigenetic	P	71	164	2819	10315	0.0251862	0.0158992	over	Q91ZW3,Q923E4,Q9DB85,O09106,P13864,Q3TKT4,Q9Z2D8,Q9Z2E1,A2CG63,F8VPQ2,Q61164,Q8CIG3,Q921E6,Q9QZQ8,P56960,Q6P5D8,Q6PHZ5,Q80U70,Q8C3P7,Q8VEK3,Q3TNH5,O88379,Q60520,O88712,P14733,P21619,P23198,P48678,P52927,P63158,Q61188,Q9QXV1,P59941,Q61687,Q8BY71,A0A2I3BQS6,Q80TP3,P25916,Q3TYX3,Q62018,Q69ZR9,Q69ZX6,Q8K2H1,Q8K4B0,Q99N13,Q9CXG9,B2RWS6,E9PYH6,P02340,P06537,P59997,P61965,Q5SVQ0,Q61466,Q8BX09,Q8R331,Q91…	O54864,Q6PAL0,Q91YE5,Q91ZW3,Q923E4,Q9DB85,O08550,O09106,O88508,P13864,Q3TKT4,Q60848,Q9Z2D8,Q9Z2E1,A2CG63,F8VPQ2,Q2NL51,Q61164,Q8CIG3,Q921E6,Q9WV60,Q9Z2D6,Q8CCK0,Q9QZQ8,E9Q5K9,P48024,P48754,P56960,Q0VBL3,Q6P5D8,Q6PHZ5,Q80U70,Q8C3P7,Q8CDD9,Q8VEK3,Q3TNH5,Q80XC6,Q8R151,O88379,F6ZDS4,P97377,Q60520,H9LAN6,O88712,P10922,P13405,P14733,P21619,P23198,P41183,P48678,P52927,P63158,P70351,Q61188,Q68FG3,Q6NSP9,…	6.87003e-06	0.000341331	0.432927
GO:0031328	positive regulation of cellular biosynthetic process	P	376	1145	2819	10315	0.133381	0.111003	over	P31266,B2RWS6,P15208,Q80U63,Q61586,Q8CHK4,Q8JZR0,Q9DA75,P10107,O70126,P27641,Q5EE38,Q8VDG3,Q9ESX5,Q9JLV6,F8VPZ5,O08583,O55201,O88874,P11103,P63271,Q5SVQ0,Q6DID3,Q8BKT7,Q8R3N6,Q9Z1N5,Q8R3B1,Q8VDD5,A2A483,A2ABV5,P70662,Q14AX6,Q3THK3,Q3UYV9,Q5XJE5,Q62383,Q69ZA1,Q7TN02,Q80YQ2,Q8JZM7,Q8VCD5,Q921D4,Q924H2,Q99K74,Q9CQ39,Q9CQ49,Q9D7W5,Q9DB40,Q9ESU6,Q9R0X0,P02340,Q62167,D2CKI9,P16460,P31750,Q31093,Q91YI0,…	O08609,Q61069,Q64705,Q8CGY8,P70365,Q8BKJ9,P31266,Q01705,Q0VBL3,B2RWS6,P15208,P09671,Q80U63,P35951,Q3TP92,Q3UJ81,Q60714,Q61009,Q61586,Q8CHK4,Q8JZR0,Q924A0,Q9DA75,Q9Z2A7,Q02248,Q8BHA9,P10107,P47713,Q05769,Q9WTU6,H7BX60,O54992,O70126,P11983,P27641,P42932,P63085,P80313,P80314,P80315,P80316,P80317,P80318,Q5EE38,Q62388,Q63844,Q6PFX9,Q80Y86,Q8BJA3,Q8CE90,Q8CHQ0,Q8VDG3,Q91WC1,Q9ES74,Q9ESX5,Q9JKK8,Q9JLV6,…	7.33414e-06	0.00036304	0.328384
GO:0005667	transcription regulator complex	C	129	339	2819	10315	0.0457609	0.0328648	over	Q8BL74,Q8BMQ2,Q8K284,P51949,Q03147,Q61458,P10711,P61216,P62915,Q3THK3,Q62311,Q8C092,Q8K0H5,Q8VE65,Q8VI33,Q99PM3,Q9D0D5,Q9D902,Q9EQH4,Q9R1C0,Q8R0A0,B1AR17,O09106,O35207,P70288,Q60737,Q60972,Q60973,Q6PDQ2,Q8CHY6,Q8K4B0,Q8VHR5,Q924K8,Q9R190,Q9Z2D8,Q9Z2E1,P63139,P70353,F8VPQ2,O70494,O88712,O88895,O89090,P02340,P15066,P25322,P31266,P51859,P63158,Q60520,Q61686,Q80YR6,Q8BHJ5,Q8CFE3,Q9QXE7,Q9WU42,Q91WV0,…	P29037,P97357,Q8CFK2,D3Z7I0,Q3TMP1,Q8BL74,Q8BMQ2,Q8K284,Q8R2T8,Q9D8P7,O70422,Q8VD76,Q9JIB4,O08811,P49135,P51949,Q03147,Q61458,Q8K2X8,Q9DBA9,A0A2I3BPN6,B9EJX5,F8VPY2,P10711,P61216,P62915,Q3THK3,Q5HZG4,Q62311,Q80UV9,Q80ZM7,Q8C092,Q8C176,Q8K0H5,Q8R2K4,Q8VE65,Q8VI33,Q99JX1,Q99PM3,Q9D0D5,Q9D902,Q9EQH4,Q9R1C0,P62340,Q8R0A0,P62196,Q03347,Q08024,Q64131,A0A5F8MQ82,B1AR17,O09106,O35207,P70288,Q60737,Q60972…	8.16852e-06	0.00040285	0.380531
GO:2000045	regulation of G1/S transition of mitotic cell cycle	P	57	125	2819	10315	0.0202199	0.0121183	over	P02340,P39689,Q60953,Q62176,P25322,Q62193,Q924H7,A2A432,P07742,P10107,P28352,P31750,P45481,P97857,Q01279,Q05CL8,Q08639,Q3TCH7,Q60988,Q62167,Q8K3A9,Q91W82,Q922V4,Q9EST5,Q9DCM7,Q5DTG8,Q61188,Q811D0,Q8JZM7,Q9R144,A2BH40,E9Q7E2,O08664,O54941,P15806,P46414,P51949,P61290,P70444,P97371,P97372,P97496,Q03147,Q3TKT4,Q60772,Q61103,Q61458,Q61466,Q6P9Z1,Q6PDG5,Q8BSQ9,Q921K9,Q99JR8,Q9CS74,Q9CXE2,Q9Z0H3,Q9Z2N8	O88843,P02340,P23804,P29594,P39689,P61255,Q60953,Q60996,Q62176,Q8BJS8,P25322,P97313,Q3TQF0,Q62193,Q6Y7W8,Q6ZWY3,Q80UP3,Q8K1J5,Q91XB0,Q924H7,A2A432,O70200,P07742,P10107,P11157,P26043,P28352,P30280,P31750,P45481,P97857,Q01279,Q05CL8,Q08639,Q3TCH7,Q3UG20,Q569L8,Q60988,Q62167,Q62371,Q6NZJ6,Q80UK7,Q8BUV6,Q8BWY4,Q8K3A9,Q8K4Q0,Q8QZX5,Q91W82,Q922V4,Q99NH0,Q9CPR4,Q9EST5,Q9QXK7,Q9Z0F8,Q9Z1B3,Q9DCM7,O08586,…	8.34943e-06	0.000410258	0.456
GO:0000276	mitochondrial proton-transporting ATP synthase complex, coupling factor F(o)	C	9	9	2819	10315	0.00319262	0.000872516	over	Q9DB20,Q9DCX2,P03930,P56135,P56383,P97450,Q06185,Q9CPQ8,Q9CQQ7	Q9DB20,Q9DCX2,P03930,P56135,P56383,P97450,Q06185,Q9CPQ8,Q9CQQ7	8.42553e-06	0.000410975	1
GO:0005687	U4 snRNP	C	9	9	2819	10315	0.00319262	0.000872516	over	P27048,P62305,P62307,P62309,P62315,P62317,P62320,Q8CCF0,Q9Z1N5	P27048,P62305,P62307,P62309,P62315,P62317,P62320,Q8CCF0,Q9Z1N5	8.42553e-06	0.000410975	1
GO:0070063	RNA polymerase binding	F	31	56	2819	10315	0.0109968	0.00542899	over	E9QNN1,G3X9Z4,O70133,O88291,P60003,P62915,P63271,Q62018,Q6DID3,Q6ZQL4,Q8JZM7,Q8K2T8,Q8R5A0,Q8VDP4,Q8VDS4,Q8VEK3,Q924H7,Q9CSU0,Q9D0U6,P59114,Q5U4C3,Q9ESU6,A2AQ19,Q5XJE5,F8VPZ5,P46935,Q8BWW9,Q8CCS6,Q8CGF7,Q8K0H5,Q9EST5	E9QNN1,G3X9Z4,O09000,O70133,O88291,P35689,P60003,P62915,P63271,Q3TLD5,Q62018,Q6DID3,Q6NXI6,Q6ZQL4,Q8CJG0,Q8CJG1,Q8JZM7,Q8K2T8,Q8R5A0,Q8VDP4,Q8VDS4,Q8VEK3,Q8VID5,Q91WG4,Q924H7,Q9CQE8,Q9CSU0,Q9CWR2,Q9D479,Q9ER73,Q9D0U6,P70424,Q68FG3,Q8VC34,P59114,Q5U4C3,Q9ESU6,A2AQ19,Q5XJE5,Q7TSH6,A6H619,B2RR83,F8VPZ5,O08539,P24369,P46935,P48754,P54116,P59328,Q7TQK0,Q8BWW9,Q8CCS6,Q8CGF7,Q8K0H5,Q9EST5,Q9QWV9	8.63558e-06	0.000419689	0.553571
GO:0071027	nuclear RNA surveillance	P	12	14	2819	10315	0.00425683	0.00135725	over	O70348,P56960,Q8BTW3,Q921I9,Q9CRA8,Q9D0M0,Q9D753,Q9JHI7,Q7TQK4,Q8VBV3,Q6ZPZ3,Q8BFQ4	O70348,P56960,P97789,Q8BTW3,Q921I9,Q9CRA8,Q9D0M0,Q9D753,Q9JHI7,B1AX39,Q7TQK4,Q8VBV3,Q6ZPZ3,Q8BFQ4	8.70616e-06	0.000421586	0.857143
GO:0000428	DNA-directed RNA polymerase complex	C	44	90	2819	10315	0.0156084	0.00872516	over	P33609,P33610,P33611,P08775,P60898,P61219,P62488,P62876,Q9D7M8,Q9D483,P10711,P61216,P62915,Q3THK3,Q62311,Q8C092,Q8K0H5,Q8VE65,Q8VI33,Q99PM3,Q9D0D5,Q9D902,Q9EQH4,Q9R1C0,Q8R0A0,P51949,Q03147,Q61458,P70700,Q78WZ7,A2AQ19,Q5XJE5,Q62018,Q8JZM7,Q8K2T8,Q9ERF3,A2AWT3,Q5DU02,Q80YV3,Q8BU36,Q91WQ5,Q9JIX0,Q8BKF1,Q05BP7	O70422,Q8VD76,Q9JIB4,P20664,P33609,P33610,P33611,O08740,P08775,P60898,P61219,P62488,P62876,P97760,Q63871,Q6P6I6,Q80UW8,Q8CFI7,Q923G2,Q9D7M8,B2RXC6,O35427,P52432,P59470,P97304,Q91WD1,Q921X6,Q9CQZ7,Q9CZT4,Q9D2C6,Q9D483,A0A2I3BPN6,B9EJX5,F8VPY2,O08811,P10711,P29037,P49135,P61216,P62915,Q3THK3,Q5HZG4,Q62311,Q80UV9,Q80ZM7,Q8C092,Q8C176,Q8K0H5,Q8K2X8,Q8R2K4,Q8VE65,Q8VI33,Q99JX1,Q99PM3,Q9D0D5,Q9D902,Q9E…	1.01179e-05	0.00048818	0.488889
GO:0060255	regulation of macromolecule metabolic process	P	961	3187	2819	10315	0.340901	0.308968	over	O08583,Q04692,Q8R3N6,Q04899,Q08639,Q3V3A1,Q9ESU6,A2A483,A2A654,A2A7B5,A2AQ19,A2BH40,A2CG63,B1AR17,B2RWS6,E9PYI1,E9Q1A5,E9Q1P8,F7BJB9,F8VPQ2,O08696,O08992,O09106,O55201,O70126,O88574,O88712,O88895,O88904,O88939,P02340,P06537,P09535,P10639,P11103,P13864,P15066,P15806,P17918,P19426,P23198,P25322,P25916,P30282,P30681,P31266,P35601,P42225,P45481,P46935,P51859,P52927,P56581,P59941,P61202,P61965,P61969,…	O08583,Q04692,Q8R3N6,P70388,Q8BTW8,Q99LM2,Q99ME9,O35495,P49615,P97302,Q04735,Q04899,Q08639,Q3V3A1,Q8BMA5,Q8K0D0,Q8R0K9,Q9ESU6,A0A140LHY5,A0A1I7Q4G8,A0A5F8MQ82,A2A483,A2A485,A2A654,A2A7B5,A2AQ19,A2AQH4,A2BFG8,A2BH40,A2CG63,B1AR17,B1AXD8,B1AY10,B2RUR8,B2RWS6,D2EAC2,D3YXK1,E9PYI1,E9Q1A5,E9Q1P8,E9Q2S7,E9Q3R9,E9Q6A7,E9Q8X5,E9QAG8,F6R9A8,F6ZDS4,F7BJB9,F8VPQ2,J3QK52,O08539,O08580,O08609,O08696,O08750,O0…	1.02928e-05	0.000494833	0.301537
GO:0000819	sister chromatid segregation	P	81	195	2819	10315	0.0287336	0.0189045	over	P49025,P60330,P62827,Q07832,Q65Z40,Q6KCD5,Q7TME2,Q8C3Y4,Q99JN2,Q9D0F1,Q9D9Z1,Q9ESN5,Q9JMD0,O35129,O35638,Q61216,Q61550,Q9CU62,Q9CW03,Q9D3E6,O08901,P0CG15,Q4VA53,Q6A026,Q8BZH4,Q9D2X5,Q9JJ66,Q6ZQK0,Q8CG47,Q8K2Z4,Q9DBR0,Q9R0L7,Q6RT24,P24860,Q3UMY5,Q922S8,Q9JJ11,Q9Z1S0,O70201,P35761,Q3UA06,Q3UA16,Q99P69,Q9D083,Q9WVA3,Q9Z1M8,A2BH40,E9Q7E2,O08664,O54941,P97496,Q3TKT4,Q61103,Q61466,Q6P9Z1,Q6PDG5,Q8BSQ9,…	A3KGI3,O54692,P49025,P60330,P62827,P83887,Q07832,Q65Z40,Q66JQ7,Q6DFV1,Q6KCD5,Q6PFD6,Q6ZPV2,Q7TME2,Q8BHX3,Q8C3Y4,Q8K1K4,Q8K305,Q91WD7,Q99JN2,Q9CQU5,Q9CY25,Q9CYC5,Q9D0F1,Q9D9Z1,Q9ERH4,Q9ESN5,Q9JMD0,Q9Z1B5,A1L366,O35129,O35638,Q3V300,Q61216,Q61550,Q6AXC6,Q75NR7,Q8R3C0,Q920F6,Q9CU62,Q9CW03,Q9D3E6,O08901,P0CG15,Q4VA53,Q69Z69,Q6A026,Q6PGB6,Q8BZH4,Q8CIB9,Q8VH37,Q9CPY3,Q9CQJ7,Q9D2X5,Q9JJ66,Q9Z0R0,Q924H5,…	1.08289e-05	0.000517222	0.415385
GO:0016074	sno(s)RNA metabolic process	P	13	16	2819	10315	0.00461156	0.00155114	over	P35550,Q05CL8,Q80WS3,Q8VDG3,Q9ESX5,Q6P3D0,E9Q5C9,P56960,Q7TQK4,Q8BTW3,Q8VBV3,Q921I9,Q9CRA8	P35550,Q05CL8,Q80WS3,Q8VDG3,Q9ESX5,Q6P3D0,E9Q5C9,Q14B01,B1AX39,P56960,Q68ED3,Q7TQK4,Q8BTW3,Q8VBV3,Q921I9,Q9CRA8	1.08746e-05	0.000517222	0.8125
GO:0042407	cristae formation	P	13	16	2819	10315	0.00461156	0.00155114	over	Q9D0L4,Q5U458,Q78IK4,Q8BGH2,Q8CAQ8,Q8JZQ2,Q8R404,Q91VN4,Q920A7,Q9CQS4,Q9CRB9,Q9DCZ4,Q9Z2I0	Q9D8H7,Q9D0L4,Q5U458,Q78IK4,Q8BGH2,Q8CAQ8,Q8JZQ2,Q8K2T4,Q8R404,Q91VN4,Q91WF0,Q920A7,Q9CQS4,Q9CRB9,Q9DCZ4,Q9Z2I0	1.08746e-05	0.000517222	0.8125
GO:0006260	DNA replication	P	96	240	2819	10315	0.0340546	0.0232671	over	O35654,O88379,P35601,P52431,Q4VBE8,Q9JKP8,P07742,Q99M87,Q9CYR0,P25206,P49717,P97310,P97311,Q08297,Q61881,Q99LZ3,Q9CY94,Q9Z1X9,P33609,P33610,P33611,Q61457,Q9JK30,P17918,P37913,P97386,Q00899,Q14AI0,Q3LR78,Q5SVQ0,Q6PIJ4,Q7TSG3,Q80US4,Q80XU3,Q8R2S9,Q91ZW3,Q9CW03,Q9Z148,Q9Z2N8,P02340,Q65Z40,Q6A026,Q6NXW6,Q7TQI8,Q61687,Q8BQ33,O08583,Q8K2I9,Q8R3N6,Q91ZJ0,Q9CQE6,Q8R1N0,Q8R0F6,P39749,Q3TGH6,Q9CWY8,E9QNN1,…	O35654,O54956,O88379,P35601,P52431,P54099,P59328,Q4VBE8,Q6NVF4,Q8CGS6,Q8R323,Q8R3C0,Q91XU0,Q99J62,Q9CQ36,Q9CWP8,Q9CWY9,Q9D0F6,Q9EQ28,Q9JKP7,Q9JKP8,Q9QZM2,Q9WUK4,Q9WVF7,O70338,P07742,Q6PEE3,Q6ZQJ5,Q8CIW5,Q99M87,Q9CXC3,Q9CYR0,Q9R088,O09053,O35295,P25206,P42669,P49717,P49718,P97310,P97311,Q08297,Q61881,Q75NR7,Q8VID5,Q99LZ3,Q9CY94,Q9CZ15,Q9D600,Q9Z129,Q9Z1X9,P20664,P33609,P33610,P33611,O88708,Q0VBD2,…	1.15637e-05	0.000548046	0.4
GO:0051204	protein insertion into mitochondrial membrane	P	16	22	2819	10315	0.00567577	0.00213282	over	Q07813,P62073,P62075,Q8BGX2,Q9CQ85,Q9CZW5,Q9ERS2,Q9ESW4,Q9WV98,Q791T5,Q791V5,Q8BGH2,Q9CPQ3,Q8BHE8,Q8VC74,Q9QYA2	Q07813,P60603,P62073,P62075,Q8BGX2,Q9CQ85,Q9CZW5,Q9ERS2,Q9ESW4,Q9WV98,P07901,Q3U2G2,Q61316,Q791T5,Q791V5,Q8BGH2,Q9CPQ3,Q9JK48,P56812,Q8BHE8,Q8VC74,Q9QYA2	1.19363e-05	0.000563703	0.727273
GO:0009987	cellular process	P	2456	8738	2819	10315	0.871231	0.847116	over	P19258,Q922G0,Q9CPR5,Q9D8P4,Q9JKF7,F8VPZ5,Q3TN28,Q60596,Q8BJ37,Q8CG47,Q923E4,Q9D842,O08583,Q04692,Q8R3N6,E9QN31,Q91YU8,Q922B6,Q922K7,Q9CQL4,Q9DCA5,Q9JJ80,Q80X85,Q9CZU4,Q9D1C9,P41216,Q68FE2,Q811C2,Q8R3R8,Q91VR7,Q9DCD6,Q9Z2C5,P16460,Q91YI0,Q99LD8,Q9CWS0,P62827,Q61937,Q8BMC4,P49025,P60330,Q07832,Q65Z40,Q6KCD5,Q7TME2,Q8C3Y4,Q99JN2,Q9D0F1,Q9D9Z1,Q9ESN5,Q9JMD0,Q6A068,Q6NXW6,Q8BMG1,Q99KP6,F8VQ29,P11440,…	P19258,P58281,Q60929,Q922G0,Q9CPR5,Q9CXC3,Q9D8P4,Q9JKF7,Q9WUA6,F8VPZ5,Q3TN28,Q60596,Q7TQC5,Q8BJ37,Q8BTF7,Q8CG47,Q8CG48,Q923E4,Q9D842,O08583,Q04692,Q8R3N6,P70388,A0A571BF69,A2ANY6,E9QN31,P14869,P47911,P47962,P62751,P97452,Q6ZWV3,Q8BK35,Q8BP67,Q8VEJ4,Q91YU8,Q922B6,Q922K7,Q9CQL4,Q9CXW4,Q9CYH6,Q9D0I8,Q9DCA5,Q9JJ80,P14206,P62264,P62754,P62843,P62852,P62858,P62862,P97461,Q6ZWU9,Q6ZWY3,Q80X85,Q8BU03,Q9C…	1.33311e-05	0.000627358	0.281071
GO:0051253	negative regulation of RNA metabolic process	P	263	774	2819	10315	0.0932955	0.0750364	over	A2A483,A2A654,A2A7B5,A2AQ19,A2BH40,A2CG63,B1AR17,B2RWS6,E9PYI1,E9Q1A5,E9Q1P8,F7BJB9,F8VPQ2,O08696,O08992,O09106,O55201,O70126,O88574,O88712,O88895,O88904,O88939,P02340,P06537,P09535,P10639,P11103,P13864,P15066,P15806,P17918,P19426,P23198,P25322,P25916,P30282,P30681,P31266,P35601,P42225,P45481,P46935,P51859,P52927,P56581,P59941,P61202,P61965,P61969,P61979,P63002,P63101,P63158,P63271,P63280,P67778,…	A0A140LHY5,A0A1I7Q4G8,A0A5F8MQ82,A2A483,A2A485,A2A654,A2A7B5,A2AQ19,A2AQH4,A2BFG8,A2BH40,A2CG63,B1AR17,B1AXD8,B1AY10,B2RUR8,B2RWS6,D2EAC2,D3YXK1,E9PYI1,E9Q1A5,E9Q1P8,E9Q2S7,E9Q3R9,E9Q6A7,E9Q8X5,E9QAG8,F6R9A8,F6ZDS4,F7BJB9,F8VPQ2,J3QK52,O08539,O08580,O08609,O08696,O08750,O08789,O08992,O09106,O09126,O35126,O35185,O35295,O35516,O35613,O35615,O35658,O35740,O35973,O54714,O54864,O55091,O55187,O55201,O7…	1.37476e-05	0.00064469	0.339793
GO:2000779	regulation of double-strand break repair	P	47	99	2819	10315	0.0166726	0.00959767	over	P59941,P97470,Q08297,Q0VGB7,Q62193,Q6ZQ88,Q8BPY9,Q91VL8,E9Q7E2,F8VPZ5,P11103,P60762,Q3UMU9,Q80YV3,Q8CHK4,Q9CR11,Q9DAT2,Q9Z2N8,Q6P5D8,Q8K2I9,Q99NB8,Q9EP97,Q7TQI3,A2BH40,O08664,O08696,O54941,P97496,Q3TKT4,Q52KF3,Q61103,Q61466,Q6P9Z1,Q6PDG5,Q8BSQ9,Q921K9,Q923E4,Q99JR8,Q9CXE2,Q9Z0H3,Q7TNV0,P52927,Q3ULW8,Q9JLV6,Q60953,Q8BMG1,Q922R5	E9Q5F9,O35280,P59941,P97470,Q08297,Q0VGB7,Q0VGM9,Q62193,Q6ZQ88,Q8BPY9,Q8C551,Q91VL8,O08760,E9Q7E2,F8VPZ5,P11103,P56959,P60122,P60762,P61161,Q2VPA6,Q2VPQ9,Q3UMU9,Q62481,Q80YV3,Q8BH57,Q8C0I4,Q8C9X6,Q8CHI8,Q8CHK4,Q8R3B7,Q8VC51,Q8VEK6,Q9CR11,Q9D071,Q9D1F5,Q9DAT2,Q9JI44,Q9JM05,Q9R0Q4,Q9R1X4,Q9WTM5,Q9Z2N8,P00520,Q2YDW7,Q6NVF4,Q6P5D8,Q6PR54,Q8C6L5,Q8CGS6,Q8K2I9,Q8VID5,Q99NB8,Q9EP97,Q7TQI3,Q9CQX0,A0A5H1Z…	1.38194e-05	0.000645793	0.474747
GO:0043175	RNA polymerase core enzyme binding	F	24	40	2819	10315	0.00851366	0.00387785	over	E9QNN1,G3X9Z4,O70133,O88291,P60003,P62915,P63271,Q62018,Q6DID3,Q6ZQL4,Q8JZM7,Q8K2T8,Q8R5A0,Q8VDP4,Q8VDS4,Q8VEK3,Q924H7,Q9CSU0,Q9D0U6,P59114,Q5U4C3,Q9ESU6,A2AQ19,Q5XJE5	E9QNN1,G3X9Z4,O09000,O70133,O88291,P35689,P60003,P62915,P63271,Q3TLD5,Q62018,Q6DID3,Q6NXI6,Q6ZQL4,Q8CJG0,Q8CJG1,Q8JZM7,Q8K2T8,Q8R5A0,Q8VDP4,Q8VDS4,Q8VEK3,Q8VID5,Q91WG4,Q924H7,Q9CQE8,Q9CSU0,Q9CWR2,Q9D479,Q9ER73,Q9D0U6,P70424,Q68FG3,P59114,Q5U4C3,Q9ESU6,A2AQ19,Q5XJE5,Q7TSH6,Q8VC34	1.43619e-05	0.000668806	0.6
GO:0030880	RNA polymerase complex	C	44	91	2819	10315	0.0156084	0.0088221	over	Q05BP7,P33609,P33610,P33611,P08775,P60898,P61219,P62488,P62876,Q9D7M8,Q9D483,P10711,P61216,P62915,Q3THK3,Q62311,Q8C092,Q8K0H5,Q8VE65,Q8VI33,Q99PM3,Q9D0D5,Q9D902,Q9EQH4,Q9R1C0,Q8R0A0,P51949,Q03147,Q61458,P70700,Q78WZ7,A2AQ19,Q5XJE5,Q62018,Q8JZM7,Q8K2T8,Q9ERF3,A2AWT3,Q5DU02,Q80YV3,Q8BU36,Q91WQ5,Q9JIX0,Q8BKF1	Q05BP7,Q80TE0,O70422,Q8VD76,Q9JIB4,P20664,P33609,P33610,P33611,O08740,P08775,P60898,P61219,P62488,P62876,P97760,Q63871,Q6P6I6,Q80UW8,Q8CFI7,Q923G2,Q9D7M8,B2RXC6,O35427,P52432,P59470,P97304,Q91WD1,Q921X6,Q9CQZ7,Q9CZT4,Q9D2C6,Q9D483,A0A2I3BPN6,B9EJX5,F8VPY2,O08811,P10711,P29037,P49135,P61216,P62915,Q3THK3,Q5HZG4,Q62311,Q80UV9,Q80ZM7,Q8C092,Q8C176,Q8K0H5,Q8K2X8,Q8R2K4,Q8VE65,Q8VI33,Q99JX1,Q99PM3,Q9D…	1.44556e-05	0.00067083	0.483516
GO:0044815	DNA packaging complex	C	52	113	2819	10315	0.0184463	0.0109549	over	O35144,Q5EE38,Q91VL8,P15806,P21981,P27661,P60762,P62806,P68433,Q64523,Q64525,Q80YV3,Q8CHK4,Q8CIG3,Q8R331,Q9CR11,Q9D864,Q9DAT2,Q9JIA7,Q9QZQ8,Q9Z2N8,Q6ZQK0,Q8CG47,Q8K2Z4,O35638,Q61550,Q9CU62,Q9CW03,Q9D3E6,A2BH40,E9Q7E2,O08664,O54941,P97496,Q3TKT4,Q61103,Q61466,Q62280,Q6P9Z1,Q6PDG5,Q6ZPV5,Q8BSQ9,Q921K9,Q99JR8,Q9CXE2,Q9Z0H3,Q80U70,Q3UA16,Q99P69,Q9D083,Q9D0F1,Q5SUQ9	O35144,H7BX60,P70371,Q5EE38,Q91VL8,Q91WC1,Q9QXG9,D3YYT1,O35216,P0C0S6,P10922,P15806,P15864,P21981,P27661,P43274,P43275,P43276,P43277,P60122,P60762,P62806,P68433,Q2VPQ9,Q3B7C1,Q3TEA8,Q3TYA6,Q61667,Q62481,Q64522,Q64523,Q64525,Q7TPQ3,Q80YV3,Q80ZM5,Q8BRB7,Q8BZ21,Q8C0I4,Q8C622,Q8C9X6,Q8CCK0,Q8CGP0,Q8CGP5,Q8CHI8,Q8CHK4,Q8CIG3,Q8R331,Q8R3B7,Q8VEK6,Q922P9,Q9CR11,Q9D864,Q9DAT2,Q9JI44,Q9JIA7,Q9QZQ8,Q9R0Q4,…	1.49495e-05	0.00069135	0.460177
GO:0019222	regulation of metabolic process	P	1051	3516	2819	10315	0.372827	0.340863	over	O08583,Q04692,Q8R3N6,Q04899,Q08639,Q3V3A1,Q9ESU6,A2A483,A2A654,A2A7B5,A2AQ19,A2BH40,A2CG63,B1AR17,B2RWS6,E9PYI1,E9Q1A5,E9Q1P8,F7BJB9,F8VPQ2,O08696,O08992,O09106,O55201,O70126,O88574,O88712,O88895,O88904,O88939,P02340,P06537,P09535,P10639,P11103,P13864,P15066,P15806,P17918,P19426,P23198,P25322,P25916,P30282,P30681,P31266,P35601,P42225,P45481,P46935,P51859,P52927,P56581,P59941,P61202,P61965,P61969,…	O08583,Q04692,Q8R3N6,P70388,Q8BTW8,Q99LM2,Q99ME9,O35495,P49615,P97302,Q04735,Q04899,Q08639,Q3V3A1,Q8BMA5,Q8K0D0,Q8R0K9,Q9ESU6,A0A140LHY5,A0A1I7Q4G8,A0A5F8MQ82,A2A483,A2A485,A2A654,A2A7B5,A2AQ19,A2AQH4,A2BFG8,A2BH40,A2CG63,B1AR17,B1AXD8,B1AY10,B2RUR8,B2RWS6,D2EAC2,D3YXK1,E9PYI1,E9Q1A5,E9Q1P8,E9Q2S7,E9Q3R9,E9Q6A7,E9Q8X5,E9QAG8,F6R9A8,F6ZDS4,F7BJB9,F8VPQ2,J3QK52,O08539,O08580,O08609,O08696,O08750,O0…	1.59213e-05	0.000733754	0.298919
GO:0098687	chromosomal region	C	114	297	2819	10315	0.0404399	0.028793	over	E9QAS9,O08901,O35638,O70126,O70201,P23198,P83917,Q01320,Q07832,Q14AI0,Q5SVQ0,Q61164,Q61550,Q6RT24,Q8CG47,Q922H9,Q922S8,Q924W5,Q9CW03,Q9CZJ6,Q9D0F1,Q9DB96,A0A087WNW8,E9Q7E2,O54941,P35761,P49452,P53351,P62915,P97477,P97496,Q3TKT4,Q3UA16,Q3UFS4,Q60520,Q61466,Q61686,Q6PDG5,Q6ZQK0,Q7TME2,Q80TG1,Q8BHK9,Q8BIG4,Q8BMS9,Q8BSQ9,Q8C263,Q8CHK4,Q8K327,Q8VEK3,Q99JR8,Q99P69,Q9CPV1,Q9CU62,Q9D083,Q9D4J7,Q9D9Z1,Q9J…	Q8K305,Q9CPV5,Q9CY25,Q9CYC5,E9PVX6,E9Q3P4,E9QAS9,F6ZDS4,O08901,O35216,O35613,O35638,O54784,O54864,O70126,O70201,O88508,P23198,P27790,P35922,P59328,P62715,P63330,P83917,Q01320,Q07832,Q14AI0,Q3TJM4,Q3TQI7,Q3TQQ9,Q5SVQ0,Q60848,Q60996,Q61164,Q61550,Q6PD03,Q6PG16,Q6RT24,Q76MZ3,Q7TSY8,Q80WQ8,Q8BHX3,Q8CG46,Q8CG47,Q8K245,Q920F6,Q922H9,Q922S8,Q924W5,Q9CW03,Q9CXH7,Q9CZJ6,Q9D0F1,Q9D720,Q9DB96,Q9EQQ0,Q9WU62,…	1.73267e-05	0.000795777	0.383838
GO:0080090	regulation of primary metabolic process	P	903	2990	2819	10315	0.320326	0.289869	over	O08583,Q04692,Q8R3N6,Q04899,Q08639,Q3V3A1,Q9ESU6,A2A483,A2A654,A2A7B5,A2AQ19,A2BH40,A2CG63,B1AR17,B2RWS6,E9PYI1,E9Q1A5,E9Q1P8,F7BJB9,F8VPQ2,O08696,O08992,O09106,O55201,O70126,O88574,O88712,O88895,O88904,O88939,P02340,P06537,P09535,P10639,P11103,P13864,P15066,P15806,P17918,P19426,P23198,P25322,P25916,P30282,P30681,P31266,P35601,P42225,P45481,P46935,P51859,P52927,P56581,P59941,P61202,P61965,P61969,…	O08583,Q04692,Q8R3N6,P70388,Q8BTW8,Q99LM2,Q99ME9,O35495,P49615,P97302,Q04735,Q04899,Q08639,Q3V3A1,Q8BMA5,Q8K0D0,Q8R0K9,Q9ESU6,A0A140LHY5,A0A1I7Q4G8,A0A5F8MQ82,A2A483,A2A485,A2A654,A2A7B5,A2AQ19,A2AQH4,A2BFG8,A2BH40,A2CG63,B1AR17,B1AXD8,B1AY10,B2RUR8,B2RWS6,D2EAC2,D3YXK1,E9PYI1,E9Q1A5,E9Q1P8,E9Q2S7,E9Q3R9,E9Q6A7,E9Q8X5,E9QAG8,F6R9A8,F6ZDS4,F7BJB9,F8VPQ2,J3QK52,O08539,O08580,O08609,O08696,O08750,O0…	1.78674e-05	0.000817799	0.302007
GO:1902806	regulation of cell cycle G1/S phase transition	P	61	139	2819	10315	0.0216389	0.0134755	over	P02340,P39689,Q60953,Q62176,P25322,Q62193,Q924H7,A2A432,P07742,P10107,P28352,P31750,P45481,P97857,Q01279,Q05CL8,Q08639,Q3TCH7,Q60988,Q62167,Q8K3A9,Q91W82,Q922V4,Q9EST5,Q9DCM7,Q01721,Q91YR5,O35129,Q61188,Q8JZM7,Q8K2T8,A2BH40,E9Q7E2,O08664,O54941,P15806,P46414,P51949,P61290,P70444,P97371,P97372,P97496,Q03147,Q3TKT4,Q60772,Q61103,Q61458,Q61466,Q6P9Z1,Q6PDG5,Q8BSQ9,Q921K9,Q99JR8,Q9CS74,Q9CXE2,Q9Z0H3,…	O88843,P02340,P23804,P29594,P39689,P61255,Q60953,Q60996,Q62176,Q8BJS8,P25322,P97313,Q3TQF0,Q62193,Q6Y7W8,Q6ZWY3,Q80UP3,Q8K1J5,Q91XB0,Q924H7,A2A432,O70200,P07742,P10107,P11157,P26043,P28352,P30280,P31750,P45481,P97857,Q01279,Q05CL8,Q08639,Q3TCH7,Q3UG20,Q569L8,Q60988,Q62167,Q62371,Q6NZJ6,Q80UK7,Q8BUV6,Q8BWY4,Q8K3A9,Q8K4Q0,Q8QZX5,Q91W82,Q922V4,Q99NH0,Q9CPR4,Q9EST5,Q9QXK7,Q9Z0F8,Q9Z1B3,Q9DCM7,O08586,…	1.80303e-05	0.00082244	0.438849
GO:0008174	mRNA methyltransferase activity	F	10	11	2819	10315	0.00354736	0.00106641	over	Q3UIK4,Q8C3P7,Q8C6B0,Q9CQG2,Q9D0L8,Q9DBC3,P59114,Q3UFY8,Q80XC2,Q1HFZ0	Q3UIK4,Q8C3P7,Q8C6B0,Q9CQG2,Q9D0L8,Q9DBC3,P59114,Q3UFY8,Q80XC2,Q1HFZ0,A2AUU0	1.9008e-05	0.000858249	0.909091
GO:0071564	npBAF complex	C	10	11	2819	10315	0.00354736	0.00106641	over	A2BH40,O54941,P97496,Q3TKT4,Q61466,Q62280,Q6P9Z1,Q6PDG5,Q9Z0H3,Q9Z2N8	A2BH40,O54941,P97496,Q3TKT4,Q61466,Q62280,Q6P9Z1,Q6PDG5,Q9D8M7,Q9Z0H3,Q9Z2N8	1.9008e-05	0.000858249	0.909091
GO:0005742	mitochondrial outer membrane translocase complex	C	10	11	2819	10315	0.00354736	0.00106641	over	A0A6I8MWZ8,O88441,P47802,Q5U458,Q8BGH2,B1AXP6,Q9CPQ3,Q9CZR3,Q9DCC8,Q9QYA2	A0A6I8MWZ8,D3YTP3,O88441,P47802,Q5U458,Q8BGH2,B1AXP6,Q9CPQ3,Q9CZR3,Q9DCC8,Q9QYA2	1.9008e-05	0.000858249	0.909091
GO:1902680	positive regulation of RNA biosynthetic process	P	308	927	2819	10315	0.109259	0.0898691	over	P31266,F8VPZ5,O08583,O55201,O88874,P11103,P63271,Q5SVQ0,Q6DID3,Q8BKT7,Q8R3N6,Q9Z1N5,A2A483,A2ABV5,P70662,Q14AX6,Q3THK3,Q3UYV9,Q5XJE5,Q62383,Q69ZA1,Q7TN02,Q80YQ2,Q8JZM7,Q8VCD5,Q921D4,Q924H2,Q99K74,Q9CQ39,Q9CQ49,Q9D7W5,Q9DB40,Q9ESU6,Q9R0X0,P02340,A2AGH6,A2AWT3,A2BH40,B1AR17,B2RWS6,E9PWW9,E9Q5C9,O08696,O09106,O55222,O70421,O70494,O88291,O89090,P08226,P09803,P10711,P15208,P15806,P17125,P23475,P28704,…	O08609,Q61069,Q64705,Q8CGY8,P70365,Q8BKJ9,P31266,Q01705,Q0VBL3,F8VPZ5,O08583,O55201,O88874,P11103,P63271,Q5SVQ0,Q6DID3,Q7TQK0,Q8BKT7,Q8R3N6,Q9QWV9,Q9Z1N5,A2A483,A2A485,A2ABV5,E9Q9M8,O08856,P31938,P70662,P98078,Q02248,Q14AX6,Q3THK3,Q3UYV9,Q5BU09,Q5XJE5,Q62276,Q62383,Q69Z61,Q69ZA1,Q6PGF3,Q7TN02,Q80YQ2,Q8C1S0,Q8JZM7,Q8VCB2,Q8VCD5,Q8VCS6,Q920D3,Q921D4,Q924H2,Q925J9,Q99J95,Q99K74,Q9CQ39,Q9CQ49,Q9CQA5,…	1.94618e-05	0.00087578	0.332255
GO:0098796	membrane protein complex	C	245	718	2819	10315	0.0869103	0.0696074	over	Q9CYN9,Q9DB20,Q9DCX2,P56382,P56480,Q03265,Q91VR2,Q9D3D9,P03930,P56135,P56383,P97450,Q06185,Q9CPQ8,Q9CQQ7,A0A6I8MWZ8,O88441,P47802,Q5U458,Q8BGH2,Q78YY6,Q9CQV1,Q9CQV7,Q8BH35,Q8K182,B1AXP6,Q9CPQ3,Q9CZR3,Q9DCC8,Q9QYA2,Q8CCM6,Q9D880,Q9WTQ8,Q9Z0V7,Q9Z0V8,Q3ULF4,Q8JZQ2,Q920A7,O09111,P03888,P03893,P03899,P03911,P03921,P0DN34,P52503,Q3UIU2,Q62425,Q7TMF3,Q8BK30,Q8K3J1,Q91VD9,Q91WD5,Q91YT0,Q99LC3,Q99LY9,Q9C…	P15920,P51863,P63082,Q9CYN9,Q9JHF5,Q9Z1G4,P50516,P50518,P57746,P62814,Q8BVE3,Q9CR51,Q9D1K2,Q9Z1G3,Q9DB20,Q9DCX2,P56382,P56480,Q03265,Q91VR2,Q9D3D9,P03930,P56135,P56383,P97450,Q06185,Q9CPQ8,Q9CQQ7,Q5M9N4,Q64323,Q9D1C3,Q9QYT7,Q3U1V6,Q61187,Q6KAU4,Q78HU3,Q8BH48,Q8CHS8,Q8R0J7,Q8R105,Q9D1C8,Q91XD6,Q9CQ80,Q9CZ28,P0C0A3,Q8BJF9,Q8R1T1,Q921W0,Q99LU0,Q9CQ10,Q9CQD4,Q9D7F7,Q9D8B3,Q9DB34,Q3TBV3,Q8BNI4,Q99J56,…	1.98173e-05	0.000888786	0.341226
GO:0140097	catalytic activity, acting on DNA	F	75	180	2819	10315	0.0266052	0.0174503	over	Q61216,Q80YR6,Q8C163,Q08297,P17918,O70133,P11031,P23475,P27641,P49717,P97311,Q61881,Q62167,Q80YD1,Q8K2I9,Q9CXF7,P0CG15,P35601,Q6NXW6,O35144,P97499,Q9ESX5,J3QNW0,P13864,P33609,P33611,P52431,Q05BB8,Q8K409,Q9JKP8,P28352,P52927,Q9D842,P37913,P97386,Q01320,Q04750,P56542,Q9D7J6,P56581,A2A654,E9QAE3,F8VPZ5,P43247,P54276,Q03147,Q04692,Q3TKT4,Q60972,Q91ZW3,Q6P8M1,Q91ZJ0,P70270,Q61687,Q8BHK9,Q8BJ37,P39749,…	O08600,P17225,Q61216,Q80YR6,Q8C163,Q9QZD4,Q08297,P17918,Q99P21,O08760,Q6P5C5,O35980,O08811,O09053,O70133,P11031,P23475,P27641,P49717,P60122,P97311,P97855,Q09XV5,Q0VGM9,Q5SXJ3,Q61881,Q62167,Q6AXC6,Q6NVF4,Q80YD1,Q8CIW5,Q8K2I9,Q8VHK9,Q8VID5,Q99PU8,Q9CXF7,Q9WTM5,Q9Z129,P0CG15,P35601,Q6NXW6,Q8R323,Q9D0F6,Q9WUK4,O35144,P70371,P97499,Q9ESX5,Q9R0Q7,J3QNW0,O88508,P13864,G4V4Z1,P33609,P33611,P52431,P54099,…	1.99444e-05	0.000891493	0.416667
GO:0006367	transcription initiation from RNA polymerase II promoter	P	41	84	2819	10315	0.0145442	0.00814348	over	Q9D0D5,P62915,P63158,P02340,A2ABV5,P61216,Q62311,Q7TN02,Q80YQ2,Q8C092,Q8K0H5,Q8R0A0,Q8VCD5,Q8VE65,Q8VI33,Q91WV0,Q921D4,Q924H2,Q99K74,Q99PM3,Q9CQ39,Q9D7W5,Q9DB40,Q9EQH4,Q9R0X0,Q9R1C0,A2AGH6,F8VPZ5,P11031,Q8R331,Q9Z1E3,P60898,P62488,P62869,P83940,Q03147,Q3THK3,Q61458,Q8CB77,Q9D7M8,Q9D902	Q9D0D5,P62915,Q69Z61,P63158,Q7TT18,P02340,P62334,Q01147,Q6ZQ38,A0A2I3BPN6,A2ABV5,B9EJX5,F8VPY2,P29037,P61216,Q5HZG4,Q62276,Q62311,Q6PGF3,Q7TN02,Q80UV9,Q80YQ2,Q80ZM7,Q8C092,Q8C176,Q8C1S0,Q8K0H5,Q8R0A0,Q8R2K4,Q8VCB2,Q8VCD5,Q8VCS6,Q8VE65,Q8VI33,Q91WV0,Q920D3,Q921D4,Q924H2,Q925J9,Q99JX1,Q99K74,Q99PM3,Q9CQ39,Q9CQA5,Q9CQI9,Q9CXU0,Q9CXU1,Q9CZ82,Q9CZB6,Q9D7W5,Q9D8C6,Q9DB40,Q9DB91,Q9EQH4,Q9R0X0,Q9R1C0,A2A…	2.11161e-05	0.000940721	0.488095
GO:1903508	positive regulation of nucleic acid-templated transcription	P	307	925	2819	10315	0.108904	0.0896752	over	P31266,F8VPZ5,O08583,O55201,O88874,P11103,P63271,Q5SVQ0,Q6DID3,Q8BKT7,Q8R3N6,Q9Z1N5,A2A483,A2ABV5,P70662,Q14AX6,Q3THK3,Q3UYV9,Q5XJE5,Q62383,Q69ZA1,Q7TN02,Q80YQ2,Q8JZM7,Q8VCD5,Q921D4,Q924H2,Q99K74,Q9CQ39,Q9CQ49,Q9D7W5,Q9DB40,Q9ESU6,Q9R0X0,P02340,A2AGH6,A2AWT3,A2BH40,B1AR17,B2RWS6,E9PWW9,E9Q5C9,O08696,O09106,O55222,O70421,O70494,O88291,O89090,P08226,P09803,P10711,P15208,P15806,P17125,P23475,P28704,…	O08609,Q61069,Q64705,Q8CGY8,P70365,Q8BKJ9,P31266,Q01705,Q0VBL3,F8VPZ5,O08583,O55201,O88874,P11103,P63271,Q5SVQ0,Q6DID3,Q7TQK0,Q8BKT7,Q8R3N6,Q9QWV9,Q9Z1N5,A2A483,A2A485,A2ABV5,E9Q9M8,O08856,P31938,P70662,P98078,Q02248,Q14AX6,Q3THK3,Q3UYV9,Q5BU09,Q5XJE5,Q62276,Q62383,Q69Z61,Q69ZA1,Q6PGF3,Q7TN02,Q80YQ2,Q8C1S0,Q8JZM7,Q8VCB2,Q8VCD5,Q8VCS6,Q920D3,Q921D4,Q924H2,Q925J9,Q99J95,Q99K74,Q9CQ39,Q9CQ49,Q9CQA5,…	2.21582e-05	0.000980612	0.331892
GO:0045893	positive regulation of transcription, DNA-templated	P	307	925	2819	10315	0.108904	0.0896752	over	P31266,F8VPZ5,O08583,O55201,O88874,P11103,P63271,Q5SVQ0,Q6DID3,Q8BKT7,Q8R3N6,Q9Z1N5,A2A483,A2ABV5,P70662,Q14AX6,Q3THK3,Q3UYV9,Q5XJE5,Q62383,Q69ZA1,Q7TN02,Q80YQ2,Q8JZM7,Q8VCD5,Q921D4,Q924H2,Q99K74,Q9CQ39,Q9CQ49,Q9D7W5,Q9DB40,Q9ESU6,Q9R0X0,P02340,P25976,Q08288,Q6ZQL4,Q7TNV0,Q7TPV4,Q91ZW3,Q99NB9,Q9D864,Q9WTI7,Q9Z277,A2A654,A2A7B5,A2AGH6,A2AMM0,A2CG63,B2RWS6,E9Q1A5,E9Q7E2,E9Q8T2,E9QNN1,F8VPQ2,O08530,…	O08609,Q61069,Q64705,Q8CGY8,P70365,Q8BKJ9,P31266,Q01705,Q0VBL3,F8VPZ5,O08583,O55201,O88874,P11103,P63271,Q5SVQ0,Q6DID3,Q7TQK0,Q8BKT7,Q8R3N6,Q9QWV9,Q9Z1N5,A2A483,A2A485,A2ABV5,E9Q9M8,O08856,P31938,P70662,P98078,Q02248,Q14AX6,Q3THK3,Q3UYV9,Q5BU09,Q5XJE5,Q62276,Q62383,Q69Z61,Q69ZA1,Q6PGF3,Q7TN02,Q80YQ2,Q8C1S0,Q8JZM7,Q8VCB2,Q8VCD5,Q8VCS6,Q920D3,Q921D4,Q924H2,Q925J9,Q99J95,Q99K74,Q9CQ39,Q9CQ49,Q9CQA5,…	2.21582e-05	0.000980612	0.331892
GO:1905818	regulation of chromosome separation	P	45	95	2819	10315	0.0159631	0.00920989	over	P49025,Q9JJ11,Q9Z1S0,O08901,O70201,P35761,Q07832,Q3UA06,Q3UA16,Q6RT24,Q8C3Y4,Q99JN2,Q99P69,Q9D083,Q9D0F1,Q9JJ66,Q9JMD0,Q9WVA3,Q9Z1M8,A2BH40,E9Q7E2,O08664,O54941,P97496,Q3TKT4,Q61103,Q61466,Q6P9Z1,Q6PDG5,Q8BSQ9,Q921K9,Q99JR8,Q9CXE2,Q9Z0H3,Q9Z2N8,Q61550,Q7TSG3,P24860,O70126,E9Q7G0,Q6ZQK0,Q8CG47,Q8K2Z4,O54833,Q60737	A2A6Q5,P49025,P53995,Q61315,Q8BZQ7,Q9JJ11,Q9Z1S0,E9Q4Y4,F6ZDS4,O08901,O54692,O70201,P35761,Q07832,Q3UA06,Q3UA16,Q62388,Q6RT24,Q8C3Y4,Q8R060,Q923A2,Q99JN2,Q99P69,Q9CQU5,Q9D083,Q9D0F1,Q9DCX1,Q9EST4,Q9JJ66,Q9JMD0,Q9WTX8,Q9WVA3,Q9Z0R0,Q9Z1B5,Q9Z1M8,A2BH40,E9Q7E2,O08664,O54941,O88665,P58269,P97496,Q3TKT4,Q61103,Q61466,Q6I6G8,Q6P9Z1,Q6PDG5,Q8BGZ4,Q8BSQ9,Q91W96,Q921K9,Q99JR8,Q9CQS5,Q9CXE2,Q9D1C1,Q9D8M7,…	2.24643e-05	0.000982057	0.473684
GO:0045023	G0 to G1 transition	P	18	27	2819	10315	0.00638524	0.00261755	over	A2BH40,E9Q7E2,O08664,O54941,P97496,Q3TKT4,Q61103,Q61466,Q6P9Z1,Q6PDG5,Q8BSQ9,Q921K9,Q99JR8,Q9CXE2,Q9Z0H3,Q9Z2N8,Q8R331,P07742	A2BH40,E9Q7E2,O08664,O54941,O88665,P58269,P97496,Q3TKT4,Q61103,Q61466,Q6P9Z1,Q6PDG5,Q8BSQ9,Q921K9,Q99JR8,Q9CXE2,Q9D8M7,Q9Z0H3,Q9Z2N8,Q3UHC7,Q6PD28,Q8R331,P07742,P29268,Q6PEE3,Q925J9,Q9Z1N2	2.25583e-05	0.000982057	0.666667
GO:0070316	regulation of G0 to G1 transition	P	18	27	2819	10315	0.00638524	0.00261755	over	Q8R331,P07742,A2BH40,E9Q7E2,O08664,O54941,P97496,Q3TKT4,Q61103,Q61466,Q6P9Z1,Q6PDG5,Q8BSQ9,Q921K9,Q99JR8,Q9CXE2,Q9Z0H3,Q9Z2N8	Q3UHC7,Q6PD28,Q8R331,P07742,P29268,Q6PEE3,Q925J9,Q9Z1N2,A2BH40,E9Q7E2,O08664,O54941,O88665,P58269,P97496,Q3TKT4,Q61103,Q61466,Q6P9Z1,Q6PDG5,Q8BSQ9,Q921K9,Q99JR8,Q9CXE2,Q9D8M7,Q9Z0H3,Q9Z2N8	2.25583e-05	0.000982057	0.666667
GO:0000154	rRNA modification	P	18	27	2819	10315	0.00638524	0.00261755	over	Q9CQS2,Q9CRB2,Q9CY66,Q9ESX5,P35550,Q3TL26,Q80WS3,Q8BKW4,Q8JZM0,Q9CZ57,Q9D0D4,Q9DBE9,Q922K7,Q9CQG2,Q9DCL4,Q9CY21,Q8K224,Q99J25	Q3UMQ8,Q9CQS2,Q9CRB2,Q9CY66,Q9ESX5,Q149F1,Q5HZH2,Q8VCZ8,P35550,Q3TL26,Q80WS3,Q8BKW4,Q8JZM0,Q8K1A0,Q9CPY0,Q9CZ57,Q9D0D4,Q9DBE9,Q9DCG9,O35130,Q8K4F6,Q922K7,Q9CQG2,Q9DCL4,Q9CY21,Q8K224,Q99J25	2.25583e-05	0.000982057	0.666667
GO:0016655	oxidoreductase activity, acting on NAD(P)H, quinone or similar compound as acceptor	F	18	27	2819	10315	0.00638524	0.00261755	over	Q9JI75,P47199,P03888,P03893,P03899,P03911,P03921,Q8K3J1,Q91VD9,Q91WD5,Q91YT0,Q99LC3,Q9CQ75,Q9CR61,Q9CXZ1,Q9D6J6,Q9DC70,Q9DCT2	Q64669,Q91VT4,Q9JI75,P47199,P03888,P03893,P03899,P03911,P03921,Q8K3J1,Q91VD9,Q91WD5,Q91YT0,Q99LC3,Q9CQ75,Q9CR61,Q9CXZ1,Q9D6J6,Q9DC70,Q9DCT2,Q8K354,P48758,P70694,Q8BUE4,Q8VC28,Q91X52,Q99LB2	2.25583e-05	0.000982057	0.666667
GO:0055029	nuclear DNA-directed RNA polymerase complex	C	42	87	2819	10315	0.0148989	0.00843432	over	P33609,P33610,P33611,P08775,P60898,P61219,P62488,P62876,Q9D7M8,Q9D483,P10711,P61216,P62915,Q3THK3,Q62311,Q8C092,Q8K0H5,Q8VE65,Q8VI33,Q99PM3,Q9D0D5,Q9D902,Q9EQH4,Q9R1C0,Q8R0A0,P51949,Q03147,Q61458,P70700,Q78WZ7,A2AQ19,Q5XJE5,Q62018,Q8JZM7,Q8K2T8,Q9ERF3,A2AWT3,Q5DU02,Q80YV3,Q8BU36,Q91WQ5,Q9JIX0	O70422,Q8VD76,Q9JIB4,P20664,P33609,P33610,P33611,O08740,P08775,P60898,P61219,P62488,P62876,P97760,Q63871,Q6P6I6,Q80UW8,Q8CFI7,Q923G2,Q9D7M8,B2RXC6,O35427,P52432,P59470,P97304,Q91WD1,Q921X6,Q9CQZ7,Q9CZT4,Q9D2C6,Q9D483,A0A2I3BPN6,B9EJX5,F8VPY2,O08811,P10711,P29037,P49135,P61216,P62915,Q3THK3,Q5HZG4,Q62311,Q80UV9,Q80ZM7,Q8C092,Q8C176,Q8K0H5,Q8K2X8,Q8R2K4,Q8VE65,Q8VI33,Q99JX1,Q99PM3,Q9D0D5,Q9D902,Q9E…	2.35803e-05	0.00102322	0.482759
GO:0009891	positive regulation of biosynthetic process	P	382	1179	2819	10315	0.135509	0.1143	over	P31266,B2RWS6,P15208,Q80U63,Q61586,Q8CHK4,Q8JZR0,Q9DA75,Q61937,Q91XC0,P10107,O70126,P27641,Q5EE38,Q8VDG3,Q9ESX5,Q9JLV6,F8VPZ5,O08583,O55201,O88874,P11103,P63271,Q5SVQ0,Q6DID3,Q8BKT7,Q8R3N6,Q9Z1N5,Q8R3B1,Q8VDD5,P05622,P17125,P19221,Q61247,Q8CG19,Q91YI4,Q9QXV1,A2A483,A2ABV5,P70662,Q14AX6,Q3THK3,Q3UYV9,Q5XJE5,Q62383,Q69ZA1,Q7TN02,Q80YQ2,Q8JZM7,Q8VCD5,Q921D4,Q924H2,Q99K74,Q9CQ39,Q9CQ49,Q9D7W5,Q9DB40,…	O08609,Q61069,Q64705,Q8CGY8,P70365,Q8BKJ9,P31266,Q01705,Q0VBL3,P62774,B2RWS6,P15208,P09671,Q80U63,P35951,Q3TP92,Q3UJ81,Q60714,Q61009,Q61586,Q8CHK4,Q8JZR0,Q924A0,Q9DA75,Q9Z2A7,P32020,Q60614,Q02248,Q8BHA9,Q61937,Q91XC0,P10107,P47713,Q05769,Q9WTU6,H7BX60,O54992,O70126,P11983,P27641,P42932,P63085,P80313,P80314,P80315,P80316,P80317,P80318,Q5EE38,Q62388,Q63844,Q6PFX9,Q80Y86,Q8BJA3,Q8CE90,Q8CHQ0,Q8VDG3,…	2.46556e-05	0.00106641	0.324003
GO:0009117	nucleotide metabolic process	P	137	371	2819	10315	0.0485988	0.035967	over	Q99NB1,Q9QXG4,P35486,P63030,Q60932,Q8BKZ9,Q8BMF4,Q9D023,Q9D051,A2ATU0,O08528,O70250,P06802,P15327,P17710,P17751,P53657,Q60597,Q9D2G2,Q9WUM5,Q9Z2I8,Q9Z2I9,B2RWS6,O88939,Q3UDF0,P28650,P24547,Q5SUR0,Q3THK7,Q6VVW5,Q9WV85,Q00519,P70453,Q60710,Q6DYE8,B2RQC6,O35435,P97930,Q9D020,Q61586,P56480,Q03265,Q6P8I6,Q9QXX4,P70349,Q80ZV0,P07742,Q91W63,Q99KQ4,Q9EPA7,Q01237,Q8BHC4,P56382,P56383,Q91VR2,Q9CPQ8,Q9CQQ7,…	P19096,Q3UJQ2,Q3UKE7,Q5SWU9,Q8BWT1,Q8JZK9,Q91V92,Q9CZU6,Q8BWT5,Q8QZT1,Q8VDG5,Q99J39,Q99NB1,Q9QXG4,O08749,P35486,P35487,P63030,Q60932,Q8BKZ9,Q8BMF4,Q9D023,Q9D051,A0A0U1RPT5,A0A1D5RLD8,A2ATU0,B0QZL1,O08528,O70250,P05063,P05064,P06745,P06802,P09041,P09411,P12382,P15327,P16858,P17182,P17183,P17710,P17751,P21550,P47857,P52480,P53657,P70265,Q60597,Q64467,Q8BZA9,Q8VDL4,Q9DBJ1,Q9WUA3,Q9Z0M5,S4R1W1,Q9D2G2…	2.53095e-05	0.00109117	0.369272
GO:0051983	regulation of chromosome segregation	P	51	112	2819	10315	0.0180915	0.010858	over	P49025,Q9JJ11,Q9Z1S0,O08901,O70201,P35761,Q07832,Q3UA06,Q3UA16,Q6RT24,Q8C3Y4,Q99JN2,Q99P69,Q9D083,Q9D0F1,Q9JJ66,Q9JMD0,Q9WVA3,Q9Z1M8,A2BH40,E9Q7E2,O08664,O54941,P97496,Q3TKT4,Q61103,Q61466,Q6P9Z1,Q6PDG5,Q8BSQ9,Q921K9,Q99JR8,Q9CXE2,Q9Z0H3,Q9Z2N8,Q61550,Q7TSG3,E9Q7G0,Q6ZQK0,Q8CG47,Q8K2Z4,Q924W5,P24860,O70126,P11440,Q8CHK4,Q923E4,Q8VEK3,O54833,Q60737,Q922S8	A2A6Q5,P49025,P53995,Q61315,Q8BZQ7,Q9JJ11,Q9Z1S0,E9Q4Y4,F6ZDS4,O08901,O54692,O70201,P35761,Q07832,Q3UA06,Q3UA16,Q62388,Q6RT24,Q8C3Y4,Q8R060,Q923A2,Q99JN2,Q99P69,Q9CQU5,Q9D083,Q9D0F1,Q9DCX1,Q9EST4,Q9JJ66,Q9JMD0,Q9WTX8,Q9WVA3,Q9Z0R0,Q9Z1B5,Q9Z1M8,A2BH40,E9Q7E2,O08664,O54941,O88665,P58269,P97496,Q3TKT4,Q61103,Q61466,Q6I6G8,Q6P9Z1,Q6PDG5,Q8BGZ4,Q8BSQ9,Q91W96,Q921K9,Q99JR8,Q9CQS5,Q9CXE2,Q9D1C1,Q9D8M7,…	2.57018e-05	0.00110452	0.455357
GO:0006099	tricarboxylic acid cycle	P	21	34	2819	10315	0.00744945	0.00329617	over	A2ATU0,B2RXT3,O88844,P14152,P28271,P35486,Q5HZJ8,Q60597,Q811J3,Q8BMF4,Q8K2B3,Q9CQA3,Q9CQX8,Q9CXV1,Q9CXZ1,Q9CZB0,Q9D051,Q9D2G2,Q9WUM5,Q9Z2I8,Q9Z2I9	A0A0N4SWD1,A2ATU0,B2RXT3,O88844,P08249,P14152,P28271,P35486,P35487,P54071,P70404,P97807,Q3TS02,Q5HZJ8,Q60597,Q811J3,Q8BMF4,Q8C6I2,Q8K2B3,Q91V92,Q91VA7,Q99KI0,Q9CQA3,Q9CQX8,Q9CXV1,Q9CXZ1,Q9CZB0,Q9CZU6,Q9D051,Q9D2G2,Q9D6R2,Q9WUM5,Q9Z2I8,Q9Z2I9	2.66539e-05	0.00114176	0.617647
GO:0043144	sno(s)RNA processing	P	11	13	2819	10315	0.00390209	0.0012603	over	P35550,Q05CL8,Q80WS3,Q8VDG3,Q9ESX5,P56960,Q7TQK4,Q8BTW3,Q8VBV3,Q921I9,Q9CRA8	P35550,Q05CL8,Q80WS3,Q8VDG3,Q9ESX5,Q14B01,P56960,Q68ED3,Q7TQK4,Q8BTW3,Q8VBV3,Q921I9,Q9CRA8	2.75095e-05	0.00117091	0.846154
GO:0046933	proton-transporting ATP synthase activity, rotational mechanism	F	11	13	2819	10315	0.00390209	0.0012603	over	P56135,P56382,P56480,P97450,Q03265,Q06185,Q91VR2,Q9CQQ7,Q9D3D9,Q9DB20,Q9DCX2	P00848,P50516,P56135,P56382,P56480,P97450,Q03265,Q06185,Q91VR2,Q9CQQ7,Q9D3D9,Q9DB20,Q9DCX2	2.75095e-05	0.00117091	0.846154
GO:0031323	regulation of cellular metabolic process	P	929	3090	2819	10315	0.329549	0.299564	over	O08583,Q04692,Q8R3N6,Q04899,Q08639,Q3V3A1,Q9ESU6,A2A483,A2A654,A2A7B5,A2AQ19,A2BH40,A2CG63,B1AR17,B2RWS6,E9PYI1,E9Q1A5,E9Q1P8,F7BJB9,F8VPQ2,O08696,O08992,O09106,O55201,O70126,O88574,O88712,O88895,O88904,O88939,P02340,P06537,P09535,P10639,P11103,P13864,P15066,P15806,P17918,P19426,P23198,P25322,P25916,P30282,P30681,P31266,P35601,P42225,P45481,P46935,P51859,P52927,P56581,P59941,P61202,P61965,P61969,…	O08583,Q04692,Q8R3N6,P70388,Q8BTW8,Q99LM2,Q99ME9,O35495,P49615,P97302,Q04735,Q04899,Q08639,Q3V3A1,Q8BMA5,Q8K0D0,Q8R0K9,Q9ESU6,A0A140LHY5,A0A1I7Q4G8,A0A5F8MQ82,A2A483,A2A485,A2A654,A2A7B5,A2AQ19,A2AQH4,A2BFG8,A2BH40,A2CG63,B1AR17,B1AXD8,B1AY10,B2RUR8,B2RWS6,D2EAC2,D3YXK1,E9PYI1,E9Q1A5,E9Q1P8,E9Q2S7,E9Q3R9,E9Q6A7,E9Q8X5,E9QAG8,F6R9A8,F6ZDS4,F7BJB9,F8VPQ2,J3QK52,O08539,O08580,O08609,O08696,O08750,O0…	2.7635e-05	0.00117251	0.300647
GO:0000381	regulation of alternative mRNA splicing, via spliceosome	P	26	46	2819	10315	0.00922313	0.00445952	over	B2RY56,G5E924,O55128,O88939,P28659,P61327,P62996,Q3TNH5,Q3TWW8,Q3UEB3,Q3UKJ7,Q3UQS8,Q501J6,Q569Z6,Q60749,Q61656,Q62093,Q6PHZ5,Q8R081,Q8VEK3,Q91YE7,Q99M28,Q9CWZ3,Q9ER69,Q9WV02,Q9WVR4	B2RY56,E9Q5K9,G5E924,O55128,O88939,P10085,P17225,P28659,P35922,P52912,P61327,P62996,Q0VBL3,Q3TNH5,Q3TWW8,Q3UEB3,Q3UKJ7,Q3UQS8,Q501J6,Q569Z6,Q5NCR9,Q60749,Q61214,Q61584,Q61656,Q62093,Q6PHZ5,Q7TSY6,Q8BP71,Q8C181,Q8C7Q4,Q8CIN6,Q8R081,Q8VEK3,Q8VIG1,Q91VC3,Q91VM5,Q91YE7,Q99M28,Q9CQT2,Q9CWZ3,Q9ER69,Q9R226,Q9WV02,Q9WVR4,Q9Z0H4	2.79616e-05	0.00118262	0.565217
GO:0006753	nucleoside phosphate metabolic process	P	138	375	2819	10315	0.0489535	0.0363548	over	Q99NB1,Q9QXG4,P35486,P63030,Q60932,Q8BKZ9,Q8BMF4,Q9D023,Q9D051,A2ATU0,O08528,O70250,P06802,P15327,P17710,P17751,P53657,Q60597,Q9D2G2,Q9WUM5,Q9Z2I8,Q9Z2I9,B2RWS6,O88939,Q3UDF0,P28650,P24547,Q5SUR0,Q3THK7,Q6VVW5,Q9WV85,Q00519,P70453,Q60710,Q6DYE8,B2RQC6,O35435,P97930,Q9D020,Q61586,P56480,Q03265,Q6P8I6,Q9QXX4,P70349,P07742,Q8VCF1,Q80ZV0,Q91W63,Q99KQ4,Q9EPA7,Q01237,Q8BHC4,P56382,P56383,Q91VR2,Q9CPQ8,…	P19096,Q3UJQ2,Q3UKE7,Q5SWU9,Q8BWT1,Q8JZK9,Q91V92,Q9CZU6,Q8BWT5,Q8QZT1,Q8VDG5,Q99J39,Q99NB1,Q9QXG4,O08749,P35486,P35487,P63030,Q60932,Q8BKZ9,Q8BMF4,Q9D023,Q9D051,A0A0U1RPT5,A0A1D5RLD8,A2ATU0,B0QZL1,O08528,O70250,P05063,P05064,P06745,P06802,P09041,P09411,P12382,P15327,P16858,P17182,P17183,P17710,P17751,P21550,P47857,P52480,P53657,P70265,Q60597,Q64467,Q8BZA9,Q8VDL4,Q9DBJ1,Q9WUA3,Q9Z0M5,S4R1W1,Q9D2G2…	2.87818e-05	0.00121347	0.368
GO:0031326	regulation of cellular biosynthetic process	P	641	2075	2819	10315	0.227386	0.201163	over	Q04899,Q08639,Q3V3A1,Q9ESU6,A2A483,A2A654,A2A7B5,A2AQ19,A2BH40,A2CG63,B1AR17,B2RWS6,E9PYI1,E9Q1A5,E9Q1P8,F7BJB9,F8VPQ2,O08696,O08992,O09106,O55201,O70126,O88574,O88712,O88895,O88904,O88939,P02340,P06537,P09535,P10639,P11103,P13864,P15066,P15806,P17918,P19426,P23198,P25322,P25916,P30282,P30681,P31266,P35601,P42225,P45481,P46935,P51859,P52927,P56581,P59941,P61202,P61965,P61969,P61979,P63002,P63101,…	O35495,P49615,P97302,Q04735,Q04899,Q08639,Q3V3A1,Q8BMA5,Q8K0D0,Q8R0K9,Q9ESU6,A0A140LHY5,A0A1I7Q4G8,A0A5F8MQ82,A2A483,A2A485,A2A654,A2A7B5,A2AQ19,A2AQH4,A2BFG8,A2BH40,A2CG63,B1AR17,B1AXD8,B1AY10,B2RUR8,B2RWS6,D2EAC2,D3YXK1,E9PYI1,E9Q1A5,E9Q1P8,E9Q2S7,E9Q3R9,E9Q6A7,E9Q8X5,E9QAG8,F6R9A8,F6ZDS4,F7BJB9,F8VPQ2,J3QK52,O08539,O08580,O08609,O08696,O08750,O08789,O08992,O09106,O09126,O35126,O35185,O35295,O3…	3.02002e-05	0.00126926	0.308916
GO:0000082	G1/S transition of mitotic cell cycle	P	72	173	2819	10315	0.025541	0.0167717	over	Q04899,Q08639,Q3V3A1,Q9ESU6,P02340,P39689,Q60953,Q62176,P25322,Q62193,Q924H7,A2A432,P07742,P10107,P28352,P31750,P45481,P97857,Q01279,Q05CL8,Q3TCH7,Q60988,Q62167,Q8K3A9,Q91W82,Q922V4,Q9EST5,Q9DCM7,A2BH40,E9Q7E2,O08664,O54941,P15806,P46414,P51949,P61290,P70444,P97371,P97372,P97496,Q03147,Q3TKT4,Q60772,Q61103,Q61458,Q61466,Q6P9Z1,Q6PDG5,Q8BSQ9,Q921K9,Q99JR8,Q9CS74,Q9CXE2,Q9Z0H3,Q9Z2N8,Q5DTG8,Q61188,…	O35495,P49615,P97302,Q04735,Q04899,Q08639,Q3V3A1,Q8BMA5,Q8K0D0,Q8R0K9,Q9ESU6,O88843,P02340,P23804,P29594,P39689,P61255,Q60953,Q60996,Q62176,Q8BJS8,P25322,P97313,Q3TQF0,Q62193,Q6Y7W8,Q6ZWY3,Q80UP3,Q8K1J5,Q91XB0,Q924H7,P13405,Q62384,A2A432,O70200,P07742,P10107,P11157,P26043,P28352,P30280,P31750,P45481,P97857,Q01279,Q05CL8,Q3TCH7,Q3UG20,Q569L8,Q60988,Q62167,Q62371,Q6NZJ6,Q80UK7,Q8BUV6,Q8BWY4,Q8K3A9,…	3.03692e-05	0.00127237	0.416185
GO:0044417	translocation of molecules into host	P	8	8	2819	10315	0.00283789	0.00077557	over	B1AZI6,O08583,Q5U4D9,Q7TMY4,Q8BKT7,Q8R3N6,Q8VE80,Q9Z1N5	B1AZI6,O08583,Q5U4D9,Q7TMY4,Q8BKT7,Q8R3N6,Q8VE80,Q9Z1N5	3.08936e-05	0.00127436	1
GO:0046784	viral mRNA export from host cell nucleus	P	8	8	2819	10315	0.00283789	0.00077557	over	B1AZI6,O08583,Q5U4D9,Q7TMY4,Q8BKT7,Q8R3N6,Q8VE80,Q9Z1N5	B1AZI6,O08583,Q5U4D9,Q7TMY4,Q8BKT7,Q8R3N6,Q8VE80,Q9Z1N5	3.08936e-05	0.00127436	1
GO:0034475	U4 snRNA 3'-end processing	P	8	8	2819	10315	0.00283789	0.00077557	over	Q7TQK4,Q8BTW3,Q8VBV3,Q921I9,Q9CRA8,Q9D0M0,Q9D753,Q9JHI7	Q7TQK4,Q8BTW3,Q8VBV3,Q921I9,Q9CRA8,Q9D0M0,Q9D753,Q9JHI7	3.08936e-05	0.00127436	1
GO:0015288	porin activity	F	8	8	2819	10315	0.00283789	0.00077557	over	G3UX26,O08734,Q5EBQ0,Q60930,Q60931,Q60932,Q9CZR3,Q9QYA2	G3UX26,O08734,Q5EBQ0,Q60930,Q60931,Q60932,Q9CZR3,Q9QYA2	3.08936e-05	0.00127436	1
GO:0061617	MICOS complex	C	8	8	2819	10315	0.00283789	0.00077557	over	Q5U458,Q78IK4,Q7TNS2,Q8CAQ8,Q8R404,Q91VN4,Q9CRB9,Q9DCZ4	Q5U458,Q78IK4,Q7TNS2,Q8CAQ8,Q8R404,Q91VN4,Q9CRB9,Q9DCZ4	3.08936e-05	0.00127436	1
GO:0044843	cell cycle G1/S phase transition	P	77	188	2819	10315	0.0273147	0.0182259	over	F8VQ29,P11440,P25322,P30282,P46414,P51949,P53351,P63328,Q61188,Q61457,Q7TSJ6,Q80YR6,Q8K0H5,Q8VE37,Q99MD9,Q9EST5,Q9Z0Z3,Q04899,Q08639,Q3V3A1,Q9ESU6,P02340,P39689,Q60953,Q62176,Q62193,Q924H7,A2A432,P07742,P10107,P28352,P31750,P45481,P97857,Q01279,Q05CL8,Q3TCH7,Q60988,Q62167,Q8K3A9,Q91W82,Q922V4,Q9DCM7,Q01721,Q91YR5,O35129,Q8JZM7,Q8K2T8,A2BH40,E9Q7E2,O08664,O54941,P15806,P61290,P70444,P97371,P97372,…	F8VQ29,O35261,O88907,O88942,P09055,P10417,P11440,P13405,P25322,P30280,P30282,P30285,P46414,P51943,P51949,P53351,P62754,P63017,P63073,P63328,P97377,Q60876,Q61188,Q61457,Q61502,Q62070,Q64261,Q6PHZ2,Q7TSJ6,Q80TJ7,Q80YR6,Q8BSK8,Q8BYR2,Q8C0R0,Q8K0H5,Q8R0X2,Q8VE37,Q923T9,Q99MD9,Q9CQR6,Q9EQT3,Q9EST5,Q9WVF7,Q9Z0Z3,Q9Z238,O35495,P49615,P97302,Q04735,Q04899,Q08639,Q3V3A1,Q8BMA5,Q8K0D0,Q8R0K9,Q9ESU6,O88843,…	3.18929e-05	0.00131153	0.409574
GO:0034364	high-density lipoprotein particle	C	15	21	2819	10315	0.00532104	0.00203587	over	P08226,P09813,P52430,Q05020,Q61646,A2VDH7,E9Q414,P04918,P05366,P16301,P55065,Q01339,Q60963,Q8C7G5,Q8C7I4	P08226,Q00623,Q9Z1R3,P09813,P52430,Q05020,Q61646,A2VDH7,E9Q414,P04918,P05366,P06728,P12023,P16301,P55065,Q01339,Q60963,Q8C7G5,Q8C7I4,Q8VDJ3,Q8VDU3	3.2154e-05	0.00131822	0.714286
GO:0000177	cytoplasmic exosome (RNase complex)	C	12	15	2819	10315	0.00425683	0.00145419	over	Q80YD1,P56960,Q7TQK4,Q8BTW3,Q8VBV3,Q921I9,Q9CRA8,Q9CSH3,Q9D0M0,Q9D753,Q9DAA6,Q9JHI7	Q80YD1,Q8K1R3,O08582,P56960,Q7TQK4,Q8BTW3,Q8C0S1,Q8VBV3,Q921I9,Q9CRA8,Q9CSH3,Q9D0M0,Q9D753,Q9DAA6,Q9JHI7	3.26261e-05	0.00132941	0.8
GO:0005682	U5 snRNP	C	12	15	2819	10315	0.00425683	0.00145419	over	D3Z0M9,P27048,P62305,P62309,P62315,P62317,P62320,P83877,Q6P4T2,Q91YR7,Q99PV0,Q9CWK3	D3Z0M9,P27048,P62305,P62309,P62315,P62317,P62320,P83877,Q6P4T2,Q8BM39,Q8BUH1,Q91YR7,Q99PV0,Q9CWK3,Q9JHE7	3.26261e-05	0.00132941	0.8
GO:0010965	regulation of mitotic sister chromatid separation	P	39	80	2819	10315	0.0138347	0.0077557	over	P49025,Q9JJ11,Q9Z1S0,O08901,O70201,P35761,Q07832,Q3UA06,Q3UA16,Q6RT24,Q8C3Y4,Q99JN2,Q99P69,Q9D083,Q9D0F1,Q9JJ66,Q9JMD0,Q9WVA3,Q9Z1M8,A2BH40,E9Q7E2,O08664,O54941,P97496,Q3TKT4,Q61103,Q61466,Q6P9Z1,Q6PDG5,Q8BSQ9,Q921K9,Q99JR8,Q9CXE2,Q9Z0H3,Q9Z2N8,Q61550,Q7TSG3,P24860,O70126	A2A6Q5,P49025,P53995,Q61315,Q8BZQ7,Q9JJ11,Q9Z1S0,E9Q4Y4,F6ZDS4,O08901,O54692,O70201,P35761,Q07832,Q3UA06,Q3UA16,Q62388,Q6RT24,Q8C3Y4,Q8R060,Q923A2,Q99JN2,Q99P69,Q9CQU5,Q9D083,Q9D0F1,Q9DCX1,Q9EST4,Q9JJ66,Q9JMD0,Q9WTX8,Q9WVA3,Q9Z0R0,Q9Z1B5,Q9Z1M8,A2BH40,E9Q7E2,O08664,O54941,O88665,P58269,P97496,Q3TKT4,Q61103,Q61466,Q6I6G8,Q6P9Z1,Q6PDG5,Q8BGZ4,Q8BSQ9,Q91W96,Q921K9,Q99JR8,Q9CQS5,Q9CXE2,Q9D1C1,Q9D8M7,…	3.45103e-05	0.0013882	0.4875
GO:0007091	metaphase/anaphase transition of mitotic cell cycle	P	39	80	2819	10315	0.0138347	0.0077557	over	O08901,O70201,P35761,Q07832,Q3UA06,Q3UA16,Q6RT24,Q8C3Y4,Q99JN2,Q99P69,Q9D083,Q9D0F1,Q9JJ66,Q9JMD0,Q9WVA3,Q9Z1M8,Q9Z1S0,A2BH40,E9Q7E2,O08664,O54941,P97496,Q3TKT4,Q61103,Q61466,Q6P9Z1,Q6PDG5,Q8BSQ9,Q921K9,Q99JR8,Q9CXE2,Q9Z0H3,Q9Z2N8,Q61550,Q7TSG3,P24860,O70126,P49025,Q9JJ11	E9Q4Y4,F6ZDS4,O08901,O54692,O70201,P35761,Q07832,Q3UA06,Q3UA16,Q61315,Q62388,Q6RT24,Q8C3Y4,Q8R060,Q923A2,Q99JN2,Q99P69,Q9CQU5,Q9D083,Q9D0F1,Q9DCX1,Q9EST4,Q9JJ66,Q9JMD0,Q9WTX8,Q9WVA3,Q9Z0R0,Q9Z1B5,Q9Z1M8,Q9Z1S0,A2BH40,E9Q7E2,O08664,O54941,O88665,P58269,P97496,Q3TKT4,Q61103,Q61466,Q6I6G8,Q6P9Z1,Q6PDG5,Q8BGZ4,Q8BSQ9,Q91W96,Q921K9,Q99JR8,Q9CQS5,Q9CXE2,Q9D1C1,Q9D8M7,Q9ES70,Q9Z0H3,Q9Z2N8,Q61550,Q7TSG3,…	3.45103e-05	0.0013882	0.4875
GO:0042659	regulation of cell fate specification	P	13	17	2819	10315	0.00461156	0.00164809	over	B1AR17,O09106,P61969,P70288,Q60972,Q60973,Q6PDQ2,Q8CHY6,Q8K4B0,Q8VHR5,Q924K8,Q9R190,Q9Z2D8	P15655,Q61090,P16092,P36895,B1AR17,O09106,P61969,P70288,Q60972,Q60973,Q6PDQ2,Q8CHY6,Q8K4B0,Q8VHR5,Q924K8,Q9R190,Q9Z2D8	3.45881e-05	0.0013882	0.764706
GO:0030150	protein import into mitochondrial matrix	P	13	17	2819	10315	0.00461156	0.00164809	over	O35857,Q78YY6,Q8CCM6,Q9CQV1,Q9CQV7,Q9CZR3,Q9CZW5,Q9D880,Q9DCC8,Q9QYA2,Q9WTQ8,Q9Z0V7,Q9Z0V8	O35857,O88396,P60603,Q78YY6,Q8CCM6,Q99LP6,Q9CQV1,Q9CQV7,Q9CZR3,Q9CZW5,Q9D113,Q9D880,Q9DCC8,Q9QYA2,Q9WTQ8,Q9Z0V7,Q9Z0V8	3.45881e-05	0.0013882	0.764706
GO:0071025	RNA surveillance	P	13	17	2819	10315	0.00461156	0.00164809	over	Q80YD1,Q6ZPZ3,Q8BFQ4,O70348,P56960,Q8BTW3,Q921I9,Q9CRA8,Q9D0M0,Q9D753,Q9JHI7,Q7TQK4,Q8VBV3	Q80YD1,Q6ZPZ3,Q8BFQ4,O70348,P56960,P97789,Q8BTW3,Q921I9,Q9CRA8,Q9D0M0,Q9D753,Q9JHI7,B1AX39,Q7TQK4,Q8VBV3,Q8K1J6,Q80X73	3.45881e-05	0.0013882	0.764706
GO:0000070	mitotic sister chromatid segregation	P	72	174	2819	10315	0.025541	0.0168686	over	P0CG15,Q4VA53,Q6A026,Q6KCD5,Q8BZH4,Q9CW03,Q9D2X5,Q9JJ66,Q6ZQK0,Q8CG47,Q8K2Z4,Q9DBR0,Q9R0L7,Q6RT24,P24860,Q3UMY5,Q922S8,P49025,Q9JJ11,Q9Z1S0,O08901,O70201,P35761,Q07832,Q3UA06,Q3UA16,Q8C3Y4,Q99JN2,Q99P69,Q9D083,Q9D0F1,Q9JMD0,Q9WVA3,Q9Z1M8,A2BH40,E9Q7E2,O08664,O54941,P97496,Q3TKT4,Q61103,Q61466,Q6P9Z1,Q6PDG5,Q8BSQ9,Q921K9,Q99JR8,Q9CXE2,Q9Z0H3,Q9Z2N8,Q14AI0,Q9QZQ8,Q61550,Q7TSG3,O70126,Q9WVM1,P49452,…	P0CG15,Q4VA53,Q69Z69,Q6A026,Q6KCD5,Q6PGB6,Q8BZH4,Q8CIB9,Q8VH37,Q9CPY3,Q9CQJ7,Q9CW03,Q9D2X5,Q9JJ66,Q9Z0R0,E9PWG6,O35451,Q6ZQK0,Q8BSP2,Q8C156,Q8CG47,Q8CG48,Q8K2Z4,Q921W0,Q9DBR0,Q9ERH4,Q9R0L7,P70168,Q6RT24,Q8BG40,E9PUA5,E9Q6K3,L0N7N1,O35685,O54692,O88597,P0C0A3,P24860,P46467,P62492,Q3UMY5,Q3V300,Q63850,Q8BGZ4,Q8BHX3,Q8BJF9,Q8R1T1,Q8R2U0,Q8VC03,Q8VEJ9,Q91WD7,Q922S8,Q923A2,Q99KJ8,Q99LU0,Q9CQ10,Q9CQD4,…	3.81482e-05	0.0015265	0.413793
GO:0051171	regulation of nitrogen compound metabolic process	P	870	2886	2819	10315	0.30862	0.279787	over	O08583,Q04692,Q8R3N6,Q04899,Q08639,Q3V3A1,Q9ESU6,A2A483,A2A654,A2A7B5,A2AQ19,A2BH40,A2CG63,B1AR17,B2RWS6,E9PYI1,E9Q1A5,E9Q1P8,F7BJB9,F8VPQ2,O08696,O08992,O09106,O55201,O70126,O88574,O88712,O88895,O88904,O88939,P02340,P06537,P09535,P10639,P11103,P13864,P15066,P15806,P17918,P19426,P23198,P25322,P25916,P30282,P30681,P31266,P35601,P42225,P45481,P46935,P51859,P52927,P56581,P59941,P61202,P61965,P61969,…	O08583,Q04692,Q8R3N6,P70388,Q8BTW8,Q99LM2,Q99ME9,O35495,P49615,P97302,Q04735,Q04899,Q08639,Q3V3A1,Q8BMA5,Q8K0D0,Q8R0K9,Q9ESU6,A0A140LHY5,A0A1I7Q4G8,A0A5F8MQ82,A2A483,A2A485,A2A654,A2A7B5,A2AQ19,A2AQH4,A2BFG8,A2BH40,A2CG63,B1AR17,B1AXD8,B1AY10,B2RUR8,B2RWS6,D2EAC2,D3YXK1,E9PYI1,E9Q1A5,E9Q1P8,E9Q2S7,E9Q3R9,E9Q6A7,E9Q8X5,E9QAG8,F6R9A8,F6ZDS4,F7BJB9,F8VPQ2,J3QK52,O08539,O08580,O08609,O08696,O08750,O0…	3.85202e-05	0.00153679	0.301455
GO:0030071	regulation of mitotic metaphase/anaphase transition	P	37	75	2819	10315	0.0131252	0.00727096	over	O08901,O70201,P35761,Q07832,Q3UA06,Q3UA16,Q6RT24,Q8C3Y4,Q99JN2,Q99P69,Q9D083,Q9D0F1,Q9JJ66,Q9JMD0,Q9WVA3,Q9Z1M8,Q9Z1S0,Q61550,Q7TSG3,P24860,O70126,A2BH40,E9Q7E2,O08664,O54941,P97496,Q3TKT4,Q61103,Q61466,Q6P9Z1,Q6PDG5,Q8BSQ9,Q921K9,Q99JR8,Q9CXE2,Q9Z0H3,Q9Z2N8	E9Q4Y4,F6ZDS4,O08901,O54692,O70201,P35761,Q07832,Q3UA06,Q3UA16,Q61315,Q62388,Q6RT24,Q8C3Y4,Q8R060,Q923A2,Q99JN2,Q99P69,Q9CQU5,Q9D083,Q9D0F1,Q9DCX1,Q9EST4,Q9JJ66,Q9JMD0,Q9WTX8,Q9WVA3,Q9Z0R0,Q9Z1B5,Q9Z1M8,Q9Z1S0,Q61550,Q7TSG3,P13405,Q8BGZ4,Q8BTZ4,Q8R349,Q91VT1,Q9CPX9,Q9D1C1,Q9JLV5,Q9WVM3,A0A0U1RNF2,A3KGI3,P24860,Q66JQ7,Q8K389,O70126,Q8BFV2,Q8BHX3,Q8BMI4,Q8R1Q8,Q9WU62,A2BH40,E9Q7E2,O08664,O54941,O88…	3.91847e-05	0.00155533	0.493333
GO:0016556	mRNA modification	P	19	30	2819	10315	0.00673998	0.00290839	over	A2AIV2,P59114,Q1HFZ0,Q3UFY8,Q3UIK4,Q80XC2,Q8C3P7,Q8C6B0,Q8CE96,Q9CQG2,Q9DBC3,Q9ER69,Q9JIY2,Q9Z204,Q8C0D0,Q91VU7,Q9ESX5,Q9WU56,Q91ZS8	A2AIV2,A2AUU0,E9Q784,P59114,Q1HFZ0,Q3UFY8,Q3UIK4,Q80XC2,Q8C3P7,Q8C6B0,Q8CE96,Q9CQG2,Q9DBC3,Q9ER69,Q9JIY2,Q7TMK9,Q8CI61,Q9Z204,Q149F1,Q8C0D0,Q8CE46,Q91VU7,Q91WG3,Q9CWX4,Q9ESX5,Q9WU56,Q91ZS8,Q99020,Q99KV1,Q9WV35	3.92178e-05	0.00155533	0.633333
GO:0051304	chromosome separation	P	49	109	2819	10315	0.0173821	0.0105671	over	Q01320,Q91ZJ0,P49025,Q9JJ11,Q9Z1S0,O08901,O70201,P35761,Q07832,Q3UA06,Q3UA16,Q6RT24,Q8C3Y4,Q99JN2,Q99P69,Q9D083,Q9D0F1,Q9JJ66,Q9JMD0,Q9WVA3,Q9Z1M8,A2BH40,E9Q7E2,O08664,O54941,P97496,Q3TKT4,Q61103,Q61466,Q6P9Z1,Q6PDG5,Q8BSQ9,Q921K9,Q99JR8,Q9CXE2,Q9Z0H3,Q9Z2N8,Q61550,Q7TSG3,P60330,Q6ZQK0,P24860,O70126,O54833,Q60737,E9Q7G0,Q8CG47,Q8K2Z4,Q04692	A8VU90,Q01320,Q64511,Q6P1D7,Q91ZJ0,Q9D4G9,Q9JK91,Q9QZD4,A2A6Q5,P49025,P53995,Q61315,Q8BZQ7,Q9JJ11,Q9Z1S0,E9Q4Y4,F6ZDS4,O08901,O54692,O70201,P35761,Q07832,Q3UA06,Q3UA16,Q62388,Q6RT24,Q8C3Y4,Q8R060,Q923A2,Q99JN2,Q99P69,Q9CQU5,Q9D083,Q9D0F1,Q9DCX1,Q9EST4,Q9JJ66,Q9JMD0,Q9WTX8,Q9WVA3,Q9Z0R0,Q9Z1B5,Q9Z1M8,A2BH40,E9Q7E2,O08664,O54941,O88665,P58269,P97496,Q3TKT4,Q61103,Q61466,Q6I6G8,Q6P9Z1,Q6PDG5,Q8BGZ4,…	5.53756e-05	0.00218963	0.449541
GO:0034728	nucleosome organization	P	37	76	2819	10315	0.0131252	0.00736791	over	B1AU75,E9PWW9,O88379,P62806,P97310,Q08943,Q3TKT4,Q60972,Q61687,Q61937,Q7JJ13,Q7TQI8,Q810D6,Q8BY71,Q91ZW3,Q920B9,Q99MD9,Q9CQE6,Q9EQU5,Q9EST5,Q9JKP8,Q9JLI8,Q9QZQ8,A2BH40,E9Q7E2,G3X956,O54941,P97496,Q61466,Q6P9Z1,Q6PDG5,Q99JR8,Q9Z0H3,Q9CZ92,Q9CZJ6,P40201,Q62383	B1AU75,B9EKC5,E9PWW9,O35613,O88379,O88852,P10922,P15864,P28656,P43274,P43275,P43276,P43277,P62806,P97310,Q04887,Q08943,Q3B7C1,Q3TEA8,Q3TKT4,Q4G0F8,Q60972,Q61666,Q61687,Q61937,Q68FG3,Q78ZA7,Q7JJ13,Q7TPQ3,Q7TQI8,Q80ZM5,Q810D6,Q8BRB7,Q8BY71,Q8BZ21,Q8CCK0,Q91WN1,Q91ZW3,Q920B9,Q99MD9,Q9CQE6,Q9CWR2,Q9D0N7,Q9DAP7,Q9DBU2,Q9EQU5,Q9EST5,Q9JKP7,Q9JKP8,Q9JLI8,Q9QWF0,Q9QZQ8,A2BH40,E9Q7E2,E9QAQ7,G3X956,O54941,…	5.64404e-05	0.00222515	0.486842
GO:0031497	chromatin assembly	P	59	138	2819	10315	0.0209294	0.0133786	over	Q91ZW3,Q923E4,Q9DB85,B1AU75,E9PWW9,O88379,P62806,P97310,Q08943,Q3TKT4,Q60972,Q61687,Q61937,Q7JJ13,Q7TQI8,Q810D6,Q8BY71,Q920B9,Q99MD9,Q9CQE6,Q9EQU5,Q9EST5,Q9JKP8,Q9JLI8,Q9QZQ8,O09106,P13864,Q9Z2D8,Q9Z2E1,Q3TNH5,Q60520,O88712,P14733,P21619,P23198,P48678,P52927,P63158,Q61188,Q9QXV1,P59941,A0A2I3BQS6,Q80TP3,Q9CZ92,Q9CZJ6,Q6P5D8,Q5SS00,Q61164,Q8CIG3,Q6ZQ88,Q62318,Q69ZR9,Q69ZX6,Q8K2H1,O55201,Q62383,Q8C…	O54864,Q6PAL0,Q91YE5,Q91ZW3,Q923E4,Q9DB85,B1AU75,B9EKC5,E9PWW9,O35613,O88379,O88852,P10922,P15864,P28656,P43274,P43275,P43276,P43277,P62806,P97310,Q04887,Q08943,Q3B7C1,Q3TEA8,Q3TKT4,Q4G0F8,Q60972,Q61666,Q61687,Q61937,Q68FG3,Q78ZA7,Q7JJ13,Q7TPQ3,Q7TQI8,Q80ZM5,Q810D6,Q8BRB7,Q8BY71,Q8BZ21,Q8CCK0,Q91WN1,Q920B9,Q99MD9,Q9CQE6,Q9CWR2,Q9D0N7,Q9DAP7,Q9DBU2,Q9EQU5,Q9EST5,Q9JKP7,Q9JKP8,Q9JLI8,Q9QWF0,Q9QZQ8,…	6.19356e-05	0.00243461	0.427536
GO:0051560	mitochondrial calcium ion homeostasis	P	16	24	2819	10315	0.00567577	0.00232671	over	P21981,Q3UMR5,Q8CD10,Q8VCX5,Q9CQ92,Q9D1X0,Q9Z2I0,A0A0U1RNT4,P14824,Q80U63,Q810S1,Q8BHE8,Q8CAQ8,Q8JZQ2,Q8WUR0,Q9DB10	E9Q912,O55003,P21981,Q3UMR5,Q61335,Q8CD10,Q8R429,Q8VCX5,Q9CQ92,Q9CXD6,P16054,Q9D1X0,Q9Z2I0,A0A0U1RNT4,B9EJ80,P14824,Q80U63,Q810S1,Q8BHE8,Q8CAQ8,Q8JZQ2,Q8WUR0,Q9CTY5,Q9DB10	6.54584e-05	0.00256555	0.666667
GO:0051173	positive regulation of nitrogen compound metabolic process	P	541	1739	2819	10315	0.191912	0.168589	over	P23950,Q8VDG3,Q9DAR7,Q80YD1,Q8C5Q4,B2RWS6,E9PYG6,E9Q777,E9Q9K8,F8VQ29,O08538,O35207,O55222,O70126,O70201,O70421,O88895,P01027,P15208,P18406,P19221,P25322,P25446,P30282,P31750,P39689,P46414,P63158,P70658,Q01279,Q32MD9,Q60994,Q61614,Q62351,Q8K2I9,Q8R138,Q91YI4,Q921Y0,Q923E4,Q9JI11,Q9QUR8,Q9WTJ4,Q9WVR4,Q9Z0F4,Q9Z1M0,P42225,Q07813,Q791T5,Q8VCM5,Q9D6U8,Q9Z0X1,P31266,Q61687,Q9D3P8,P52592,P61087,Q07832,…	P0C090,P23949,P23950,Q3TIU4,Q4VGL6,Q6ZQ08,Q8VEG6,Q60809,Q640Q5,Q80XS6,Q8BGF7,Q8C5L3,Q8CBY1,Q8K0V4,Q8K3P5,Q8VDG3,Q9JK91,O35710,Q3TC46,Q8VC85,Q91YD3,Q9CYC6,Q9DAR7,O08609,Q61069,Q64705,Q8CGY8,P70365,Q80YD1,Q8C5Q4,Q8K1R3,A0A6I8MWX0,A2ASQ1,B2RWS6,E9PYG6,E9Q777,E9Q9K8,F8VQ29,O08538,O08917,O09110,O09126,O35207,O35613,O35625,O54785,O55222,O70126,O70146,O70200,O70201,O70421,O88643,O88895,P00520,P01027,P04…	6.87155e-05	0.00268533	0.311098
GO:0044784	metaphase/anaphase transition of cell cycle	P	39	82	2819	10315	0.0138347	0.00794959	over	P49025,Q9JJ11,Q9Z1S0,O08901,O70201,P35761,Q07832,Q3UA06,Q3UA16,Q6RT24,Q8C3Y4,Q99JN2,Q99P69,Q9D083,Q9D0F1,Q9JJ66,Q9JMD0,Q9WVA3,Q9Z1M8,A2BH40,E9Q7E2,O08664,O54941,P97496,Q3TKT4,Q61103,Q61466,Q6P9Z1,Q6PDG5,Q8BSQ9,Q921K9,Q99JR8,Q9CXE2,Q9Z0H3,Q9Z2N8,Q61550,Q7TSG3,P24860,O70126	A2A6Q5,P49025,P53995,Q61315,Q8BZQ7,Q9JJ11,Q9Z1S0,E9Q4Y4,F6ZDS4,O08901,O54692,O70201,P35761,Q07832,Q3UA06,Q3UA16,Q62388,Q6RT24,Q8C3Y4,Q8R060,Q923A2,Q99JN2,Q99P69,Q9CQU5,Q9D083,Q9D0F1,Q9DCX1,Q9EST4,Q9JJ66,Q9JMD0,Q9WTX8,Q9WVA3,Q9Z0R0,Q9Z1B5,Q9Z1M8,A2BH40,E9Q7E2,O08664,O54941,O88665,P58269,P97496,Q3TKT4,Q61103,Q61466,Q6I6G8,Q6P9Z1,Q6PDG5,Q8BGZ4,Q8BSQ9,Q91W96,Q921K9,Q99JR8,Q9CQS5,Q9CXE2,Q9D1C1,Q9D8M7,…	6.92882e-05	0.00269981	0.47561
GO:0009889	regulation of biosynthetic process	P	653	2131	2819	10315	0.231642	0.206592	over	Q04899,Q08639,Q3V3A1,Q9ESU6,A2A483,A2A654,A2A7B5,A2AQ19,A2BH40,A2CG63,B1AR17,B2RWS6,E9PYI1,E9Q1A5,E9Q1P8,F7BJB9,F8VPQ2,O08696,O08992,O09106,O55201,O70126,O88574,O88712,O88895,O88904,O88939,P02340,P06537,P09535,P10639,P11103,P13864,P15066,P15806,P17918,P19426,P23198,P25322,P25916,P30282,P30681,P31266,P35601,P42225,P45481,P46935,P51859,P52927,P56581,P59941,P61202,P61965,P61969,P61979,P63002,P63101,…	O35495,P49615,P97302,Q04735,Q04899,Q08639,Q3V3A1,Q8BMA5,Q8K0D0,Q8R0K9,Q9ESU6,A0A140LHY5,A0A1I7Q4G8,A0A5F8MQ82,A2A483,A2A485,A2A654,A2A7B5,A2AQ19,A2AQH4,A2BFG8,A2BH40,A2CG63,B1AR17,B1AXD8,B1AY10,B2RUR8,B2RWS6,D2EAC2,D3YXK1,E9PYI1,E9Q1A5,E9Q1P8,E9Q2S7,E9Q3R9,E9Q6A7,E9Q8X5,E9QAG8,F6R9A8,F6ZDS4,F7BJB9,F8VPQ2,J3QK52,O08539,O08580,O08609,O08696,O08750,O08789,O08992,O09106,O09126,O35126,O35185,O35295,O3…	7.36013e-05	0.00285954	0.306429
GO:1905354	exoribonuclease complex	C	15	22	2819	10315	0.00532104	0.00213282	over	P56960,Q7TQK4,Q8BTW3,Q8VBV3,Q921I9,Q9CRA8,Q9CSH3,Q9CZU3,Q9D0M0,Q9D753,Q9DAA6,Q9DBY8,Q9JHI7,Q80YD1,A2BE28	P56960,Q7TQK4,Q8BTW3,Q8VBV3,Q8VCG3,Q921I9,Q9CRA8,Q9CSH3,Q9CZU3,Q9D0M0,Q9D1Q1,Q9D753,Q9DAA6,Q9DBY8,Q9JHI7,O08582,Q8C0S1,B2RT41,O35473,Q80YD1,Q8K1R3,A2BE28	7.54778e-05	0.00292395	0.681818
GO:1902679	negative regulation of RNA biosynthetic process	P	232	688	2819	10315	0.0822987	0.066699	over	A2A483,A2A654,A2A7B5,A2AQ19,A2BH40,A2CG63,B1AR17,B2RWS6,E9PYI1,E9Q1A5,E9Q1P8,F7BJB9,F8VPQ2,O08696,O08992,O09106,O55201,O70126,O88574,O88712,O88895,O88904,O88939,P02340,P06537,P09535,P10639,P11103,P13864,P15066,P15806,P17918,P19426,P23198,P25322,P25916,P30282,P30681,P31266,P35601,P42225,P45481,P46935,P51859,P52927,P56581,P59941,P61202,P61965,P61969,P61979,P63002,P63101,P63158,P63271,P63280,P67778,…	A0A140LHY5,A0A1I7Q4G8,A0A5F8MQ82,A2A483,A2A485,A2A654,A2A7B5,A2AQ19,A2AQH4,A2BFG8,A2BH40,A2CG63,B1AR17,B1AXD8,B1AY10,B2RUR8,B2RWS6,D2EAC2,D3YXK1,E9PYI1,E9Q1A5,E9Q1P8,E9Q2S7,E9Q3R9,E9Q6A7,E9Q8X5,E9QAG8,F6R9A8,F6ZDS4,F7BJB9,F8VPQ2,J3QK52,O08539,O08580,O08609,O08696,O08750,O08789,O08992,O09106,O09126,O35126,O35185,O35295,O35516,O35613,O35615,O35658,O35740,O35973,O54714,O54864,O55091,O55187,O55201,O7…	7.86213e-05	0.00301947	0.337209
GO:1903507	negative regulation of nucleic acid-templated transcription	P	232	688	2819	10315	0.0822987	0.066699	over	A2A483,A2A654,A2A7B5,A2AQ19,A2BH40,A2CG63,B1AR17,B2RWS6,E9PYI1,E9Q1A5,E9Q1P8,F7BJB9,F8VPQ2,O08696,O08992,O09106,O55201,O70126,O88574,O88712,O88895,O88904,O88939,P02340,P06537,P09535,P10639,P11103,P13864,P15066,P15806,P17918,P19426,P23198,P25322,P25916,P30282,P30681,P31266,P35601,P42225,P45481,P46935,P51859,P52927,P56581,P59941,P61202,P61965,P61969,P61979,P63002,P63101,P63158,P63271,P63280,P67778,…	A0A140LHY5,A0A1I7Q4G8,A0A5F8MQ82,A2A483,A2A485,A2A654,A2A7B5,A2AQ19,A2AQH4,A2BFG8,A2BH40,A2CG63,B1AR17,B1AXD8,B1AY10,B2RUR8,B2RWS6,D2EAC2,D3YXK1,E9PYI1,E9Q1A5,E9Q1P8,E9Q2S7,E9Q3R9,E9Q6A7,E9Q8X5,E9QAG8,F6R9A8,F6ZDS4,F7BJB9,F8VPQ2,J3QK52,O08539,O08580,O08609,O08696,O08750,O08789,O08992,O09106,O09126,O35126,O35185,O35295,O35516,O35613,O35615,O35658,O35740,O35973,O54714,O54864,O55091,O55187,O55201,O7…	7.86213e-05	0.00301947	0.337209
GO:0045892	negative regulation of transcription, DNA-templated	P	232	688	2819	10315	0.0822987	0.066699	over	A2A483,A2A654,A2A7B5,A2AQ19,A2BH40,A2CG63,B1AR17,B2RWS6,E9PYI1,E9Q1A5,E9Q1P8,F7BJB9,F8VPQ2,O08696,O08992,O09106,O55201,O70126,O88574,O88712,O88895,O88904,O88939,P02340,P06537,P09535,P10639,P11103,P13864,P15066,P15806,P17918,P19426,P23198,P25322,P25916,P30282,P30681,P31266,P35601,P42225,P45481,P46935,P51859,P52927,P56581,P59941,P61202,P61965,P61969,P61979,P63002,P63101,P63158,P63271,P63280,P67778,…	A0A140LHY5,A0A1I7Q4G8,A0A5F8MQ82,A2A483,A2A485,A2A654,A2A7B5,A2AQ19,A2AQH4,A2BFG8,A2BH40,A2CG63,B1AR17,B1AXD8,B1AY10,B2RUR8,B2RWS6,D2EAC2,D3YXK1,E9PYI1,E9Q1A5,E9Q1P8,E9Q2S7,E9Q3R9,E9Q6A7,E9Q8X5,E9QAG8,F6R9A8,F6ZDS4,F7BJB9,F8VPQ2,J3QK52,O08539,O08580,O08609,O08696,O08750,O08789,O08992,O09106,O09126,O35126,O35185,O35295,O35516,O35613,O35615,O35658,O35740,O35973,O54714,O54864,O55091,O55187,O55201,O7…	7.86213e-05	0.00301947	0.337209
GO:1902099	regulation of metaphase/anaphase transition of cell cycle	P	37	77	2819	10315	0.0131252	0.00746486	over	O08901,O70201,P35761,Q07832,Q3UA06,Q3UA16,Q6RT24,Q8C3Y4,Q99JN2,Q99P69,Q9D083,Q9D0F1,Q9JJ66,Q9JMD0,Q9WVA3,Q9Z1M8,Q9Z1S0,A2BH40,E9Q7E2,O08664,O54941,P97496,Q3TKT4,Q61103,Q61466,Q6P9Z1,Q6PDG5,Q8BSQ9,Q921K9,Q99JR8,Q9CXE2,Q9Z0H3,Q9Z2N8,Q61550,Q7TSG3,P24860,O70126	E9Q4Y4,F6ZDS4,O08901,O54692,O70201,P35761,Q07832,Q3UA06,Q3UA16,Q61315,Q62388,Q6RT24,Q8C3Y4,Q8R060,Q923A2,Q99JN2,Q99P69,Q9CQU5,Q9D083,Q9D0F1,Q9DCX1,Q9EST4,Q9JJ66,Q9JMD0,Q9WTX8,Q9WVA3,Q9Z0R0,Q9Z1B5,Q9Z1M8,Q9Z1S0,A2BH40,E9Q7E2,O08664,O54941,O88665,P58269,P97496,Q3TKT4,Q61103,Q61466,Q6I6G8,Q6P9Z1,Q6PDG5,Q8BGZ4,Q8BSQ9,Q91W96,Q921K9,Q99JR8,Q9CQS5,Q9CXE2,Q9D1C1,Q9D8M7,Q9ES70,Q9Z0H3,Q9Z2N8,Q810L3,Q61550,…	8.03183e-05	0.0030758	0.480519
GO:0003735	structural constituent of ribosome	F	63	151	2819	10315	0.0223484	0.0146389	over	O35680,O35972,P58064,Q3TBW2,Q3TKR5,Q497V5,Q80X85,Q80ZK0,Q8BJZ4,Q8BU88,Q8K2Y7,Q8R2L5,Q8VE22,Q921S7,Q921Y2,Q924T2,Q99L28,Q99N84,Q99N85,Q99N87,Q99N89,Q99N91,Q99N92,Q99N93,Q99N94,Q99N95,Q99N96,Q9CPR5,Q9CPX7,Q9CPY1,Q9CQ06,Q9CQ40,Q9CQE3,Q9CQF8,Q9CQL4,Q9CQL5,Q9CQL6,Q9CQN7,Q9CQV5,Q9CXW2,Q9CZ83,Q9D0G0,Q9D0Y8,Q9D125,Q9D1B9,Q9D1I6,Q9D1N9,Q9D1P0,Q9D338,Q9D773,Q9D7N3,Q9D7N6,Q9D8M4,Q9D8P4,Q9DB15,Q9DC71,Q9DCA2,…	O09167,O35680,O35972,O55142,P12970,P14115,P14131,P14148,P14206,P14869,P19253,P25444,P27659,P35979,P35980,P41105,P47911,P47915,P47955,P47962,P47963,P47964,P51410,P53026,P58059,P58064,P60867,P61255,P61358,P61514,P62082,P62242,P62245,P62264,P62267,P62270,P62274,P62281,P62301,P62702,P62717,P62751,P62754,P62830,P62843,P62849,P62852,P62855,P62858,P62862,P62889,P62892,P62900,P62908,P62911,P62918,P62983,…	8.52545e-05	0.00325081	0.417219
GO:0016078	tRNA catabolic process	P	10	12	2819	10315	0.00354736	0.00116335	over	O55055,Q1HFZ0,Q9Z120,P56960,Q7TQK4,Q8VBV3,Q9D0M0,Q9D753,Q9JHI7,Q8K205	O55055,Q1HFZ0,Q9Z120,B1AX39,P56960,Q7TQK4,Q8VBV3,Q9D0M0,Q9D753,Q9JHI7,Q8K1J6,Q8K205	8.58613e-05	0.00325081	0.833333
GO:0045275	respiratory chain complex III	C	10	12	2819	10315	0.00354736	0.00116335	over	P00158,P00397,P99028,Q8R1I1,Q9CQ69,Q9CR68,Q9CZ13,Q9D0M3,Q9D855,Q9DB77	P00158,P00397,P99028,Q8K2T4,Q8R1I1,Q9CPX8,Q9CQ69,Q9CR68,Q9CZ13,Q9D0M3,Q9D855,Q9DB77	8.58613e-05	0.00325081	0.833333
GO:0005750	mitochondrial respiratory chain complex III	C	10	12	2819	10315	0.00354736	0.00116335	over	P00158,P00397,P99028,Q8R1I1,Q9CQ69,Q9CR68,Q9CZ13,Q9D0M3,Q9D855,Q9DB77	P00158,P00397,P99028,Q8K2T4,Q8R1I1,Q9CPX8,Q9CQ69,Q9CR68,Q9CZ13,Q9D0M3,Q9D855,Q9DB77	8.58613e-05	0.00325081	0.833333
GO:0006310	DNA recombination	P	86	220	2819	10315	0.0305073	0.0213282	over	O08583,Q04692,Q8R3N6,Q01320,Q91ZJ0,P97499,Q08297,Q924W5,A2A483,P27661,P60762,P70270,P97470,Q00899,Q60710,Q61216,Q62193,Q6PDQ2,Q7TPD0,Q80XU3,Q80YR6,Q8BP27,Q8BZH4,Q8CHK4,Q8K2I9,Q8K3D3,Q8VIJ6,Q9CQ71,P23475,P27641,P25206,P49717,P97310,P97311,Q61881,Q99LZ3,Q9Z1X9,P43247,Q3UA06,P59941,Q0VGB7,Q6ZQ88,Q8BPY9,Q91VL8,P63147,P54276,O35144,P63158,Q80TR8,P15806,O70445,Q7TQK4,Q8BTW3,Q62383,Q9D842,Q3ULW8,Q62351,…	O08583,Q04692,Q8R3N6,P70388,Q924H5,O35047,A8VU90,Q01320,Q64511,Q6P1D7,Q91ZJ0,Q9D4G9,Q9JK91,Q9QZD4,P97499,P97929,Q08297,Q8CG46,Q91VT1,Q924W5,A2A483,A2A485,A2ANC6,B1AUR6,O09053,O35593,O70157,P27661,P35689,P48754,P60762,P61089,P70270,P97470,Q00899,Q2VPA6,Q3TXT3,Q3U829,Q5DU37,Q60710,Q61216,Q62193,Q62388,Q6NZL6,Q6PDQ2,Q6PFE3,Q6ZPV2,Q75NR7,Q7TPD0,Q80XU3,Q80YR6,Q8BH57,Q8BMI4,Q8BP27,Q8BQY8,Q8BZH4,Q8C551,…	8.62173e-05	0.00325507	0.390909
GO:0030488	tRNA methylation	P	21	36	2819	10315	0.00744945	0.00349006	over	A0A0R4J205,Q8C1Z8,Q9D0C4,A2RSY6,P97770,Q3TX08,A2AFQ2,Q3UFY8,Q9EP82,Q9Z120,P31750,O55055,Q1HFZ0,Q80XC2,Q8BMK1,Q8BVH9,Q8BYR1,Q8CE96,Q923K4,Q923Z3,Q9CZ57	A8C756,Q8CBC7,Q99ME2,A0A0R4J205,Q8C1Z8,Q9D0C4,A2RSY6,P97770,Q3TX08,Q9DCG9,Q7TS68,A2AFQ2,O08756,Q3UFY8,Q9EP82,Q9Z120,A2AUU0,Q6PJN8,P31750,E9Q368,O55055,Q1HFZ0,Q80XC2,Q80Y20,Q8BMK1,Q8BSA9,Q8BVH9,Q8BYH3,Q8BYR1,Q8CE96,Q91YP1,Q923K4,Q923Z3,Q9CZ57,Q9CZB3,Q9D2Q2	8.83523e-05	0.00332628	0.583333
GO:2001022	positive regulation of response to DNA damage stimulus	P	54	125	2819	10315	0.0191557	0.0121183	over	P63158,Q61656,Q62028,Q9CR42,E9QNN1,F8VPZ5,O70133,P17918,P46737,Q00899,Q01279,Q62318,Q6P5D8,Q6PIJ4,Q80US4,Q8R2S9,Q923E4,Q9QXV1,Q9Z2N8,Q8C0D7,Q8R331,Q791V5,Q8K2I9,Q9DCM7,P11103,Q60596,Q8BGZ2,E9Q7E2,P60762,Q3UMU9,Q80YV3,Q8CHK4,Q9CR11,Q9DAT2,Q8VDP4,A2BH40,O08664,O08696,O54941,P59941,P97496,Q3TKT4,Q52KF3,Q61103,Q61466,Q6P9Z1,Q6PDG5,Q8BSQ9,Q921K9,Q99JR8,Q9CXE2,Q9Z0H3,Q3ULW8,Q9JLV6	P63158,Q6P3E7,Q61656,Q62028,Q62388,Q924S7,Q924S8,Q9CR42,Q9D1M4,Q9JKK8,E9QNN1,F8VPZ5,O08575,O70133,O88622,P17918,P23492,P46737,P48754,P60122,P61089,P62908,P97480,P97767,Q00899,Q01279,Q3U1J1,Q3UI43,Q5U5Q9,Q62318,Q66JY2,Q6P5D8,Q6PB51,Q6PIJ4,Q6ZPV2,Q80US4,Q80XJ2,Q8BHA0,Q8BPZ8,Q8BZA9,Q8K3W0,Q8R2S9,Q8VC51,Q8VCA6,Q923E4,Q99L90,Q99PT3,Q9D2M8,Q9QXJ1,Q9QXV1,Q9WTM5,Q9WUP7,Q9Z191,Q9Z2N8,P61255,Q8C0D7,Q8R331,…	8.94523e-05	0.00335823	0.432
GO:0032994	protein-lipid complex	C	18	29	2819	10315	0.00638524	0.00281144	over	E9Q414,P08226,A2VDH7,P09813,Q01339,Q05020,Q8C7G5,Q8C7I4,Q9CQF9,Q60963,P04918,P05366,P16301,P52430,P55065,Q61646,P31786,Q9QXY9	E9Q414,P08226,A2VDH7,P06728,P09813,P11152,P12023,Q00623,Q01339,Q05020,Q8C7G5,Q8C7I4,Q8VBT6,Q8VDU3,Q9BCZ4,Q9CQF9,Q9Z1R3,P35951,Q60963,P04918,P05366,P16301,P52430,P55065,Q8VDJ3,Q61646,O08539,P31786,Q9QXY9	9.23696e-05	0.00345804	0.62069
GO:0010453	regulation of cell fate commitment	P	13	18	2819	10315	0.00461156	0.00174503	over	B1AR17,O09106,P61969,P70288,Q60972,Q60973,Q6PDQ2,Q8CHY6,Q8K4B0,Q8VHR5,Q924K8,Q9R190,Q9Z2D8	B1AR17,O09106,P61969,P70288,Q60972,Q60973,Q6PDQ2,Q8CHY6,Q8K4B0,Q8VHR5,Q924K8,Q9R190,Q9Z2D8,P15655,Q61090,P16092,P36895,Q9Z175	9.32451e-05	0.00347137	0.722222
GO:0032785	negative regulation of DNA-templated transcription, elongation	P	13	18	2819	10315	0.00461156	0.00174503	over	A0A5H1ZRL3,P11103,P19426,P59941,P63271,Q61188,Q8BG30,Q8C4Y3,Q8VEK3,Q922L6,O55201,Q6ZPZ3,Q8BFQ4	A0A5H1ZRL3,O35625,P11103,P19426,P40338,P59941,P63271,Q5BU09,Q61188,Q80XJ2,Q8BG30,Q8C4Y3,Q8VEK3,Q8VID5,Q922L6,O55201,Q6ZPZ3,Q8BFQ4	9.32451e-05	0.00347137	0.722222
GO:0000307	cyclin-dependent protein kinase holoenzyme complex	C	23	41	2819	10315	0.00815892	0.00397479	over	O88874,Q14AX6,Q69ZA1,Q9ESU6,P51949,Q03147,Q61458,Q9CWI3,P11440,P24860,P25322,P30282,Q61457,A2AGH6,Q8R3L8,P17918,P24788,P30276,P39689,P56390,P61025,Q3UMM4,Q9Z2V9	O35495,Q8BGU5,O88874,Q14AX6,Q69ZA1,P13405,Q7TQK0,Q99J95,Q9ESU6,Q9QWV9,P51949,Q03147,Q61458,Q9CWI3,P11440,P51943,P97377,P24860,P25322,P30285,P30280,Q60773,P30282,Q64261,Q61457,Q9Z238,A2AGH6,Q5SWW4,Q8R3L8,P17918,P24788,P30276,P39689,P49615,P56390,P61025,Q04735,Q3UMM4,Q52KE7,Q810T2,Q9Z2V9	9.47316e-05	0.00351691	0.560976
GO:0006123	mitochondrial electron transport, cytochrome c to oxygen	P	11	14	2819	10315	0.00390209	0.00135725	over	P00397,P00416,P12787,P17665,P19536,P19783,P43024,P48771,Q3V384,Q61387,Q99KD6	P00397,P00416,P12787,P17665,P19536,P19783,P43024,P48771,P56392,P56393,P62897,Q3V384,Q61387,Q99KD6	9.64551e-05	0.0035466	0.785714
GO:0016586	RSC-type complex	C	11	14	2819	10315	0.00390209	0.00135725	over	E9Q7E2,O54941,P97496,Q3TKT4,Q61466,Q6PDG5,Q80U70,Q8BSQ9,Q99JR8,Q9Z0H3,Q9Z2N8	D3Z1N4,E9Q7E2,O54941,O88665,P97496,Q3TKT4,Q61466,Q6PDG5,Q80U70,Q8BSQ9,Q99JR8,Q9D8M7,Q9Z0H3,Q9Z2N8	9.64551e-05	0.0035466	0.785714
GO:0051306	mitotic sister chromatid separation	P	39	83	2819	10315	0.0138347	0.00804653	over	P49025,Q9JJ11,Q9Z1S0,O08901,O70201,P35761,Q07832,Q3UA06,Q3UA16,Q6RT24,Q8C3Y4,Q99JN2,Q99P69,Q9D083,Q9D0F1,Q9JJ66,Q9JMD0,Q9WVA3,Q9Z1M8,A2BH40,E9Q7E2,O08664,O54941,P97496,Q3TKT4,Q61103,Q61466,Q6P9Z1,Q6PDG5,Q8BSQ9,Q921K9,Q99JR8,Q9CXE2,Q9Z0H3,Q9Z2N8,Q61550,Q7TSG3,P24860,O70126	A2A6Q5,P49025,P53995,Q61315,Q8BZQ7,Q9JJ11,Q9Z1S0,E9Q4Y4,F6ZDS4,O08901,O54692,O70201,P35761,Q07832,Q3UA06,Q3UA16,Q62388,Q6RT24,Q8C3Y4,Q8R060,Q923A2,Q99JN2,Q99P69,Q9CQU5,Q9D083,Q9D0F1,Q9DCX1,Q9EST4,Q9JJ66,Q9JMD0,Q9WTX8,Q9WVA3,Q9Z0R0,Q9Z1B5,Q9Z1M8,A2BH40,E9Q7E2,O08664,O54941,O88665,P58269,P97496,Q3TKT4,Q61103,Q61466,Q6I6G8,Q6P9Z1,Q6PDG5,Q8BGZ4,Q8BSQ9,Q91W96,Q921K9,Q99JR8,Q9CQS5,Q9CXE2,Q9D1C1,Q9D8M7,…	9.65927e-05	0.0035466	0.46988
GO:2001251	negative regulation of chromosome organization	P	39	83	2819	10315	0.0138347	0.00804653	over	O08901,O70201,P35761,Q07832,Q3UA06,Q3UA16,Q6RT24,Q8C3Y4,Q99JN2,Q99P69,Q9D083,Q9D0F1,Q9JJ66,Q9JMD0,Q9WVA3,Q9Z1M8,Q9Z1S0,O35144,Q91VL8,P05480,P56960,Q5EE38,Q5SUQ9,Q60953,Q8K224,Q8VEK3,Q9Z204,Q61550,Q7TSG3,Q65Z40,P24860,O70126,P11103,Q61687,Q91ZW3,Q9Z277,P11031,Q01320,Q60596	E9Q4Y4,F6ZDS4,O08901,O54692,O70201,P35761,Q07832,Q3UA06,Q3UA16,Q61315,Q62388,Q6RT24,Q8C3Y4,Q8R060,Q923A2,Q99JN2,Q99P69,Q9CQU5,Q9D083,Q9D0F1,Q9DCX1,Q9EST4,Q9JJ66,Q9JMD0,Q9WTX8,Q9WVA3,Q9Z0R0,Q9Z1B5,Q9Z1M8,Q9Z1S0,O35144,P07903,Q91VL8,Q9QXG9,Q9QZD4,H7BX60,P05480,P56960,P70371,Q5EE38,Q5SUQ9,Q60953,Q68ED3,Q6PGG6,Q8K224,Q8K2X3,Q8VEK3,Q91WC1,Q9CYC6,Q9CZX5,Q9D7K2,Q9Z204,Q61550,Q7TSG3,Q65Z40,Q75NR7,A0A0U1R…	9.65927e-05	0.0035466	0.46988
GO:0140098	catalytic activity, acting on RNA	F	115	311	2819	10315	0.0407946	0.0301503	over	P56960,Q3U1G5,Q8BKF1,Q91W78,Q9CSH3,Q9D2E2,Q9DBR1,Q3TL26,Q8JZM0,Q9D0D4,Q8K3A2,Q3UIK4,Q8C3P7,Q8C6B0,Q9CQG2,Q14CH7,Q8VDC0,D3Z0M9,G3X8X0,O35286,O70133,P60843,Q501J6,Q569Z5,Q61655,Q61656,Q62167,Q6P4T2,Q6Q899,Q80YD1,Q810A7,Q8K363,Q91VN6,Q921N6,Q99MJ9,Q9CWX9,Q9CZU3,Q9D0R4,Q9DBN9,Q9Z1N5,P08775,P60898,P61219,P62876,P70700,Q05BP7,Q8BW00,Q8R035,Q8R2Y8,Q9D0L8,Q9DBC3,P28352,Q8BW10,Q8C163,Q99KR3,Q9JJT0,P39749,…	Q9DB28,O35710,P56960,Q3TIU4,Q3U1G5,Q60809,Q7TMF2,Q8BGF7,Q8BKF1,Q8C0S1,Q8C460,Q8CI75,Q8K1C0,Q8K1R3,Q8VEG4,Q91W78,Q9CSH3,Q9D2E2,Q9D8S4,Q9D8X5,Q9DBR1,Q9JL16,Q3TL26,Q8JZM0,Q9D0D4,Q6P7W5,Q8BMZ5,Q8K3A2,Q8BHJ9,O35134,P52432,O08740,Q3UIK4,Q8C3P7,Q8C6B0,Q9CQG2,Q14CH7,Q3THG9,Q3U2A8,Q3UQ84,Q8BGQ7,Q8BIJ6,Q8BMJ2,Q8BU30,Q8VDC0,Q9D820,Q9Z1Q9,A2A4P0,A2ACQ1,D3Z0M9,G3X8X0,O35286,O70133,P10630,P54823,P60843,P97855,…	0.000103905	0.00380465	0.369775
GO:0001650	fibrillar center	C	51	117	2819	10315	0.0180915	0.0113427	over	A2AWT5,E9Q5C9,O08784,O35638,O35857,O35972,P09405,P25976,P35550,P61219,P62075,P63166,P63280,P70255,P70700,P97863,Q03147,Q04750,Q3TKT4,Q3UH06,Q569Z5,Q571H0,Q5SQF8,Q5XJE5,Q61206,Q64512,Q6DFW4,Q6ZQL4,Q80TR8,Q80UU2,Q80WS3,Q8BW72,Q8K2T8,Q8K4P0,Q8R326,Q8VHZ7,Q91ZW3,Q922V4,Q923E4,Q9CQA6,Q9CQI7,Q9CR42,Q9CWK3,Q9CY66,Q9D0L8,Q9D6Z1,Q9D753,Q9ESC8,Q9ESX5,Q9Z0H3,Q9Z1Z0	A2AWT5,E9Q5C9,G3X9B1,O08580,O08584,O08784,O35638,O35857,O35972,O54910,P09405,P17563,P25976,P26040,P33215,P35550,P52432,P57776,P58006,P61089,P61219,P62075,P63166,P63280,P70255,P70371,P70700,P97863,P98078,Q03147,Q04750,Q2TBA3,Q3KNJ2,Q3TKT4,Q3TMP1,Q3UH06,Q3ULB5,Q569Z5,Q571H0,Q5SQF8,Q5SU73,Q5SWU9,Q5SXY1,Q5XJE5,Q61206,Q61382,Q61502,Q62151,Q62158,Q62187,Q64512,Q67FY2,Q68G58,Q6DFW4,Q6NXK5,Q6P5C5,Q6PAV2,…	0.00010522	0.00384226	0.435897
GO:0031325	positive regulation of cellular metabolic process	P	575	1864	2819	10315	0.203973	0.180708	over	P23950,Q8VDG3,Q9DAR7,Q80YD1,Q8C5Q4,H3BK65,P42567,Q4PZA2,B2RWS6,E9PYG6,E9Q777,E9Q9K8,F8VQ29,O08538,O35207,O55222,O70126,O70201,O70421,O88895,P01027,P15208,P18406,P19221,P25322,P25446,P30282,P31750,P39689,P46414,P63158,P70658,Q01279,Q32MD9,Q60994,Q61614,Q62351,Q8K2I9,Q8R138,Q91YI4,Q921Y0,Q923E4,Q9JI11,Q9QUR8,Q9WTJ4,Q9WVR4,Q9Z0F4,Q9Z1M0,P42225,Q07813,Q791T5,Q8VCM5,Q9D6U8,Q9Z0X1,P31266,P28654,P53351,…	P0C090,P23949,P23950,Q3TIU4,Q4VGL6,Q6ZQ08,Q8VEG6,Q60809,Q640Q5,Q80XS6,Q8BGF7,Q8C5L3,Q8CBY1,Q8K0V4,Q8K3P5,Q8VDG3,Q9JK91,O35710,Q3TC46,Q8VC85,Q91YD3,Q9CYC6,Q9DAR7,O08609,Q61069,Q64705,Q8CGY8,P70365,Q80YD1,Q8C5Q4,Q8K1R3,H3BK65,P07356,P42567,P46460,P49769,P63024,P98078,Q4LDD4,Q4PZA2,Q61144,Q62092,Q80U72,Q8CDA1,Q9ES83,A0A6I8MWX0,A2ASQ1,B2RWS6,E9PYG6,E9Q777,E9Q9K8,F8VQ29,O08538,O08917,O09110,O09126,O35…	0.00010614	0.00385775	0.308476
GO:0005622	intracellular anatomical structure	C	2435	8687	2819	10315	0.863781	0.842172	over	P52431,O09106,O55128,O88574,O88895,P70288,P70349,Q5SQF8,Q60520,Q60972,Q60973,Q61686,Q69ZK6,Q6ZPY7,Q8BHJ5,Q8C2B3,Q8CFE3,Q8VI24,Q99LB0,Q99N13,Q9QXE7,Q9R190,Q9WU42,Q9Z2E1,B2RWS6,P45481,P61965,Q5SVQ0,Q61191,Q80TG1,Q80YV3,Q8BQR4,Q8C0D7,Q91WQ5,A2AWT3,Q5DU02,Q62311,Q8BU36,Q8K0H5,Q8VE65,Q8VI33,Q921M3,Q923D4,Q9CZV5,Q9JIX0,O35623,Q80Y17,Q921M4,Q9QYE6,Q8R1F6,E9QAT4,O35405,O35598,O55029,O88829,O89079,P14426,…	B0QZL1,P17182,P17183,P21550,P07903,P35689,P51612,P52431,Q9QZD4,Q64267,P49135,E9Q2I4,O09106,O55128,O88574,O88895,P70288,P70349,Q3U0X6,Q5SQF8,Q60520,Q60972,Q60973,Q60974,Q61686,Q69ZK6,Q6NZM9,Q6P3E7,Q6PCM1,Q6PGA0,Q6ZPK0,Q6ZPY7,Q80TZ9,Q8BHJ5,Q8BXJ2,Q8C2B3,Q8C796,Q8CBD1,Q8CFE3,Q8VH37,Q8VI24,Q99LB0,Q99N13,Q9QXE7,Q9R190,Q9WU42,Q9Z2E1,Q9Z2V5,Q9Z2V6,P29037,P97357,A2RSY1,B2KF05,B2RRD7,B2RUA4,B2RWS6,P45481,…	0.000106222	0.00385775	0.280304
GO:0031058	positive regulation of histone modification	P	20	34	2819	10315	0.00709471	0.00329617	over	Q91ZW3,Q923E4,Q9DB85,O88712,Q60953,Q6KCD5,B2RWS6,F8VPZ5,Q7TNV0,Q7TPV4,Q99NB9,Q9WTI7,Q9Z277,P19426,P61965,Q61191,Q80TG1,Q8BG30,Q8BQR4,Q921E6	O54864,Q91YE5,Q91ZW3,Q923E4,Q9DB85,O88712,P04202,Q60953,Q6KCD5,B2RWS6,F8VPZ5,P12023,P48754,Q7TNV0,Q7TPV4,Q8BWG8,Q922P9,Q99NB9,Q9JIK5,Q9WTI7,Q9Z277,A0A087WPF7,A2RSY1,P19426,P61965,Q61191,Q80TG1,Q8BG30,Q8BLG0,Q8BQR4,Q8CGY8,Q99L90,Q9D1P2,Q921E6	0.000110643	0.00400745	0.588235
GO:0010557	positive regulation of macromolecule biosynthetic process	P	349	1085	2819	10315	0.123803	0.105187	over	P31266,B2RWS6,P15208,O70126,P27641,Q5EE38,Q8VDG3,Q9ESX5,Q9JLV6,F8VPZ5,O08583,O55201,O88874,P11103,P63271,Q5SVQ0,Q6DID3,Q8BKT7,Q8R3N6,Q9Z1N5,A2A483,A2ABV5,P70662,Q14AX6,Q3THK3,Q3UYV9,Q5XJE5,Q62383,Q69ZA1,Q7TN02,Q80YQ2,Q8JZM7,Q8VCD5,Q921D4,Q924H2,Q99K74,Q9CQ39,Q9CQ49,Q9D7W5,Q9DB40,Q9ESU6,Q9R0X0,P02340,Q62167,Q923E4,P01325,P09535,P31750,Q8VEH5,P27090,E9Q9K8,P32067,P59114,Q3UIK4,Q60668,Q61937,Q62448,…	O08609,Q61069,Q64705,Q8CGY8,P70365,Q8BKJ9,P31266,Q01705,Q0VBL3,B2RWS6,P15208,Q02248,Q8BHA9,Q924A0,H7BX60,O54992,O70126,P11983,P27641,P42932,P63085,P80313,P80314,P80315,P80316,P80317,P80318,Q5EE38,Q62388,Q63844,Q6PFX9,Q80Y86,Q8BJA3,Q8CE90,Q8CHQ0,Q8VDG3,Q91WC1,Q9ES74,Q9ESX5,Q9JKK8,Q9JLV6,F8VPZ5,O08583,O55201,O88874,P11103,P63271,Q5SVQ0,Q6DID3,Q7TQK0,Q8BKT7,Q8R3N6,Q9QWV9,Q9Z1N5,A2A483,A2A485,A2ABV5,…	0.00011096	0.00400805	0.321659
GO:0005688	U6 snRNP	C	7	7	2819	10315	0.00248315	0.000678623	over	O35900,P62311,P62313,Q6ZWM4,Q9CQQ8,Q9QXA5,Q9Z1N5	O35900,P62311,P62313,Q6ZWM4,Q9CQQ8,Q9QXA5,Q9Z1N5	0.000113247	0.00407965	1
GO:0033047	regulation of mitotic sister chromatid segregation	P	26	49	2819	10315	0.00922313	0.00475036	over	O08901,O70201,P35761,Q07832,Q3UA06,Q3UA16,Q6RT24,Q8C3Y4,Q99JN2,Q99P69,Q9D083,Q9D0F1,Q9JJ66,Q9JMD0,Q9WVA3,Q9Z1M8,Q9Z1S0,Q61550,Q7TSG3,O70126,P11440,Q8CHK4,P24860,Q923E4,Q8VEK3,E9Q7G0	E9Q4Y4,F6ZDS4,O08901,O54692,O70201,P35761,Q07832,Q3UA06,Q3UA16,Q61315,Q62388,Q6RT24,Q8C3Y4,Q8R060,Q923A2,Q99JN2,Q99P69,Q9CQU5,Q9D083,Q9D0F1,Q9DCX1,Q9EST4,Q9JJ66,Q9JMD0,Q9WTX8,Q9WVA3,Q9Z0R0,Q9Z1B5,Q9Z1M8,Q9Z1S0,Q61550,Q7TSG3,O70126,P11440,Q8CHK4,A0A0U1RNF2,A3KGI3,P24860,Q66JQ7,Q8K389,Q8BFV2,Q8BHX3,Q8BMI4,Q8R1Q8,Q9WU62,Q923E4,O88597,Q8VEK3,E9Q7G0	0.000118617	0.0042616	0.530612
GO:0140014	mitotic nuclear division	P	98	259	2819	10315	0.0347641	0.0251091	over	P49025,P60330,P62827,Q07832,Q65Z40,Q6KCD5,Q7TME2,Q8C3Y4,Q99JN2,Q9D0F1,Q9D9Z1,Q9ESN5,Q9JMD0,P0CG15,Q4VA53,Q6A026,Q8BZH4,Q9CW03,Q9D2X5,Q9JJ66,Q6ZQK0,Q8CG47,Q8K2Z4,Q9DBR0,Q9R0L7,Q6RT24,P24860,Q3UMY5,Q922S8,Q8K2Q7,D3YYU8,P24788,P68510,Q7TSG3,Q8VE37,Q9JJ11,Q9Z1S0,O08901,O70201,P35761,Q3UA06,Q3UA16,Q99P69,Q9D083,Q9WVA3,Q9Z1M8,P46414,P97477,Q6P9P6,P70257,P97863,Q7TSG2,A2BH40,E9Q7E2,O08664,O54941,P97496,…	A3KGI3,O54692,P49025,P60330,P62827,P83887,Q07832,Q65Z40,Q66JQ7,Q6DFV1,Q6KCD5,Q6PFD6,Q6ZPV2,Q7TME2,Q8BHX3,Q8C3Y4,Q8K1K4,Q8K305,Q91WD7,Q99JN2,Q9CQU5,Q9CY25,Q9CYC5,Q9D0F1,Q9D9Z1,Q9ERH4,Q9ESN5,Q9JMD0,Q9Z1B5,P0CG15,Q4VA53,Q69Z69,Q6A026,Q6PGB6,Q8BZH4,Q8CIB9,Q8VH37,Q9CPY3,Q9CQJ7,Q9CW03,Q9D2X5,Q9JJ66,Q9Z0R0,Q8BKJ9,E9PWG6,O35451,Q6ZQK0,Q8BSP2,Q8C156,Q8CG47,Q8CG48,Q8K2Z4,Q921W0,Q9DBR0,Q9R0L7,P70168,Q6RT24,…	0.000124482	0.00446034	0.378378
GO:0006289	nucleotide-excision repair	P	32	65	2819	10315	0.0113515	0.0063015	over	Q923E4,F8VPZ5,P60898,Q6A4J8,Q9DCD2,P52431,A2BH40,E9Q7E2,O08664,O54941,P63158,P97496,Q3TCH7,Q3TKT4,Q5SVQ0,Q61103,Q61466,Q6P9Z1,Q6PDG5,Q8BSQ9,Q921K9,Q99JR8,Q9CXE2,Q9Z0H3,Q9Z2N8,P02340,P50652,P51949,Q62193,Q8CHK4,Q8K4M5,Q9CQ71	Q64267,P49135,P07903,P18608,P51612,Q923E4,F8VPZ5,O08811,P35689,P60898,Q6A4J8,Q9D479,Q9DCD2,Q8K2X8,P52431,Q8BTF7,Q9EQ28,Q9QUG2,Q9WVF7,Q9QZD4,A2BH40,E9Q7E2,O08664,O54941,O88665,P58269,P63158,P97496,Q3TCH7,Q3TKT4,Q5SVQ0,Q61103,Q61466,Q6P9Z1,Q6PDG5,Q8BSQ9,Q921K9,Q99JR8,Q9CXE2,Q9D8M7,Q9Z0H3,Q9Z2N8,B2RUC3,O08760,O35980,O70422,P02340,P50652,P51949,P54726,P54728,P97929,Q5SXJ3,Q62193,Q6P1D7,Q8BQY8,Q8CHK4,…	0.000134836	0.0048184	0.492308
GO:0055086	nucleobase-containing small molecule metabolic process	P	148	418	2819	10315	0.0525009	0.0405235	over	P47856,Q9CRC9,Q99KK2,O70475,Q99NB1,Q9QXG4,P35486,P63030,Q60932,Q8BKZ9,Q8BMF4,Q9D023,Q9D051,A2ATU0,O08528,O70250,P06802,P15327,P17710,P17751,P53657,Q60597,Q9D2G2,Q9WUM5,Q9Z2I8,Q9Z2I9,B2RWS6,O88939,Q3UDF0,Q00519,Q9R111,P28650,P24547,Q5SUR0,Q7TSV4,Q3THK7,Q6VVW5,Q9WV85,P70453,Q60710,P07742,B2RQC6,O35435,Q80VF8,Q6DYE8,P97930,Q9D020,Q61586,P56480,Q03265,Q6P8I6,Q9QXX4,P70349,Q8VCF1,Q80ZV0,Q8BTZ7,Q924M7,…	Q91ZJ5,Q9WUZ9,P42867,P47856,Q91WG8,Q91YN5,O88958,Q3TW96,Q9CRC9,Q9CYR6,Q9JK38,P27808,Q99KK2,O70475,P19096,Q3UJQ2,Q3UKE7,Q5SWU9,Q8BWT1,Q8JZK9,Q91V92,Q9CZU6,Q8BWT5,Q8QZT1,Q8VDG5,Q99J39,Q99NB1,Q9QXG4,O08749,P35486,P35487,P63030,Q60932,Q8BKZ9,Q8BMF4,Q9D023,Q9D051,A0A0U1RPT5,A0A1D5RLD8,A2ATU0,B0QZL1,O08528,O70250,P05063,P05064,P06745,P06802,P09041,P09411,P12382,P15327,P16858,P17182,P17183,P17710,P17751…	0.000135492	0.00482892	0.354067
GO:0008134	transcription factor binding	F	151	428	2819	10315	0.0535651	0.041493	over	Q9DAI4,Q3THK3,Q99PM3,Q9D6N5,E9Q5C9,P45481,P02340,P35550,Q6DFW4,Q7TSG2,Q8VEK3,Q9R1C0,B2RWS6,O88712,O89090,P15066,P23198,P41778,P63280,Q3TKT4,Q61164,Q6P9Z1,Q6PDQ2,Q9WVH4,E9PYI1,O09106,O88895,O88939,P42225,P51859,P62869,P70288,P83940,Q61188,Q6A068,Q80U70,Q921E6,Q9Z148,P49025,Q62231,Q8R0S1,Q921D4,Q91X84,A2BH40,O54941,P97784,Q64127,Q8C878,Q923E4,Q9CSN1,Q9WU42,Q9WV54,E9QAE3,P06537,P61216,P62915,Q6ZQ73,…	Q9DAI4,P29037,Q3THK3,Q80UV9,Q80ZM7,Q99PM3,Q9D6N5,E9Q5C9,P45481,Q60722,P02340,P07903,P35550,P60122,Q3UFB2,Q6DFW4,Q9JMG1,Q9QZD4,Q9WTM5,Q7TSG2,Q8VEK3,Q9R1C0,Q8K3K8,Q8K4Q0,Q9JLN9,Q8K202,A3KFM7,B2RWS6,O88712,O89090,P15066,P17095,P23198,P23708,P28700,P41778,P56546,P58462,P63280,Q02248,Q3TKT4,Q60793,Q61164,Q6P9Z1,Q6PDQ2,Q8BKX1,Q9WVH4,A0A087WSP5,E9PYI1,E9QA22,O09106,O35973,O70361,O88286,O88895,O88939,P17…	0.000141288	0.0050221	0.352804
GO:1903047	mitotic cell cycle process	P	206	608	2819	10315	0.0730756	0.0589433	over	P49025,P60330,P62827,Q07832,Q65Z40,Q6KCD5,Q7TME2,Q8C3Y4,Q99JN2,Q9D0F1,Q9D9Z1,Q9ESN5,Q9JMD0,F8VQ29,P11440,P25322,P30282,P46414,P51949,P53351,P63328,Q61188,Q61457,Q7TSJ6,Q80YR6,Q8K0H5,Q8VE37,Q99MD9,Q9EST5,Q9Z0Z3,Q04899,Q08639,Q3V3A1,Q9ESU6,O08696,O70201,P41778,Q69Z98,Q8CID0,Q924K8,E9Q7G0,O88895,Q6IR34,Q8CHK4,Q8VDU0,Q9CWI3,Q9D818,Q9QXV8,O70126,P97329,Q3V1H1,Q61879,Q8C1Z7,Q8C6B2,Q8K298,Q9QX47,Q9WVM1,…	A3KGI3,O54692,P49025,P60330,P62827,P83887,Q07832,Q65Z40,Q66JQ7,Q6DFV1,Q6KCD5,Q6PFD6,Q6ZPV2,Q7TME2,Q8BHX3,Q8C3Y4,Q8K1K4,Q8K305,Q91WD7,Q99JN2,Q9CQU5,Q9CY25,Q9CYC5,Q9D0F1,Q9D9Z1,Q9ERH4,Q9ESN5,Q9JMD0,Q9Z1B5,F8VQ29,O35261,O88907,O88942,P09055,P10417,P11440,P13405,P25322,P30280,P30282,P30285,P46414,P51943,P51949,P53351,P62754,P63017,P63073,P63328,P97377,Q60876,Q61188,Q61457,Q61502,Q62070,Q64261,Q6PHZ2,…	0.000146664	0.00519939	0.338816
GO:1901987	regulation of cell cycle phase transition	P	119	326	2819	10315	0.0422136	0.0316045	over	F8VPZ5,Q6A068,Q6NXW6,Q8BMG1,Q99KP6,P02340,P39689,Q60953,Q62176,O08901,O70201,P35761,Q07832,Q3UA06,Q3UA16,Q6RT24,Q8C3Y4,Q99JN2,Q99P69,Q9D083,Q9D0F1,Q9JJ66,Q9JMD0,Q9WVA3,Q9Z1M8,Q9Z1S0,P11440,P46737,Q61216,Q8BQ33,P46414,Q5SUQ9,Q80ZV0,P07742,P14733,P24860,P25322,P41778,Q60520,Q6P9Z1,Q7TSG3,Q924K8,Q9ESU6,Q61550,A2BH40,E9Q7E2,O08664,O54941,P97496,Q3TKT4,Q61103,Q61466,Q6PDG5,Q8BSQ9,Q921K9,Q99JR8,Q9CXE2,…	Q6ZQJ5,Q80YR7,Q8R4E9,Q9R1X4,Q9Z0F6,A0A0R4J0E4,F8VPZ5,H9LAN6,O08785,O35280,P35235,P47811,Q3UIR3,Q3UPP8,Q5I043,Q62388,Q6A068,Q6NXW6,Q7TQK1,Q8BH58,Q8BMG1,Q8BQY8,Q8CAS9,Q8CCJ3,Q91XB0,Q99KP6,Q9ESL4,Q9JKK8,Q9QWZ1,Q9QXP4,Q9QZ05,Q9R207,Q9Z265,O88843,P02340,P23804,P29594,P39689,P61255,Q60953,Q60996,Q62176,Q8BJS8,E9Q4Y4,F6ZDS4,O08901,O54692,O70201,P35761,Q07832,Q3UA06,Q3UA16,Q61315,Q6RT24,Q8C3Y4,Q8R060,Q92…	0.000148356	0.00524544	0.365031
GO:2000736	regulation of stem cell differentiation	P	30	60	2819	10315	0.0106421	0.00581677	over	P27090,E9PYH6,Q8C3P7,Q8CHK4,Q91VU7,P38647,O88874,Q14AX6,Q61188,Q69ZA1,Q8C4Y3,Q8VEK3,P59941,Q791V5,Q9CQF3,B1AR17,O09106,P70288,Q1HFZ0,Q3TYX3,Q60972,Q60973,Q6PDQ2,Q8CHY6,Q8K4B0,Q8VHR5,Q924K8,Q9CRD0,Q9R190,Q9Z2D8	P27090,Q8VHK9,E9PYH6,P17427,P97313,Q03963,Q64261,Q8C3P7,Q8CHK4,Q91VU7,Q91YT7,P38647,Q8JZS6,Q61572,O09000,O88874,P23949,P42227,P46938,P70324,Q01705,Q14AX6,Q61188,Q69ZA1,Q8C4Y3,Q8VEK3,Q9CX60,Q9QXX0,O88559,P15655,P59941,Q791V5,Q99LL5,Q9CQF3,Q9D659,Q9WV60,A2AJN7,P26618,E9QAQ5,Q8VIG1,Q04887,Q61810,B1AR17,O09106,P70288,Q1HFZ0,Q3TYX3,Q60972,Q60973,Q6PCM1,Q6PDQ2,Q8CHY6,Q8K4B0,Q8R418,Q8VCD7,Q8VHR5,Q924K8,…	0.000151925	0.00535748	0.5
GO:0000792	heterochromatin	C	37	79	2819	10315	0.0131252	0.00765875	over	O35730,Q80U70,Q921E6,Q9CQJ4,O88379,P13864,P23198,P49452,P59941,P83917,Q61188,Q61686,Q61687,Q6ZQK0,Q8BW72,Q91ZW3,Q9JKP8,Q9QZQ8,Q9Z277,Q923E4,Q9DB85,P52927,A6PWY4,O09106,P25916,P70288,Q04692,Q3TKT4,Q62318,Q69ZR9,Q69ZX6,Q91YK2,Q99JF8,Q9QXV1,Q9Z2D8,Q9Z2E1,Q9Z2E2	O35730,P23798,Q64028,Q80U70,Q921E6,Q9CQJ4,O35216,O88379,P13864,P23198,P27790,P49452,P59941,P83917,Q60848,Q61188,Q61686,Q61687,Q6ZQK0,Q7TMI3,Q8BUI3,Q8BW72,Q8CI03,Q8CIB9,Q8VCD7,Q91VY5,Q91ZW3,Q9JKP7,Q9JKP8,Q9QZQ8,Q9WU62,Q9Z277,O54864,Q8BK35,Q91YE5,Q923E4,Q9DB85,P17095,P52927,Q6NSP9,A6PWY4,O09106,O35613,O88508,P05064,P0C0S6,P11983,P25916,P30658,P38532,P43274,P43276,P54823,P58871,P70288,P70351,Q02053,…	0.000157145	0.00552696	0.468354
GO:0010556	regulation of macromolecule biosynthetic process	P	604	1972	2819	10315	0.21426	0.191178	over	Q04899,Q08639,Q3V3A1,Q9ESU6,A2A483,A2A654,A2A7B5,A2AQ19,A2BH40,A2CG63,B1AR17,B2RWS6,E9PYI1,E9Q1A5,E9Q1P8,F7BJB9,F8VPQ2,O08696,O08992,O09106,O55201,O70126,O88574,O88712,O88895,O88904,O88939,P02340,P06537,P09535,P10639,P11103,P13864,P15066,P15806,P17918,P19426,P23198,P25322,P25916,P30282,P30681,P31266,P35601,P42225,P45481,P46935,P51859,P52927,P56581,P59941,P61202,P61965,P61969,P61979,P63002,P63101,…	O35495,P49615,P97302,Q04735,Q04899,Q08639,Q3V3A1,Q8BMA5,Q8K0D0,Q8R0K9,Q9ESU6,A0A140LHY5,A0A1I7Q4G8,A0A5F8MQ82,A2A483,A2A485,A2A654,A2A7B5,A2AQ19,A2AQH4,A2BFG8,A2BH40,A2CG63,B1AR17,B1AXD8,B1AY10,B2RUR8,B2RWS6,D2EAC2,D3YXK1,E9PYI1,E9Q1A5,E9Q1P8,E9Q2S7,E9Q3R9,E9Q6A7,E9Q8X5,E9QAG8,F6R9A8,F6ZDS4,F7BJB9,F8VPQ2,J3QK52,O08539,O08580,O08609,O08696,O08750,O08789,O08992,O09106,O09126,O35126,O35185,O35295,O3…	0.000160174	0.00561872	0.306288
GO:0000466	maturation of 5.8S rRNA from tricistronic rRNA transcript (SSU-rRNA, 5.8S rRNA, LSU-rRNA)	P	15	23	2819	10315	0.00532104	0.00222976	over	Q8BMC4,Q8R1F9,Q9JJT0,Q3TZX8,Q61937,P56960,Q7TQK4,Q8VBV3,Q9D0M0,Q9D753,Q9JHI7,Q571H0,Q9DBE9,Q9EQ61,Q9JJA4	Q8BMC4,Q8R1F9,Q8VDQ9,Q9CQR2,Q9CTH6,Q9CYH6,Q9JJT0,Q9QYL7,P97452,Q3TZX8,Q61937,P56960,Q7TMF2,Q7TQK4,Q8C460,Q8VBV3,Q9D0M0,Q9D753,Q9JHI7,Q571H0,Q9DBE9,Q9EQ61,Q9JJA4	0.000162162	0.00567356	0.652174
GO:0046982	protein heterodimerization activity	F	75	190	2819	10315	0.0266052	0.0184198	over	A3KGS3,E9Q5C9,O08734,O08784,O08992,O35129,O55201,O70201,O70421,O70445,P02340,P02535,P09813,P15806,P27661,P29416,P53762,P61216,P62313,P62806,P62827,P63139,P63271,P67778,P68433,P68510,P70353,P97287,P97464,P97477,P97875,Q01320,Q07813,Q33DR3,Q60680,Q60953,Q61205,Q61206,Q61286,Q62311,Q63943,Q64435,Q64523,Q64525,Q6GYP7,Q6P069,Q8BFY6,Q8BH69,Q8BQZ4,Q8BU36,Q8C0C0,Q8C0Q2,Q8C3P7,Q8C878,Q8CD10,Q8VCX5,Q8VE37,…	A0A2I3BPN6,A3KGS3,B8ZXI1,E9PUQ8,E9Q5C9,F6VAN0,O08601,O08609,O08734,O08784,O08908,O08992,O35129,O35185,O35216,O35425,O55201,O70201,O70421,O70423,O70445,O88351,O88522,P02340,P02535,P04104,P09055,P09103,P09813,P0C0S6,P10417,P10852,P12023,P14094,P15806,P16951,P26450,P27661,P28033,P29416,P32299,P35639,P35922,P38532,P48410,P49817,P53762,P58771,P58774,P61216,P62259,P62313,P62806,P62827,P63005,P63139,P63…	0.000166511	0.00581051	0.394737
GO:0000178	exosome (RNase complex)	C	14	21	2819	10315	0.0049663	0.00203587	over	P56960,Q7TQK4,Q8BTW3,Q8VBV3,Q921I9,Q9CRA8,Q9CSH3,Q9CZU3,Q9D0M0,Q9D753,Q9DAA6,Q9DBY8,Q9JHI7,Q80YD1	P56960,Q7TQK4,Q8BTW3,Q8VBV3,Q8VCG3,Q921I9,Q9CRA8,Q9CSH3,Q9CZU3,Q9D0M0,Q9D1Q1,Q9D753,Q9DAA6,Q9DBY8,Q9JHI7,O08582,Q8C0S1,Q80YD1,Q8K1R3,B2RT41,O35473	0.000191147	0.00665281	0.666667
GO:0044770	cell cycle phase transition	P	146	415	2819	10315	0.0517914	0.0402327	over	F8VPZ5,Q6A068,Q6NXW6,Q8BMG1,Q99KP6,F8VQ29,P11440,P25322,P30282,P46414,P51949,P53351,P63328,Q61188,Q61457,Q7TSJ6,Q80YR6,Q8K0H5,Q8VE37,Q99MD9,Q9EST5,Q9Z0Z3,Q04899,Q08639,Q3V3A1,Q9ESU6,O08696,O70201,P41778,P49025,Q07832,Q69Z98,Q8CID0,Q924K8,P02340,P39689,Q60953,Q62176,Q9JJ11,Q9Z1S0,O08901,P35761,Q3UA06,Q3UA16,Q6RT24,Q8C3Y4,Q99JN2,Q99P69,Q9D083,Q9D0F1,Q9JJ66,Q9JMD0,Q9WVA3,Q9Z1M8,P46737,Q61216,Q8BQ33,…	Q6ZQJ5,Q80YR7,Q8R4E9,Q9R1X4,Q9Z0F6,A0A0R4J0E4,F8VPZ5,H9LAN6,O08785,O35280,P35235,P47811,Q3UIR3,Q3UPP8,Q5I043,Q62388,Q6A068,Q6NXW6,Q7TQK1,Q8BH58,Q8BMG1,Q8BQY8,Q8CAS9,Q8CCJ3,Q91XB0,Q99KP6,Q9ESL4,Q9JKK8,Q9QWZ1,Q9QXP4,Q9QZ05,Q9R207,Q9Z265,F8VQ29,O35261,O88907,O88942,P09055,P10417,P11440,P13405,P25322,P30280,P30282,P30285,P46414,P51943,P51949,P53351,P62754,P63017,P63073,P63328,P97377,Q60876,Q61188,Q61…	0.000210195	0.00729321	0.351807
GO:0045039	protein insertion into mitochondrial inner membrane	P	8	9	2819	10315	0.00283789	0.000872516	over	P62073,P62075,Q8BGX2,Q9CQ85,Q9CZW5,Q9ERS2,Q9ESW4,Q9WV98	P60603,P62073,P62075,Q8BGX2,Q9CQ85,Q9CZW5,Q9ERS2,Q9ESW4,Q9WV98	0.000210638	0.00729321	0.888889
GO:0008053	mitochondrial fusion	P	17	28	2819	10315	0.00603051	0.00271449	over	Q791V5,Q811U4,Q62351,Q8VCM5,Q9D0L4,Q99JB2,O08734,P97287,Q07813,Q3UN04,Q571M0,Q80U63,Q8JZQ2,Q920A7,Q9CQ92,Q9CRB9,Q9CYF5	Q791V5,P58281,Q811U4,Q9CPV7,O55003,Q62351,Q62465,Q7TMY8,Q8K1M6,Q8VCM5,Q9D0L4,Q9D8H7,Q99JB2,Q9CY52,O08734,P97287,Q07813,Q3UN04,Q571M0,Q5XJY4,Q6PCP5,Q80U63,Q8BK03,Q8JZQ2,Q920A7,Q9CQ92,Q9CRB9,Q9CYF5	0.000213477	0.0073534	0.607143
GO:0030686	90S preribosome	C	17	28	2819	10315	0.00603051	0.00271449	over	Q8R3N1,Q5SSI6,Q8BHB4,Q8R5K4,Q9D1C9,Q810V0,Q8VHZ7,Q921Y2,Q9EQ61,Q9JJA4,P58468,Q5XG71,Q6PGF5,Q8BMC4,Q8BVY0,Q8C4J7,Q9CZ91	O89110,Q9WV70,Q8BHY2,Q8R3N1,Q3TAQ9,Q5SSI6,Q8BHB4,Q8BU03,Q8VCY6,Q8R5K4,Q9D1C9,Q810V0,Q8VHZ7,Q921Y2,P97452,Q9EQ61,Q9JJA4,G3X9B1,P58468,Q3UFY0,Q5XG71,Q6PGF5,Q8BMC4,Q8BVY0,Q8C4J7,Q8R2N2,Q8VDQ9,Q9CZ91	0.000213477	0.0073534	0.607143
GO:0008649	rRNA methyltransferase activity	F	13	19	2819	10315	0.00461156	0.00184198	over	Q3TL26,Q8JZM0,Q9D0D4,Q9DBE9,Q8BKW4,Q922K7,Q9CZ57,Q99J25,Q9CY21,Q9CQG2,Q9DCL4,P35550,Q80WS3	Q3TL26,Q8JZM0,Q9D0D4,Q9CPY0,Q9DBE9,Q8BKW4,Q8K1A0,Q8K4F6,Q922K7,Q9CZ57,Q99J25,Q9CY21,Q9CQG2,O35130,Q5ND52,Q8BQJ6,Q9DCL4,P35550,Q80WS3	0.000221263	0.007602	0.684211
GO:0008094	ATP-dependent activity, acting on DNA	F	43	97	2819	10315	0.0152536	0.00940378	over	O70133,P11031,P23475,P27641,P49717,P97311,Q61216,Q61881,Q62167,Q80YD1,Q8K2I9,Q9CXF7,P0CG15,P35601,Q6NXW6,Q01320,P70270,Q61687,Q8BHK9,Q08297,E9QNN1,P10107,Q6KCD5,Q9CW03,Q9D2X5,Q65Z40,A2BH40,B1AR17,E9QAE3,E9QAS4,F8VPZ5,P40201,Q04692,Q3TKT4,Q6PDQ2,Q8BYH8,Q91ZW3,P43247,P54276,E9PWW9,A2A654,Q03147,Q60972	O08811,O09053,O70133,P11031,P23475,P27641,P49717,P60122,P97311,P97855,Q09XV5,Q0VGM9,Q5SXJ3,Q61216,Q61881,Q62167,Q6AXC6,Q6NVF4,Q80YD1,Q8CIW5,Q8K2I9,Q8VHK9,Q8VID5,Q99PU8,Q9CXF7,Q9WTM5,Q9Z129,P0CG15,P35601,Q6NXW6,Q8R323,Q9D0F6,Q9WUK4,Q01320,Q64511,Q8CCE5,Q75NR7,P70270,Q61687,Q6PFE3,Q8BHK9,Q08297,Q2VPA6,Q6ZQJ5,Q8CGS6,Q91XU0,Q91VR5,E9QNN1,A0A0B4J1E3,P10107,P40694,Q9EPU0,E9PZJ8,P49135,Q6KCD5,Q9CW03,Q9D…	0.000226807	0.00777251	0.443299
GO:0003729	mRNA binding	F	100	269	2819	10315	0.0354736	0.0260785	over	A3KFU5,P02340,P28659,P47199,P61979,Q3U319,Q3U8W9,Q501J6,Q5DTM8,Q61656,Q62176,Q6PB66,Q8BVY0,Q8R081,Q8VEK3,Q99M28,Q9CRB2,Q9JII5,Q9WVR4,Q9Z204,P22315,P28271,Q811J3,P09405,P23950,Q60668,Q921I9,Q9CQF3,Q9D753,Q9EPU4,Q9JHI7,Q9Z1X4,Q61879,Q62167,Q8CI11,E9QNN1,O70133,P32067,P84104,A0A991EKZ2,B1AZI6,B2RY56,E9PX68,E9QAS9,G3X9Z4,O08583,O55201,O70348,P10126,P19426,P52760,P59708,P62996,P97440,Q05CL8,Q3TWW8,Q3U…	A2A5N3,A3KFU5,O88569,P02340,P28659,P29341,P35922,P47199,P47962,P49312,P52912,P56959,P57724,P60335,P60824,P61979,P62082,P70318,P70372,P80316,Q3TGQ4,Q3U0V1,Q3U319,Q3U8W9,Q3UE17,Q4VGL6,Q501J6,Q5D1E7,Q5DTM8,Q5SF07,Q61584,Q61656,Q62176,Q6A098,Q6A0A2,Q6PB66,Q6ZQ58,Q7TMK9,Q7TN98,Q80U58,Q80U78,Q812E0,Q8BG05,Q8BQ46,Q8BVY0,Q8BWL5,Q8BWW4,Q8BX17,Q8C7Q4,Q8K1C0,Q8R081,Q8R3F9,Q8VC70,Q8VD12,Q8VEK3,Q8VHK9,Q91W59,…	0.000229127	0.00783192	0.371747
GO:0009893	positive regulation of metabolic process	P	657	2165	2819	10315	0.233061	0.209889	over	P23950,Q8VDG3,Q9DAR7,Q80YD1,Q8C5Q4,P01325,P05480,P10810,P97352,Q62028,Q8BZM1,H3BK65,P42567,Q4PZA2,B2RWS6,E9PYG6,E9Q777,E9Q9K8,F8VQ29,O08538,O35207,O55222,O70126,O70201,O70421,O88895,P01027,P15208,P18406,P19221,P25322,P25446,P30282,P31750,P39689,P46414,P63158,P70658,Q01279,Q32MD9,Q60994,Q61614,Q62351,Q8K2I9,Q8R138,Q91YI4,Q921Y0,Q923E4,Q9JI11,Q9QUR8,Q9WTJ4,Q9WVR4,Q9Z0F4,Q9Z1M0,O35129,P14426,P67778,…	P0C090,P23949,P23950,Q3TIU4,Q4VGL6,Q6ZQ08,Q8VEG6,Q60809,Q640Q5,Q80XS6,Q8BGF7,Q8C5L3,Q8CBY1,Q8K0V4,Q8K3P5,Q8VDG3,Q9JK91,O35710,Q3TC46,Q8VC85,Q91YD3,Q9CYC6,Q9DAR7,O08609,Q61069,Q64705,Q8CGY8,P70365,Q80YD1,Q8C5Q4,Q8K1R3,A0A1D5RLD8,B9EKI3,O08573,O08917,O35083,P01325,P01326,P05480,P08228,P10810,P16858,P29452,P32240,P34884,P41251,P42682,P48025,P70671,P97352,Q03963,Q4QRL3,Q61521,Q62028,Q8BVZ5,Q8BZM1,Q8K…	0.000239928	0.00818019	0.303464
GO:0015078	proton transmembrane transporter activity	F	31	64	2819	10315	0.0109968	0.00620456	over	P00397,P00405,P00416,P09925,P12787,Q9D6M3,P00158,P99028,Q9CR68,Q9D0M3,P56382,Q9CPQ8,Q64436,Q8VEM8,Q91VC9,Q9Z2I0,P56135,P56480,P97450,Q03265,Q06185,Q91VR2,Q9CQQ7,Q9D3D9,Q9DB20,Q9DCX2,Q6PEM8,P03930,P48962,P51881,P56383	P00397,P00405,P00416,P09925,P12787,P56392,Q8K4D3,Q9D6M3,Q3UHK1,P00158,P99028,Q9CR68,Q9D0M3,Q0P5V9,P56382,P63082,Q9CPQ8,Q64436,A2AJN7,Q9CXY1,P49282,P53986,Q8VEM8,Q91W98,Q91VC9,Q9Z2I0,A1L3P4,P61022,Q3ZAS0,Q61165,Q8BZ00,Q8R4D1,Q8BH01,P57787,P00848,P50516,P56135,P56480,P97450,Q03265,Q06185,Q91VR2,Q9CQQ7,Q9D3D9,Q9DB20,Q9DCX2,P15920,P50518,P51863,P57746,P62814,Q8BVE3,Q9CR51,Q9D1K2,Q9JHF5,Q9Z1G3,Q9Z1G4,…	0.000248251	0.00843062	0.484375
GO:0017069	snRNA binding	F	23	43	2819	10315	0.00815892	0.00416869	over	Q05CL8,Q99PV0,Q9DAW6,Q9JLI8,Q9QXA5,Q9Z1N5,Q62189,Q62241,Q62376,Q9CQI7,P57784,Q921M3,Q8CCF0,Q9D0T1,O08810,P62311,Q9CQG2,P62320,Q8K3A9,Q8R409,Q8VEK3,Q9CQ49,Q9D2E2	P63242,Q05CL8,Q8BHS3,Q8R3F9,Q99PV0,Q9DAW6,Q9JLI8,Q9QXA5,Q9Z1N5,Q5SU73,Q62189,Q62241,Q62376,Q8BX17,Q9CQI7,Q9JL16,O08848,P57784,Q921M3,Q8CCF0,Q9D0T1,O08810,Q3TQI7,Q3UZ01,Q8JZV4,P62311,Q9CQG2,P62320,Q8BUV6,Q8QZX5,Q3TVI4,Q7TQK0,Q8CIN6,Q8K3A9,Q8R409,Q99J95,Q9JIK5,Q9QWV9,Q8VEK3,Q9CQ49,Q9CQT2,Q9D2E2,Q9D384	0.000248535	0.00843062	0.534884
GO:0031167	rRNA methylation	P	12	17	2819	10315	0.00425683	0.00164809	over	Q922K7,Q9CQG2,Q9DCL4,Q9CY21,P35550,Q3TL26,Q80WS3,Q8BKW4,Q8JZM0,Q9CZ57,Q9D0D4,Q9DBE9	O35130,Q8K4F6,Q922K7,Q9CQG2,Q9DCL4,Q9CY21,Q9DCG9,P35550,Q3TL26,Q80WS3,Q8BKW4,Q8JZM0,Q8K1A0,Q9CPY0,Q9CZ57,Q9D0D4,Q9DBE9	0.000249782	0.0084375	0.705882
GO:0043073	germ cell nucleus	C	28	56	2819	10315	0.0099326	0.00542899	over	E9PX57,O35144,P17918,P27661,P28659,P52927,P62827,P97496,Q01320,Q03147,Q04750,Q08297,Q3TKT4,Q3UA06,Q61164,Q61458,Q64127,Q8K0H5,Q91VL8,Q9JII5,Q9R1C0,P13864,P17809,P62915,P97477,Q6ZQK0,P02340,Q9Z0H3	A0A2I3BPN6,E9PX57,O35144,O35343,P17095,P17156,P17918,P27661,P28659,P29037,P48754,P52927,P53668,P62340,P62827,P97377,P97496,Q01320,Q03147,Q04750,Q08297,Q3TKT4,Q3UA06,Q5HZG4,Q5NBY9,Q61164,Q61458,Q62348,Q64127,Q6PCM1,Q6ZQF0,Q8BIW9,Q8CIG8,Q8K0H5,Q8K214,Q8VEE4,Q91VL8,Q99NH0,Q9JII5,Q9JK91,Q9JKK8,Q9QXK2,Q9R1C0,Q9Z0R0,P09602,P13864,P17809,P18608,P46938,Q5SU73,P26645,P62915,P97477,Q6ZQK0,P02340,Q9Z0H3	0.00025	0.0084375	0.5
GO:0065004	protein-DNA complex assembly	P	59	144	2819	10315	0.0209294	0.0139603	over	Q08297,Q3TKT4,B1AU75,E9PWW9,O88379,P62806,P97310,Q08943,Q60972,Q61687,Q61937,Q7JJ13,Q7TQI8,Q810D6,Q8BY71,Q91ZW3,Q920B9,Q99MD9,Q9CQE6,Q9EQU5,Q9EST5,Q9JKP8,Q9JLI8,Q9QZQ8,P63158,P59941,Q9CZ92,Q9CZJ6,P02340,A2ABV5,P61216,P62915,Q62311,Q7TN02,Q80YQ2,Q8C092,Q8K0H5,Q8R0A0,Q8VCD5,Q8VE65,Q8VI33,Q91WV0,Q921D4,Q924H2,Q99K74,Q99PM3,Q9CQ39,Q9D7W5,Q9DB40,Q9EQH4,Q9R0X0,Q9R1C0,P49452,Q6RT24,Q8BZH4,Q9ESN5,Q9Z1X9,…	Q924H5,Q08297,Q3TKT4,Q8K202,Q91YE5,Q8K2X8,B1AU75,B9EKC5,E9PWW9,O35613,O88379,O88852,P10922,P15864,P28656,P43274,P43275,P43276,P43277,P62806,P97310,Q04887,Q08943,Q3B7C1,Q3TEA8,Q4G0F8,Q60972,Q61666,Q61687,Q61937,Q68FG3,Q78ZA7,Q7JJ13,Q7TPQ3,Q7TQI8,Q80ZM5,Q810D6,Q8BRB7,Q8BY71,Q8BZ21,Q8CCK0,Q91WN1,Q91ZW3,Q920B9,Q99MD9,Q9CQE6,Q9CWR2,Q9D0N7,Q9DAP7,Q9DBU2,Q9EQU5,Q9EST5,Q9JKP7,Q9JKP8,Q9JLI8,Q9QWF0,Q9QZQ8,…	0.000253471	0.00853308	0.409722
GO:0090734	site of DNA damage	C	40	89	2819	10315	0.0141894	0.00862821	over	P02340,P11103,P27661,P48678,P59941,Q01853,Q04692,Q08297,Q3TWF6,Q3U1J4,Q3ULW8,Q60710,Q61216,Q62193,Q6P5D8,Q7TPD0,Q8CHK4,Q91VJ1,Q91ZW3,Q924W5,Q99KP6,Q9CQ71,Q9CQE6,Q9CXF7,Q9D842,Q9JLV6,A2A483,A6PWY4,F8VPZ5,P23198,P27641,P83917,Q5SVQ0,Q60596,Q61686,Q6PDQ2,Q8CB77,Q8CFE2,Q99NB8,Q9QZQ8	B1AUR6,P02340,P11103,P16951,P27661,P48678,P59941,P59999,P61161,P70388,P97807,Q01853,Q04692,Q08297,Q3KNJ2,Q3TWF6,Q3TXT3,Q3U1J4,Q3ULW8,Q5U5Q9,Q60710,Q61216,Q62193,Q6NVF4,Q6NZL6,Q6P5D8,Q6PR54,Q7TPD0,Q80XJ2,Q8BJL0,Q8BKJ9,Q8BQY8,Q8BXL9,Q8C6L5,Q8C9X6,Q8CCJ3,Q8CG46,Q8CHK4,Q8CIB9,Q8R2Y9,Q8VC51,Q91VJ1,Q91ZW3,Q924T3,Q924W5,Q99JY9,Q99KP6,Q9CPW4,Q9CQ71,Q9CQE0,Q9CQE6,Q9CVB6,Q9CXF7,Q9D842,Q9JLV6,Q9JM76,Q9QXK2,…	0.000260425	0.00874517	0.449438
GO:1990777	lipoprotein particle	C	16	26	2819	10315	0.00567577	0.0025206	over	E9Q414,P08226,A2VDH7,P09813,Q01339,Q05020,Q8C7G5,Q8C7I4,Q9CQF9,Q60963,P04918,P05366,P16301,P52430,P55065,Q61646	E9Q414,P08226,A2VDH7,P06728,P09813,P11152,P12023,Q00623,Q01339,Q05020,Q8C7G5,Q8C7I4,Q8VBT6,Q8VDU3,Q9BCZ4,Q9CQF9,Q9Z1R3,P35951,Q60963,P04918,P05366,P16301,P52430,P55065,Q8VDJ3,Q61646	0.000263533	0.0087603	0.615385
GO:0034358	plasma lipoprotein particle	C	16	26	2819	10315	0.00567577	0.0025206	over	E9Q414,P08226,A2VDH7,P09813,Q01339,Q05020,Q8C7G5,Q8C7I4,Q9CQF9,Q60963,P04918,P05366,P16301,P52430,P55065,Q61646	E9Q414,P08226,A2VDH7,P06728,P09813,P11152,P12023,Q00623,Q01339,Q05020,Q8C7G5,Q8C7I4,Q8VBT6,Q8VDU3,Q9BCZ4,Q9CQF9,Q9Z1R3,P35951,Q60963,P04918,P05366,P16301,P52430,P55065,Q8VDJ3,Q61646	0.000263533	0.0087603	0.615385
GO:0099122	RNA polymerase II C-terminal domain binding	F	9	11	2819	10315	0.00319262	0.00106641	over	A2AQ19,P59114,Q5XJE5,Q6DID3,Q5U4C3,Q8VDS4,Q8VEK3,Q9CSU0,Q9ESU6	A2AQ19,P59114,Q5XJE5,Q6DID3,Q7TSH6,Q5U4C3,Q6NXI6,Q8VDS4,Q8VEK3,Q9CSU0,Q9ESU6	0.000264153	0.0087603	0.818182
GO:0071565	nBAF complex	C	9	11	2819	10315	0.00319262	0.00106641	over	A2BH40,O54941,P97496,Q3TKT4,Q61103,Q61466,Q6P9Z1,Q6PDG5,Q9Z0H3	A2BH40,E9Q4N7,O54941,P58269,P97496,Q3TKT4,Q61103,Q61466,Q6P9Z1,Q6PDG5,Q9Z0H3	0.000264153	0.0087603	0.818182
GO:0045263	proton-transporting ATP synthase complex, coupling factor F(o)	C	9	11	2819	10315	0.00319262	0.00106641	over	Q9DB20,Q9DCX2,P03930,P56135,P56383,P97450,Q06185,Q9CPQ8,Q9CQQ7	Q9DB20,Q9DCX2,P03930,P56135,P56383,P97450,Q06185,Q9CPQ8,Q9CQQ7,P00848,Q9CRA7	0.000264153	0.0087603	0.818182
GO:0006851	mitochondrial calcium ion transmembrane transport	P	11	15	2819	10315	0.00390209	0.00145419	over	Q3UMR5,Q810S1,Q8BHE8,Q8CD10,Q8JZQ2,Q8VCX5,Q9DB10,Q91VC9,Q9Z2I0,P31750,Q60932	P58281,Q3UMR5,Q810S1,Q8BHE8,Q8CD10,Q8JZQ2,Q8VCX5,Q9CTY5,Q9CXD6,Q9DB10,Q91VC9,Q9Z2I0,Q61144,P31750,Q60932	0.000271985	0.00897551	0.733333
GO:0015252	proton channel activity	F	11	15	2819	10315	0.00390209	0.00145419	over	P56135,P56382,P56480,P97450,Q03265,Q06185,Q91VR2,Q9CQQ7,Q9D3D9,Q9DB20,Q9DCX2	P00848,P50516,P56135,P56382,P56480,P97450,Q03265,Q06185,Q91VR2,Q9CQQ7,Q9D3D9,Q9DB20,Q9DCX2,A2AJN7,Q9CXY1	0.000271985	0.00897551	0.733333
GO:0022829	wide pore channel activity	F	10	13	2819	10315	0.00354736	0.0012603	over	P23242,P28229,G3UX26,O08734,Q5EBQ0,Q60930,Q60931,Q60932,Q9CZR3,Q9QYA2	P23242,P28229,Q9JIP4,G3UX26,O08734,Q5EBQ0,Q60930,Q60931,Q60932,Q9CZR3,Q9QYA2,Q9D8T2,Q9Z2D3	0.000280367	0.00920666	0.769231
GO:0035060	brahma complex	C	10	13	2819	10315	0.00354736	0.0012603	over	A2BH40,O54941,P97496,Q61466,Q6P9Z1,Q6PDG5,Q6ZPV5,Q99JR8,Q9Z0H3,Q9Z2N8	A2BH40,E9Q4N7,E9QAQ7,O54941,P58269,P97496,Q61466,Q6P9Z1,Q6PDG5,Q6ZPV5,Q99JR8,Q9Z0H3,Q9Z2N8	0.000280367	0.00920666	0.769231
GO:0010604	positive regulation of macromolecule metabolic process	P	598	1961	2819	10315	0.212132	0.190111	over	P23950,Q8VDG3,Q9DAR7,Q80YD1,Q8C5Q4,P01325,P05480,P10810,P97352,Q62028,Q8BZM1,H3BK65,P42567,Q4PZA2,B2RWS6,E9PYG6,E9Q777,E9Q9K8,F8VQ29,O08538,O35207,O55222,O70126,O70201,O70421,O88895,P01027,P15208,P18406,P19221,P25322,P25446,P30282,P31750,P39689,P46414,P63158,P70658,Q01279,Q32MD9,Q60994,Q61614,Q62351,Q8K2I9,Q8R138,Q91YI4,Q921Y0,Q923E4,Q9JI11,Q9QUR8,Q9WTJ4,Q9WVR4,Q9Z0F4,Q9Z1M0,O35129,P14426,P67778,…	P0C090,P23949,P23950,Q3TIU4,Q4VGL6,Q6ZQ08,Q8VEG6,Q60809,Q640Q5,Q80XS6,Q8BGF7,Q8C5L3,Q8CBY1,Q8K0V4,Q8K3P5,Q8VDG3,Q9JK91,O35710,Q3TC46,Q8VC85,Q91YD3,Q9CYC6,Q9DAR7,O08609,Q61069,Q64705,Q8CGY8,P70365,Q80YD1,Q8C5Q4,Q8K1R3,A0A1D5RLD8,B9EKI3,O08573,O08917,O35083,P01325,P01326,P05480,P08228,P10810,P16858,P29452,P32240,P34884,P41251,P42682,P48025,P70671,P97352,Q03963,Q4QRL3,Q61521,Q62028,Q8BVZ5,Q8BZM1,Q8K…	0.000290847	0.00952738	0.304946
GO:0045944	positive regulation of transcription by RNA polymerase II	P	229	692	2819	10315	0.0812345	0.0670868	over	P31266,A2A483,A2ABV5,O88874,P70662,Q14AX6,Q3THK3,Q3UYV9,Q5XJE5,Q62383,Q69ZA1,Q7TN02,Q80YQ2,Q8JZM7,Q8VCD5,Q921D4,Q924H2,Q99K74,Q9CQ39,Q9CQ49,Q9D7W5,Q9DB40,Q9ESU6,Q9R0X0,P02340,A2AGH6,F8VPZ5,P11031,P61216,Q62311,Q8C092,Q8K0H5,Q8R331,Q8VE65,Q8VI33,Q99PM3,Q9EQH4,Q9R1C0,Q9Z1E3,Q9Z0H3,Q61687,Q05CL8,Q8K3A9,A2A654,A2A7B5,A2AMM0,A2CG63,B2RWS6,E9Q1A5,E9Q7E2,E9Q8T2,E9QNN1,F8VPQ2,O08530,O08696,O09106,O35864,…	O08609,Q61069,Q64705,Q8CGY8,P70365,P31266,Q01705,Q0VBL3,A2A483,A2A485,A2ABV5,E9Q9M8,O08856,O88874,P31938,P70662,P98078,Q02248,Q14AX6,Q3THK3,Q3UYV9,Q5BU09,Q5XJE5,Q62276,Q62383,Q69Z61,Q69ZA1,Q6PGF3,Q7TN02,Q7TQK0,Q80YQ2,Q8C1S0,Q8JZM7,Q8VCB2,Q8VCD5,Q8VCS6,Q920D3,Q921D4,Q924H2,Q925J9,Q99J95,Q99K74,Q9CQ39,Q9CQ49,Q9CQA5,Q9CQI9,Q9CXU0,Q9CXU1,Q9CZ82,Q9CZB6,Q9D7W5,Q9D8C6,Q9DB40,Q9DB91,Q9ESU6,Q9QWV9,Q9R0X0,…	0.000312009	0.0101956	0.330925
GO:0045739	positive regulation of DNA repair	P	45	104	2819	10315	0.0159631	0.0100824	over	P63158,P11103,Q60596,Q8BGZ2,E9Q7E2,F8VPZ5,P60762,Q3UMU9,Q80YV3,Q8CHK4,Q9CR11,Q9DAT2,Q9Z2N8,A2BH40,O08664,O08696,O54941,P59941,P97496,Q3TKT4,Q52KF3,Q61103,Q61466,Q6P9Z1,Q6PDG5,Q8BSQ9,Q921K9,Q923E4,Q99JR8,Q9CXE2,Q9Z0H3,Q3ULW8,Q6P5D8,Q9JLV6,E9QNN1,O70133,P17918,P46737,Q00899,Q01279,Q62318,Q6PIJ4,Q80US4,Q8R2S9,Q9QXV1	P63158,Q6P3E7,P11103,Q60596,P62908,Q8BGZ2,E9Q7E2,F8VPZ5,P56959,P60122,P60762,P61161,Q2VPA6,Q2VPQ9,Q3UMU9,Q62481,Q80YV3,Q8BH57,Q8C0I4,Q8C551,Q8C9X6,Q8CHI8,Q8CHK4,Q8R3B7,Q8VC51,Q8VEK6,Q9CR11,Q9D071,Q9D1F5,Q9DAT2,Q9JI44,Q9JM05,Q9R0Q4,Q9R1X4,Q9WTM5,Q9Z2N8,A0A5H1ZRL1,A2BH40,O08664,O08696,O54941,O88665,P58269,P59941,P61089,P97496,Q3TKT4,Q52KF3,Q61103,Q61466,Q6AXC6,Q6P9Z1,Q6PDG5,Q8BSQ9,Q8K1S6,Q921K9,Q92…	0.000320299	0.010441	0.432692
GO:0006376	mRNA splice site selection	P	15	24	2819	10315	0.00532104	0.00232671	over	Q69ZQ2,Q62241,Q6PDM2,Q99JF8,P28659,Q3TCX3,Q3TWW8,Q3UEB3,Q5SUF2,Q7TNC4,Q91Z31,Q9CYI4,Q9D1X0,Q9R0U0,Q9WV02	Q69ZQ2,Q8BHJ9,Q3USH5,Q62241,Q6PDM2,Q8K2Z2,Q99JF8,A2AKX3,E9Q5K9,P28659,Q3TCX3,Q3TWW8,Q3UEB3,Q5SUF2,Q7TNC4,Q7TSY6,Q8CIN6,Q91Z31,Q9CYI4,Q9D1X0,Q9JKP5,Q9R0U0,Q9WV02,Q9Z0H4	0.000323335	0.0105143	0.625
GO:0008283	cell population proliferation	P	362	1144	2819	10315	0.128414	0.110906	over	Q07813,P61202,Q6P4S8,Q99LZ3,Q9EQH4,Q9ESU6,P28798,P63158,Q00780,Q64314,Q811D0,Q922R0,P08226,P23242,P42225,Q00519,Q01339,Q03265,Q6S5J6,Q9D6K5,P12815,P20352,P30681,P31750,P40224,Q61508,Q6QI06,Q923E4,Q03145,Q32MD9,Q3U3T8,Q62059,Q6P9Z1,Q6ZQ88,Q8BWY9,Q8CJ27,Q01721,P70257,P02340,Q8K394,Q05BC3,Q91WC9,Q9WVM1,E9Q5C9,E9QN31,O08530,O08664,O08696,O08992,O09030,O09106,O35598,O54781,O55222,O88507,O88904,P01325,…	Q07813,O88662,P42232,Q9Z2U4,O35280,O88974,P61202,P70122,P97929,Q62384,Q6DFV1,Q6P4S8,Q80X73,Q99LZ3,Q9CZ15,Q9EQH4,Q9ERR1,Q9ESU6,P28798,Q8R418,O35607,P15655,P49817,P53690,P58022,P63158,Q00623,Q00731,Q00780,Q04690,Q61009,Q61315,Q64314,Q64729,Q811D0,Q8BTI9,Q922R0,Q9EQY0,Q9R0G7,Q9WVC3,Q9Z0M5,A0A087WSP5,O35143,P07214,P08226,P23242,P28828,P31230,P35441,P42225,P43135,P48999,Q00519,Q01339,Q03265,Q62151,Q6S…	0.000341324	0.0110723	0.316434
GO:2000781	positive regulation of double-strand break repair	P	31	65	2819	10315	0.0109968	0.0063015	over	E9Q7E2,F8VPZ5,P11103,P60762,Q3UMU9,Q80YV3,Q8CHK4,Q9CR11,Q9DAT2,Q9Z2N8,Q3ULW8,Q6P5D8,Q9JLV6,A2BH40,O08664,O08696,O54941,P59941,P97496,Q3TKT4,Q52KF3,Q61103,Q61466,Q6P9Z1,Q6PDG5,Q8BSQ9,Q921K9,Q923E4,Q99JR8,Q9CXE2,Q9Z0H3	E9Q7E2,F8VPZ5,P11103,P56959,P60122,P60762,P61161,Q2VPA6,Q2VPQ9,Q3UMU9,Q62481,Q80YV3,Q8BH57,Q8C0I4,Q8C551,Q8C9X6,Q8CHI8,Q8CHK4,Q8R3B7,Q8VC51,Q8VEK6,Q9CR11,Q9D071,Q9D1F5,Q9DAT2,Q9JI44,Q9JM05,Q9R0Q4,Q9R1X4,Q9WTM5,Q9Z2N8,P97313,P97807,Q3U8K7,Q3ULW8,Q64511,Q6P5D8,Q6PR54,Q9JLV6,A0A5H1ZRL1,A2BH40,O08664,O08696,O54941,O88665,P58269,P59941,P61089,P97496,Q3TKT4,Q52KF3,Q61103,Q61466,Q6AXC6,Q6P9Z1,Q6PDG5,Q8B…	0.000351659	0.01138	0.476923
GO:0000725	recombinational repair	P	51	122	2819	10315	0.0180915	0.0118274	over	A2A483,P27661,P60762,P70270,P97470,Q00899,Q08297,Q60710,Q61216,Q62193,Q6PDQ2,Q7TPD0,Q80XU3,Q80YR6,Q8BP27,Q8BZH4,Q8CHK4,Q8K2I9,Q8K3D3,Q8VIJ6,Q924W5,Q9CQ71,P25206,P49717,P97310,P97311,Q61881,Q91ZJ0,Q99LZ3,Q9Z1X9,P59941,Q0VGB7,Q6ZQ88,Q8BPY9,Q91VL8,E9Q7E2,F8VPZ5,P11103,Q3UMU9,Q80YV3,Q9CR11,Q9DAT2,Q9Z2N8,Q60596,Q61550,Q6KCD5,Q6P5D8,Q99NB8,Q9EP97,P23475,P27641	Q924H5,A2A483,A2A485,A2ANC6,A8VU90,B1AUR6,O09053,O35593,O70157,P27661,P35689,P48754,P60762,P61089,P70270,P97470,P97929,Q00899,Q08297,Q2VPA6,Q3TXT3,Q3U829,Q5DU37,Q60710,Q61216,Q62193,Q62388,Q6NZL6,Q6P1D7,Q6PDQ2,Q6PFE3,Q6ZPV2,Q75NR7,Q7TPD0,Q80XU3,Q80YR6,Q8BH57,Q8BMI4,Q8BP27,Q8BQY8,Q8BZH4,Q8C551,Q8C9X6,Q8CG46,Q8CHK4,Q8K2I9,Q8K3D3,Q8R2Y9,Q8VCI7,Q8VEE4,Q8VEG4,Q8VID5,Q8VIJ6,Q91VT1,Q924W5,Q9CQ71,Q9CQE0,…	0.000366745	0.0118395	0.418033
GO:0045638	negative regulation of myeloid cell differentiation	P	23	44	2819	10315	0.00815892	0.00426563	over	Q02105,Q3TCH7,Q60994,P23950,P38647,P70662,Q8JZP9,Q9JJZ6,Q8BKT7,Q9JIF0,Q9Z0F4,Q61554,Q91V08,Q9CXD9,Q9Z0U1,O54879,P97367,Q5XJE5,Q62018,Q8JZM7,Q8K2T8,Q9ERF3,Q9Z1E3	P15532,P25911,Q01768,Q02105,Q03347,Q3TCH7,Q60994,P23950,P38647,P42230,P42232,P70662,Q8JZP9,Q9JJZ6,Q06180,Q8BKT7,Q00422,Q9JIF0,Q9Z0F4,Q64261,O54714,P26450,Q02248,Q04690,Q61554,Q6PGN1,Q8BGG7,Q8BNQ3,Q91V08,Q9CXD9,O35615,P08071,Q9Z0U1,O54879,P97367,Q0VBL3,Q5XJE5,Q60954,Q62018,Q8JZM7,Q8K2T8,Q9ERF3,Q9QVP9,Q9Z1E3	0.00038709	0.0124662	0.522727
GO:0045814	negative regulation of gene expression, epigenetic	P	43	99	2819	10315	0.0152536	0.00959767	over	Q91ZW3,Q923E4,Q9DB85,O09106,P13864,Q3TKT4,Q9Z2D8,Q9Z2E1,Q3TNH5,O88379,Q60520,O88712,P14733,P21619,P23198,P48678,P52927,P63158,Q61188,Q9QXV1,P59941,Q61687,Q8BY71,A0A2I3BQS6,Q80TP3,Q6P5D8,Q5SS00,Q61164,Q8CIG3,Q6ZQ88,Q62318,Q69ZR9,Q69ZX6,Q8K2H1,Q80U70,Q921E6,P25916,Q3TYX3,Q62018,Q8K4B0,Q99N13,Q9CXG9,Q9QZQ8	O54864,Q6PAL0,Q91YE5,Q91ZW3,Q923E4,Q9DB85,O08550,O09106,O88508,P13864,Q3TKT4,Q60848,Q9Z2D8,Q9Z2E1,Q3TNH5,Q80XC6,Q8R151,O88379,F6ZDS4,P97377,Q60520,H9LAN6,O88712,P10922,P13405,P14733,P21619,P23198,P41183,P48678,P52927,P63158,P70351,Q61188,Q68FG3,Q6NSP9,Q6PDK2,Q6WKZ8,Q8K214,Q8VDF2,Q9JKP7,Q9QXV1,Q9QZ67,Q9Z2D6,P59941,Q8R418,Q9CXS4,Q61687,Q6PR54,Q8BY71,A0A2I3BQS6,G5E870,Q80TP3,Q6P5D8,Q80TJ7,Q9WTU0,O35…	0.000390145	0.0125175	0.434343
GO:0000122	negative regulation of transcription by RNA polymerase II	P	175	515	2819	10315	0.0620788	0.0499273	over	P63158,Q9DCM7,Q9D2C7,Q6DID3,A2A483,A2A654,A2A7B5,A2AQ19,A2BH40,A2CG63,B1AR17,B2RWS6,E9PYI1,E9Q1A5,E9Q1P8,F7BJB9,F8VPQ2,O08696,O08992,O09106,O55201,O70126,O88574,O88712,O88895,O88904,O88939,P02340,P06537,P09535,P10639,P11103,P13864,P15066,P15806,P17918,P19426,P23198,P25322,P25916,P30282,P30681,P31266,P35601,P42225,P45481,P46935,P51859,P52927,P56581,P59941,P61202,P61965,P61969,P61979,P63002,P63101,…	P63158,Q8BFV2,Q8C0P7,Q9JJN6,O35740,P40338,Q8VDQ8,Q9JLV1,Q9DCM7,Q8K1A6,O55033,P05627,Q99M51,Q9D2C7,Q6DID3,Q7TSH6,Q9Z2D6,A0A140LHY5,A0A1I7Q4G8,A0A5F8MQ82,A2A483,A2A485,A2A654,A2A7B5,A2AQ19,A2AQH4,A2BFG8,A2BH40,A2CG63,B1AR17,B1AXD8,B1AY10,B2RUR8,B2RWS6,D2EAC2,D3YXK1,E9PYI1,E9Q1A5,E9Q1P8,E9Q2S7,E9Q3R9,E9Q6A7,E9Q8X5,E9QAG8,F6R9A8,F6ZDS4,F7BJB9,F8VPQ2,J3QK52,O08539,O08580,O08609,O08696,O08750,O08789,O0…	0.000390556	0.0125175	0.339806
GO:2000001	regulation of DNA damage checkpoint	P	14	22	2819	10315	0.0049663	0.00213282	over	Q80W00,Q8BKT7,Q8R3N6,Q9ESU6,Q9Z1N5,Q8VDP4,A6PWY4,O70445,P46737,P97784,Q08297,Q3TCH7,Q62193,Q80ZV0	Q80W00,Q9ESL4,Q8BKT7,Q8R3N6,Q9ESU6,Q9Z1N5,Q9Z265,Q8VDP4,A6PWY4,O70445,P46737,P48754,P51954,P97784,P97929,Q08297,Q3TCH7,Q62193,Q80ZV0,Q8CHQ0,Q8K3W0,Q9Z2G0	0.000393568	0.0125838	0.636364
GO:2000036	regulation of stem cell population maintenance	P	29	60	2819	10315	0.0102873	0.00581677	over	A2CG63,F8VPQ2,O09106,O88574,P70288,Q3U1T3,Q5SQF8,Q60520,Q60972,Q60973,Q9QXV3,A2BH40,O08664,O54941,P30051,P59941,P97496,Q3TKT4,Q61103,Q61466,Q62280,Q62296,Q921K9,Q9CXE2,Q9Z0H3,Q9Z2N8,Q91WQ5,P52927,Q6ZQL4	A2CG63,F8VPQ2,O09106,O88574,P58022,P70288,Q3U1T3,Q3URK3,Q5SQF8,Q60520,Q60972,Q60973,Q8BIH0,Q8BR65,Q8C8M1,Q8CGY8,Q99N20,Q9D115,Q9ESK4,Q9QXV3,A2BH40,F8VPZ9,O08664,O09000,O54941,P30051,P46938,P59941,P70210,P97496,Q3TKT4,Q3UQU0,Q61103,Q61466,Q62280,Q62296,Q6P1G2,Q8CHH5,Q8VIG1,Q921K9,Q9CXE2,Q9D8M7,Q9Z0H3,Q9Z2N8,P56726,Q8R2K4,Q91WQ5,Q9Z1J1,Q9CX60,E9Q784,P52927,P70372,Q6NSP9,Q6PCM1,Q6ZQ08,Q6ZQL4,Q8C5L3,…	0.000407704	0.0128996	0.483333
GO:0034661	ncRNA catabolic process	P	19	34	2819	10315	0.00673998	0.00329617	over	Q8VDG3,Q8BTW3,Q921I9,Q9CRA8,Q9CSH3,Q9D735,Q6P3D0,Q8K205,O55055,Q1HFZ0,Q9Z120,P56960,Q7TQK4,Q8VBV3,Q9D0M0,Q9D753,Q9JHI7,Q6ZPZ3,Q8BFQ4	B2RX14,Q5D1E7,Q68ED3,Q78PY7,Q8CI75,Q8VDG3,P97789,Q8BTW3,Q8C0S1,Q921I9,Q9CRA8,Q9CSH3,Q9D735,Q9CQT2,Q6P3D0,Q8K205,O55055,Q1HFZ0,Q9Z120,Q4FZF3,Q80X73,P56960,Q7TQK4,Q8VBV3,B1AX39,Q9D0M0,Q9D753,Q9JHI7,Q8K1J6,Q6ZPZ3,Q8BFQ4,Q91YI6,Q3UHH1,Q8K1R3	0.000409885	0.0128996	0.558824
GO:0000460	maturation of 5.8S rRNA	P	19	34	2819	10315	0.00673998	0.00329617	over	Q8BMC4,Q8R1F9,Q9JJT0,Q3TZX8,Q61937,Q571H0,Q9DBE9,Q9EQ61,Q9JJA4,P56960,Q7TQK4,Q8VBV3,Q9D0M0,Q9D753,Q9JHI7,A2BE28,Q8BGS0,Q921I9,Q9CZU3	Q8BMC4,Q8R1F9,Q8VDQ9,Q9CQR2,Q9CTH6,Q9CYH6,Q9JJT0,Q9QYL7,P97452,Q3TZX8,Q61937,Q571H0,Q9DBE9,Q9EQ61,Q9JJA4,P56960,Q7TMF2,Q7TQK4,Q8C460,Q8VBV3,Q9D0M0,Q9D753,Q9JHI7,A2BE28,O35473,O55135,P97313,Q7TND5,Q8BGS0,Q921I9,Q9CR47,Q9CYX7,Q9CZU3,Q9D1Q1	0.000409885	0.0128996	0.558824
GO:0040031	snRNA modification	P	6	6	2819	10315	0.00212841	0.000581677	over	Q9CQS2,Q9CRB2,Q9ESX5,Q9CQG2,Q05CL8,Q8K3A9	Q9CQS2,Q9CRB2,Q9ESX5,Q9CQG2,Q05CL8,Q8K3A9	0.000415025	0.0128996	1
GO:0050733	RS domain binding	F	6	6	2819	10315	0.00212841	0.000581677	over	O35326,Q6PDM2,Q8VH51,Q9CYI4,Q9D883,Q9QX47	O35326,Q6PDM2,Q8VH51,Q9CYI4,Q9D883,Q9QX47	0.000415025	0.0128996	1
GO:0001651	dense fibrillar component	C	6	6	2819	10315	0.00212841	0.000581677	over	P09405,P35550,Q04750,Q61164,Q9CY66,Q9D0T1	P09405,P35550,Q04750,Q61164,Q9CY66,Q9D0T1	0.000415025	0.0128996	1
GO:0140092	bBAF complex	C	6	6	2819	10315	0.00212841	0.000581677	over	A2BH40,O54941,Q3TKT4,Q6PDG5,Q99JR8,Q9Z0H3	A2BH40,O54941,Q3TKT4,Q6PDG5,Q99JR8,Q9Z0H3	0.000415025	0.0128996	1
GO:0120115	Lsm2-8 complex	C	6	6	2819	10315	0.00212841	0.000581677	over	O35900,P62311,P62313,Q6ZWM4,Q9CQQ8,Q9QXA5	O35900,P62311,P62313,Q6ZWM4,Q9CQQ8,Q9QXA5	0.000415025	0.0128996	1
GO:0000347	THO complex	C	6	6	2819	10315	0.00212841	0.000581677	over	B1AZI6,Q5U4D9,Q7TMY4,Q8BKT7,Q8R3N6,Q8VE80	B1AZI6,Q5U4D9,Q7TMY4,Q8BKT7,Q8R3N6,Q8VE80	0.000415025	0.0128996	1
GO:0045261	proton-transporting ATP synthase complex, catalytic core F(1)	C	6	6	2819	10315	0.00212841	0.000581677	over	P56382,P56480,Q03265,Q91VR2,Q9D3D9,Q9DB20	P56382,P56480,Q03265,Q91VR2,Q9D3D9,Q9DB20	0.000415025	0.0128996	1
GO:0042721	TIM22 mitochondrial import inner membrane insertion complex	C	6	6	2819	10315	0.00212841	0.000581677	over	P62073,Q8BGX2,Q9CQ85,Q9ESW4,Q9WV96,Q9WV98	P62073,Q8BGX2,Q9CQ85,Q9ESW4,Q9WV96,Q9WV98	0.000415025	0.0128996	1
GO:0000445	THO complex part of transcription export complex	C	6	6	2819	10315	0.00212841	0.000581677	over	B1AZI6,Q5U4D9,Q7TMY4,Q8BKT7,Q8R3N6,Q8VE80	B1AZI6,Q5U4D9,Q7TMY4,Q8BKT7,Q8R3N6,Q8VE80	0.000415025	0.0128996	1
GO:0042826	histone deacetylase binding	F	38	85	2819	10315	0.01348	0.00824043	over	O09106,O88895,O89090,P02340,P11103,P13864,P25322,P52293,P67778,P70268,P70288,P97784,P97875,Q3U1T3,Q60668,Q60972,Q61686,Q63943,Q6KCD5,Q6PDQ2,Q8BWW9,Q8K4B0,Q8R331,Q8VI24,Q8VIJ6,Q91ZP3,Q924K8,Q99N13,Q9CQF3,Q9CR42,Q9D4J7,Q9DA19,Q9DBR0,Q9DCM7,Q9JJ66,Q9R0L7,Q9R190,Q9WU42	B2KF50,E9QAG8,O09106,O88895,O89090,P02340,P07901,P11103,P11499,P13864,P17879,P25322,P28033,P43274,P43276,P52293,P62259,P63001,P67778,P70196,P70268,P70288,P97784,P97875,Q04207,Q08775,Q3U1T3,Q3U3N0,Q3UHF3,Q505F1,Q5UAK0,Q60668,Q60793,Q60929,Q60972,Q60974,Q61069,Q61602,Q61686,Q63943,Q64131,Q64321,Q6KCD5,Q6NZM9,Q6P3E7,Q6PDQ2,Q6ZPY2,Q80ZK9,Q8BR65,Q8BTK5,Q8BWA4,Q8BWW9,Q8CBD1,Q8CGN4,Q8K4B0,Q8R331,Q8VDQ8,…	0.000418373	0.0129735	0.447059
GO:1990234	transferase complex	C	219	662	2819	10315	0.0776871	0.0641784	over	B2RWS6,P45481,P61965,Q5SVQ0,Q61191,Q80TG1,Q80YV3,Q8BQR4,Q8C0D7,Q91WQ5,A2AWT3,Q5DU02,Q62311,Q8BU36,Q8K0H5,Q8VE65,Q8VI33,Q921M3,Q923D4,Q9CZV5,Q9JIX0,A2A5Z6,A2AGH6,O35730,P25916,P46737,P46935,P62700,P62838,Q3U319,Q5DTM8,Q80YQ2,Q8R3L8,Q8VCD5,Q921D4,Q922B6,Q99K74,Q9CQ39,Q9CQJ4,Q9CR50,Q9CXV9,Q9D7M1,Q9DB40,Q9R0X0,Q9Z1K5,O70445,Q08297,P11440,P17918,P24788,P25322,P30276,P30282,P39689,P56390,P61025,Q3UMM4,…	A2RSY1,B2KF05,B2RRD7,B2RUA4,B2RWS6,P45481,P61965,Q2VPQ9,Q5SVQ0,Q61191,Q6IE82,Q6ZPI0,Q80TG1,Q80YV3,Q8BLG0,Q8BQR4,Q8C0D7,Q8CGY8,Q91WQ5,Q99L90,Q9D1P2,Q9D8Y8,Q9JHD2,A2AWT3,D3Z4Z0,Q5DU02,Q62311,Q7TT00,Q8BU36,Q8CHV6,Q8K0H5,Q8R0L9,Q8R2K4,Q8R4I1,Q8VE65,Q8VI33,Q921M3,Q923D4,Q99LM9,Q9CZV5,Q9DA08,Q9JIX0,A2A5Z6,A2A7Q9,A2AGH6,D3YYI7,E9Q735,G3X9Y5,O35730,O70481,O88522,O89050,P25916,P39429,P46737,P46935,P50636,…	0.000430125	0.013307	0.330816
GO:1990841	promoter-specific chromatin binding	F	30	63	2819	10315	0.0106421	0.00610761	over	B2RWS6,E9Q8T2,E9QNN1,O09106,O70133,P02340,P08775,P13864,P25916,P42225,P59178,P62915,P70288,Q3THK3,Q61188,Q61656,Q62318,Q6KCD5,Q6ZPZ3,Q6ZQ88,Q80U70,Q8BZ47,Q8C092,Q8K0H5,Q8VEK3,Q91W36,Q923E4,Q99PP7,Q9QZQ8,Q9Z148	A0A087WSP5,A0A1B0GSX7,A2AJK6,B2RWS6,E9Q8T2,E9QNN1,O09106,O70133,O70546,O88974,P02340,P07903,P08046,P08775,P10085,P13864,P16951,P23798,P25916,P38532,P42225,P48755,P49135,P59178,P62915,P70288,P70671,Q03347,Q06507,Q3THK3,Q60793,Q61188,Q61572,Q61656,Q61850,Q61985,Q62318,Q64700,Q64701,Q6KCD5,Q6NZM9,Q6PFD9,Q6ZPZ3,Q6ZQ88,Q80U70,Q80UV9,Q8BUN5,Q8BZ47,Q8C092,Q8K0H5,Q8R0K9,Q8VEK3,Q91V09,Q91W36,Q923E4,Q924A0…	0.000450167	0.0138949	0.47619
GO:1901990	regulation of mitotic cell cycle phase transition	P	97	264	2819	10315	0.0344094	0.0255938	over	P02340,P39689,Q60953,Q62176,O08901,O70201,P35761,Q07832,Q3UA06,Q3UA16,Q6RT24,Q8C3Y4,Q99JN2,Q99P69,Q9D083,Q9D0F1,Q9JJ66,Q9JMD0,Q9WVA3,Q9Z1M8,Q9Z1S0,P11440,P46737,Q61216,Q8BQ33,P46414,Q5SUQ9,Q80ZV0,P07742,P14733,P24860,P25322,P41778,Q60520,Q6P9Z1,Q7TSG3,Q924K8,Q9ESU6,Q61550,A2BH40,E9Q7E2,O08664,O54941,P97496,Q3TKT4,Q61103,Q61466,Q6PDG5,Q8BSQ9,Q921K9,Q99JR8,Q9CXE2,Q9Z0H3,Q9Z2N8,O35129,Q62193,Q924H7,…	O88843,P02340,P23804,P29594,P39689,P61255,Q60953,Q60996,Q62176,Q8BJS8,E9Q4Y4,F6ZDS4,O08901,O54692,O70201,P35761,Q07832,Q3UA06,Q3UA16,Q61315,Q62388,Q6RT24,Q8C3Y4,Q8R060,Q923A2,Q99JN2,Q99P69,Q9CQU5,Q9D083,Q9D0F1,Q9DCX1,Q9EST4,Q9JJ66,Q9JMD0,Q9WTX8,Q9WVA3,Q9Z0R0,Q9Z1B5,Q9Z1M8,Q9Z1S0,O35280,P11440,P46737,P48754,Q3TLR7,Q3UI43,Q499D0,Q5F2E8,Q5U5Q9,Q61216,Q6ZQ29,Q6ZQF0,Q80YR7,Q8BK35,Q8BPZ8,Q8BQ33,Q8BYC6,…	0.000452948	0.0139485	0.367424
GO:0031100	animal organ regeneration	P	24	47	2819	10315	0.00851366	0.00455647	over	P17918,P25322,P29788,P56213,P97477,P97742,Q01279,Q60737,Q61188,Q9JHH6,B2RQC6,O08734,O35639,O55239,P00158,P09813,P11440,P19157,P39689,P40224,P42703,P48760,Q00993,Q01339	A2ALK8,P04202,P07607,P11881,P14901,P17918,P25322,P28033,P29788,P56213,P62843,P70351,P97477,P97742,P97812,Q01279,Q60737,Q61188,Q61602,Q8K1R3,Q9JHH6,Q9Z127,A2AT37,B2RQC6,E9PZ16,O08734,O35639,O55239,P00158,P00329,P09813,P11440,P19157,P39689,P40224,P42703,P48760,P51943,P52480,Q00623,Q00993,Q01339,Q01705,Q07113,Q61233,Q925J9,Q9CWJ9	0.00045798	0.0140711	0.510638
GO:0031440	regulation of mRNA 3'-end processing	P	13	20	2819	10315	0.00461156	0.00193892	over	P24860,Q3UYV9,Q5XJE5,Q8JZM7,Q8K2T8,A2AIV2,Q6NVF9,Q9CQF3,Q8BJ05,P23950,Q61183,Q8CCS6,Q9D824	P24860,Q3UYV9,Q5XJE5,Q8JZM7,Q8K2T8,Q8VHK9,A2AIV2,E9Q5K9,H3BJW3,Q6NVF9,Q8BP71,Q8BTV2,Q9CQF3,Q8BJ05,P23950,Q61183,Q80SW1,Q8CCS6,Q99J95,Q9D824	0.00047404	0.0144647	0.65
GO:0140102	catalytic activity, acting on a rRNA	F	13	20	2819	10315	0.00461156	0.00193892	over	Q3TL26,Q8JZM0,Q9D0D4,P35550,Q80WS3,Q9DBE9,Q8BKW4,Q922K7,Q9CZ57,Q99J25,Q9CY21,Q9CQG2,Q9DCL4	Q3TL26,Q8JZM0,Q9D0D4,P35550,Q80WS3,Q9CPY0,Q9DBE9,Q8BKW4,Q8K1A0,Q8K4F6,Q922K7,Q9CZ57,Q99J25,Q9CY21,Q9CQG2,O35130,Q5ND52,Q8BQJ6,Q9DCL4,Q5HZH2	0.00047404	0.0144647	0.65
GO:0005697	telomerase holoenzyme complex	C	13	20	2819	10315	0.00461156	0.00193892	over	Q9CQS2,Q9CRB2,Q9CY66,Q9ESX5,P27048,P62305,P62320,P97499,Q5EE38,Q8K224,Q8VEK3,Q9DBY8,Q9Z204	Q9CQS2,Q9CRB2,Q9CY66,Q9ESX5,P27048,P61406,P62305,P62320,P97499,Q5EE38,Q5RJH6,Q6PGG6,Q6ZPY2,Q8BUV6,Q8K224,Q8VC51,Q8VEK3,Q9DBY8,Q9R0Q7,Q9Z204	0.00047404	0.0144647	0.65
GO:0030515	snoRNA binding	F	18	32	2819	10315	0.00638524	0.00310228	over	P27641,Q5SWD9,Q6NZL1,Q6PGF5,Q8C4J7,Q9CRB2,Q9D0T1,E9Q5C9,Q9CQS2,Q9CY66,Q9ESX5,Q6DFW4,Q6P3D0,Q8BHB4,Q8R3N1,Q8VHZ7,Q921Y2,Q9D6Z1	P27641,P97313,Q5SWD9,Q6NZL1,Q6PGF5,Q8BTT6,Q8C4J7,Q91WM3,Q9CRB2,Q9D0T1,Q9JL16,E9Q5C9,Q9CQS2,Q9CY66,Q9ESX5,G3X9B1,O54825,P53368,Q6DFW4,Q6P3D0,Q8BHB4,Q8K1J5,Q8R2U6,Q8R3N1,Q8VCY6,Q8VHN8,Q8VHZ7,Q921Y2,Q9D6Z1,Q9JIK5,Q9JKX6,Q9QXX8	0.000521684	0.0158823	0.5625
GO:0010558	negative regulation of macromolecule biosynthetic process	P	278	863	2819	10315	0.0986165	0.0836646	over	A2A483,A2A654,A2A7B5,A2AQ19,A2BH40,A2CG63,B1AR17,B2RWS6,E9PYI1,E9Q1A5,E9Q1P8,F7BJB9,F8VPQ2,O08696,O08992,O09106,O55201,O70126,O88574,O88712,O88895,O88904,O88939,P02340,P06537,P09535,P10639,P11103,P13864,P15066,P15806,P17918,P19426,P23198,P25322,P25916,P30282,P30681,P31266,P35601,P42225,P45481,P46935,P51859,P52927,P56581,P59941,P61202,P61965,P61969,P61979,P63002,P63101,P63158,P63271,P63280,P67778,…	A0A140LHY5,A0A1I7Q4G8,A0A5F8MQ82,A2A483,A2A485,A2A654,A2A7B5,A2AQ19,A2AQH4,A2BFG8,A2BH40,A2CG63,B1AR17,B1AXD8,B1AY10,B2RUR8,B2RWS6,D2EAC2,D3YXK1,E9PYI1,E9Q1A5,E9Q1P8,E9Q2S7,E9Q3R9,E9Q6A7,E9Q8X5,E9QAG8,F6R9A8,F6ZDS4,F7BJB9,F8VPQ2,J3QK52,O08539,O08580,O08609,O08696,O08750,O08789,O08992,O09106,O09126,O35126,O35185,O35295,O35516,O35613,O35615,O35658,O35740,O35973,O54714,O54864,O55091,O55187,O55201,O7…	0.000523151	0.0158907	0.322132
GO:0010605	negative regulation of macromolecule metabolic process	P	477	1548	2819	10315	0.169209	0.150073	over	A2A483,A2A654,A2A7B5,A2AQ19,A2BH40,A2CG63,B1AR17,B2RWS6,E9PYI1,E9Q1A5,E9Q1P8,F7BJB9,F8VPQ2,O08696,O08992,O09106,O55201,O70126,O88574,O88712,O88895,O88904,O88939,P02340,P06537,P09535,P10639,P11103,P13864,P15066,P15806,P17918,P19426,P23198,P25322,P25916,P30282,P30681,P31266,P35601,P42225,P45481,P46935,P51859,P52927,P56581,P59941,P61202,P61965,P61969,P61979,P63002,P63101,P63158,P63271,P63280,P67778,…	A0A140LHY5,A0A1I7Q4G8,A0A5F8MQ82,A2A483,A2A485,A2A654,A2A7B5,A2AQ19,A2AQH4,A2BFG8,A2BH40,A2CG63,B1AR17,B1AXD8,B1AY10,B2RUR8,B2RWS6,D2EAC2,D3YXK1,E9PYI1,E9Q1A5,E9Q1P8,E9Q2S7,E9Q3R9,E9Q6A7,E9Q8X5,E9QAG8,F6R9A8,F6ZDS4,F7BJB9,F8VPQ2,J3QK52,O08539,O08580,O08609,O08696,O08750,O08789,O08992,O09106,O09126,O35126,O35185,O35295,O35516,O35613,O35615,O35658,O35740,O35973,O54714,O54864,O55091,O55187,O55201,O7…	0.000526232	0.015948	0.30814
GO:0072359	circulatory system development	P	246	755	2819	10315	0.087265	0.0731944	over	O08530,O08538,O54781,P06909,P09405,P11276,P12815,P15105,P16406,P21956,P31266,P33434,P41971,P43406,P56480,P63101,P63260,P97449,Q00780,Q05910,Q3UQ28,Q5SXC4,Q60629,Q60750,Q61508,Q61614,Q64429,Q69ZU6,Q6S5J6,Q8C7V8,Q8K371,Q8R054,Q8R3B1,Q8VDD5,Q8VHY0,Q91ZV8,Q922R0,Q923E4,Q9CR75,Q9JHI0,Q9QYB1,Q9WVH6,Q9Z0F4,Q9Z0Z7,Q9Z1P8,B2RXV4,O70491,P05622,P08121,P27090,Q03145,Q3TKT4,Q6VVW5,Q8CHY6,Q9ERI5,Q9JIA7,P40224,…	E9Q555,E9Q5F9,E9QA15,O08530,O08538,O08586,O35375,O54781,O70131,O70326,O70477,O88597,O88839,O89110,P01831,P05627,P06869,P06909,P07356,P08122,P09405,P11276,P11688,P12815,P14901,P15105,P15655,P16092,P16406,P18572,P20444,P21956,P22777,P27601,P29268,P31230,P31266,P32921,P33434,P34152,P35917,P36895,P39061,P40338,P41971,P42337,P43406,P46467,P47811,P48025,P49817,P53690,P54754,P54761,P54763,P56480,P56485,…	0.00053221	0.0160927	0.325828
GO:0051054	positive regulation of DNA metabolic process	P	89	240	2819	10315	0.0315715	0.0232671	over	Q61687,P63147,P17918,O35144,P59941,Q5EE38,Q60953,Q61216,Q80W00,Q8CI11,Q91VL8,O70126,P27641,Q8VDG3,Q9ESX5,Q9JLV6,P63158,E9QNN1,F8VPZ5,O70133,P46737,Q00899,Q01279,Q62318,Q6P5D8,Q6PIJ4,Q80US4,Q8R2S9,Q923E4,Q9QXV1,Q9Z2N8,O70479,O88379,P11440,P21460,P81269,Q5SUQ9,Q5SVQ0,Q61937,Q91ZP3,Q91ZW3,Q62351,Q7TQK4,Q8BTW3,Q9QZM3,P43247,Q08297,Q3ULW8,Q9D842,Q9DBY8,Q9CYR0,P0CG15,Q14AI0,Q6A4J8,Q07813,P11103,Q60596,…	O88286,Q61687,Q6ZPV2,Q9Z0H0,P63147,Q8C551,P17918,Q6AXC6,O35144,P59941,P70371,P70388,Q0VGM9,Q5EE38,Q60953,Q61216,Q6P1D7,Q80W00,Q8CI11,Q8VHK9,Q91VL8,Q91WC1,Q9QXG9,Q9R207,H7BX60,O54992,O70126,P11983,P27641,P42932,P63085,P80313,P80314,P80315,P80316,P80317,P80318,Q02248,Q62388,Q63844,Q6PFX9,Q80Y86,Q8BJA3,Q8CE90,Q8CHQ0,Q8VDG3,Q9ES74,Q9ESX5,Q9JKK8,Q9JLV6,A2AN61,P97377,P63158,Q6P3E7,Q58FA4,E9QNN1,F8VPZ5,…	0.000541797	0.0163456	0.370833
GO:0004386	helicase activity	F	54	133	2819	10315	0.0191557	0.0128938	over	O70133,P11031,P23475,P27641,P49717,P97311,Q61216,Q61881,Q62167,Q80YD1,Q8K2I9,Q9CXF7,D3Z0M9,G3X8X0,O35286,P60843,Q501J6,Q569Z5,Q61655,Q61656,Q6P4T2,Q6Q899,Q810A7,Q8K363,Q91VN6,Q921N6,Q99MJ9,Q9CWX9,Q9CZU3,Q9D0R4,Q9DBN9,Q9Z1N5,P0CG15,Q08297,E9QNN1,Q80X98,Q8CFQ3,P10107,B1AR17,E9QAE3,E9QAS4,F8VPZ5,P25206,P40201,P70270,P97310,Q04692,Q3TKT4,Q61687,Q6NZL1,Q6PDQ2,Q8BHK9,Q8BYH8,Q91ZW3	O08811,O09053,O70133,P11031,P23475,P27641,P49717,P60122,P97311,P97855,Q09XV5,Q0VGM9,Q5SXJ3,Q61216,Q61881,Q62167,Q6AXC6,Q6NVF4,Q80YD1,Q8CIW5,Q8K2I9,Q8VHK9,Q8VID5,Q99PU8,Q9CXF7,Q9WTM5,Q9Z129,A2A4P0,A2ACQ1,D3Z0M9,G3X8X0,O35286,P10630,P54823,P60843,Q4FZF3,Q501J6,Q569Z5,Q61655,Q61656,Q62095,Q6NZQ2,Q6NZR5,Q6P4T2,Q6P5D3,Q6P9R1,Q6PE54,Q6PGC1,Q6Q899,Q6ZPL9,Q80VY9,Q80Y44,Q810A7,Q8BZS9,Q8BZY3,Q8K301,Q8K363,…	0.00058998	0.0177592	0.406015
GO:0035987	endodermal cell differentiation	P	15	25	2819	10315	0.00532104	0.00242365	over	A2AQ19,Q5XJE5,Q62018,Q8JZM7,Q8K2T8,Q9QZQ8,P11276,P29788,P33434,P43406,P52927,Q00780,Q04857,Q60631,Q60847	A2AQ19,Q02248,Q5XJE5,Q62018,Q8JZM7,Q8K2T8,O88207,Q3U962,P31938,Q9QZQ8,E9Q5F9,P08122,P11276,P11688,P29788,P33434,P43406,P52927,P53690,Q00780,Q04857,Q60631,Q60847,Q6NSP9,Q9CQZ1	0.000604755	0.018163	0.6
GO:0000781	chromosome, telomeric region	C	41	95	2819	10315	0.0145442	0.00920989	over	O35144,Q5EE38,Q91VL8,P59941,Q61687,Q5SUQ9,P27641,P27661,P52431,P70288,P83917,P97499,Q08297,Q5U4D9,Q60596,Q60953,Q60972,Q60973,Q61188,Q61216,Q61686,Q62193,Q6NXW6,Q6P5D8,Q6PDQ2,Q6ZQ88,Q7TMY4,Q80W00,Q8BFQ4,Q8BJS4,Q8BU11,Q8BY71,Q8R0S1,Q8R3N6,Q8VE80,Q8VHR5,Q924W5,Q9CPR8,Q9CY66,Q9ERA6,Q9R190	O35144,H7BX60,P70371,Q5EE38,Q91VL8,Q91WC1,Q9QXG9,P59941,Q61687,Q6PR54,Q5SUQ9,Q8K2X3,Q9D7K2,A2AKX3,E9Q8X5,G3XA30,J7I1C3,O09053,O35280,O88559,O88569,O88708,P07903,P27641,P27661,P52431,P61406,P62137,P62141,P63087,P70288,P70351,P70388,P83917,P97377,P97499,P97929,Q08297,Q0VGM9,Q505G8,Q5U4D9,Q60596,Q60862,Q60953,Q60972,Q60973,Q61188,Q61216,Q61686,Q62193,Q62388,Q6NXW6,Q6P1D7,Q6P5D8,Q6PDQ2,Q6PFX9,Q6ZQ88,…	0.00061775	0.018499	0.431579
GO:0010564	regulation of cell cycle process	P	177	526	2819	10315	0.0627882	0.0509937	over	F8VPZ5,Q6A068,Q6NXW6,Q8BMG1,Q99KP6,P02340,P39689,Q60953,Q62176,O08901,D3YYU8,P24788,P68510,Q6RT24,Q7TSG3,Q8VE37,P49025,Q9JJ11,Q9Z1S0,O70201,P35761,Q07832,Q3UA06,Q3UA16,Q8C3Y4,Q99JN2,Q99P69,Q9D083,Q9D0F1,Q9JJ66,Q9JMD0,Q9WVA3,Q9Z1M8,P11440,P46737,Q61216,Q8BQ33,P46414,Q5SUQ9,Q80ZV0,Q61687,Q61937,Q8K224,Q923E4,Q8BQ48,P63147,P07742,P14733,P24860,P25322,P41778,Q60520,Q6P9Z1,Q924K8,Q9ESU6,Q61550,A2BH40,…	Q6ZQJ5,Q80YR7,Q8R4E9,Q9R1X4,Q9Z0F6,A0A0R4J0E4,F8VPZ5,H9LAN6,O08785,O35280,P35235,P47811,Q3UIR3,Q3UPP8,Q5I043,Q62388,Q6A068,Q6NXW6,Q7TQK1,Q8BH58,Q8BMG1,Q8BQY8,Q8CAS9,Q8CCJ3,Q91XB0,Q99KP6,Q9ESL4,Q9JKK8,Q9QWZ1,Q9QXP4,Q9QZ05,Q9R207,Q9Z265,O88843,P02340,P23804,P29594,P39689,P61255,Q60953,Q60996,Q62176,O08901,D3YYU8,D3YZV8,E9PVX6,P24788,P60487,P60766,P68510,P83887,Q14B71,Q61985,Q6RT24,Q7TSG3,Q8BS90,Q8V…	0.000618708	0.018499	0.336502
GO:0140110	transcription regulator activity	F	232	710	2819	10315	0.0822987	0.0688318	over	A0A1Y7VK00,A2A7B5,B2RX31,E9PYI1,G3X9G7,G5E905,O35984,O70494,O88939,O89090,P02340,P15066,P15806,P24699,P30051,P31266,P41778,P41971,P42128,P42225,P42228,P48377,P53762,P63139,P70255,P70257,P81269,P97360,P97863,P97875,Q00899,Q08639,Q08874,Q3LR78,Q3UCQ1,Q5DTG8,Q5SXC4,Q5SXI5,Q60775,Q61286,Q61329,Q62231,Q62296,Q63943,Q64318,Q6A033,Q6A068,Q6PGD2,Q6ZPY5,Q8BGS3,Q8C0C0,Q8C0L3,Q8C0Q2,Q8K2R5,Q8R0S1,Q8VI24,Q9D…	A0A087WSP5,A0A1Y7VK00,A2A4U6,A2A7B5,A2A7F4,A2AWL7,B1AY10,B2RX31,B8JJZ9,D3Z716,E9PYI1,E9Q3R9,E9Q8I7,E9QA22,E9QAG4,E9QAG8,E9QJX9,E9QKE9,F6QIG2,F6VAN0,G3X9G7,G5E8B9,G5E905,O08584,O08785,O08789,O08791,O35185,O35261,O35295,O35317,O35451,O35984,O54790,O54791,O70230,O70477,O70494,O88286,O88939,O88942,O89090,P02340,P05627,P08046,P09084,P09450,P09633,P10085,P10166,P15066,P15307,P15806,P16951,P20293,P23708…	0.000641049	0.0191242	0.326761
GO:0048285	organelle fission	P	133	382	2819	10315	0.0471799	0.0370334	over	P49025,P60330,P62827,Q07832,Q65Z40,Q6KCD5,Q7TME2,Q8C3Y4,Q99JN2,Q9D0F1,Q9D9Z1,Q9ESN5,Q9JMD0,A0A2I3BQS8,Q8CFY5,Q8VCM5,Q91ZP3,Q9CQ92,Q9CQS4,Q9CWE0,Q01320,Q91ZJ0,Q3U1J4,P30276,P97477,Q6RT24,Q7TSG3,P0CG15,Q4VA53,Q6A026,Q8BZH4,Q9CW03,Q9D2X5,Q9JJ66,Q6ZQK0,Q8CG47,Q8K2Z4,Q9DBR0,Q9R0L7,P24860,Q3UMY5,Q922S8,Q8K2Q7,D3YYU8,P24788,P68510,Q8VE37,Q9JJ11,Q9Z1S0,O08901,O70201,P35761,Q3UA06,Q3UA16,Q99P69,Q9D083,Q9W…	A3KGI3,O54692,P49025,P60330,P62827,P83887,Q07832,Q65Z40,Q66JQ7,Q6DFV1,Q6KCD5,Q6PFD6,Q6ZPV2,Q7TME2,Q8BHX3,Q8C3Y4,Q8K1K4,Q8K305,Q91WD7,Q99JN2,Q9CQU5,Q9CY25,Q9CYC5,Q9D0F1,Q9D9Z1,Q9ERH4,Q9ESN5,Q9JMD0,Q9Z1B5,A0A2I3BQS8,Q6PCP5,Q6ZWR4,Q80Y98,Q8BGV8,Q8CFY5,Q8K1M6,Q8VCM5,Q8VED8,Q91ZP3,Q99MB2,Q9CQ92,Q9CQS4,Q9CWE0,A6H6E1,O35047,A8VU90,Q01320,Q64511,Q6P1D7,Q91ZJ0,Q9D4G9,Q9JK91,Q9QZD4,O08586,P42209,Q3U1J4,Q6P…	0.000644022	0.0191701	0.348168
GO:1902969	mitotic DNA replication	P	11	16	2819	10315	0.00390209	0.00155114	over	P25206,P33609,P49717,P97310,Q9CY94,Q9Z1X9,Q99K95,P37913,P04184,Q08297,P97311	P25206,P33609,P49717,P97310,Q9CY94,Q9Z1X9,Q99K95,Q9CZ15,P37913,Q80W54,P16092,P04184,P97929,Q08297,Q8VID5,P97311	0.000655015	0.0194108	0.6875
GO:0016075	rRNA catabolic process	P	11	16	2819	10315	0.00390209	0.00155114	over	P56960,Q7TQK4,Q8VBV3,Q9D0M0,Q9D753,Q9JHI7,Q8BTW3,Q921I9,Q9CRA8,Q9CSH3,Q9D735	Q4FZF3,Q80X73,B1AX39,P56960,Q7TQK4,Q8VBV3,Q9D0M0,Q9D753,Q9JHI7,P97789,Q8BTW3,Q8C0S1,Q921I9,Q9CRA8,Q9CSH3,Q9D735	0.000655015	0.0194108	0.6875
GO:0031507	heterochromatin assembly	P	36	81	2819	10315	0.0127705	0.00785264	over	Q91ZW3,Q923E4,Q9DB85,O09106,P13864,Q3TKT4,Q9Z2D8,Q9Z2E1,Q3TNH5,O88379,Q60520,P59941,Q61188,Q61687,Q8BY71,A0A2I3BQS6,Q80TP3,Q6P5D8,Q5SS00,Q61164,Q8CIG3,Q6ZQ88,Q62318,Q69ZR9,Q69ZX6,Q8K2H1,Q80U70,Q921E6,O88712,P14733,P21619,P23198,P48678,P52927,P63158,Q9QXV1	O54864,Q6PAL0,Q91YE5,Q91ZW3,Q923E4,Q9DB85,O08550,O09106,O88508,P13864,Q3TKT4,Q60848,Q9Z2D8,Q9Z2E1,Q3TNH5,Q80XC6,Q8R151,O88379,F6ZDS4,P97377,Q60520,P59941,Q8R418,Q9CXS4,P70351,Q61188,Q61687,Q6PR54,Q8BY71,A0A2I3BQS6,G5E870,Q80TP3,Q6P5D8,Q80TJ7,Q9WTU0,O35625,P42337,Q5SS00,Q61164,Q6R0H7,Q8CIG3,Q922X9,D3YXK1,Q6ZQ88,Q8BLB7,O88974,Q3TYA6,Q5DTW7,Q62318,Q69ZR9,Q69ZX6,Q7TT18,Q8C267,Q8K2H1,Q3URK3,Q61214,Q3U…	0.000671563	0.0198572	0.444444
GO:0030684	preribosome	C	46	110	2819	10315	0.0163178	0.0106641	over	P58468,Q5XG71,Q6PGF5,Q8BMC4,Q8BVY0,Q8C4J7,Q9CZ91,A2BE28,Q8BGS0,Q91YU8,Q9D903,Q9DBE9,Q9EQ61,Q9JJA4,P56183,Q5SWD9,Q8BW10,Q91YK2,Q8R3N1,A0JLN6,P27641,P35550,P56960,Q5SSI6,Q640M1,Q6DFW4,Q6EJB6,Q6NZL1,Q6ZQL4,Q80WS3,Q810V0,Q8BGA5,Q8BHB4,Q8K224,Q8R5K4,Q8VHZ7,Q921Y2,Q9D0D4,Q9D0T1,Q9D1C9,Q9D6Z1,Q9DB96,Q9JI13,Q9JJT0,Q9JKX4,Q9CWW6	G3X9B1,P58468,Q3UFY0,Q5XG71,Q6PGF5,Q8BMC4,Q8BVY0,Q8C4J7,Q8R2N2,Q8VDQ9,Q9CZ91,A2ANY6,A2BE28,O55135,P97452,Q7TND5,Q8BGS0,Q8VCG3,Q91VY9,Q91YU8,Q9CR47,Q9CXK8,Q9CYH6,Q9CYX7,Q9D0I8,Q9D903,Q9DBE9,Q9EQ61,Q9JJA4,O54825,P56183,Q5SWD9,Q6NSQ7,Q8BW10,Q91YK2,Q922Q2,Q9CQS5,Q9DBU3,O89110,Q9WV70,Q8BHY2,Q8R3N1,A0JLN6,O35130,P14131,P27641,P35550,P56960,P62082,P62242,P62245,P62264,P62267,P62281,P62301,P62702,P62754,…	0.000689308	0.020171	0.418182
GO:0071051	polyadenylation-dependent snoRNA 3'-end processing	P	7	8	2819	10315	0.00248315	0.00077557	over	P56960,Q7TQK4,Q8BTW3,Q8VBV3,Q8VDG3,Q921I9,Q9CRA8	P56960,Q68ED3,Q7TQK4,Q8BTW3,Q8VBV3,Q8VDG3,Q921I9,Q9CRA8	0.000689723	0.020171	0.875
GO:0004176	ATP-dependent peptidase activity	F	7	8	2819	10315	0.00248315	0.00077557	over	O88967,Q3ULF4,Q8CGK3,Q8JZQ2,Q920A7,Q9DBN5,Q9JHS4	O88696,O88967,Q3ULF4,Q8CGK3,Q8JZQ2,Q920A7,Q9DBN5,Q9JHS4	0.000689723	0.020171	0.875
GO:0110016	B-WICH complex	C	7	8	2819	10315	0.00248315	0.00077557	over	F8VPZ5,Q7TNV0,Q7TPV4,Q91ZW3,Q99NB9,Q9WTI7,Q9Z277	F8VPZ5,Q7TNV0,Q7TPV4,Q91ZW3,Q99NB9,Q9JIK5,Q9WTI7,Q9Z277	0.000689723	0.020171	0.875
GO:0001527	microfibril	C	7	8	2819	10315	0.00248315	0.00077557	over	C0HKD8,Q61554,Q61555,Q8CG19,Q8K4G1,Q9D1H9,Q9WVJ9	C0HKD8,D3Z689,Q61554,Q61555,Q8CG19,Q8K4G1,Q9D1H9,Q9WVJ9	0.000689723	0.020171	0.875
GO:0008168	methyltransferase activity	F	63	161	2819	10315	0.0223484	0.0156083	over	Q3TL26,Q8JZM0,Q9D0D4,Q3UIK4,Q8C3P7,Q8C6B0,Q9CQG2,Q8BYR1,J3QNW0,P13864,Q8BMS4,Q9D0L8,Q9DBC3,P59913,Q8BHD8,A2RSY6,P97770,Q3TX08,O55239,Q9JIF0,Q8BIG7,Q8K3A9,O55055,Q9Z120,Q80VD1,Q6NZB1,P35550,Q80WS3,Q9DBE9,A6H5Y3,E9QN31,Q9DB85,Q8BKW4,Q3UFY8,Q8C1Z8,Q9D0C4,Q922K7,Q9CZ57,Q9R144,P0DPE0,Q501J2,Q61188,Q8R5A0,Q91YR5,Q9CY45,Q9Z148,P59114,Q8BMK1,Q1HFZ0,Q80XC2,Q99J25,Q9CY21,A2A7B5,Q80U70,Q921E6,Q3TYX3,E9PYH6,…	Q3TL26,Q8JZM0,Q9D0D4,Q3UIK4,Q8C3P7,Q8C6B0,Q9CQG2,A0A0U1RNF2,Q8BYR1,J3QNW0,O88508,P13864,Q91WK5,Q9CWQ0,Q8BMS4,Q9D0L8,Q9DBC3,Q9EQK7,P23506,P59913,Q8BHD8,P07607,A2RSY6,P97770,Q3TX08,Q9CWH5,O55239,O55060,Q8BNV1,Q91VF2,Q9JIF0,Q8BIG7,Q8K3A9,Q91YP1,A2AUU0,O55055,Q8BSA9,Q8BYH3,Q8CBC7,Q9Z120,O54864,Q3TJZ6,Q6SKR2,Q80VD1,Q8BKJ9,Q8C436,Q8R2U4,Q921L7,Q9CQL0,Q9DCG9,Q9EQQ0,Q9WVG6,Q6NZB1,Q8CIG8,P35550,Q80WS3,Q9C…	0.000700059	0.0204286	0.391304
GO:0000724	double-strand break repair via homologous recombination	P	49	119	2819	10315	0.0173821	0.0115366	over	P25206,P49717,P97310,P97311,Q61881,Q91ZJ0,Q99LZ3,Q9Z1X9,Q08297,P59941,P97470,Q0VGB7,Q62193,Q6ZQ88,Q8BPY9,Q91VL8,P70270,E9Q7E2,F8VPZ5,P11103,P60762,Q3UMU9,Q80YV3,Q8CHK4,Q9CR11,Q9DAT2,Q9Z2N8,Q60596,Q61550,Q6KCD5,Q6P5D8,Q8K2I9,Q99NB8,Q9EP97,A2A483,P27661,Q00899,Q60710,Q61216,Q6PDQ2,Q7TPD0,Q80XU3,Q80YR6,Q8BP27,Q8BZH4,Q8K3D3,Q8VIJ6,Q924W5,Q9CQ71	Q924H5,P25206,P49717,P49718,P97310,P97311,Q61881,Q91ZJ0,Q99LZ3,Q9D600,Q9Z0H0,Q9Z1X9,Q08297,E9Q5F9,O35280,P59941,P97470,Q0VGB7,Q0VGM9,Q62193,Q6ZQ88,Q8BPY9,Q8C551,Q91VL8,P70270,Q2VPA6,E9Q7E2,F8VPZ5,P11103,P56959,P60122,P60762,P61161,Q2VPQ9,Q3UMU9,Q62481,Q80YV3,Q8BH57,Q8C0I4,Q8C9X6,Q8CHI8,Q8CHK4,Q8R3B7,Q8VC51,Q8VEK6,Q9CR11,Q9D071,Q9D1F5,Q9DAT2,Q9JI44,Q9JM05,Q9R0Q4,Q9R1X4,Q9WTM5,Q9Z2N8,Q60596,Q61550,…	0.000713877	0.0207864	0.411765
GO:0003714	transcription corepressor activity	F	56	140	2819	10315	0.0198652	0.0135725	over	A0A0J9YU62,A2A483,E9Q1P8,O09106,O55128,O88574,O88712,O88895,O88904,P25322,P45481,P51859,P52927,P59941,P61202,P61969,P63002,P63158,P67778,Q08122,Q3TKT4,Q3TVI8,Q60520,Q61188,Q62318,Q6KCD5,Q6PDQ2,Q6ZQ88,Q7TPV4,Q80YR6,Q8BHJ5,Q8C2B3,Q8C8N2,Q8CD15,Q8CFE3,Q8CGF7,Q8CH18,Q8CIE4,Q8K3X4,Q8K4B0,Q8R3Y8,Q8VEE1,Q8VEK3,Q91XC0,Q923E4,Q924K8,Q99N13,Q9CR42,Q9CSN1,Q9D6N5,Q9DA19,Q9QXE7,Q9R190,Q9WU42,Q9WUF3,Q9WV54	A0A0J9YU62,A2A483,A2A485,A2AQH4,E9Q1P8,E9Q2I4,J3QK52,O09106,O35126,O35473,O35613,O35615,O35658,O35740,O55128,O70374,O70433,O88491,O88574,O88665,O88712,O88895,O88904,O88907,P17182,P25322,P40338,P45481,P46938,P50580,P51859,P52927,P56546,P59941,P61202,P61969,P63002,P63158,P67778,P70351,P97443,Q08122,Q0VAW6,Q2YDW7,Q3TKT4,Q3TLD5,Q3TUF7,Q3TVI8,Q3U108,Q3U3N0,Q3UHF3,Q5SPL2,Q5UAK0,Q5XJV7,Q60520,Q60698,Q60…	0.000728357	0.0211619	0.4
GO:0005849	mRNA cleavage factor complex	C	14	23	2819	10315	0.0049663	0.00222976	over	O35218,Q6NVF9,Q80X82,Q8BIQ5,Q8BQZ5,Q8C7E9,Q8K4P0,Q9CQF3,Q9D824,Q9EPU4,Q99LC2,Q99LI7,G3X9Z4,Q6DID3	E0CXT7,H3BJW3,O35218,P70182,Q6NVF9,Q80X82,Q8BIQ5,Q8BQZ5,Q8BTV2,Q8C7E9,Q8CHP0,Q8K4P0,Q8R3F9,Q9CQF3,Q9CY97,Q9D824,Q9EPU4,Q9QXK7,Q99LC2,Q99LI7,G3X9Z4,Q6DID3,Q99LI9	0.000753532	0.0218459	0.608696
GO:0016651	oxidoreductase activity, acting on NAD(P)H	F	22	43	2819	10315	0.00780419	0.00416869	over	P03921,Q9DC69,Q9DCT2,Q9Z0X1,Q9JI75,P47199,Q9DB73,P03888,P03893,P03899,P03911,Q8K3J1,Q91VD9,Q91WD5,Q91YT0,Q99LC3,Q9CQ75,Q9CR61,Q9CXZ1,Q9D6J6,Q9DC70,Q61941	Q99L27,Q9DCZ1,P03921,Q9DC69,Q9DCT2,Q9Z0X1,Q64669,Q91VT4,Q9JI75,A2AI05,P37040,Q3TDX8,Q8C1A3,P47199,Q9DB73,Q9DCN2,P03888,P03893,P03899,P03911,Q8K3J1,Q91VD9,Q91WD5,Q91YT0,Q99LC3,Q9CQ75,Q9CR61,Q9CXZ1,Q9D6J6,Q9DC70,Q61941,Q8K354,Q8BML1,Q8VDP3,Q9JMH6,Q8BJ03,P48758,P70694,Q8BUE4,Q8VC28,Q91X52,Q99LB2,Q9JII6	0.000757381	0.02191	0.511628
GO:0006405	RNA export from nucleus	P	33	73	2819	10315	0.0117063	0.00707707	over	B1AZI6,O08583,P61327,P84104,Q3TSG4,Q3UYV9,Q5U4D9,Q6PHZ5,Q7TMY4,Q8BKT7,Q8R3N6,Q8VE80,Q9CQ49,Q9CWZ3,Q9Z1N5,Q61937,Q9JJT9,P32067,Q8R5K4,Q1HFZ0,Q62383,Q8C1D8,Q9R0L7,Q61655,Q8BG81,Q8CCS6,Q9JIX0,Q924C1,Q60749,E9QNN1,O70133,Q6NVF9,Q6ZQH8	B1AZI6,E9Q5K9,F6ZDS4,O08583,O88569,P35922,P61327,P84104,Q3TSG4,Q3UYV9,Q4ZGD9,Q5U4D9,Q6P5F9,Q6PHZ5,Q7TMY4,Q80U93,Q8BH74,Q8BKT7,Q8BZR9,Q8CEC0,Q8K3W3,Q8R0G9,Q8R3N6,Q8R480,Q8VDW0,Q8VE80,Q91VC3,Q91Z49,Q99JX7,Q99P88,Q9CQ49,Q9CWZ3,Q9CY57,Q9D1J3,Q9QZV9,Q9WUU9,Q9Z0W3,Q9Z1N5,Q61937,Q9EP53,Q9JJT9,P32067,Q8R5K4,Q9CRT8,E9Q5F9,P83741,Q1HFZ0,Q62383,Q8C1D8,Q9R0L7,Q61655,Q6NZF1,Q8BFV2,Q8BG81,Q8BJ71,Q8BZY3,Q8CCS6,…	0.000769926	0.0222248	0.452055
GO:0071028	nuclear mRNA surveillance	P	8	10	2819	10315	0.00283789	0.000969462	over	O70348,P56960,Q8BTW3,Q921I9,Q9CRA8,Q9D0M0,Q9D753,Q9JHI7	B1AX39,O70348,P56960,P97789,Q8BTW3,Q921I9,Q9CRA8,Q9D0M0,Q9D753,Q9JHI7	0.000798872	0.0227697	0.8
GO:0006122	mitochondrial electron transport, ubiquinol to cytochrome c	P	9	12	2819	10315	0.00319262	0.00116335	over	P00158,P99028,Q8R1I1,Q9CQ69,Q9CR68,Q9CZ13,Q9D0M3,Q9D855,Q9DB77	P00158,P62897,P99028,Q8K2T4,Q8R1I1,Q9CPX8,Q9CQ69,Q9CR68,Q9CZ13,Q9D0M3,Q9D855,Q9DB77	0.000799027	0.0227697	0.75
GO:0034427	nuclear-transcribed mRNA catabolic process, exonucleolytic, 3'-5'	P	9	12	2819	10315	0.00319262	0.00116335	over	Q9ERF3,Q7TQK4,Q8BTW3,Q8VBV3,Q921I9,Q9CRA8,Q9D0M0,Q9D753,Q9JHI7	F8VPK0,Q6NZR5,Q9ERF3,Q7TQK4,Q8BTW3,Q8CI75,Q8VBV3,Q921I9,Q9CRA8,Q9D0M0,Q9D753,Q9JHI7	0.000799027	0.0227697	0.75
GO:0031261	DNA replication preinitiation complex	C	9	12	2819	10315	0.00319262	0.00116335	over	Q99LZ3,Q9CY94,P25206,P49717,P97310,P97311,Q61881,Q9Z1X9,Q9JK30	Q99LZ3,Q9CY94,Q9CZ15,Q9D600,P25206,P49717,P49718,P97310,P97311,Q61881,Q9Z1X9,Q9JK30	0.000799027	0.0227697	0.75
GO:0034709	methylosome	C	9	12	2819	10315	0.00319262	0.00116335	over	P27048,P62305,P62307,P62309,P62315,P62317,P62320,P84089,Q9JIF0	P27048,P62305,P62307,P62309,P62315,P62317,P62320,P84089,Q61189,Q8CIG8,Q99J09,Q9JIF0	0.000799027	0.0227697	0.75
GO:0030126	COPI vesicle coat	C	9	12	2819	10315	0.00319262	0.00116335	over	O55029,O89079,P61924,Q3USZ8,Q5XJY5,Q8CIE6,Q9JIF7,Q9QXK3,Q9QZE5	O55029,O89079,P61924,Q3USZ8,Q5XJY5,Q78IS1,Q8CIE6,Q9EQC5,Q9JHH9,Q9JIF7,Q9QXK3,Q9QZE5	0.000799027	0.0227697	0.75
GO:0016538	cyclin-dependent protein serine/threonine kinase regulator activity	F	16	28	2819	10315	0.00567577	0.00271449	over	P39689,P46414,Q4FJM2,Q60772,Q8R409,O88874,P24860,P25322,P30282,P51949,P56390,P61025,P30276,Q61457,Q61458,Q9Z2V9	P39689,P46414,P70677,Q3TVI4,Q4FJM2,Q60772,Q60773,Q8R409,D3YUJ3,O88874,P24860,P25322,P30280,P30282,P51949,P56390,P61025,Q7TQK0,Q8BGU5,Q9QWV9,P30276,P51943,Q52KE7,Q61457,Q61458,Q810T2,Q9Z238,Q9Z2V9	0.000843134	0.0239755	0.571429
GO:0031056	regulation of histone modification	P	26	54	2819	10315	0.00922313	0.00523509	over	Q9Z148,Q91ZW3,Q923E4,Q9DB85,P61965,Q8CID0,Q91WV0,O88712,Q60953,Q6KCD5,P63139,P70353,B2RWS6,F8VPZ5,Q7TNV0,Q7TPV4,Q99NB9,Q9WTI7,Q9Z277,P19426,Q61191,Q80TG1,Q8BG30,Q8BQR4,Q921E6,Q8CFE2	Q9WU20,Q9Z148,O54864,Q91YE5,Q91ZW3,Q923E4,Q9DB85,P61965,Q3TUF7,Q6KAQ7,Q8CHV6,Q8CID0,Q8R0L9,Q91WV0,Q99LQ1,Q9DA08,Q9JHD2,O88712,P04202,Q60953,Q6KCD5,P61089,D3Z4Z0,P23708,P63139,P70353,B2RWS6,F8VPZ5,P12023,P48754,Q7TNV0,Q7TPV4,Q8BWG8,Q922P9,Q99NB9,Q9JIK5,Q9WTI7,Q9Z277,Q9WV70,Q9Z2D6,A0A087WPF7,A2RSY1,P19426,Q61191,Q80TG1,Q8BG30,Q8BLG0,Q8BQR4,Q8CGY8,Q99L90,Q9D1P2,Q921E6,Q8VH37,Q8CFE2	0.000860574	0.0243677	0.481481
GO:0016570	histone modification	P	26	54	2819	10315	0.00922313	0.00523509	over	Q8CFE2,Q9Z148,Q91ZW3,Q923E4,Q9DB85,P61965,Q8CID0,Q91WV0,O88712,Q60953,Q6KCD5,P63139,P70353,B2RWS6,F8VPZ5,Q7TNV0,Q7TPV4,Q99NB9,Q9WTI7,Q9Z277,P19426,Q61191,Q80TG1,Q8BG30,Q8BQR4,Q921E6	Q8CFE2,Q9WU20,Q9Z148,O54864,Q91YE5,Q91ZW3,Q923E4,Q9DB85,P61965,Q3TUF7,Q6KAQ7,Q8CHV6,Q8CID0,Q8R0L9,Q91WV0,Q99LQ1,Q9DA08,Q9JHD2,O88712,P04202,Q60953,Q6KCD5,P61089,D3Z4Z0,P23708,P63139,P70353,B2RWS6,F8VPZ5,P12023,P48754,Q7TNV0,Q7TPV4,Q8BWG8,Q922P9,Q99NB9,Q9JIK5,Q9WTI7,Q9Z277,Q9WV70,Q9Z2D6,A0A087WPF7,A2RSY1,P19426,Q61191,Q80TG1,Q8BG30,Q8BLG0,Q8BQR4,Q8CGY8,Q99L90,Q9D1P2,Q921E6,Q8VH37	0.000860574	0.0243677	0.481481
GO:0007062	sister chromatid cohesion	P	23	46	2819	10315	0.00815892	0.00445952	over	O08901,P0CG15,Q4VA53,Q6A026,Q6KCD5,Q8BZH4,Q9CW03,Q9D2X5,Q9JJ66,Q14AI0,Q9QZQ8,Q65Z40,P39749,Q61550,Q8VIJ6,P62915,Q9Z1S0,Q61687,O35129,O35638,Q61216,Q9CU62,Q9D3E6	O08901,P0CG15,Q4VA53,Q69Z69,Q6A026,Q6KCD5,Q6PGB6,Q8BZH4,Q8CIB9,Q8VH37,Q9CPY3,Q9CQJ7,Q9CW03,Q9D2X5,Q9JJ66,Q9Z0R0,Q924H5,Q7TSY8,Q6AXC6,P13405,Q14AI0,Q8CG46,Q91VT1,Q9QZQ8,Q65Z40,Q75NR7,P39749,Q61550,Q8VIJ6,P62915,Q76MZ3,Q9Z1S0,Q02248,Q9CXH7,Q61687,Q6PFX9,Q9QY36,A1L366,O35129,O35638,Q3V300,Q61216,Q8R3C0,Q920F6,Q9CU62,Q9D3E6	0.000875923	0.0247176	0.5
GO:0098813	nuclear chromosome segregation	P	88	240	2819	10315	0.0312167	0.0232671	over	P49025,P60330,P62827,Q07832,Q65Z40,Q6KCD5,Q7TME2,Q8C3Y4,Q99JN2,Q9D0F1,Q9D9Z1,Q9ESN5,Q9JMD0,Q01320,Q91ZJ0,O35129,O35638,Q61216,Q61550,Q9CU62,Q9CW03,Q9D3E6,O08901,P0CG15,Q4VA53,Q6A026,Q8BZH4,Q9D2X5,Q9JJ66,Q6ZQK0,Q8CG47,Q8K2Z4,Q9DBR0,Q9R0L7,Q6RT24,P24860,Q3UMY5,Q922S8,Q9JJ11,Q9Z1S0,O70201,P35761,Q3UA06,Q3UA16,Q99P69,Q9D083,Q9WVA3,Q9Z1M8,Q61457,Q9DBZ9,Q9Z148,A2BH40,E9Q7E2,O08664,O54941,P97496,Q3TKT4,…	A3KGI3,O54692,P49025,P60330,P62827,P83887,Q07832,Q65Z40,Q66JQ7,Q6DFV1,Q6KCD5,Q6PFD6,Q6ZPV2,Q7TME2,Q8BHX3,Q8C3Y4,Q8K1K4,Q8K305,Q91WD7,Q99JN2,Q9CQU5,Q9CY25,Q9CYC5,Q9D0F1,Q9D9Z1,Q9ERH4,Q9ESN5,Q9JMD0,Q9Z1B5,A8VU90,Q01320,Q64511,Q6P1D7,Q91ZJ0,Q9D4G9,Q9JK91,Q9QZD4,Q8BYR2,A1L366,O35129,O35638,Q3V300,Q61216,Q61550,Q6AXC6,Q75NR7,Q8R3C0,Q920F6,Q9CU62,Q9CW03,Q9D3E6,O08901,P0CG15,Q4VA53,Q69Z69,Q6A026,Q6PGB6,…	0.000876629	0.0247176	0.366667
GO:0008757	S-adenosylmethionine-dependent methyltransferase activity	F	57	144	2819	10315	0.0202199	0.0139603	over	Q3TL26,Q8JZM0,Q9D0D4,Q3UIK4,Q8C3P7,Q8C6B0,Q9CQG2,J3QNW0,P13864,Q8BMS4,Q9D0L8,Q9DBC3,P59913,Q8BHD8,A2RSY6,P97770,Q3TX08,O55239,Q9Z120,Q6NZB1,P35550,Q80WS3,Q9DBE9,Q8BKW4,Q3UFY8,Q8C1Z8,Q9D0C4,Q922K7,Q9CZ57,Q9JIF0,Q9R144,P0DPE0,Q501J2,Q61188,Q8R5A0,Q91YR5,Q9CY45,Q9Z148,P59114,Q8BMK1,O55055,Q1HFZ0,Q80XC2,Q99J25,Q9CY21,Q3TYX3,E9PYH6,P61965,Q6P2L6,Q8BVH9,A0A0R4J205,Q9DCL4,Q8K3A9,E9QN31,Q8BIG7,Q8BYR1,Q9D…	Q3TL26,Q8JZM0,Q9D0D4,Q3UIK4,Q8C3P7,Q8C6B0,Q9CQG2,J3QNW0,O88508,P13864,Q9CWQ0,Q8BMS4,Q9D0L8,Q9DBC3,Q9EQK7,P23506,P59913,Q8BHD8,A2RSY6,P97770,Q3TX08,Q9CWH5,O55239,O55060,A2AUU0,Q9Z120,Q6NZB1,Q8CIG8,Q9WVG6,P35550,Q80WS3,Q9CPY0,Q9DBE9,A6H630,Q8BKW4,Q8K1A0,Q3UFY8,Q8C1Z8,Q9D0C4,Q8CBC7,Q8K4F6,Q922K7,Q9CZ57,O88587,Q3U3W5,Q7TPD1,Q922H1,Q9JIF0,Q9R144,A2CG76,E9Q5F9,P0DPE0,Q2YDW7,Q3UZW7,Q501J2,Q5DW34,Q61188,…	0.000887415	0.0249691	0.395833
GO:0016741	transferase activity, transferring one-carbon groups	F	65	169	2819	10315	0.0230578	0.0163839	over	Q3TL26,Q8JZM0,Q9D0D4,Q3UIK4,Q8C3P7,Q8C6B0,Q9CQG2,Q8BYR1,J3QNW0,P13864,B2RQC6,Q80VF8,Q8BMS4,Q9D0L8,Q9DBC3,P59913,Q8BHD8,A2RSY6,P97770,Q3TX08,O55239,A6H5Y3,E9Q8T2,P0DPE0,Q9CY45,Q9CZ57,Q9JIF0,Q8BIG7,Q8K3A9,O55055,Q9Z120,Q80VD1,Q6NZB1,P35550,Q80WS3,Q9DBE9,E9QN31,Q9DB85,Q8BKW4,Q3UFY8,Q8C1Z8,Q9D0C4,Q922K7,Q9R144,Q501J2,Q61188,Q8R5A0,Q91YR5,Q9Z148,P59114,Q8BMK1,Q1HFZ0,Q80XC2,Q99J25,Q9CY21,A2A7B5,Q80U70,…	Q3TL26,Q8JZM0,Q9D0D4,Q3UIK4,Q8C3P7,Q8C6B0,Q9CQG2,A0A0U1RNF2,Q8BYR1,J3QNW0,O88508,P13864,Q91WK5,B2RQC6,Q80VF8,Q9CWQ0,P50431,Q9CZN7,Q8BMS4,Q9D799,Q9D0L8,Q9DBC3,Q9CWJ9,Q64737,Q9EQK7,P23506,P59913,Q8BHD8,P07607,A2RSY6,P97770,Q3TX08,Q9CWH5,O55239,O55060,A6H5Y3,B2RUA6,E9Q8T2,P0DPE0,Q3UHX9,Q3UTQ7,Q5DW34,Q6PGK3,Q8BTK5,Q8CIG8,Q922H1,Q9CXI0,Q9CY45,Q9CZ57,Q9D853,Q8BNV1,Q91VF2,Q9JIF0,Q8BIG7,Q8K3A9,Q91YP1,A2A…	0.00098997	0.0277961	0.384615
GO:0003713	transcription coactivator activity	F	75	200	2819	10315	0.0266052	0.0193892	over	A2AWT3,P28704,P70268,Q5DU02,Q62280,Q6P1E1,Q6P9Z1,Q6ZQ88,Q8BP27,Q8CGU1,Q8CH18,Q8CIE2,Q8VCD5,Q9DC22,Q9JIX0,Q9WU56,A2ABV5,A2AGH6,B2RWS6,E9QNN1,O35864,O70133,O88712,P06537,P11031,P15066,P28352,P30681,P45481,P59598,P62869,P63158,P70662,Q3TKT4,Q3TVI8,Q501J6,Q569Z6,Q5DTM8,Q60520,Q60953,Q61191,Q61937,Q62311,Q62318,Q64127,Q80XU3,Q80YV3,Q8BU36,Q8C0D7,Q8CHK4,Q8K4B0,Q8VE65,Q8VI33,Q91WQ5,Q91YK2,Q91YR7,Q91ZP3,…	A0A1L1SV25,A2AWT3,B9EKI3,E9QAM5,O09000,O35047,P15655,P17095,P28704,P57780,P70268,P70365,Q5DU02,Q5IRJ6,Q61026,Q61187,Q62280,Q6DFV7,Q6P1E1,Q6P9Z1,Q6PGH1,Q6Y685,Q6ZQ88,Q7TPR4,Q80VJ2,Q8BP27,Q8BXJ2,Q8C2Q3,Q8CGU1,Q8CH18,Q8CIE2,Q8K3P5,Q8R0L9,Q8R3B7,Q8VCD5,Q8VCD7,Q925J9,Q99J09,Q9DC22,Q9JI91,Q9JIX0,Q9JKY0,Q9JL19,Q9WU56,Q9WVG6,A0A1B0GSX7,A2ABV5,A2AGH6,A2AQM9,B2RWS6,D3Z4Z0,E9QNN1,H9LAN6,O08759,O35126,O35613…	0.000993563	0.0278385	0.375
GO:0043565	sequence-specific DNA binding	F	191	578	2819	10315	0.0677545	0.0560349	over	Q9QZQ8,A2CG63,B1AR17,E9PYI1,F8VPQ2,G5E924,O08696,O09106,O89090,P02340,P15066,P23198,P23475,P27641,P28704,P30681,P41778,P42128,P52927,P63158,P81069,Q00899,Q3UCQ1,Q61164,Q61188,Q61329,Q62231,Q8BHJ5,Q8BX09,Q8CGU1,Q8R081,Q8R0S1,Q8VI33,Q8VIJ6,Q91X20,Q9ESU6,Q9QXE7,Q9R1C0,Q9WVH4,A0A1Y7VK00,A2A7B5,E9Q1A5,O35984,O70494,P06537,P42225,P45481,P70257,P81269,P97360,Q08639,Q3TKT4,Q3UH06,Q3URU2,Q5SXC4,Q63943,Q6A…	Q6PAL0,Q80VY9,Q8BMQ3,Q9QZQ8,A0A5F8MQ82,A2A5K6,A2CG63,B1AR17,B9EJX5,D2EAC2,E9PYI1,F6VAN0,F8VPQ2,G5E924,O08696,O09106,O35451,O35973,O54864,O55187,O70361,O88559,O88665,O88907,O89090,P02340,P05627,P08046,P15066,P23198,P23475,P25425,P25799,P27641,P28033,P28700,P28704,P29037,P30681,P35639,P38532,P40630,P41778,P42128,P42227,P46938,P47930,P48381,P48754,P52927,P54728,P58462,P63158,P81069,P97471,P97474,Q00…	0.00105129	0.0293943	0.33045
GO:0005721	pericentric heterochromatin	C	15	26	2819	10315	0.00532104	0.0025206	over	O88379,P13864,P23198,P49452,P59941,P83917,Q61188,Q61686,Q61687,Q6ZQK0,Q8BW72,Q91ZW3,Q9JKP8,Q9QZQ8,Q9Z277	O35216,O88379,P13864,P23198,P27790,P49452,P59941,P83917,Q60848,Q61188,Q61686,Q61687,Q6ZQK0,Q7TMI3,Q8BUI3,Q8BW72,Q8CI03,Q8CIB9,Q8VCD7,Q91VY5,Q91ZW3,Q9JKP7,Q9JKP8,Q9QZQ8,Q9WU62,Q9Z277	0.00107006	0.0298566	0.576923
GO:0009892	negative regulation of metabolic process	P	513	1686	2819	10315	0.181979	0.163451	over	A2A483,A2A654,A2A7B5,A2AQ19,A2BH40,A2CG63,B1AR17,B2RWS6,E9PYI1,E9Q1A5,E9Q1P8,F7BJB9,F8VPQ2,O08696,O08992,O09106,O55201,O70126,O88574,O88712,O88895,O88904,O88939,P02340,P06537,P09535,P10639,P11103,P13864,P15066,P15806,P17918,P19426,P23198,P25322,P25916,P30282,P30681,P31266,P35601,P42225,P45481,P46935,P51859,P52927,P56581,P59941,P61202,P61965,P61969,P61979,P63002,P63101,P63158,P63271,P63280,P67778,…	A0A140LHY5,A0A1I7Q4G8,A0A5F8MQ82,A2A483,A2A485,A2A654,A2A7B5,A2AQ19,A2AQH4,A2BFG8,A2BH40,A2CG63,B1AR17,B1AXD8,B1AY10,B2RUR8,B2RWS6,D2EAC2,D3YXK1,E9PYI1,E9Q1A5,E9Q1P8,E9Q2S7,E9Q3R9,E9Q6A7,E9Q8X5,E9QAG8,F6R9A8,F6ZDS4,F7BJB9,F8VPQ2,J3QK52,O08539,O08580,O08609,O08696,O08750,O08789,O08992,O09106,O09126,O35126,O35185,O35295,O35516,O35613,O35615,O35658,O35740,O35973,O54714,O54864,O55091,O55187,O55201,O7…	0.00108261	0.0301439	0.30427
GO:0043596	nuclear replication fork	C	17	31	2819	10315	0.00603051	0.00300533	over	P33609,P33610,P33611,Q62193,Q922V4,Q99KP6,Q9CQ71,Q9D287,O35654,P52431,P11103,P17918,Q04692,Q8CIE2,Q91ZJ0,Q91ZW3,Q9Z277	P20664,P33609,P33610,P33611,Q62193,Q6NVF4,Q8BJL0,Q8VEE4,Q922V4,Q99KP6,Q9CQ71,Q9D287,Q9R1X4,O35654,P52431,Q9CWP8,Q9EQ28,B1AUR6,P11103,P17918,P59328,Q04692,Q0VBD2,Q6NZL6,Q6NZP1,Q8CIE2,Q91XB0,Q91ZJ0,Q91ZW3,Q9WVG6,Q9Z277	0.00109767	0.0304998	0.548387
GO:0035097	histone methyltransferase complex	C	29	63	2819	10315	0.0102873	0.00610761	over	P70288,Q60972,Q60973,Q61188,Q80U70,Q921E6,Q923E4,Q9CXG9,P61965,Q61191,Q8BX09,Q91X20,Q99LT0,E9PYH6,Q3UJY9,Q8BFQ4,A2BE28,Q3URQ0,Q62311,Q80TG1,Q8CCF0,Q8VI33,Q9CQJ4,Q9DBD5,Q9DCT6,Q9EP97,Q9R1C0,Q61686,Q99N13	P70288,P70351,Q60972,Q60973,Q61188,Q6PCX9,Q80U70,Q921E6,Q923E4,Q9CXG9,Q9Z1B8,Q9Z248,O08550,O88559,P61965,Q61191,Q8BX09,Q91X20,Q99LT0,Q9D968,O70546,Q6NZQ4,Q6PDK2,Q8BRH4,Q99L02,Q9JL19,A0PJJ1,E9PYH6,E9Q6J5,Q3UJY9,Q5SQY2,Q8BFQ4,Q8CFT2,Q9CWW7,A0A2I3BPN6,A2AWL7,A2BE28,D3Z687,P28574,P55200,P60122,Q09XV5,Q3URQ0,Q62311,Q80TG1,Q80UV9,Q8BHA0,Q8BLG0,Q8CCF0,Q8VI33,Q99L90,Q9CQJ4,Q9D1P2,Q9DBD5,Q9DCT6,Q9EP97,Q9R…	0.00110483	0.030635	0.460317
GO:0033276	transcription factor TFTC complex	C	12	19	2819	10315	0.00425683	0.00184198	over	A2AWT3,Q5DU02,Q62311,Q80YV3,Q8BU36,Q8C092,Q8K0H5,Q8VE65,Q8VI33,Q91WQ5,Q9JIX0,Q9R1C0	A0A2I3BPN6,A2AWT3,B9EJX5,F8VPY2,Q5DU02,Q62311,Q80YV3,Q8BU36,Q8C092,Q8C176,Q8K0H5,Q8R0L9,Q8R4I1,Q8VE65,Q8VI33,Q91WQ5,Q9JHD2,Q9JIX0,Q9R1C0	0.00114844	0.0317784	0.631579
GO:0015399	primary active transmembrane transporter activity	F	39	92	2819	10315	0.0138347	0.00891905	over	P00397,P00405,P00416,P09925,P12787,P48036,Q64436,Q6PIC6,P00158,P99028,Q9CR68,Q9D0M3,P03888,P03893,P03899,P03911,P03921,Q8K3J1,Q91VD9,Q91WD5,Q91YT0,Q99LC3,Q9CQ75,Q9CR61,Q9CXZ1,Q9D6J6,Q9DC70,Q9DCT2,P56382,Q9CPQ8,Q7TMS5,Q8K440,Q9CZP5,Q9CXJ4,Q9DCC8,Q5XF89,Q61102,P56480,Q9JI39	P00397,P00405,P00416,P09925,P12787,P56392,A0A1W2P772,D1FNM8,G5E829,O55143,P48036,Q64518,Q6Q477,Q80XR2,Q8R429,Q9R0K7,P14094,P36552,P97370,Q64436,Q6PIC6,Q6PIE5,Q8VDN2,Q9WV27,P00158,P99028,Q9CR68,Q9D0M3,P03888,P03893,P03899,P03911,P03921,Q8K3J1,Q91VD9,Q91WD5,Q91YT0,Q99LC3,Q9CQ75,Q9CR61,Q9CXZ1,Q9D6J6,Q9DC70,Q9DCT2,P56382,P63082,Q9CPQ8,E9Q236,O35379,P06795,P21447,Q62172,Q7TMS5,Q8K440,Q8R420,Q9QY30,Q9R…	0.00125431	0.0345785	0.423913
GO:0000775	chromosome, centromeric region	C	79	214	2819	10315	0.0280241	0.0207465	over	A0A087WNW8,E9Q7E2,O08901,O54941,O70126,O70201,P35761,P49452,P53351,P62915,P97477,P97496,Q07832,Q3TKT4,Q3UA16,Q3UFS4,Q60520,Q61466,Q61686,Q6PDG5,Q6RT24,Q6ZQK0,Q7TME2,Q80TG1,Q8BHK9,Q8BIG4,Q8BMS9,Q8BSQ9,Q8C263,Q8CHK4,Q8K327,Q8VEK3,Q922S8,Q99JR8,Q99P69,Q9CPV1,Q9CU62,Q9D083,Q9D0F1,Q9D4J7,Q9D9Z1,Q9JJ66,Q9JMD0,Q9WVA3,Q9Z0H3,Q9Z1S0,Q9Z2N8,P23198,Q61687,Q8K2Z4,Q9CZ92,Q9ESN5,P24860,P45481,O88379,P13864,P59…	Q8K305,Q9CPV5,Q9CY25,Q9CYC5,A0A087WNW8,A0A0R4J0K2,A0A1B0GSX7,A0A1L1ST22,A2AGT5,E9Q1G8,E9Q7E2,O08788,O08901,O54692,O54941,O55131,O70126,O70201,O88271,O88485,O88665,P0C0A3,P35761,P38532,P42208,P46061,P49452,P49769,P53351,P56387,P59235,P62915,P63005,P63087,P63168,P97477,P97496,Q07832,Q2VPQ9,Q3TJM4,Q3TKT4,Q3TQQ9,Q3UA16,Q3UFS4,Q3UHX9,Q5SRY7,Q60520,Q61144,Q61315,Q61466,Q61686,Q66JQ7,Q6P5F9,Q6PDG5,Q6PDL…	0.00125481	0.0345785	0.369159
GO:0015030	Cajal body	C	23	47	2819	10315	0.00815892	0.00455647	over	E9Q286,E9Q5C9,O08810,P35550,P97376,Q569Z5,Q61545,Q62241,Q6DFW4,Q80WS3,Q8C569,Q8CCF0,Q922U1,Q9CQS2,Q9CRB2,Q9CY66,Q9D2E2,Q9DAW6,Q9ESX5,Q9JJT9,Q9JLI8,Q9Z1K5,Q9Z315	E9Q286,E9Q5C9,O08810,O08856,O88569,P35550,P35922,P97376,P97377,P97801,Q3UM18,Q3URX8,Q3UZ18,Q569Z5,Q5SU73,Q61545,Q62241,Q62384,Q6DFW4,Q6P5F9,Q80WS3,Q8BGT7,Q8BJA3,Q8BMA5,Q8BTI8,Q8C569,Q8CCF0,Q8K1C0,Q8QZX5,Q8VC51,Q8VCP8,Q922U1,Q923W1,Q9CQS2,Q9CRB2,Q9CY66,Q9D2E2,Q9D4C5,Q9DAW6,Q9ESX5,Q9JJ48,Q9JJT9,Q9JKS5,Q9JL16,Q9JLI8,Q9Z1K5,Q9Z315	0.00127645	0.0351024	0.489362
GO:0140297	DNA-binding transcription factor binding	F	122	352	2819	10315	0.0432778	0.0341251	over	P45481,Q91X84,A2BH40,B2RWS6,O54941,P15066,P42225,P97784,Q64127,Q6P9Z1,Q8C878,Q923E4,Q9CSN1,Q9WU42,Q9WV54,P53762,Q62311,P05480,P11103,P13864,P17918,Q80TR8,Q8K0H5,Q9CR16,Q9R144,Q3TKT4,Q61937,Q7TSG2,Q8R3R8,Q9Z0H3,P68510,P28704,Q9R1C0,P59598,O89090,P15806,P63280,Q61286,Q6ZQ88,Q9Z0Z7,P61957,A2AGH6,P62915,Q569Z6,Q8JZP9,Q8VCD5,Q99K74,O88939,P70268,Q61656,Q91YR7,O09106,O88895,P28352,P70288,P97429,Q3V4B5,…	P16951,P35639,P45481,Q06507,Q3U182,Q68ED7,Q91X84,Q9EQK7,A0A087WSP5,A2BH40,B2RWS6,E9QAQ7,O09000,O35473,O54941,P10085,P15066,P28700,P42225,P57780,P70365,P97784,Q02248,Q5IRJ6,Q60974,Q61026,Q64127,Q6DFV7,Q6P9Z1,Q6PGH1,Q6Y685,Q80UV9,Q80VJ2,Q8BUN5,Q8C878,Q8CBD1,Q8CCN5,Q8R0L9,Q8VCQ3,Q923E4,Q924A0,Q925J9,Q9CSN1,Q9DCS3,Q9JJG0,Q9QXN3,Q9WU42,Q9WV54,A0A2I3BPN6,O08915,P29037,P53762,Q62311,Q9WTL8,O08756,O35047…	0.00127968	0.035119	0.346591
GO:0044772	mitotic cell cycle phase transition	P	121	349	2819	10315	0.042923	0.0338342	over	F8VQ29,P11440,P25322,P30282,P46414,P51949,P53351,P63328,Q61188,Q61457,Q7TSJ6,Q80YR6,Q8K0H5,Q8VE37,Q99MD9,Q9EST5,Q9Z0Z3,Q04899,Q08639,Q3V3A1,Q9ESU6,O08696,O70201,P41778,P49025,Q07832,Q69Z98,Q8CID0,Q924K8,P02340,P39689,Q60953,Q62176,Q9JJ11,Q9Z1S0,O08901,P35761,Q3UA06,Q3UA16,Q6RT24,Q8C3Y4,Q99JN2,Q99P69,Q9D083,Q9D0F1,Q9JJ66,Q9JMD0,Q9WVA3,Q9Z1M8,P46737,Q61216,Q8BQ33,Q5SUQ9,Q80ZV0,P70257,P97863,Q7TSG2,…	F8VQ29,O35261,O88907,O88942,P09055,P10417,P11440,P13405,P25322,P30280,P30282,P30285,P46414,P51943,P51949,P53351,P62754,P63017,P63073,P63328,P97377,Q60876,Q61188,Q61457,Q61502,Q62070,Q64261,Q6PHZ2,Q7TSJ6,Q80TJ7,Q80YR6,Q8BSK8,Q8BYR2,Q8C0R0,Q8K0H5,Q8R0X2,Q8VE37,Q923T9,Q99MD9,Q9CQR6,Q9EQT3,Q9EST5,Q9WVF7,Q9Z0Z3,Q9Z238,O35495,P49615,P97302,Q04735,Q04899,Q08639,Q3V3A1,Q8BMA5,Q8K0D0,Q8R0K9,Q9ESU6,B9EJX5,…	0.00131876	0.0361173	0.346705
GO:0006929	substrate-dependent cell migration	P	14	24	2819	10315	0.0049663	0.00232671	over	O09118,Q4JIM5,Q61879,Q9CR75,Q9JLI7,P56480,Q9R1B9,P11276,Q08879,Q9JI11,Q05910,Q8CDJ8,Q8VHY0,Q9JL26	O09118,P97333,Q4JIM5,Q60598,Q61879,Q99M51,Q8BGS1,Q9CR75,Q9JLI7,O35671,P56480,A0A338P6F7,O89026,Q9R1B9,P16092,P11276,Q08879,Q9JI11,Q05910,P59672,P61622,Q8CDJ8,Q8VHY0,Q9JL26	0.00135581	0.0369051	0.583333
GO:0090501	RNA phosphodiester bond hydrolysis	P	14	24	2819	10315	0.0049663	0.00232671	over	Q8BMC4,Q8R1F9,Q9JJT0,Q3TZX8,Q61937,P56960,Q7TQK4,Q8VBV3,Q9D0M0,Q9D753,Q9JHI7,Q8C4J7,Q5SWD9,Q6PGF5	Q8BMC4,Q8R1F9,Q8VDQ9,Q9CQR2,Q9CTH6,Q9CYH6,Q9JJT0,Q9QYL7,P97452,Q3TZX8,Q61937,P56960,Q7TMF2,Q7TQK4,Q8C460,Q8VBV3,Q9D0M0,Q9D753,Q9JHI7,Q8C4J7,Q5SWD9,Q6PGF5,Q8K1J5,Q9CX11	0.00135581	0.0369051	0.583333
GO:0000469	cleavage involved in rRNA processing	P	14	24	2819	10315	0.0049663	0.00232671	over	Q8BMC4,Q8R1F9,Q9JJT0,Q3TZX8,Q61937,P56960,Q7TQK4,Q8VBV3,Q9D0M0,Q9D753,Q9JHI7,Q8C4J7,Q5SWD9,Q6PGF5	Q8BMC4,Q8R1F9,Q8VDQ9,Q9CQR2,Q9CTH6,Q9CYH6,Q9JJT0,Q9QYL7,P97452,Q3TZX8,Q61937,P56960,Q7TMF2,Q7TQK4,Q8C460,Q8VBV3,Q9D0M0,Q9D753,Q9JHI7,Q8C4J7,Q5SWD9,Q6PGF5,Q8K1J5,Q9CX11	0.00135581	0.0369051	0.583333
GO:0030545	signaling receptor regulator activity	F	48	119	2819	10315	0.0170273	0.0115366	over	Q8JZX9,O09118,P17125,P25085,P27090,P28798,P63158,P98063,Q04999,Q8CGA1,Q99KQ4,Q9ESD6,Q9QZM3,P01325,P09240,P09535,Q60994,Q61554,Q61555,Q8CIE6,P40224,P51859,P56213,Q62000,Q8BPB5,Q8CI19,Q8R089,Q925I7,Q9CQI3,Q9QYE5,Q01279,Q9WVH6,P0DP60,P0CW02,Q64253,P04918,P07091,P0CB42,P16110,P30681,P70275,Q62177,Q62181,Q8BH34,Q9QUR8,Q9R1B9,P55302,Q64437	O88466,Q8JZX9,O08689,O09118,O70326,P04202,P06745,P07141,P10923,P12032,P15655,P17125,P25085,P27090,P27548,P28798,P31230,P34884,P41274,P49772,P63158,P70380,P70701,P98063,Q00731,Q04999,Q8BVZ5,Q8CGA1,Q8K3I6,Q99KQ4,Q99LJ5,Q9ESD6,Q9JM58,Q9QZM3,Q9Z0J7,Q9Z1W4,O08677,P01325,P01326,P04095,P04768,P07309,P09240,P09535,Q60994,Q61554,Q61555,Q6PGN1,Q8CIE6,Q8K1D8,Q8VE43,Q9CRB5,O35188,P40224,A2AMG8,O35551,P20181,…	0.00136674	0.0371269	0.403361
GO:0046831	regulation of RNA export from nucleus	P	11	17	2819	10315	0.00390209	0.00164809	over	B1AZI6,Q1HFZ0,Q62383,Q8BKT7,Q8C1D8,Q9R0L7,E9QNN1,O70133,Q60749,Q6NVF9,Q9CQ49	B1AZI6,E9Q5F9,P83741,Q1HFZ0,Q62383,Q8BKT7,Q8C1D8,Q9R0L7,E9Q3G8,F6ZDS4,E9QNN1,H3BJW3,O70133,Q60749,Q6NVF9,Q80XC6,Q9CQ49	0.00139794	0.0378209	0.647059
GO:0034471	ncRNA 5'-end processing	P	11	17	2819	10315	0.00390209	0.00164809	over	Q8BMC4,Q8C4J7,O88796,P32067,Q80UU2,Q8K205,Q8R1F9,Q99JH1,Q9CR08,A2AFQ2,Q3UFY8	Q8BMC4,Q8C4J7,Q9QYL7,O88796,P32067,Q80UU2,Q8JZY4,Q8K205,Q8R1F9,Q99JH1,Q9CQH8,Q9CR08,Q9DB28,Q9DCH2,A2AFQ2,O08756,Q3UFY8	0.00139794	0.0378209	0.647059
GO:0090407	organophosphate biosynthetic process	P	133	389	2819	10315	0.0471799	0.0377121	over	Q99NB1,Q9QXG4,P35486,P63030,Q60932,Q8BKZ9,Q8BMF4,Q9D023,Q9D051,P24547,Q5SUR0,P28650,Q3THK7,Q6VVW5,Q9WV85,B2RQC6,O35435,P97930,Q61586,Q8VD66,Q9DBL9,Q8BHF7,P09813,P16301,P49586,Q05816,O55023,Q9JIA7,Q8K440,P56480,Q03265,Q6P8I6,Q9QXX4,Q9Z224,P20060,Q8BHJ6,Q8JZR0,Q9EQN9,P58044,P07742,Q91W63,Q99KQ4,Q9EPA7,P0C605,Q8BHC4,P56382,P56383,Q91VR2,Q9CPQ8,Q9CQQ7,Q9D3D9,Q9DCX2,Q3TUH1,Q9D1E8,Q99JF5,Q64442,Q66GT5,…	Q32M04,Q8R574,Q9CS42,Q9D0M1,Q9D7G0,Q9ET01,Q8BWT5,Q8QZT1,Q8VDG5,Q91V92,Q99J39,Q99NB1,Q9QXG4,O08749,P35486,P35487,P63030,Q60932,Q8BKZ9,Q8BMF4,Q9D023,Q9D051,A0A0A6YY72,D3YZG8,P00493,P24547,P46664,P50096,Q5SUR0,Q64737,Q8BTY2,Q8CIH9,Q922D8,P28650,P54822,P56380,P51829,P51830,Q01341,Q9R0Y5,Q9WTP6,Q9WTP7,Q9WUR9,P55264,Q3THK7,Q9CWJ9,Q9DCL9,Q6VVW5,O88425,P15532,P23492,Q01768,Q05BM9,Q9QXL8,Q9WV84,Q9WV85,Q64…	0.0014445	0.0390014	0.341902
GO:0003690	double-stranded DNA binding	F	191	582	2819	10315	0.0677545	0.0564227	over	Q9QZQ8,A2CG63,B1AR17,E9PYI1,F8VPQ2,G5E924,O08696,O09106,O89090,P02340,P15066,P23198,P23475,P27641,P28704,P30681,P41778,P42128,P52927,P63158,P81069,Q00899,Q3UCQ1,Q61164,Q61188,Q61329,Q62231,Q8BHJ5,Q8BX09,Q8CGU1,Q8R081,Q8R0S1,Q8VI33,Q8VIJ6,Q91X20,Q9ESU6,Q9QXE7,Q9R1C0,Q9WVH4,A0A1Y7VK00,A2A7B5,E9Q1A5,O35984,O70494,P06537,P42225,P45481,P70257,P81269,P97360,Q08639,Q3TKT4,Q3UH06,Q3URU2,Q5SXC4,Q63943,Q6A…	Q6PAL0,Q80VY9,Q8BMQ3,Q9QZQ8,A0A5F8MQ82,A2A5K6,A2CG63,B1AR17,B9EJX5,D2EAC2,E9PYI1,F6VAN0,F8VPQ2,G5E924,O08696,O09106,O35451,O35973,O54864,O55187,O70361,O88559,O88665,O88907,O89090,P02340,P05627,P08046,P15066,P23198,P23475,P25425,P25799,P27641,P28033,P28700,P28704,P29037,P30681,P35639,P38532,P40630,P41778,P42128,P42227,P46938,P47930,P48381,P48754,P52927,P54728,P58462,P63158,P81069,P97471,P97474,Q00…	0.0015154	0.0398481	0.328179
GO:1902292	cell cycle DNA replication initiation	P	5	5	2819	10315	0.00177368	0.000484731	over	P25206,P33609,P49717,P97310,Q9CY94	P25206,P33609,P49717,P97310,Q9CY94	0.00152058	0.0398481	1
GO:0035513	oxidative RNA demethylation	P	5	5	2819	10315	0.00177368	0.000484731	over	Q3TSG4,Q8BGW1,Q8K1E6,P0CB42,Q9ERI5	Q3TSG4,Q8BGW1,Q8K1E6,P0CB42,Q9ERI5	0.00152058	0.0398481	1
GO:1902315	nuclear cell cycle DNA replication initiation	P	5	5	2819	10315	0.00177368	0.000484731	over	P25206,P33609,P49717,P97310,Q9CY94	P25206,P33609,P49717,P97310,Q9CY94	0.00152058	0.0398481	1
GO:1902975	mitotic DNA replication initiation	P	5	5	2819	10315	0.00177368	0.000484731	over	P25206,P33609,P49717,P97310,Q9CY94	P25206,P33609,P49717,P97310,Q9CY94	0.00152058	0.0398481	1
GO:0007057	spindle assembly involved in female meiosis I	P	5	5	2819	10315	0.00177368	0.000484731	over	P30276,P97477,Q6RT24,Q7TSG3,Q9D0F1	P30276,P97477,Q6RT24,Q7TSG3,Q9D0F1	0.00152058	0.0398481	1
GO:0015988	energy coupled proton transmembrane transport, against electrochemical gradient	P	5	5	2819	10315	0.00177368	0.000484731	over	P00158,P00397,P03911,P03921,Q9DC70	P00158,P00397,P03911,P03921,Q9DC70	0.00152058	0.0398481	1
GO:0015990	electron transport coupled proton transport	P	5	5	2819	10315	0.00177368	0.000484731	over	P00158,P00397,P03911,P03921,Q9DC70	P00158,P00397,P03911,P03921,Q9DC70	0.00152058	0.0398481	1
GO:0016679	oxidoreductase activity, acting on diphenols and related substances as donors	F	5	5	2819	10315	0.00177368	0.000484731	over	Q9JI75,P00158,P99028,Q9CR68,Q9D0M3	Q9JI75,P00158,P99028,Q9CR68,Q9D0M3	0.00152058	0.0398481	1
GO:0035515	oxidative RNA demethylase activity	F	5	5	2819	10315	0.00177368	0.000484731	over	Q8K1E6,Q3TSG4,Q8BGW1,P0CB42,Q9ERI5	Q8K1E6,Q3TSG4,Q8BGW1,P0CB42,Q9ERI5	0.00152058	0.0398481	1
GO:0034513	box H/ACA snoRNA binding	F	5	5	2819	10315	0.00177368	0.000484731	over	E9Q5C9,Q9CQS2,Q9CRB2,Q9CY66,Q9ESX5	E9Q5C9,Q9CQS2,Q9CRB2,Q9CY66,Q9ESX5	0.00152058	0.0398481	1
GO:0031429	box H/ACA snoRNP complex	C	5	5	2819	10315	0.00177368	0.000484731	over	E9Q5C9,Q9CQS2,Q9CRB2,Q9CY66,Q9ESX5	E9Q5C9,Q9CQS2,Q9CRB2,Q9CY66,Q9ESX5	0.00152058	0.0398481	1
GO:0000275	mitochondrial proton-transporting ATP synthase complex, catalytic sector F(1)	C	5	5	2819	10315	0.00177368	0.000484731	over	Q03265,P56382,P56480,Q91VR2,Q9D3D9	Q03265,P56382,P56480,Q91VR2,Q9D3D9	0.00152058	0.0398481	1
GO:0032021	NELF complex	C	5	5	2819	10315	0.00177368	0.000484731	over	A0A5H1ZRL3,P19426,Q8BG30,Q8C4Y3,Q922L6	A0A5H1ZRL3,P19426,Q8BG30,Q8C4Y3,Q922L6	0.00152058	0.0398481	1
GO:0072588	box H/ACA RNP complex	C	5	5	2819	10315	0.00177368	0.000484731	over	E9Q5C9,Q9CQS2,Q9CRB2,Q9CY66,Q9ESX5	E9Q5C9,Q9CQS2,Q9CRB2,Q9CY66,Q9ESX5	0.00152058	0.0398481	1
GO:0031327	negative regulation of cellular biosynthetic process	P	284	898	2819	10315	0.100745	0.0870577	over	A2A483,A2A654,A2A7B5,A2AQ19,A2BH40,A2CG63,B1AR17,B2RWS6,E9PYI1,E9Q1A5,E9Q1P8,F7BJB9,F8VPQ2,O08696,O08992,O09106,O55201,O70126,O88574,O88712,O88895,O88904,O88939,P02340,P06537,P09535,P10639,P11103,P13864,P15066,P15806,P17918,P19426,P23198,P25322,P25916,P30282,P30681,P31266,P35601,P42225,P45481,P46935,P51859,P52927,P56581,P59941,P61202,P61965,P61969,P61979,P63002,P63101,P63158,P63271,P63280,P67778,…	A0A140LHY5,A0A1I7Q4G8,A0A5F8MQ82,A2A483,A2A485,A2A654,A2A7B5,A2AQ19,A2AQH4,A2BFG8,A2BH40,A2CG63,B1AR17,B1AXD8,B1AY10,B2RUR8,B2RWS6,D2EAC2,D3YXK1,E9PYI1,E9Q1A5,E9Q1P8,E9Q2S7,E9Q3R9,E9Q6A7,E9Q8X5,E9QAG8,F6R9A8,F6ZDS4,F7BJB9,F8VPQ2,J3QK52,O08539,O08580,O08609,O08696,O08750,O08789,O08992,O09106,O09126,O35126,O35185,O35295,O35516,O35613,O35615,O35658,O35740,O35973,O54714,O54864,O55091,O55187,O55201,O7…	0.00159269	0.0416561	0.316258
GO:0061629	RNA polymerase II-specific DNA-binding transcription factor binding	F	92	257	2819	10315	0.0326357	0.0249152	over	A2BH40,B2RWS6,O54941,P15066,P42225,P97784,Q64127,Q6P9Z1,Q8C878,Q923E4,Q9CSN1,Q9WU42,Q9WV54,P53762,Q62311,P05480,P11103,P13864,P17918,Q80TR8,Q8K0H5,Q9CR16,Q9R144,Q3TKT4,Q61937,Q7TSG2,Q8R3R8,Q9Z0H3,P68510,P28704,Q9R1C0,P59598,P61957,A2AGH6,P62915,Q569Z6,Q8JZP9,Q8VCD5,Q99K74,O88939,P70268,Q61656,Q6ZQ88,Q91YR7,O09106,O88895,P28352,P70288,P97429,Q3V4B5,Q8C166,Q99M87,Q9DBR0,Q9QUM9,Q9Z1E3,E9PYH6,E9QNN1,…	A0A087WSP5,A2BH40,B2RWS6,E9QAQ7,O09000,O35473,O54941,P10085,P15066,P28700,P42225,P57780,P70365,P97784,Q02248,Q5IRJ6,Q60974,Q61026,Q64127,Q6DFV7,Q6P9Z1,Q6PGH1,Q6Y685,Q80UV9,Q80VJ2,Q8BUN5,Q8C878,Q8CBD1,Q8CCN5,Q8R0L9,Q8VCQ3,Q923E4,Q924A0,Q925J9,Q9CSN1,Q9DCS3,Q9JJG0,Q9QXN3,Q9WU42,Q9WV54,A0A2I3BPN6,O08915,P29037,P53762,Q62311,Q9WTL8,O08756,O35047,O55106,O88491,P05480,P11103,P13864,P17918,P26450,P56959…	0.00161754	0.0422236	0.357977
GO:0001824	blastocyst development	P	40	96	2819	10315	0.0141894	0.00930683	over	P59708,Q62296,Q62383,Q80U63,Q8BSQ9,Q8K310,Q922K7,Q99NB9,Q9D1C9,Q9D8M4,Q9Z2N8,Q62018,Q7TSJ6,O70494,O89090,P09803,A2AQ19,Q3TKT4,Q6P4S8,Q8R1N0,P61202,Q99LZ3,Q9EQH4,Q9ESU6,P28798,Q61191,Q80WS3,Q80YR6,Q8BHJ5,Q8BMC0,Q9CQ75,Q9D4J7,Q9Z0H3,B1AZI6,O54940,P24788,Q8BKT7,Q99MD9,Q9CQ39,Q9DCD2	O54825,P23188,P39447,P59708,Q00422,Q60665,Q62296,Q62383,Q64302,Q80U63,Q8BSQ9,Q8K310,Q8VCD7,Q8VCG3,Q922K7,Q99MD6,Q99NB9,Q99P72,Q9D1C9,Q9D8M4,Q9Z2N8,Q3URK3,Q62018,Q8VEJ4,Q7TSJ6,Q8BYR2,O35740,O70494,O89090,P03958,P09450,P09803,P46938,Q6ZQ08,Q8C5L3,Q8K0V4,Q8R1H0,Q9JLV5,A2AQ19,Q3TKT4,Q6P4S8,Q8R1N0,Q9R207,O35280,O88974,P61202,P70122,P97929,Q62384,Q6DFV1,Q80X73,Q99LZ3,Q9CZ15,Q9EQH4,Q9ERR1,Q9ESU6,P28798,…	0.00162254	0.0422715	0.416667
GO:0090280	positive regulation of calcium ion import	P	10	15	2819	10315	0.00354736	0.00145419	over	P18762,P48455,P63328,Q63810,O70589,P05622,P16110,P40224,P70658,Q9JIA7	Q8R429,P18762,P48453,P48455,P63328,Q63810,B9EIW1,O70589,P05622,P16110,P22777,P40224,P70658,Q9JIA7,Q9WTR1	0.00167647	0.0433818	0.666667
GO:0034244	negative regulation of transcription elongation from RNA polymerase II promoter	P	10	15	2819	10315	0.00354736	0.00145419	over	A0A5H1ZRL3,P11103,P19426,P59941,P63271,Q61188,Q8BG30,Q8C4Y3,Q8VEK3,Q922L6	A0A5H1ZRL3,O35625,P11103,P19426,P40338,P59941,P63271,Q5BU09,Q61188,Q80XJ2,Q8BG30,Q8C4Y3,Q8VEK3,Q8VID5,Q922L6	0.00167647	0.0433818	0.666667
GO:0019908	nuclear cyclin-dependent protein kinase holoenzyme complex	C	10	15	2819	10315	0.00354736	0.00145419	over	O88874,Q14AX6,Q69ZA1,Q9ESU6,P51949,Q03147,Q61458,A2AGH6,Q8R3L8,Q9CWI3	O88874,P13405,Q14AX6,Q69ZA1,Q7TQK0,Q99J95,Q9ESU6,Q9QWV9,P51949,Q03147,Q61458,A2AGH6,Q5SWW4,Q8R3L8,Q9CWI3	0.00167647	0.0433818	0.666667
GO:0030546	signaling receptor activator activity	F	44	108	2819	10315	0.0156084	0.0104702	over	Q8JZX9,O09118,P17125,P25085,P27090,P28798,P63158,P98063,Q04999,Q8CGA1,Q99KQ4,Q9ESD6,Q9QZM3,P01325,P09240,P09535,Q60994,Q61554,Q61555,Q8CIE6,P40224,P51859,P56213,Q62000,Q8BPB5,Q8CI19,Q8R089,Q925I7,Q9CQI3,Q9QYE5,Q01279,Q9WVH6,P04918,P07091,P0CB42,P16110,P30681,P70275,Q62177,Q62181,Q8BH34,Q9QUR8,Q9R1B9,P55302	O88466,Q8JZX9,O08689,O09118,O70326,P04202,P06745,P07141,P10923,P12032,P15655,P17125,P25085,P27090,P27548,P28798,P31230,P34884,P41274,P49772,P63158,P70380,P70701,P98063,Q00731,Q04999,Q8BVZ5,Q8CGA1,Q8K3I6,Q99KQ4,Q99LJ5,Q9ESD6,Q9JM58,Q9QZM3,Q9Z0J7,Q9Z1W4,O08677,P01325,P01326,P04095,P04768,P07309,P09240,P09535,Q60994,Q61554,Q61555,Q6PGN1,Q8CIE6,Q8K1D8,Q8VE43,Q9CRB5,O35188,P40224,A2AMG8,O35551,P20181,…	0.00167814	0.0433818	0.407407
GO:0008033	tRNA processing	P	46	114	2819	10315	0.0163178	0.0110519	over	O88796,P32067,Q80UU2,Q8K205,Q8R1F9,Q99JH1,Q9CR08,Q923K4,Q923Z3,Q9D1R2,P0CB42,Q9DAT5,A0A0R4J205,Q8C1Z8,Q9D0C4,A2RSY6,P97770,Q3TX08,Q91XI1,Q9D7B1,Q6PEB4,Q8QZZ7,Q8K3A2,Q8BVH9,Q8C0D0,Q99J36,Q9EP82,Q9Z120,O55055,Q1HFZ0,Q80XC2,Q8BMK1,Q8BYR1,Q8CE96,Q9CZ57,Q91VU7,Q9D3U0,Q9WU56,Q8C2E4,Q8K224,A2AFQ2,Q3UFY8,P31750,P62313,Q5U452,Q8C5Q4	Q6P7W5,Q8BMZ5,Q8C2A2,Q99LF4,Q8K1J6,O88796,P32067,Q80UU2,Q8JZY4,Q8K205,Q8R1F9,Q99JH1,Q9CQH8,Q9CR08,Q9DB28,Q9DCH2,Q6P6M7,A2BDX3,Q3U308,Q7TT37,Q80Y20,Q8BK75,Q91WG4,Q923K4,Q923Z3,Q99J10,Q99L85,Q9CZX0,Q9D1R2,Q9D2P4,Q9ER73,Q6P6J0,P0CB42,A8C756,Q8CBC7,Q99ME2,Q9DAT5,A0A0R4J205,Q8C1Z8,Q9D0C4,A2RSY6,P97770,Q3TX08,Q9DCG9,Q32M08,Q8C2P3,Q91XI1,Q9D7B1,Q7TS68,Q3U5F4,Q6PEB4,Q8BWU5,Q8QZZ7,Q505B7,Q8K3A2,Q8R3W5,Q91…	0.00168633	0.0435094	0.403509
GO:0070822	Sin3-type complex	C	13	22	2819	10315	0.00461156	0.00213282	over	A2CG63,F8VPQ2,O09106,O88574,P60762,P70288,Q3U1T3,Q5SQF8,Q60520,Q60737,Q60972,Q60973,Q9QXV3	A2CG63,F8VPQ2,O09106,O88574,P60762,P70288,Q3U1T3,Q3URK3,Q5SPL2,Q5SQF8,Q60520,Q60737,Q60972,Q60973,Q62141,Q8BIH0,Q8BR65,Q8C8M1,Q8CGY8,Q99N20,Q9ESK4,Q9QXV3	0.00171399	0.0439684	0.590909
GO:0000124	SAGA complex	C	13	22	2819	10315	0.00461156	0.00213282	over	A2AWT3,Q5DU02,Q62311,Q80YV3,Q8BU36,Q8K0H5,Q8VE65,Q8VI33,Q91WQ5,Q921M3,Q923D4,Q9CZV5,Q9JIX0	A2AWT3,D3Z4Z0,Q5DU02,Q62311,Q7TT00,Q80YV3,Q8BU36,Q8CHV6,Q8K0H5,Q8R0L9,Q8R2K4,Q8R4I1,Q8VE65,Q8VI33,Q91WQ5,Q921M3,Q923D4,Q99LM9,Q9CZV5,Q9DA08,Q9JHD2,Q9JIX0	0.00171399	0.0439684	0.590909
GO:0016580	Sin3 complex	C	13	22	2819	10315	0.00461156	0.00213282	over	A2CG63,F8VPQ2,O09106,O88574,P60762,P70288,Q3U1T3,Q5SQF8,Q60520,Q60737,Q60972,Q60973,Q9QXV3	A2CG63,F8VPQ2,O09106,O88574,P60762,P70288,Q3U1T3,Q3URK3,Q5SPL2,Q5SQF8,Q60520,Q60737,Q60972,Q60973,Q62141,Q8BIH0,Q8BR65,Q8C8M1,Q8CGY8,Q99N20,Q9ESK4,Q9QXV3	0.00171399	0.0439684	0.590909
GO:0045663	positive regulation of myoblast differentiation	P	17	32	2819	10315	0.00603051	0.00310228	over	A2BH40,E9Q7E2,O54941,O55222,P24699,P97496,Q32MD9,Q3TKT4,Q61329,Q61466,Q6P9Z1,Q6PDG5,Q8BSQ9,Q8CHK4,Q99JR8,Q9Z0H3,Q9Z2N8	A2BH40,E9Q7E2,O54941,O55222,O88665,P10085,P24699,P26450,P47811,P49117,P49772,P50462,P58269,P97443,P97496,Q32MD9,Q3TKT4,Q61329,Q61466,Q6P9Z1,Q6PDG5,Q6PDH4,Q80WG5,Q8BLR9,Q8BSQ9,Q8CHK4,Q99JR8,Q99LF1,Q9D8M7,Q9Z0H3,Q9Z1B3,Q9Z2N8	0.00175046	0.0448178	0.53125
GO:0009890	negative regulation of biosynthetic process	P	292	927	2819	10315	0.103583	0.0898691	over	A2A483,A2A654,A2A7B5,A2AQ19,A2BH40,A2CG63,B1AR17,B2RWS6,E9PYI1,E9Q1A5,E9Q1P8,F7BJB9,F8VPQ2,O08696,O08992,O09106,O55201,O70126,O88574,O88712,O88895,O88904,O88939,P02340,P06537,P09535,P10639,P11103,P13864,P15066,P15806,P17918,P19426,P23198,P25322,P25916,P30282,P30681,P31266,P35601,P42225,P45481,P46935,P51859,P52927,P56581,P59941,P61202,P61965,P61969,P61979,P63002,P63101,P63158,P63271,P63280,P67778,…	A0A140LHY5,A0A1I7Q4G8,A0A5F8MQ82,A2A483,A2A485,A2A654,A2A7B5,A2AQ19,A2AQH4,A2BFG8,A2BH40,A2CG63,B1AR17,B1AXD8,B1AY10,B2RUR8,B2RWS6,D2EAC2,D3YXK1,E9PYI1,E9Q1A5,E9Q1P8,E9Q2S7,E9Q3R9,E9Q6A7,E9Q8X5,E9QAG8,F6R9A8,F6ZDS4,F7BJB9,F8VPQ2,J3QK52,O08539,O08580,O08609,O08696,O08750,O08789,O08992,O09106,O09126,O35126,O35185,O35295,O35516,O35613,O35615,O35658,O35740,O35973,O54714,O54864,O55091,O55187,O55201,O7…	0.00178351	0.0455766	0.314995
GO:0090068	positive regulation of cell cycle process	P	69	185	2819	10315	0.0244768	0.017935	over	Q61687,Q61937,Q8BQ48,P63147,P07742,P11440,P14733,P24860,P25322,P41778,Q60520,Q6P9Z1,Q7TSG3,Q924K8,Q9ESU6,O35129,O70201,O70126,P49025,Q68FH0,Q8BWW9,Q9WVM1,Q9QZQ8,P23242,P01325,P05622,P09535,P15208,P70296,Q6RT24,Q9JJ66,P39749,Q61550,Q8VIJ6,Q60988,Q6VVW5,Q8CHK4,Q9D0F1,A2A432,P10107,P28352,P31750,P45481,P97857,Q01279,Q05CL8,Q08639,Q3TCH7,Q62167,Q8K3A9,Q91W82,Q922V4,Q9EST5,Q8VEK3,Q61188,Q8JZM7,Q8K2T8,…	P23804,Q8BJS8,O88286,Q61687,Q6ZPV2,Q9Z0H0,P70336,Q61937,Q8BQ48,P63147,Q8C551,P07742,P11440,P12023,P14733,P17156,P24860,P25322,P30285,P30306,P41778,P46467,P48967,P62492,Q3TLR7,Q60520,Q6P9Z1,Q6PEE3,Q6PHZ2,Q7TSG3,Q8BK67,Q924H5,Q924K8,Q9ESU6,Q9Z2D6,O35129,O70201,P04202,Q9CPY3,Q9D1C1,E9Q5G3,L0N7N1,O70126,P16054,P49025,P60766,Q07139,Q60751,Q61771,Q68FH0,Q80WE4,Q8BWW9,Q8K4L3,Q9CQ10,Q9CXS4,Q9JLV5,Q9QUI0,…	0.0018213	0.0464536	0.372973
GO:0045088	regulation of innate immune response	P	57	148	2819	10315	0.0202199	0.014348	over	Q6GQT1,A0A1Z3MI45,O08738,O35368,P0DOV2,P23475,P27641,P63158,Q60520,Q8K310,Q8R326,Q8R409,Q8VIJ6,Q91VJ1,Q9CZW5,Q9Z0E6,P14426,P10810,P32507,P01027,P06909,O08797,Q91V08,D2CKI9,O35309,O70133,P30681,Q05910,Q8CHK4,Q9D483,Q9D8C4,O70126,P11103,P28798,P31750,P54987,P63101,Q08288,Q3TL44,Q6PDK8,Q8VCM5,P09535,P56213,Q91YI4,Q31093,Q9CZQ6,P01325,Q99M87,Q60710,Q64339,Q8C3P7,P61087,Q5NCC3,Q9D8T0,P08226,Q924X6,Q9D…	P97290,Q6GQT1,A0A1Z3MHX1,A0A1Z3MI45,O08738,O35368,P07901,P0DOV2,P23475,P27641,P63158,P97313,Q01514,Q3TBT3,Q3UP24,Q60520,Q8C2Q3,Q8C6L5,Q8CCN1,Q8K310,Q8R151,Q8R326,Q8R409,Q8VCF0,Q8VIJ6,Q91VJ1,Q91VJ5,Q99K48,Q9CZW5,Q9QUK6,Q9WUN2,Q9Z0E6,P48025,Q8CIH5,P01899,P01902,P04223,P06339,P14426,P10810,P98064,Q9QUN7,P04202,Q8VIM0,P32507,Q8BVF6,P01027,P06909,O08797,Q6P217,Q8BMT0,Q91V08,D2CKI9,Q8R5M8,O08573,P11438…	0.0018925	0.0481777	0.385135
GO:0010629	negative regulation of gene expression	P	229	713	2819	10315	0.0812345	0.0691226	over	Q91ZW3,Q923E4,Q9DB85,P56960,P61327,Q3UYV9,Q6PEE2,Q8VDG3,Q99M28,Q9CQ49,Q9CWZ3,P23950,Q9DAR7,P62488,O70348,Q569Z6,Q61656,Q921I9,Q9CQQ8,Q9DBR1,Q9JHI7,Q9QXA5,Q80YD1,Q00993,Q03145,Q99N13,Q9D304,Q9QYG0,Q9D2C7,O08538,P09813,O09106,P13864,Q3TKT4,Q9Z2D8,Q9Z2E1,O35900,P52760,P62313,Q3UIK4,Q6P3D0,Q8C0C0,Q8C3P7,Q9CQG2,Q61247,Q9JHH6,P17125,P27090,Q3TL44,Q68FE2,P09803,Q01721,Q61543,P28659,P09405,P59114,Q62167,…	O54864,Q6PAL0,Q91YE5,Q91ZW3,Q923E4,Q9DB85,A2AT37,E9Q1U6,P29341,P56960,P60229,P61327,P61406,Q149F3,Q3ULL6,Q3UYV9,Q4VGL6,Q5D1E7,Q5RJH6,Q6PEE2,Q6ZPY2,Q8BKX6,Q8BWY3,Q8CHP5,Q8K3W3,Q8R050,Q8VDG3,Q8VE18,Q91VC3,Q91YD3,Q99M28,Q9CQ49,Q9CWZ3,Q9CYC6,Q9DB90,Q9DBV3,Q9EPU0,P0C090,P23949,P23950,Q3TIU4,Q6ZQ08,Q8VEG6,Q60809,Q640Q5,Q80XS6,Q8BGF7,Q8C5L3,Q8CBY1,Q8K0V4,Q8K3P5,Q9JK91,O35710,Q3TC46,Q8VC85,Q9DAR7,P62488,…	0.00191827	0.0487409	0.321178
GO:0036444	calcium import into the mitochondrion	P	9	13	2819	10315	0.00319262	0.0012603	over	P31750,Q60932,Q3UMR5,Q810S1,Q8BHE8,Q8CD10,Q8JZQ2,Q8VCX5,Q9DB10	Q61144,P31750,Q60932,P58281,Q3UMR5,Q810S1,Q8BHE8,Q8CD10,Q8JZQ2,Q8VCX5,Q9CTY5,Q9CXD6,Q9DB10	0.00196601	0.0498591	0.692308
GO:1901989	positive regulation of cell cycle phase transition	P	39	94	2819	10315	0.0138347	0.00911294	over	P07742,P11440,P14733,P24860,P25322,P41778,Q60520,Q6P9Z1,Q7TSG3,Q924K8,Q9ESU6,O35129,O70201,Q6RT24,Q9JJ66,A2A432,P10107,P28352,P31750,P45481,P97857,Q01279,Q05CL8,Q08639,Q3TCH7,Q60988,Q62167,Q8K3A9,Q91W82,Q922V4,Q9EST5,Q61937,Q61188,Q8JZM7,Q8K2T8,Q80W00,Q8BKT7,Q8R3N6,Q9Z1N5	P23804,Q8BJS8,P07742,P11440,P12023,P14733,P17156,P24860,P25322,P30285,P30306,P41778,P46467,P48967,P62492,Q3TLR7,Q60520,Q6P9Z1,Q6PEE3,Q6PHZ2,Q7TSG3,Q8BK67,Q924H5,Q924K8,Q9ESU6,Q9Z0H0,Q9Z2D6,O35129,O70201,P04202,Q9CPY3,Q9D1C1,P13405,Q6RT24,Q8BGZ4,Q8BTZ4,Q8R349,Q91VT1,Q9CPX9,Q9JJ66,Q9JLV5,Q9WVM3,A2A432,O70200,P10107,P11157,P26043,P28352,P30280,P31750,P45481,P97857,Q01279,Q05CL8,Q08639,Q3TCH7,Q3UG20,…	0.00202374	0.051226	0.414894
GO:0048018	receptor ligand activity	F	42	103	2819	10315	0.0148989	0.00998546	over	Q8JZX9,O09118,P17125,P25085,P27090,P28798,P63158,P98063,Q04999,Q8CGA1,Q99KQ4,Q9ESD6,Q9QZM3,P01325,P09240,P09535,Q60994,Q61554,Q61555,Q8CIE6,P40224,P51859,P56213,Q62000,Q8BPB5,Q8CI19,Q8R089,Q925I7,Q9CQI3,Q9QYE5,P04918,P07091,P0CB42,P16110,P30681,P70275,Q62177,Q62181,Q8BH34,Q9QUR8,Q9R1B9,P55302	O88466,Q8JZX9,O08689,O09118,O70326,P04202,P06745,P07141,P10923,P12032,P15655,P17125,P25085,P27090,P27548,P28798,P31230,P34884,P41274,P49772,P63158,P70380,P70701,P98063,Q00731,Q04999,Q8BVZ5,Q8CGA1,Q8K3I6,Q99KQ4,Q99LJ5,Q9ESD6,Q9JM58,Q9QZM3,Q9Z0J7,Q9Z1W4,O08677,P01325,P01326,P04095,P04768,P07309,P09240,P09535,Q60994,Q61554,Q61555,Q6PGN1,Q8CIE6,Q8K1D8,Q8VE43,Q9CRB5,O35188,P40224,A2AMG8,O35551,P20181,…	0.00207104	0.052324	0.407767
GO:0001708	cell fate specification	P	21	43	2819	10315	0.00744945	0.00416869	over	P31266,P61969,P70257,P97863,B1AR17,O09106,P70288,Q60972,Q60973,Q6PDQ2,Q8CHY6,Q8K4B0,Q8VHR5,Q924K8,Q9R190,Q9Z2D8,O35465,Q62231,Q9Z148,Q32MD9,Q62296	P97767,P31266,Q01705,Q04887,P31257,P61969,Q61602,Q9Z0P7,P70257,P97863,B1AR17,O09106,P70288,Q60972,Q60973,Q6PDQ2,Q8CHY6,Q8K4B0,Q8VHR5,Q924K8,Q9R190,Q9Z2D8,P15655,Q61090,P16092,P36895,P09055,O35465,Q62231,Q6VNS1,Q9Z148,Q3UHK6,A2AWL7,P20293,P49769,P56726,P70324,P97812,Q02248,Q32MD9,Q61144,Q61315,Q62296	0.00211679	0.0528802	0.488372
GO:0033046	negative regulation of sister chromatid segregation	P	21	43	2819	10315	0.00744945	0.00416869	over	O08901,O70201,P35761,Q07832,Q3UA06,Q3UA16,Q6RT24,Q8C3Y4,Q99JN2,Q99P69,Q9D083,Q9D0F1,Q9JJ66,Q9JMD0,Q9WVA3,Q9Z1M8,Q9Z1S0,Q61550,Q7TSG3,P24860,O70126	E9Q4Y4,F6ZDS4,O08901,O54692,O70201,P35761,Q07832,Q3UA06,Q3UA16,Q61315,Q62388,Q6RT24,Q8C3Y4,Q8R060,Q923A2,Q99JN2,Q99P69,Q9CQU5,Q9D083,Q9D0F1,Q9DCX1,Q9EST4,Q9JJ66,Q9JMD0,Q9WTX8,Q9WVA3,Q9Z0R0,Q9Z1B5,Q9Z1M8,Q9Z1S0,Q61550,Q7TSG3,A0A0U1RNF2,A3KGI3,P24860,Q66JQ7,Q8K389,O70126,Q8BFV2,Q8BHX3,Q8BMI4,Q8R1Q8,Q9WU62	0.00211679	0.0528802	0.488372
GO:2000816	negative regulation of mitotic sister chromatid separation	P	21	43	2819	10315	0.00744945	0.00416869	over	O08901,O70201,P35761,Q07832,Q3UA06,Q3UA16,Q6RT24,Q8C3Y4,Q99JN2,Q99P69,Q9D083,Q9D0F1,Q9JJ66,Q9JMD0,Q9WVA3,Q9Z1M8,Q9Z1S0,Q61550,Q7TSG3,P24860,O70126	E9Q4Y4,F6ZDS4,O08901,O54692,O70201,P35761,Q07832,Q3UA06,Q3UA16,Q61315,Q62388,Q6RT24,Q8C3Y4,Q8R060,Q923A2,Q99JN2,Q99P69,Q9CQU5,Q9D083,Q9D0F1,Q9DCX1,Q9EST4,Q9JJ66,Q9JMD0,Q9WTX8,Q9WVA3,Q9Z0R0,Q9Z1B5,Q9Z1M8,Q9Z1S0,Q61550,Q7TSG3,A0A0U1RNF2,A3KGI3,P24860,Q66JQ7,Q8K389,O70126,Q8BFV2,Q8BHX3,Q8BMI4,Q8R1Q8,Q9WU62	0.00211679	0.0528802	0.488372
GO:0033048	negative regulation of mitotic sister chromatid segregation	P	21	43	2819	10315	0.00744945	0.00416869	over	O08901,O70201,P35761,Q07832,Q3UA06,Q3UA16,Q6RT24,Q8C3Y4,Q99JN2,Q99P69,Q9D083,Q9D0F1,Q9JJ66,Q9JMD0,Q9WVA3,Q9Z1M8,Q9Z1S0,Q61550,Q7TSG3,P24860,O70126	E9Q4Y4,F6ZDS4,O08901,O54692,O70201,P35761,Q07832,Q3UA06,Q3UA16,Q61315,Q62388,Q6RT24,Q8C3Y4,Q8R060,Q923A2,Q99JN2,Q99P69,Q9CQU5,Q9D083,Q9D0F1,Q9DCX1,Q9EST4,Q9JJ66,Q9JMD0,Q9WTX8,Q9WVA3,Q9Z0R0,Q9Z1B5,Q9Z1M8,Q9Z1S0,Q61550,Q7TSG3,A0A0U1RNF2,A3KGI3,P24860,Q66JQ7,Q8K389,O70126,Q8BFV2,Q8BHX3,Q8BMI4,Q8R1Q8,Q9WU62	0.00211679	0.0528802	0.488372
GO:0045841	negative regulation of mitotic metaphase/anaphase transition	P	21	43	2819	10315	0.00744945	0.00416869	over	O08901,O70201,P35761,Q07832,Q3UA06,Q3UA16,Q6RT24,Q8C3Y4,Q99JN2,Q99P69,Q9D083,Q9D0F1,Q9JJ66,Q9JMD0,Q9WVA3,Q9Z1M8,Q9Z1S0,P24860,O70126,Q61550,Q7TSG3	E9Q4Y4,F6ZDS4,O08901,O54692,O70201,P35761,Q07832,Q3UA06,Q3UA16,Q61315,Q62388,Q6RT24,Q8C3Y4,Q8R060,Q923A2,Q99JN2,Q99P69,Q9CQU5,Q9D083,Q9D0F1,Q9DCX1,Q9EST4,Q9JJ66,Q9JMD0,Q9WTX8,Q9WVA3,Q9Z0R0,Q9Z1B5,Q9Z1M8,Q9Z1S0,A0A0U1RNF2,A3KGI3,P24860,Q66JQ7,Q8K389,O70126,Q8BFV2,Q8BHX3,Q8BMI4,Q8R1Q8,Q9WU62,Q61550,Q7TSG3	0.00211679	0.0528802	0.488372
GO:0070509	calcium ion import	P	21	43	2819	10315	0.00744945	0.00416869	over	Q3UMR5,Q810S1,Q8BHE8,Q8CD10,Q8JZQ2,Q8VCX5,Q9DB10,O70589,P05622,P16110,P40224,P70658,Q9JIA7,P70414,P31750,Q60932,P04925,P18762,P48455,P63328,Q63810	P58281,Q3UMR5,Q810S1,Q8BHE8,Q8CD10,Q8JZQ2,Q8VCX5,Q9CTY5,Q9CXD6,Q9DB10,O35245,Q02248,Q9ESD7,Q9Z2Y3,B9EIW1,O70589,P05622,P16110,P22777,P40224,P70658,Q9JIA7,Q9WTR1,Q60738,Q62158,P70414,Q61290,Q61144,P31750,Q60932,Q8R429,P04925,P39688,P18762,P48453,P48455,P63328,Q63810,P49817,O55143,Q80W54,P49615,Q8BWG9	0.00211679	0.0528802	0.488372
GO:0051123	RNA polymerase II preinitiation complex assembly	P	25	54	2819	10315	0.00886839	0.00523509	over	P63158,P02340,A2ABV5,P61216,P62915,Q62311,Q7TN02,Q80YQ2,Q8C092,Q8K0H5,Q8R0A0,Q8VCD5,Q8VE65,Q8VI33,Q91WV0,Q921D4,Q924H2,Q99K74,Q99PM3,Q9CQ39,Q9D7W5,Q9DB40,Q9EQH4,Q9R0X0,Q9R1C0	P63158,Q7TT18,P02340,P62334,Q01147,Q6ZQ38,A0A2I3BPN6,A2ABV5,B9EJX5,F8VPY2,P29037,P61216,P62915,Q5HZG4,Q62276,Q62311,Q6PGF3,Q7TN02,Q80UV9,Q80YQ2,Q80ZM7,Q8C092,Q8C176,Q8C1S0,Q8K0H5,Q8R0A0,Q8R2K4,Q8VCB2,Q8VCD5,Q8VCS6,Q8VE65,Q8VI33,Q91WV0,Q920D3,Q921D4,Q924H2,Q925J9,Q99JX1,Q99K74,Q99PM3,Q9CQ39,Q9CQA5,Q9CQI9,Q9CXU0,Q9CXU1,Q9CZ82,Q9CZB6,Q9D7W5,Q9D8C6,Q9DB40,Q9DB91,Q9EQH4,Q9R0X0,Q9R1C0	0.00215381	0.0533089	0.462963
GO:0071166	ribonucleoprotein complex localization	P	8	11	2819	10315	0.00283789	0.00106641	over	B1AZI6,Q1HFZ0,Q62383,Q8BKT7,Q8C1D8,Q9R0L7,Q99KG3,Q8CCF0	B1AZI6,E9Q5F9,P83741,Q1HFZ0,Q62383,Q8BKT7,Q8C1D8,Q9R0L7,Q99KG3,Q9CQS5,Q8CCF0	0.00222479	0.0533089	0.727273
GO:0000012	single strand break repair	P	8	11	2819	10315	0.00283789	0.00106641	over	P11103,Q60596,F8VPZ5,Q3TN28,Q8BJ37,Q8CG47,Q923E4,Q9D842	P11103,Q60596,F8VPZ5,Q3TN28,Q7TQC5,Q8BJ37,Q8BTF7,Q8CG47,Q8CG48,Q923E4,Q9D842	0.00222479	0.0533089	0.727273
GO:0000727	double-strand break repair via break-induced replication	P	8	11	2819	10315	0.00283789	0.00106641	over	P25206,P49717,P97310,P97311,Q61881,Q91ZJ0,Q99LZ3,Q9Z1X9	P25206,P49717,P49718,P97310,P97311,Q61881,Q91ZJ0,Q99LZ3,Q9D600,Q9Z0H0,Q9Z1X9	0.00222479	0.0533089	0.727273
GO:0017070	U6 snRNA binding	F	8	11	2819	10315	0.00283789	0.00106641	over	P62311,Q9CQG2,Q05CL8,Q99PV0,Q9DAW6,Q9JLI8,Q9QXA5,Q9Z1N5	P62311,Q9CQG2,P63242,Q05CL8,Q8BHS3,Q8R3F9,Q99PV0,Q9DAW6,Q9JLI8,Q9QXA5,Q9Z1N5	0.00222479	0.0533089	0.727273
GO:0000346	transcription export complex	C	8	11	2819	10315	0.00283789	0.00106641	over	B1AZI6,Q5U4D9,Q7TMY4,Q8BKT7,Q8R3N6,Q8VE80,O08583,Q9Z1N5	B1AZI6,Q5U4D9,Q7TMY4,Q8BKT7,Q8R3N6,Q8VE80,O08583,Q99JX7,Q9CY57,Q9D1J3,Q9Z1N5	0.00222479	0.0533089	0.727273
GO:0005677	chromatin silencing complex	C	8	11	2819	10315	0.00283789	0.00106641	over	Q923E4,Q9DB85,P23198,Q00899,Q61188,Q80U70,Q91ZW3,Q921E6	O54864,Q923E4,Q9DB85,P13405,P23198,Q00899,Q61188,Q80U70,Q91YE5,Q91ZW3,Q921E6	0.00222479	0.0533089	0.727273
GO:0071162	CMG complex	C	8	11	2819	10315	0.00283789	0.00106641	over	P25206,P49717,P97310,P97311,Q61881,Q99LZ3,Q9CY94,Q9Z1X9	P25206,P49717,P49718,P97310,P97311,Q61881,Q99LZ3,Q9CY94,Q9CZ15,Q9D600,Q9Z1X9	0.00222479	0.0533089	0.727273
GO:0005744	TIM23 mitochondrial import inner membrane translocase complex	C	8	11	2819	10315	0.00283789	0.00106641	over	Q78YY6,Q9CQV1,Q9CQV7,Q8CCM6,Q9D880,Q9WTQ8,Q9Z0V7,Q9Z0V8	O88396,Q78YY6,Q99LP6,Q9CQV1,Q9CQV7,P60603,Q8CCM6,Q9D880,Q9WTQ8,Q9Z0V7,Q9Z0V8	0.00222479	0.0533089	0.727273
GO:0140288	GBAF complex	C	8	11	2819	10315	0.00283789	0.00106641	over	O08664,P97496,Q3TKT4,Q61466,Q62280,Q921K9,Q9CXE2,Q9Z2N8	F8VPZ9,O08664,P97496,Q3TKT4,Q3UQU0,Q61466,Q62280,Q8CHH5,Q921K9,Q9CXE2,Q9Z2N8	0.00222479	0.0533089	0.727273
GO:0010940	positive regulation of necrotic cell death	P	6	7	2819	10315	0.00212841	0.000678623	over	O08738,P11103,Q9QZL0,Q9Z0X1,P02340,P50637	O08738,P11103,Q60855,Q9QZL0,Q9Z0X1,P02340,P50637	0.00222569	0.0533089	0.857143
GO:0007144	female meiosis I	P	6	7	2819	10315	0.00212841	0.000678623	over	P30276,P97477,Q6RT24,Q7TSG3,Q9D0F1,Q3UA06	P30276,P97477,Q6RT24,Q7TSG3,Q9D0F1,P30306,Q3UA06	0.00222569	0.0533089	0.857143
GO:0062100	positive regulation of programmed necrotic cell death	P	6	7	2819	10315	0.00212841	0.000678623	over	O08738,P11103,Q9QZL0,Q9Z0X1,P02340,P50637	O08738,P11103,Q60855,Q9QZL0,Q9Z0X1,P02340,P50637	0.00222569	0.0533089	0.857143
GO:0014908	myotube differentiation involved in skeletal muscle regeneration	P	6	7	2819	10315	0.00212841	0.000678623	over	P35762,P40240,Q2Q5T5,Q9WV91,Q9D219,Q9Z0Z7	P35762,P40240,Q2Q5T5,Q9WV91,P10085,Q9D219,Q9Z0Z7	0.00222569	0.0533089	0.857143
GO:0043634	polyadenylation-dependent ncRNA catabolic process	P	6	7	2819	10315	0.00212841	0.000678623	over	P56960,Q7TQK4,Q8VBV3,Q9D0M0,Q9D753,Q9JHI7	B1AX39,P56960,Q7TQK4,Q8VBV3,Q9D0M0,Q9D753,Q9JHI7	0.00222569	0.0533089	0.857143
GO:0071029	nuclear ncRNA surveillance	P	6	7	2819	10315	0.00212841	0.000678623	over	P56960,Q7TQK4,Q8VBV3,Q9D0M0,Q9D753,Q9JHI7	B1AX39,P56960,Q7TQK4,Q8VBV3,Q9D0M0,Q9D753,Q9JHI7	0.00222569	0.0533089	0.857143
GO:0071035	nuclear polyadenylation-dependent rRNA catabolic process	P	6	7	2819	10315	0.00212841	0.000678623	over	P56960,Q7TQK4,Q8VBV3,Q9D0M0,Q9D753,Q9JHI7	B1AX39,P56960,Q7TQK4,Q8VBV3,Q9D0M0,Q9D753,Q9JHI7	0.00222569	0.0533089	0.857143
GO:0071046	nuclear polyadenylation-dependent ncRNA catabolic process	P	6	7	2819	10315	0.00212841	0.000678623	over	P56960,Q7TQK4,Q8VBV3,Q9D0M0,Q9D753,Q9JHI7	B1AX39,P56960,Q7TQK4,Q8VBV3,Q9D0M0,Q9D753,Q9JHI7	0.00222569	0.0533089	0.857143
GO:0071038	nuclear polyadenylation-dependent tRNA catabolic process	P	6	7	2819	10315	0.00212841	0.000678623	over	P56960,Q7TQK4,Q8VBV3,Q9D0M0,Q9D753,Q9JHI7	B1AX39,P56960,Q7TQK4,Q8VBV3,Q9D0M0,Q9D753,Q9JHI7	0.00222569	0.0533089	0.857143
GO:0016812	hydrolase activity, acting on carbon-nitrogen (but not peptide) bonds, in cyclic amides	F	6	7	2819	10315	0.00212841	0.000678623	over	B2RQC6,O35435,Q8K010,O08553,Q62188,Q80VF8	B2RQC6,O35435,Q8BL86,Q8K010,O08553,Q62188,Q80VF8	0.00222569	0.0533089	0.857143
GO:0016593	Cdc73/Paf1 complex	C	6	7	2819	10315	0.00212841	0.000678623	over	A2AQ19,Q5XJE5,Q62018,Q8JZM7,Q8K2T8,Q9ERF3	A2AQ19,P55098,Q5XJE5,Q62018,Q8JZM7,Q8K2T8,Q9ERF3	0.00222569	0.0533089	0.857143
GO:0031428	box C/D RNP complex	C	6	7	2819	10315	0.00212841	0.000678623	over	E9Q5C9,P35550,Q6DFW4,Q80WS3,Q9D0T1,Q9D6Z1	E9Q5C9,P35550,Q6DFW4,Q80WS3,Q91WM3,Q9D0T1,Q9D6Z1	0.00222569	0.0533089	0.857143
GO:0043527	tRNA methyltransferase complex	C	6	7	2819	10315	0.00212841	0.000678623	over	Q80XC2,Q8CE96,Q9EP82,Q9Z120,A2AFQ2,Q3UFY8	Q80XC2,Q8CE96,Q9EP82,Q9Z120,A2AFQ2,O08756,Q3UFY8	0.00222569	0.0533089	0.857143
GO:1905953	negative regulation of lipid localization	P	16	30	2819	10315	0.00567577	0.00290839	over	P31750,D3Z298,P23953,P43406,P59598,Q9Z1E3,Q8BJ56,Q9DBL9,P97450,Q9QUJ7,P09813,Q05020,P08226,Q9CQ92,P97784,P50637	P31750,P35441,P81122,Q60823,D3Z298,E9PYP1,P23953,Q8BYY4,Q8VCT4,Q91WU0,O54890,P43406,P59598,Q06180,Q9Z1E3,B9EJ86,Q8BJ56,Q9DBL9,P97450,Q9QUJ7,Q8R316,P09813,Q05020,P41234,P35235,P08226,Q9CQ92,P97784,P50637,Q6DR98	0.00225656	0.0539515	0.533333
GO:0033002	muscle cell proliferation	P	66	177	2819	10315	0.0234126	0.0171595	over	Q9D0F1,O08538,P58501,Q62231,P05480,Q923E4,Q61614,Q9D1X0,P23475,P27641,O08530,P05622,P21981,P31750,P33434,P42225,P51949,P67778,Q01237,Q01279,Q61247,Q61982,Q925I7,Q99KQ4,Q9Z0Z3,O55222,P02340,P08226,Q62000,Q64213,Q80U63,Q8BTG7,E9Q7E2,P16879,P27090,P28704,P70288,P97792,Q3USZ8,Q61879,Q9DBC7,P23242,Q00724,P11440,P24860,P31266,P0C605,P17125,P19157,P39689,P46414,P52592,Q60994,Q61823,Q99KG3,Q9QYG0,Q9WVJ9,…	Q60960,Q6DIB5,Q9CX34,Q9CYC5,Q9D0F1,O08538,O35732,P58501,Q62231,P15655,P05480,Q08048,Q9WVC3,D3Z2R5,Q923E4,Q61614,Q6PHQ8,Q9D1X0,Q9R1W5,P23475,P27641,P97313,Q02248,Q924A0,E9Q236,O08530,O35188,O54775,O54890,O70200,O70230,P04202,P05622,P05627,P08046,P14901,P20444,P21279,P21981,P22366,P31750,P33434,P34152,P35441,P42225,P42232,P42337,P45376,P51949,P58462,P67778,P70196,P70380,P98083,Q00731,Q01063,Q01237,…	0.0022755	0.0543073	0.372881
GO:0008180	COP9 signalosome	C	14	25	2819	10315	0.0049663	0.00242365	over	O35864,O88543,O88544,O88545,P16627,P61202,Q03265,Q60631,Q80TR8,Q8BV13,Q8VBV7,Q8VDD5,Q99LD4,Q9CZ04	G3UXW9,O08917,O35864,O70318,O88543,O88544,O88545,P11499,P16627,P20029,P49813,P61202,Q03265,Q60631,Q62077,Q80TR8,Q8BV13,Q8VBV7,Q8VDD5,Q8VHG2,Q91XV3,Q99LD4,Q99ME2,Q9CZ04,Q9ESJ4	0.00231169	0.0550727	0.56
GO:0061061	muscle structure development	P	154	463	2819	10315	0.0546293	0.0448861	over	O70421,Q9JIP6,O54752,Q61614,P27090,P31266,O08530,P59941,A2AMM0,P24699,P31001,P42128,P48678,P58501,P82349,P97376,Q3UMU9,Q61329,Q8BZ47,Q923E4,Q9ET80,B2RWS6,P70257,Q32MD9,Q62231,Q8K3G5,Q9QUM9,B2RY04,P97798,Q2Q5T5,Q8VDD5,Q9JI59,Q9R001,Q9R1A3,Q62176,Q78JE5,Q8R138,Q9Z0Z7,O35405,P35762,P40240,Q9WV91,Q9D219,Q62165,A2AUC9,Q61879,Q9CQ19,A2ASS6,P06909,Q9QYS9,Q3TKT4,O88574,P61202,Q63943,Q9CR42,Q9CSN1,Q9R0X0,…	P97474,Q62234,O70421,O88393,Q91ZD4,Q9JIP6,P70324,E9Q401,O54752,P97471,Q61614,A2AJK6,E9Q7X6,P27090,P31266,P36895,Q01705,Q64729,Q6DR98,Q925J9,Q9ES00,E9Q557,Q02248,O08530,P59941,A0A0G2JEP0,A2AEX7,A2AMM0,E9PZM4,O55229,P09055,P10085,P16056,P23927,P24699,P31001,P42128,P43276,P48678,P50462,P58269,P58501,P59759,P82349,P97376,P97447,Q1XH17,Q3U8K7,Q3UHD1,Q3UMU9,Q61001,Q61329,Q61584,Q7TPN9,Q8BZ47,Q8R1S4,Q91…	0.00232714	0.0553421	0.332613
GO:0051985	negative regulation of chromosome segregation	P	22	46	2819	10315	0.00780419	0.00445952	over	O08901,O70201,P35761,Q07832,Q3UA06,Q3UA16,Q6RT24,Q8C3Y4,Q99JN2,Q99P69,Q9D083,Q9D0F1,Q9JJ66,Q9JMD0,Q9WVA3,Q9Z1M8,Q9Z1S0,Q61550,Q7TSG3,P24860,O70126,Q923E4	E9Q4Y4,F6ZDS4,O08901,O54692,O70201,P35761,Q07832,Q3UA06,Q3UA16,Q61315,Q62388,Q6RT24,Q8C3Y4,Q8R060,Q923A2,Q99JN2,Q99P69,Q9CQU5,Q9D083,Q9D0F1,Q9DCX1,Q9EST4,Q9JJ66,Q9JMD0,Q9WTX8,Q9WVA3,Q9Z0R0,Q9Z1B5,Q9Z1M8,Q9Z1S0,Q810L3,Q61550,Q7TSG3,A0A0U1RNF2,A3KGI3,P24860,Q66JQ7,Q8K389,O70126,Q8BFV2,Q8BHX3,Q8BMI4,Q8R1Q8,Q9WU62,Q923E4,Q8BIW9	0.00234644	0.0557019	0.478261
GO:0006400	tRNA modification	P	34	80	2819	10315	0.012061	0.0077557	over	Q923K4,Q923Z3,Q9D1R2,P0CB42,Q9DAT5,A0A0R4J205,Q8C1Z8,Q9D0C4,A2RSY6,P97770,Q3TX08,Q91XI1,Q9D7B1,Q6PEB4,Q8QZZ7,O55055,Q1HFZ0,Q80XC2,Q8BMK1,Q8BVH9,Q8BYR1,Q8CE96,Q9CZ57,Q9Z120,Q91VU7,Q9D3U0,Q9WU56,Q8K224,A2AFQ2,Q3UFY8,Q9EP82,P31750,Q8C0D0,Q99J36	Q6P6M7,A2BDX3,Q3U308,Q7TT37,Q80Y20,Q8BK75,Q91WG4,Q923K4,Q923Z3,Q99J10,Q99L85,Q9CZX0,Q9D1R2,Q9D2P4,Q9ER73,Q6P6J0,P0CB42,A8C756,Q8CBC7,Q99ME2,Q9DAT5,A0A0R4J205,Q8C1Z8,Q9D0C4,A2RSY6,P97770,Q3TX08,Q9DCG9,Q32M08,Q8C2P3,Q91XI1,Q9D7B1,Q7TS68,Q3U5F4,Q6PEB4,Q8BWU5,Q8QZZ7,E9Q368,O55055,Q1HFZ0,Q80XC2,Q8BMK1,Q8BSA9,Q8BVH9,Q8BYH3,Q8BYR1,Q8CE96,Q91YP1,Q9CZ57,Q9CZB3,Q9D2Q2,Q9Z120,A2ADA5,Q91VU7,Q9D3U0,Q9WU56,A2R…	0.00237434	0.0562643	0.425
GO:0007059	chromosome segregation	P	105	302	2819	10315	0.0372473	0.0292778	over	P49025,P60330,P62827,Q07832,Q65Z40,Q6KCD5,Q7TME2,Q8C3Y4,Q99JN2,Q9D0F1,Q9D9Z1,Q9ESN5,Q9JMD0,Q01320,Q91ZJ0,O35129,O35638,Q61216,Q61550,Q9CU62,Q9CW03,Q9D3E6,O08901,P0CG15,Q4VA53,Q6A026,Q8BZH4,Q9D2X5,Q9JJ66,Q6ZQK0,Q8CG47,Q8K2Z4,Q9DBR0,Q9R0L7,Q6RT24,P24860,Q3UMY5,Q922S8,Q9JJ11,Q9Z1S0,O70201,P35761,Q3UA06,Q3UA16,Q99P69,Q9D083,Q9WVA3,Q9Z1M8,Q61457,Q9DBZ9,Q9Z148,A2BH40,E9Q7E2,O08664,O54941,P97496,Q3TKT4,…	A3KGI3,O54692,P49025,P60330,P62827,P83887,Q07832,Q65Z40,Q66JQ7,Q6DFV1,Q6KCD5,Q6PFD6,Q6ZPV2,Q7TME2,Q8BHX3,Q8C3Y4,Q8K1K4,Q8K305,Q91WD7,Q99JN2,Q9CQU5,Q9CY25,Q9CYC5,Q9D0F1,Q9D9Z1,Q9ERH4,Q9ESN5,Q9JMD0,Q9Z1B5,A8VU90,Q01320,Q64511,Q6P1D7,Q91ZJ0,Q9D4G9,Q9JK91,Q9QZD4,Q8BYR2,A1L366,O35129,O35638,Q3V300,Q61216,Q61550,Q6AXC6,Q75NR7,Q8R3C0,Q920F6,Q9CU62,Q9CW03,Q9D3E6,O08901,P0CG15,Q4VA53,Q69Z69,Q6A026,Q6PGB6,…	0.00240008	0.0567735	0.347682
GO:0007346	regulation of mitotic cell cycle	P	126	371	2819	10315	0.0446967	0.035967	over	P02340,P39689,Q60953,Q62176,D3YYU8,P24788,P68510,Q6RT24,Q7TSG3,Q8VE37,O08901,O70201,P35761,Q07832,Q3UA06,Q3UA16,Q8C3Y4,Q99JN2,Q99P69,Q9D083,Q9D0F1,Q9JJ66,Q9JMD0,Q9WVA3,Q9Z1M8,Q9Z1S0,P11440,P46737,Q61216,Q8BQ33,P46414,Q5SUQ9,Q80ZV0,P07742,P14733,P24860,P25322,P41778,Q60520,Q6P9Z1,Q924K8,Q9ESU6,Q61550,A2BH40,E9Q7E2,O08664,O54941,P97496,Q3TKT4,Q61103,Q61466,Q6PDG5,Q8BSQ9,Q921K9,Q99JR8,Q9CXE2,Q9Z0H3,…	O88843,P02340,P23804,P29594,P39689,P61255,Q60953,Q60996,Q62176,D3YYU8,D3YZV8,E9PVX6,P24788,P60487,P60766,P68510,P83887,Q14B71,Q61985,Q6RT24,Q7TSG3,Q8BS90,Q8VE37,Q8VE73,Q9QXW2,Q9WVC3,Q8BJS8,E9Q4Y4,F6ZDS4,O08901,O54692,O70201,P35761,Q07832,Q3UA06,Q3UA16,Q61315,Q62388,Q8C3Y4,Q8R060,Q923A2,Q99JN2,Q99P69,Q9CQU5,Q9D083,Q9D0F1,Q9DCX1,Q9EST4,Q9JJ66,Q9JMD0,Q9WTX8,Q9WVA3,Q9Z0R0,Q9Z1B5,Q9Z1M8,Q9Z1S0,O35280,…	0.00249081	0.0588158	0.339623
GO:0070828	heterochromatin organization	P	37	89	2819	10315	0.0131252	0.00862821	over	Q91ZW3,Q923E4,Q9DB85,O09106,P13864,Q3TKT4,Q9Z2D8,Q9Z2E1,Q3TNH5,O88379,Q60520,O88712,P14733,P21619,P23198,P48678,P52927,P63158,Q61188,Q9QXV1,P59941,Q61687,Q8BY71,A0A2I3BQS6,Q80TP3,Q6P5D8,Q5SS00,Q61164,Q8CIG3,Q6ZQ88,Q62318,Q69ZR9,Q69ZX6,Q8K2H1,Q80U70,Q921E6,P70288	O54864,Q6PAL0,Q91YE5,Q91ZW3,Q923E4,Q9DB85,O08550,O09106,O88508,P13864,Q3TKT4,Q60848,Q9Z2D8,Q9Z2E1,Q3TNH5,Q80XC6,Q8R151,O88379,F6ZDS4,P97377,Q60520,H9LAN6,O88712,P10922,P13405,P14733,P21619,P23198,P41183,P48678,P52927,P63158,P70351,Q61188,Q68FG3,Q6NSP9,Q6PDK2,Q6WKZ8,Q8K214,Q8VDF2,Q9JKP7,Q9QXV1,Q9QZ67,Q9Z2D6,P59941,Q8R418,Q9CXS4,Q61687,Q6PR54,Q8BY71,A0A2I3BQS6,G5E870,Q80TP3,Q6P5D8,Q80TJ7,Q9WTU0,O35…	0.00249545	0.0588213	0.41573
GO:0045637	regulation of myeloid cell differentiation	P	46	116	2819	10315	0.0163178	0.0112458	over	Q8R0W6,Q6ZQ88,Q00915,Q02105,Q3TCH7,Q60994,O54879,P97367,Q5XJE5,Q62018,Q8JZM7,Q8K2T8,Q9ERF3,Q9Z1E3,P16879,P63158,E9PYH6,P01887,P38647,P23950,P70662,Q8JZP9,Q9JJZ6,P30681,P42225,Q5SVQ0,Q64339,Q9JI39,Q9JIF0,Q9WVH4,Q8BKT7,Q9Z138,Q9Z0F4,Q8CFE3,Q9JIX8,O88939,Q05910,Q08874,Q8BMS9,Q61554,Q91V08,Q9CXD9,P00920,P63328,Q9Z0U1,P25446	Q8R0W6,P15532,P25911,Q01768,O35615,P59110,Q8BP71,Q6ZQ88,P04202,Q00915,Q02105,Q03347,Q3TCH7,Q60994,O35387,P49710,O54879,P97367,Q0VBL3,Q5XJE5,Q60954,Q62018,Q64261,Q8JZM7,Q8K2T8,Q9ERF3,Q9QVP9,Q9Z1E3,P02089,P16879,P63158,Q9QXX0,E9PYH6,P01887,P38647,P23950,P42230,P42232,P70662,Q8JZP9,Q9JJZ6,A0A087WSP5,G5E8P1,P27038,P30681,P42225,P42227,P47811,P97313,Q5SVQ0,Q64339,Q91VZ6,Q91WK7,Q925J9,Q9D8B6,Q9JI39,Q9J…	0.00254735	0.0599391	0.396552
GO:0032968	positive regulation of transcription elongation from RNA polymerase II promoter	P	23	49	2819	10315	0.00815892	0.00475036	over	A2A483,A2ABV5,O88874,P70662,Q14AX6,Q3THK3,Q3UYV9,Q5XJE5,Q62383,Q69ZA1,Q7TN02,Q80YQ2,Q8JZM7,Q8VCD5,Q921D4,Q924H2,Q99K74,Q9CQ39,Q9CQ49,Q9D7W5,Q9DB40,Q9ESU6,Q9R0X0	A2A483,A2A485,A2ABV5,E9Q9M8,O08856,O88874,P31938,P70662,P98078,Q02248,Q14AX6,Q3THK3,Q3UYV9,Q5BU09,Q5XJE5,Q62276,Q62383,Q69Z61,Q69ZA1,Q6PGF3,Q7TN02,Q7TQK0,Q80YQ2,Q8C1S0,Q8JZM7,Q8VCB2,Q8VCD5,Q8VCS6,Q920D3,Q921D4,Q924H2,Q925J9,Q99J95,Q99K74,Q9CQ39,Q9CQ49,Q9CQA5,Q9CQI9,Q9CXU0,Q9CXU1,Q9CZ82,Q9CZB6,Q9D7W5,Q9D8C6,Q9DB40,Q9DB91,Q9ESU6,Q9QWV9,Q9R0X0	0.00256052	0.0601429	0.469388
GO:0046914	transition metal ion binding	F	206	639	2819	10315	0.0730756	0.0619486	over	A8DUV1,E9Q718,E9Q7B0,P13011,P22315,P46656,Q00519,Q3U0K8,Q5SGK3,Q60715,Q64429,Q91W87,Q91WS0,Q99JT9,Q9ERI5,Q9JKJ9,Q9R0B9,O08997,O88783,P00405,P02340,P04925,P56394,P97352,P97467,P97873,Q61147,Q6P8I6,Q8K4M5,Q8VCL2,Q9JJX6,Q9Z103,Q9Z1M0,P0CB42,P70697,Q8BGW1,Q8K1E6,A0A0N4SV80,A0A2I3BQS6,A2A483,A2A7T8,A2AWT3,A6H5Y3,B2RQC6,B2RWS6,F7BJB9,G3UVU2,G3X8Y1,G3X972,G4V4Z2,J3QNW0,O70201,O88291,O88532,O88878,P00920…	A2RSX7,A8DUV1,E9Q718,E9Q7B0,O35074,O35655,O54754,O88822,P08071,P09528,P13011,P13516,P14211,P15392,P22315,P29391,P46656,P48999,P49282,P61222,P99027,Q00519,Q3U0K8,Q3UK06,Q3UQ81,Q3URK3,Q3V1T4,Q5SGK3,Q5SX75,Q60715,Q60716,Q64429,Q64464,Q6PCM1,Q6PDY2,Q80TJ7,Q80Y20,Q8BKE6,Q8CG70,Q8K0C4,Q8WTY4,Q91VB8,Q91W87,Q91WS0,Q91ZE0,Q99JT9,Q99KI0,Q99KY6,Q99LN9,Q9CRA4,Q9CY06,Q9D136,Q9DBW0,Q9DCB8,Q9DCM0,Q9ERI5,Q9JJF3,…	0.00263072	0.0616835	0.322379
GO:0048511	rhythmic process	P	66	178	2819	10315	0.0234126	0.0172564	over	P33434,P97857,Q923E4,Q9WVH4,P05480,Q8R1N0,Q6VVW5,Q6GQT1,B2RWS6,O09106,O70133,P02340,P16460,P24547,P25446,P97784,Q01279,Q569Z6,Q60994,Q61656,Q8C3P7,Q99KQ4,Q9DC69,Q9Z0W1,O88895,P47856,P59941,P59997,P70288,Q04750,Q60953,Q61329,Q7TPV4,Q8K4B0,Q8VEK3,Q00993,Q8VDD5,Q91YI4,P11440,Q01320,Q3U1J4,Q3ULA2,Q60668,Q61188,Q6A4J8,Q8R326,Q8VDP4,Q8VIJ6,P0C605,Q8CHK4,Q60520,P10107,P17918,Q64429,Q9Z103,P11103,O54752,…	P33434,P47713,P97857,Q01063,Q923E4,Q9WVH4,Q8CBD1,P11862,P05480,Q8R1N0,B2RXS3,Q6VVW5,Q61521,P26618,P42230,P42232,Q6GQT1,Q8BUL6,Q8R0X7,P29594,P70677,Q01705,A2AKX3,A2ARI4,B2RWS6,O08601,O08750,O08785,O09106,O35185,O35710,O35973,O54864,O70133,O70361,P02340,P07607,P16460,P20067,P21447,P24547,P25446,P97784,Q01147,Q01279,Q06507,Q3THS6,Q3UV55,Q569Z6,Q60994,Q61026,Q61214,Q61410,Q61656,Q6QIY3,Q6VNS1,Q8C3P7,…	0.00266852	0.0623509	0.370787
[truncated: 12,794 more rows]
